# Supplementary material for: Identification of cell type specific ACE2 modifiers by CRISPR screening
Source: PLoS Pathog. 2022 Mar 1;18(3):e1010377. doi: 10.1371/journal.ppat.1010377 (PMC8929698; doi:10.1371/journal.ppat.1010377)
Supplement: S5 Table — MAGeCK output for gene-level and individual gRNA-level enrichment or depletion in ACE2-positive cells relative to ACE2-negative cells. Negative log2-fold change and RRA scores indicate gRNA depletion in ACE2-positive cells (gene disruption associated with reduced ACE2 abundance). (XLSX) [file ppat.1010377.s014.xlsx]

## Sheet: annotation
Focused secondary screen of ACE2 abundance in HuH7 cells.
Output files from MAGeCK analysis
control = ACE2negative sorted cells
treatment = ACE2positive sorted cells
Gene-level analysis (tab: "focused_WT_gene")
id	gene ID
num	number of individual gRNAs detected for a given gene
neg|score	MAGeCK significance score for depletion in ACE2pos cells (low score indicates gene disruption reduces ACE2 abundance)
neg|p-value	p-value for depletion in ACE2pos cells (gene disruption reduces ACE2 abundance)
neg|fdr	FDR for depletion in ACE2pos cells (gene disruption reduces ACE2 abundance)
neg|rank	gene rank for depletion in ACE2pos cells (gene disruption reduces ACE2 abundance)
neg|goodsgrna	number of gene-targeting gRNA with significant depletion in ACE2pos cells (gene disruption reduces ACE2 abundance)
neg|lfc	composite log2 fold change of gene-targeting gRNA (negative value indicates gene disruption reduces ACE2 abundance)
pos|score	MAGeCK significance score for enrichment in ACE2pos cells (low score indicates gene disruption increases ACE2 abundance)
pos|p-value	p-value for enrichment in ACE2pos cells (gene disruption increases ACE2 abundance)
pos|fdr	FDR for enrichment in ACE2pos cells (gene disruption increases ACE2 abundance)
pos|rank	gene rank for enrichment in ACE2pos cells (gene disruption increases ACE2 abundance)
pos|goodsgrna	number of gene-targeting gRNA with significant enrichment in ACE2pos cells (gene disruption increases ACE2 abundance)
pos|lfc	composite log2 fold change of gene-targeting gRNA (positive value indicates gene disruption increases ACE2 abundance)
gRNA-level analysis (tab: "focused_WT_gRNA")
sgrna	GeCKO library gRNA identifier
gene	targeted gene
ACE2-NEG-1	normalized read count in ACE2neg cells for replicate 1
ACE2-NEG-2	normalized read count in ACE2neg cells for replicate 2
ACE2-NEG-3	normalized read count in ACE2neg cells for replicate 3
ACE2-POS-1	normalized read count in ACE2pos cells for replicate 1
ACE2-POS-2	normalized read count in ACE2pos cells for replicate 2
ACE2-POS-3	normalized read count in ACE2pos cells for replicate 3
ACE2-NEG-avg	mean normalized read counts in ACE2neg cells
ACE2-POS-avg	mean normalized read counts in ACE2pos cells
LFC	log2 fold change of normalized read counts in ACE2pos relative to ACE2neg cells
control_var	raw variance in ACE2neg cells
adj_var	adjusted variance in ACE2neg cells
score	MAGeCK significance score for individual gRNA
p.low	p-value for depletion in ACE2pos cells (gene disruption reduces ACE2 abundance)
p.high	p-value for enrichment in ACE2pos cells (gene disruption increases ACE2 abundance)
p.twosided	minimum p-value for either enrichment or depletion
FDR	FDR for p.twosided
high_in_treatment	whether normalized read counts for gRNA are higher in ACE2pos than ACE2neg cells (gene disruption increases ACE2 abundance)

## Sheet: focused_WT_gene
id	num	neg|score	neg|p-value	neg|fdr	neg|rank	neg|goodsgrna	neg|lfc	pos|score	pos|p-value	pos|fdr	pos|rank	pos|goodsgrna	pos|lfc
EP300	15	3.2628e-26	4.9318e-06	0.000171	1	15	-1.561	1	1	0.999995	830	0	-1.561
BRD2	15	8.4998e-20	4.9318e-06	0.000171	2	15	-0.95004	1	1	0.999995	831	0	-0.95004
HNF4A	15	9.771e-20	4.9318e-06	0.000171	3	14	-1.4103	1	1	0.999995	823	0	-1.4103
ACE2	15	9.9024e-20	4.9318e-06	0.000171	4	14	-1.1574	0.99856	0.99872	0.999995	792	0	-1.1574
PIAS1	15	1.0874e-18	4.9318e-06	0.000171	5	15	-1.2415	1	1	0.999995	829	0	-1.2415
SMAD4	15	1.2973e-14	4.9318e-06	0.000171	6	14	-1.0084	1	1	0.999995	821	0	-1.0084
ARNT	15	1.4365e-12	4.9318e-06	0.000171	7	15	-0.62201	1	1	0.999995	828	0	-0.62201
AJUBA	15	2.1154e-12	4.9318e-06	0.000171	8	13	-0.48195	0.99679	0.99697	0.999995	785	1	-0.48195
KDM6A	15	1.3999e-11	4.9318e-06	0.000171	9	14	-0.5046	0.99998	1	0.999995	820	0	-0.5046
TFAP4	15	1.5404e-10	4.9318e-06	0.000171	10	14	-0.60637	1	1	0.999995	824	0	-0.60637
PCBD1	15	3.2004e-10	4.9318e-06	0.000171	11	12	-0.56877	0.99839	0.99854	0.999995	790	0	-0.56877
EXT1	15	3.925e-10	4.9318e-06	0.000171	12	14	-0.88508	0.94979	0.98216	0.999995	710	1	-0.88508
KAT6A	15	8.7751e-10	4.9318e-06	0.000171	13	14	-0.86547	1	1	0.999995	825	0	-0.86547
EXTL3	15	1.1776e-09	4.9318e-06	0.000171	14	11	-0.37642	0.88717	0.96365	0.999995	659	2	-0.37642
BRD4	15	1.2828e-09	4.9318e-06	0.000171	15	15	-0.43938	1	1	0.999995	827	0	-0.43938
ACVR1	15	1.9219e-09	4.9318e-06	0.000171	16	15	-0.54957	1	1	0.999995	826	0	-0.54957
TRIM28	15	1.9689e-09	4.9318e-06	0.000171	17	13	-0.824	0.99995	0.99995	0.999995	817	0	-0.824
B4GALT7	15	3.573e-08	4.9318e-06	0.000171	18	10	-0.46561	0.991	0.99435	0.999995	764	1	-0.46561
BRPF1	15	3.5901e-08	4.9318e-06	0.000171	19	12	-0.46362	0.99175	0.99463	0.999995	765	1	-0.46362
SPEN	15	3.707e-08	4.9318e-06	0.000171	20	14	-0.39819	0.99984	0.99981	0.999995	814	0	-0.39819
NOMO1	15	3.9224e-08	4.9318e-06	0.000171	21	14	-0.43618	0.99996	0.99996	0.999995	819	0	-0.43618
SMAD5	15	4.3559e-08	4.9318e-06	0.000171	22	12	-0.49508	0.99867	0.99879	0.999995	793	0	-0.49508
FBXO22	15	5.1737e-08	4.9318e-06	0.000171	23	14	-0.38885	0.99991	0.99992	0.999995	816	0	-0.38885
CHD7	15	5.3928e-08	4.9318e-06	0.000171	24	12	-0.39348	0.99245	0.99487	0.999995	769	1	-0.39348
CABIN1	15	1.1884e-06	2.4659e-05	0.00082	25	13	-0.32739	0.93633	0.97904	0.999995	701	1	-0.32739
NonTargeting_Human	75	2.2307e-06	5.425e-05	0.00167	26	45	-0.14733	0.73281	0.97647	0.999995	564	9	-0.14733
LCMT1	15	2.3631e-06	4.4387e-05	0.001419	27	13	-0.3564	1	1	0.999995	822	0	-0.3564
ASH2L	15	6.1002e-06	9.3705e-05	0.002781	28	12	-0.42188	0.98385	0.99281	0.999995	752	1	-0.42188
DYRK1A	15	1.2009e-05	0.00016275	0.004664	29	9	-0.35612	0.99368	0.99514	0.999995	772	1	-0.35612
TRIP12	15	1.529e-05	0.00020221	0.005601	30	10	-0.29115	0.99961	0.99966	0.999995	809	0	-0.29115
PLIN2	15	1.8492e-05	0.00025152	0.006742	31	12	-0.34833	0.99618	0.99644	0.999995	779	1	-0.34833
PIGO	15	2.811e-05	0.00036002	0.009349	32	11	-0.35359	0.74425	0.91289	0.999995	574	1	-0.35359
BAALC	15	3.5834e-05	0.00048825	0.012295	33	12	-0.22645	0.68552	0.88595	0.999995	542	1	-0.22645
ZMYM2	15	3.8126e-05	0.00051784	0.012529	34	11	-0.34651	0.94353	0.98059	0.999995	707	2	-0.34651
MED17	15	3.9961e-05	0.00052771	0.012529	35	10	-0.48464	0.99415	0.99534	0.999995	775	1	-0.48464
SIAH1	15	5.2384e-05	0.00064607	0.014913	36	12	-0.24173	0.99872	0.99881	0.999995	794	0	-0.24173
RHBDD3	15	5.8306e-05	0.00069539	0.015618	37	12	-0.26418	0.56852	0.82767	0.999995	476	2	-0.26418
NECAB1	15	6.3312e-05	0.00072498	0.015854	38	10	-0.30385	0.99912	0.99919	0.999995	801	0	-0.30385
ASB7	15	7.7661e-05	0.00095185	0.01998	39	11	-0.31092	0.97512	0.99018	0.999995	743	1	-0.31092
SLC22A25	15	7.8543e-05	0.00096171	0.01998	40	10	-0.24511	0.99635	0.99659	0.999995	781	1	-0.24511
BCL9L	15	0.00011888	0.0012971	0.026289	41	11	-0.37203	0.99965	0.99968	0.999995	810	0	-0.37203
ADAM9	15	0.00018137	0.0017015	0.033665	42	9	-0.32253	0.77755	0.92843	0.999995	598	3	-0.32253
SIRT1	15	0.00020349	0.0019185	0.037076	43	10	-0.214	0.99358	0.9951	0.999995	771	1	-0.214
ARSD	15	0.00022665	0.0021552	0.040704	44	11	-0.25818	0.87585	0.96002	0.999995	649	3	-0.25818
ELOB	15	0.0002479	0.0024018	0.044353	45	11	-0.37222	0.84206	0.94889	0.999995	629	2	-0.37222
PCF11	15	0.00025556	0.0024807	0.044815	46	12	-0.28384	0.56907	0.82815	0.999995	479	3	-0.28384
WDR82	15	0.00033531	0.0030923	0.054674	47	11	-0.46978	0.99996	0.99996	0.999995	818	0	-0.46978
NAA40	15	0.00044599	0.0037729	0.065318	48	11	-0.27392	0.82229	0.94271	0.999995	623	2	-0.27392
INTU	15	0.00048685	0.0040392	0.068501	49	11	-0.37834	0.99984	0.99981	0.999995	815	0	-0.37834
RP1	15	0.00054335	0.004483	0.074508	50	10	-0.21967	0.89875	0.96791	0.999995	675	1	-0.21967
EMC2	15	0.00073708	0.0057949	0.094423	51	8	-0.17699	0.91377	0.97368	0.999995	691	2	-0.17699
NUDT16L1	15	0.00083123	0.0065051	0.103956	52	10	-0.2015	0.65523	0.87202	0.999995	532	3	-0.2015
HAO1	15	0.0010223	0.0077282	0.121172	53	11	-0.26491	0.98723	0.99344	0.999995	757	1	-0.26491
RAC2	15	0.0010552	0.0079551	0.12242	54	11	-0.1882	0.98283	0.99267	0.999995	750	1	-0.1882
GNB1	15	0.0012456	0.0092472	0.139717	55	11	-0.18774	0.80604	0.93796	0.999995	614	2	-0.18774
LOC645181	15	0.001276	0.0094346	0.140003	56	9	-0.27106	0.64647	0.86767	0.999995	529	4	-0.27106
CHRNB3	15	0.001339	0.0097404	0.142005	57	11	-0.23905	0.99623	0.99649	0.999995	780	1	-0.23905
DRD2	15	0.0014021	0.010066	0.14422	58	9	-0.21148	0.8966	0.96704	0.999995	670	2	-0.21148
JUN	15	0.001465	0.01047	0.147472	59	10	-0.27247	0.9889	0.99387	0.999995	760	1	-0.27247
TMPRSS4	15	0.0015582	0.010963	0.151844	60	11	-0.22438	0.89277	0.96582	0.999995	665	1	-0.22438
EMC7	15	0.0017304	0.012058	0.16427	61	9	-0.18488	0.99186	0.99466	0.999995	766	1	-0.18488
AKR1B15	15	0.00182	0.012512	0.167702	62	11	-0.16979	0.96467	0.98668	0.999995	725	1	-0.16979
LOC100287653	15	0.0019238	0.013143	0.173203	63	11	-0.25226	0.97811	0.99159	0.999995	744	1	-0.25226
LRP12	15	0.0019822	0.013429	0.173203	64	10	-0.19999	0.75837	0.91934	0.999995	586	1	-0.19999
THAP7	15	0.0020092	0.013548	0.173203	65	10	-0.2254	0.9599	0.98508	0.999995	721	2	-0.2254
CASP5	15	0.0021394	0.014376	0.181011	66	10	-0.2699	0.68283	0.88469	0.999995	541	4	-0.2699
DRD5	15	0.0021855	0.014643	0.181612	67	10	-0.18705	0.73535	0.90876	0.999995	567	2	-0.18705
SFPQ	15	0.0024005	0.015994	0.195456	68	10	-0.36096	0.20232	0.49317	0.999995	287	4	-0.36096
WDR81	15	0.0024456	0.01627	0.195949	69	10	-0.17235	0.99075	0.99429	0.999995	763	1	-0.17235
ANXA13	15	0.0027227	0.017789	0.211183	70	9	-0.16909	0.90614	0.9706	0.999995	685	2	-0.16909
GPAA1	15	0.0031408	0.020038	0.23453	71	9	-0.15749	0.95795	0.98449	0.999995	718	1	-0.15749
MBTPS2	15	0.0033298	0.021143	0.244023	72	9	-0.22331	0.99896	0.99902	0.999995	800	0	-0.22331
MIR661	15	0.0034639	0.021814	0.248316	73	10	-0.12562	0.44607	0.74163	0.999995	410	2	-0.12562
NME3	15	0.003536	0.022317	0.250609	74	9	-0.19531	0.98935	0.99401	0.999995	761	1	-0.19531
TOX	15	0.0039562	0.024477	0.271202	75	9	-0.17617	0.9944	0.99543	0.999995	776	1	-0.17617
DMGDH	15	0.0041825	0.025621	0.280019	76	10	-0.18481	0.94904	0.98204	0.999995	709	2	-0.18481
AGTR1	15	0.0042475	0.025946	0.280019	77	9	-0.17575	0.37257	0.68592	0.999995	378	4	-0.17575
CCDC91	15	0.0047676	0.028501	0.301152	78	10	-0.12916	0.87825	0.96077	0.999995	653	3	-0.12916
GDF6	15	0.0047989	0.028629	0.301152	79	8	-0.15901	0.99935	0.99945	0.999995	805	0	-0.15901
UBAP2L	15	0.0052016	0.030651	0.318391	80	10	-0.17074	0.98241	0.99259	0.999995	749	1	-0.17074
SMIM22	15	0.0057143	0.033591	0.344616	81	10	-0.22044	0.2441	0.54415	0.999995	298	2	-0.22044
ARF6	15	0.0059447	0.034705	0.351709	82	9	-0.30483	0.6139	0.85307	0.999995	503	3	-0.30483
PARPBP	15	0.0060767	0.035366	0.354088	83	9	-0.25565	0.97259	0.98917	0.999995	735	1	-0.25565
LOC107984655	15	0.0061809	0.035978	0.355923	84	9	-0.25222	0.98564	0.99308	0.999995	754	1	-0.25222
KCTD5	15	0.0063819	0.037211	0.35975	85	10	-0.14829	0.98354	0.99275	0.999995	751	1	-0.14829
CFTR	15	0.0063889	0.03723	0.35975	86	9	-0.1804	0.97272	0.9892	0.999995	736	1	-0.1804
F13B	15	0.006896	0.039706	0.379263	87	8	-0.21162	0.56876	0.82791	0.999995	477	4	-0.21162
PDAP1	15	0.0072815	0.04158	0.392651	88	10	-0.19065	0.75054	0.91585	0.999995	582	2	-0.19065
MGAM2	15	0.0074471	0.042478	0.396311	89	8	-0.10747	0.76747	0.92341	0.999995	591	2	-0.10747
TET1	15	0.0075241	0.042922	0.396311	90	7	-0.1484	0.87139	0.95855	0.999995	647	3	-0.1484
PPIL3	15	0.007732	0.044076	0.402495	91	10	-0.18128	0.3351	0.64743	0.999995	352	4	-0.18128
IRF8	15	0.0078973	0.045072	0.402741	92	10	-0.14818	0.9176	0.97539	0.999995	693	1	-0.14818
NKX3-1	14	0.008143	0.044816	0.402741	93	9	-0.17436	0.77787	0.92336	0.999995	599	2	-0.17436
CASC11	15	0.0082052	0.046749	0.41328	94	10	-0.28838	0.99876	0.99886	0.999995	795	0	-0.28838
PHF6	15	0.008507	0.048436	0.423684	95	10	-0.15775	0.79317	0.93436	0.999995	608	2	-0.15775
CTSK	15	0.0088309	0.050142	0.431426	96	8	-0.15731	0.25791	0.56051	0.999995	305	2	-0.15731
CTSS	15	0.0088624	0.050359	0.431426	97	8	-0.10818	0.4398	0.73729	0.999995	408	3	-0.10818
CXCL9	15	0.009788	0.054038	0.454421	98	8	-0.17599	0.41914	0.7217	0.999995	399	4	-0.17599
LAMP5	15	0.0098124	0.054137	0.454421	99	8	-0.18052	0.97329	0.98944	0.999995	738	1	-0.18052
ACBD3	15	0.010234	0.056188	0.466926	100	9	-0.16761	0.77386	0.92665	0.999995	593	2	-0.16761
LTK	15	0.010562	0.057569	0.46789	101	9	-0.15749	0.99658	0.99679	0.999995	783	1	-0.15749
ARID1A	15	0.010573	0.057589	0.46789	102	9	-0.27987	0.8885	0.96419	0.999995	662	2	-0.27987
PIAS3	15	0.010688	0.057994	0.46789	103	9	-0.18148	0.9996	0.99965	0.999995	808	0	-0.18148
XAGE2	15	0.011622	0.061663	0.49271	104	9	-0.19644	0.9529	0.98299	0.999995	711	2	-0.19644
ARF5	15	0.012394	0.065253	0.516432	105	8	-0.11476	0.89587	0.96675	0.999995	668	2	-0.11476
OC90	15	0.012774	0.066861	0.524016	106	9	-0.21217	0.99853	0.9987	0.999995	791	0	-0.21217
SIGMAR1	15	0.012934	0.067473	0.524016	107	9	-0.1475	0.61833	0.85493	0.999995	506	4	-0.1475
SLC46A3	15	0.014154	0.072128	0.546013	108	9	-0.2627	0.92763	0.97722	0.999995	700	2	-0.2627
POTEC	15	0.014206	0.072276	0.546013	109	9	-0.16749	0.21393	0.50737	0.999995	289	2	-0.16749
B3GNT7	15	0.014684	0.074239	0.548056	110	9	-0.14017	0.95524	0.98363	0.999995	713	2	-0.14017
PKN2-AS1	15	0.014703	0.074308	0.548056	111	9	-0.18183	0.71578	0.8999	0.999995	555	4	-0.18183
RPH3A	15	0.014744	0.074525	0.548056	112	8	-0.16917	0.52455	0.79644	0.999995	446	4	-0.16917
RDX	15	0.015043	0.07563	0.551301	113	9	-0.16445	0.99976	0.99976	0.999995	811	0	-0.16445
SLC4A4	15	0.015321	0.076804	0.554989	114	9	-0.16818	0.99891	0.99899	0.999995	799	0	-0.16818
EXOC8	15	0.016092	0.080029	0.568067	115	9	-0.18495	0.99922	0.99928	0.999995	802	0	-0.18495
SLC39A4	15	0.016267	0.08068	0.568067	116	9	-0.13127	0.72167	0.90267	0.999995	559	4	-0.13127
TET2	15	0.016582	0.081834	0.568067	117	9	-0.22874	0.52357	0.79576	0.999995	445	3	-0.22874
FBXO33	15	0.016613	0.081972	0.568067	118	8	-0.12745	0.91684	0.97509	0.999995	692	3	-0.12745
MRAP2	15	0.017251	0.084724	0.581866	119	5	-0.059244	0.75858	0.91944	0.999995	587	3	-0.059244
hsa-mir-10a	8	0.017401	0.070333	0.541173	120	5	-0.18793	0.9651	0.96519	0.999995	727	0	-0.18793
EMC1	15	0.017883	0.087032	0.592818	121	9	-0.17878	0.99744	0.99759	0.999995	786	1	-0.17878
C5AR2	15	0.018528	0.089794	0.60507	122	7	-0.092576	0.66658	0.8771	0.999995	536	4	-0.092576
PLD3	15	0.018636	0.090287	0.60507	123	8	-0.13561	0.90875	0.97161	0.999995	688	3	-0.13561
ATP6V0C	15	0.018874	0.091372	0.607443	124	8	-0.16724	0.62512	0.85796	0.999995	509	3	-0.16724
OAS3	15	0.019939	0.095584	0.625713	125	8	-0.13272	0.49266	0.77374	0.999995	433	3	-0.13272
EPYC	15	0.02	0.09585	0.625713	126	9	-0.15619	0.80868	0.93876	0.999995	616	3	-0.15619
MIR4685	15	0.020191	0.09659	0.625713	127	7	0.029765	0.32565	0.63712	0.999995	344	6	0.029765
EXOC2	15	0.020933	0.099313	0.625713	128	9	-0.2784	0.74694	0.91426	0.999995	577	2	-0.2784
KCNK18	15	0.021002	0.099569	0.625713	129	7	-0.041826	0.51822	0.79196	0.999995	443	2	-0.041826
HAT1	15	0.02113	0.10018	0.625713	130	9	-0.20392	0.88489	0.96292	0.999995	657	2	-0.20392
RAB2A	15	0.021365	0.10107	0.625713	131	8	-0.16545	0.93838	0.97934	0.999995	703	2	-0.16545
LMAN2	15	0.02139	0.10113	0.625713	132	9	-0.18967	0.48429	0.76821	0.999995	428	5	-0.18967
OR5K3	15	0.021523	0.10163	0.625713	133	8	-0.11398	0.94223	0.98029	0.999995	706	1	-0.11398
NAT2	15	0.02153	0.10165	0.625713	134	9	-0.12128	0.77685	0.92811	0.999995	597	2	-0.12128
CCDC22	15	0.02193	0.10323	0.630756	135	7	-0.1155	0.99939	0.99948	0.999995	806	0	-0.1155
IRS2	15	0.0225	0.10563	0.64069	136	5	-0.032532	0.6407	0.86514	0.999995	524	4	-0.032532
CTSB	15	0.025021	0.11538	0.682435	137	8	-0.18046	0.48148	0.76656	0.999995	426	3	-0.18046
NDNF	15	0.025077	0.11565	0.682435	138	8	-0.19716	0.96911	0.9881	0.999995	731	2	-0.19716
NPTX2	15	0.025129	0.11577	0.682435	139	6	-0.059348	0.5338	0.80303	0.999995	453	2	-0.059348
MAPK3	15	0.025211	0.11606	0.682435	140	9	-0.20017	0.99978	0.99977	0.999995	812	0	-0.20017
ASAP1	15	0.025357	0.11661	0.682435	141	9	-0.16775	0.96472	0.98671	0.999995	726	2	-0.16775
GPR155	15	0.025733	0.11788	0.684999	142	9	-0.13919	0.63038	0.86018	0.999995	516	4	-0.13919
SPATC1	15	0.026057	0.11904	0.686959	143	7	-0.06114	0.86449	0.95636	0.999995	645	1	-0.06114
MMGT1	15	0.027013	0.12239	0.700567	144	5	-0.071077	0.94078	0.97998	0.999995	705	2	-0.071077
AKAP17A	15	0.027176	0.12308	0.700567	145	7	-0.15646	0.86084	0.95516	0.999995	640	3	-0.15646
MIR3914-1	5	0.027424	0.082031	0.568067	146	4	-0.26261	0.94737	0.94756	0.999995	708	0	-0.26261
HNRNPA2B1	15	0.028581	0.1279	0.723012	147	8	-0.13311	0.48169	0.76667	0.999995	427	3	-0.13311
CRYBB2	15	0.030921	0.13687	0.763579	148	8	-0.11256	0.90801	0.97126	0.999995	686	3	-0.11256
ZBTB41	15	0.030946	0.13699	0.763579	149	6	0.048182	0.52306	0.79546	0.999995	444	4	0.048182
TMPRSS2	15	0.03123	0.13783	0.763579	150	6	-0.072874	0.8643	0.95631	0.999995	644	1	-0.072874
WDR91	15	0.031914	0.14059	0.768001	151	9	-0.12784	0.8459	0.95025	0.999995	633	2	-0.12784
TMED9	15	0.032038	0.14113	0.768001	152	9	-0.14218	0.81939	0.94187	0.999995	621	2	-0.14218
A2M	15	0.032141	0.1414	0.768001	153	8	-0.16674	0.99924	0.9993	0.999995	803	0	-0.16674
LDB1	15	0.032635	0.14322	0.771946	154	7	-0.069215	0.97478	0.98998	0.999995	741	2	-0.069215
PLIN4	15	0.032876	0.14399	0.771946	155	7	-0.068861	0.52684	0.79823	0.999995	448	5	-0.068861
ESR2	15	0.035596	0.1519	0.809137	156	8	-0.12348	0.74959	0.9154	0.999995	581	1	-0.12348
IL17RA	15	0.0361	0.1534	0.811916	157	7	-0.065974	0.9584	0.98467	0.999995	719	2	-0.065974
BAI1	15	0.036485	0.15437	0.811916	158	8	-0.13458	0.925	0.97682	0.999995	697	2	-0.13458
HMOX1	15	0.03747	0.15723	0.82176	159	7	-0.098342	0.73715	0.90963	0.999995	569	4	-0.098342
ADGRG7	15	0.037863	0.15833	0.82231	160	8	-0.15787	0.61784	0.8547	0.999995	505	2	-0.15787
MDH2	15	0.038658	0.1608	0.829982	161	8	-0.12477	0.54141	0.80838	0.999995	460	1	-0.12477
C1orf74	15	0.039475	0.16302	0.836243	162	7	-0.088098	0.55325	0.81669	0.999995	462	3	-0.088098
C5orf15	15	0.039843	0.16407	0.836443	163	8	-0.11362	0.99883	0.99889	0.999995	797	0	-0.11362
SPANXA1	15	0.041114	0.16799	0.851235	164	8	-0.10537	0.73501	0.90862	0.999995	566	2	-0.10537
PIAS2	15	0.042556	0.17184	0.857294	165	8	-0.15334	0.72659	0.90475	0.999995	563	4	-0.15334
LRIT3	15	0.042596	0.17198	0.857294	166	7	-0.051521	0.99652	0.99672	0.999995	782	1	-0.051521
PRPF40B	15	0.042705	0.17228	0.857294	167	3	-0.052267	0.55772	0.81985	0.999995	466	4	-0.052267
ZNF799	15	0.043154	0.17362	0.858777	168	8	-0.13489	0.55385	0.81704	0.999995	463	3	-0.13489
PSMD4	15	0.043826	0.17575	0.860101	169	8	-0.25522	0.99805	0.99823	0.999995	788	0	-0.25522
KLHL21	15	0.043894	0.17595	0.860101	170	8	-0.1715	0.46755	0.75706	0.999995	421	4	-0.1715
ATP6V1E1	15	0.044917	0.17894	0.869595	171	8	-0.14314	0.89446	0.96625	0.999995	667	3	-0.14314
GPR55	15	0.04634	0.18305	0.881479	172	8	-0.14994	0.98683	0.99338	0.999995	756	1	-0.14994
ERVV-2	15	0.046449	0.18351	0.881479	173	8	-0.11696	0.15338	0.41343	0.999995	254	7	-0.11696
ARVCF	15	0.04749	0.18662	0.891252	174	7	-0.12418	0.99924	0.99931	0.999995	804	0	-0.12418
ODF4	15	0.04924	0.19106	0.907283	175	4	-0.051876	0.58831	0.84153	0.999995	491	4	-0.051876
NUAK2	15	0.049876	0.19282	0.910418	176	7	-0.081394	0.62656	0.85869	0.999995	511	4	-0.081394
EMC4	15	0.050328	0.19409	0.911248	177	7	-0.11317	0.85892	0.9547	0.999995	638	3	-0.11317
SNUPN	15	0.05107	0.19624	0.91279	178	6	-0.081828	0.25467	0.55647	0.999995	303	5	-0.081828
ZNRF1	15	0.051182	0.19662	0.91279	179	7	-0.037711	0.32332	0.63457	0.999995	341	5	-0.037711
PABPC1	15	0.051614	0.19783	0.91332	180	8	-0.10685	0.47121	0.75953	0.999995	423	5	-0.10685
CCR9	15	0.05306	0.20153	0.925256	181	5	-0.068325	0.20086	0.49123	0.999995	286	4	-0.068325
VPS35	15	0.054895	0.20642	0.938303	182	7	-0.17398	0.4262	0.7271	0.999995	401	4	-0.17398
C3orf43	15	0.055505	0.20809	0.938303	183	8	-0.11882	0.55854	0.82045	0.999995	468	3	-0.11882
IRAK3	15	0.05572	0.20875	0.938303	184	8	-0.11957	0.33823	0.6509	0.999995	353	3	-0.11957
TCN1	15	0.055764	0.20889	0.938303	185	7	-0.090047	0.99981	0.99979	0.999995	813	0	-0.090047
DPEP2	15	0.057343	0.21308	0.951987	186	8	-0.13071	0.64362	0.86641	0.999995	526	3	-0.13071
ANKZF1	15	0.058499	0.216	0.957076	187	8	-0.11042	0.88757	0.96381	0.999995	660	2	-0.11042
FBXO42	15	0.058672	0.21652	0.957076	188	7	-0.089558	0.99405	0.99526	0.999995	773	1	-0.089558
C1orf233	15	0.059975	0.21976	0.966237	189	7	0.059378	0.18421	0.46516	0.999995	278	7	0.059378
SMARCB1	15	0.061084	0.22269	0.968259	190	7	-0.092304	0.64844	0.8686	0.999995	530	3	-0.092304
KRTAP15-1	15	0.061289	0.22317	0.968259	191	8	-0.14882	0.91934	0.97573	0.999995	695	1	-0.14882
ATP6AP1	15	0.061484	0.22371	0.968259	192	8	-0.27927	0.63381	0.86178	0.999995	520	3	-0.27927
MTSS1L	15	0.062325	0.22594	0.969938	193	6	-0.10483	0.53065	0.80101	0.999995	451	4	-0.10483
HOMER2	15	0.062516	0.22644	0.969938	194	6	-0.034035	0.83459	0.94652	0.999995	626	1	-0.034035
YTHDF1	15	0.063485	0.22907	0.976187	195	6	-0.08163	0.7007	0.89291	0.999995	548	1	-0.08163
SRRD	15	0.064841	0.23267	0.986471	196	6	-0.16263	0.47116	0.75947	0.999995	422	3	-0.16263
VWCE	15	0.067103	0.2384	0.996146	197	8	-0.14185	0.94019	0.97983	0.999995	704	2	-0.14185
PIGR	15	0.067267	0.23882	0.996146	198	4	0.035655	0.51106	0.78726	0.999995	439	5	0.035655
CLIP4	15	0.067905	0.24038	0.996146	199	6	-0.11656	0.54661	0.81203	0.999995	461	2	-0.11656
CX3CL1	15	0.068095	0.24078	0.996146	200	7	-0.14354	0.95788	0.98448	0.999995	717	1	-0.14354
PRAME	15	0.068162	0.24095	0.996146	201	8	-0.17919	0.89732	0.96733	0.999995	672	1	-0.17919
BZW2	15	0.069238	0.24413	0.999995	202	7	0.079373	0.4665	0.75636	0.999995	420	4	0.079373
ERP44	15	0.06934	0.2445	0.999995	203	7	0.093958	0.13295	0.37591	0.999995	246	6	0.093958
IL6	15	0.070044	0.24618	0.999995	204	5	-0.017483	0.76768	0.92354	0.999995	592	4	-0.017483
ZKSCAN2	15	0.071085	0.24873	0.999995	205	7	-0.147	0.99598	0.99627	0.999995	778	1	-0.147
SERTAD4	15	0.071552	0.24996	0.999995	206	8	-0.12824	0.69422	0.89001	0.999995	545	3	-0.12824
EIF4E2	15	0.0721	0.25124	0.999995	207	7	-0.015945	0.82218	0.9427	0.999995	622	2	-0.015945
TDRKH	15	0.07615	0.26172	0.999995	208	6	-0.072575	0.64849	0.86861	0.999995	531	3	-0.072575
HSD3B1	15	0.078883	0.26853	0.999995	209	8	-0.18605	0.44435	0.74037	0.999995	409	3	-0.18605
EMC6	15	0.079499	0.27021	0.999995	210	8	-0.099131	0.56578	0.82569	0.999995	472	3	-0.099131
VPS11	15	0.080787	0.27331	0.999995	211	5	0.039441	0.18128	0.46044	0.999995	276	7	0.039441
RAB18	15	0.081069	0.27424	0.999995	212	7	-0.12197	0.76613	0.92279	0.999995	590	3	-0.12197
NUTM2B	15	0.081199	0.27447	0.999995	213	7	-0.12673	0.29525	0.60339	0.999995	321	4	-0.12673
GPR50	15	0.082418	0.2772	0.999995	214	8	-0.13078	0.80448	0.93749	0.999995	613	3	-0.13078
PDP2	15	0.083904	0.28088	0.999995	215	8	-0.06962	0.63464	0.86216	0.999995	522	1	-0.06962
ZC3H18	15	0.084439	0.28205	0.999995	216	8	-0.20282	0.56051	0.82192	0.999995	469	3	-0.20282
ACSF3	15	0.085841	0.28552	0.999995	217	8	-0.13205	0.90582	0.9705	0.999995	684	3	-0.13205
C3AR1	15	0.087259	0.28896	0.999995	218	8	-0.088811	0.26848	0.57286	0.999995	309	5	-0.088811
SNX27	15	0.087728	0.29021	0.999995	219	8	-0.071581	0.98679	0.99338	0.999995	755	1	-0.071581
ACVR1B	15	0.089528	0.29439	0.999995	220	6	-0.1375	0.31917	0.62993	0.999995	340	4	-0.1375
ADAMTS6	15	0.090267	0.29624	0.999995	221	6	-0.1561	0.90403	0.9698	0.999995	681	3	-0.1561
SLC37A3	15	0.091494	0.29903	0.999995	222	8	-0.1195	0.84462	0.94982	0.999995	630	1	-0.1195
MAT2B	15	0.093	0.3024	0.999995	223	7	-0.10715	0.6134	0.85285	0.999995	502	4	-0.10715
HDAC9	15	0.093406	0.30326	0.999995	224	5	-0.058427	0.34492	0.65739	0.999995	356	5	-0.058427
FLT3	15	0.093682	0.30379	0.999995	225	5	-0.045437	0.90333	0.9696	0.999995	680	2	-0.045437
NKRF	15	0.09406	0.30458	0.999995	226	7	-0.12313	0.84931	0.95149	0.999995	634	2	-0.12313
PDZRN4	15	0.098076	0.31231	0.999995	227	7	-0.056668	0.2338	0.53192	0.999995	296	5	-0.056668
MIR6785	15	0.098333	0.31285	0.999995	228	6	-0.045559	0.30777	0.61785	0.999995	331	5	-0.045559
PIR	15	0.10116	0.31818	0.999995	229	7	-0.1501	0.97358	0.98952	0.999995	739	2	-0.1501
NAGK	15	0.1025	0.32081	0.999995	230	7	-0.16925	0.28022	0.58633	0.999995	312	6	-0.16925
EMC10	15	0.10537	0.32651	0.999995	231	7	0.0077526	0.29071	0.59847	0.999995	317	6	0.0077526
VTA1	15	0.10551	0.32685	0.999995	232	5	0.0081088	0.09703	0.3071	0.999995	226	5	0.0081088
APOBEC3F	15	0.10602	0.32777	0.999995	233	7	-0.16436	0.92584	0.977	0.999995	698	2	-0.16436
PKP2	15	0.1083	0.33203	0.999995	234	7	-0.037549	0.74639	0.91399	0.999995	576	4	-0.037549
EBP	15	0.111	0.33701	0.999995	235	6	-0.098874	0.5544	0.81739	0.999995	464	4	-0.098874
MMP21	15	0.11116	0.33731	0.999995	236	7	-0.090635	0.88203	0.96188	0.999995	656	3	-0.090635
FAM86A	15	0.11142	0.33777	0.999995	237	5	-0.1015	0.7486	0.915	0.999995	579	1	-0.1015
AP2M1	15	0.11254	0.3398	0.999995	238	7	-0.14158	0.99837	0.9985	0.999995	789	0	-0.14158
IL10RB	15	0.11292	0.34052	0.999995	239	6	-0.070024	0.92392	0.97659	0.999995	696	2	-0.070024
PTPRR	15	0.11296	0.34061	0.999995	240	6	0.0012043	0.64096	0.86528	0.999995	525	2	0.0012043
CDK7	15	0.1135	0.34174	0.999995	241	5	-0.066676	0.485	0.76858	0.999995	429	5	-0.066676
ZNF616	15	0.11395	0.34265	0.999995	242	5	0.0035387	0.81119	0.93947	0.999995	618	2	0.0035387
CHIC2	15	0.11555	0.34552	0.999995	243	7	-0.12627	0.87797	0.9607	0.999995	652	2	-0.12627
OS9	15	0.11745	0.3489	0.999995	244	7	-0.069246	0.61636	0.85409	0.999995	504	2	-0.069246
HIRA	15	0.11802	0.34993	0.999995	245	6	-0.08817	0.99056	0.99426	0.999995	762	1	-0.08817
KAT14	15	0.11902	0.35183	0.999995	246	7	-0.12732	0.15478	0.41606	0.999995	256	4	-0.12732
CHRNB4	15	0.12135	0.35614	0.999995	247	6	-0.018464	0.079806	0.27075	0.999995	219	5	-0.018464
SSH1	15	0.1219	0.35731	0.999995	248	7	-0.11039	0.97374	0.98958	0.999995	740	2	-0.11039
CCDC178	15	0.12341	0.36009	0.999995	249	5	-0.046764	0.58523	0.8396	0.999995	487	4	-0.046764
AGPS	15	0.12385	0.36099	0.999995	250	6	-0.074287	0.90963	0.97195	0.999995	689	2	-0.074287
GRID1	15	0.12499	0.36299	0.999995	251	7	-0.092855	0.58692	0.84058	0.999995	488	2	-0.092855
USP17L1P	15	0.12598	0.36472	0.999995	252	5	0.02304	0.8591	0.95472	0.999995	639	3	0.02304
ATP6V0A4	15	0.12641	0.36549	0.999995	253	7	-0.10678	0.60489	0.84907	0.999995	501	3	-0.10678
IFNAR1	15	0.12661	0.3658	0.999995	254	7	-0.16274	0.9264	0.97706	0.999995	699	2	-0.16274
TRIB1	15	0.12923	0.37056	0.999995	255	7	-0.15768	0.91884	0.97562	0.999995	694	2	-0.15768
NPIPA5	15	0.13463	0.38052	0.999995	256	7	-0.23015	0.59705	0.84569	0.999995	495	3	-0.23015
WLS	15	0.13479	0.38071	0.999995	257	7	-0.080712	0.62704	0.85894	0.999995	512	3	-0.080712
USP33	15	0.1376	0.38618	0.999995	258	6	-0.078957	0.7193	0.9016	0.999995	557	3	-0.078957
ETFA	15	0.1385	0.38803	0.999995	259	5	-0.080945	0.98751	0.9935	0.999995	758	1	-0.080945
CPOX	15	0.14084	0.39195	0.999995	260	5	-0.041956	0.26966	0.57416	0.999995	311	3	-0.041956
S100A12	15	0.14247	0.39501	0.999995	261	7	-0.1188	0.58388	0.83875	0.999995	485	4	-0.1188
SLC25A24	15	0.14299	0.39611	0.999995	262	6	-0.084022	0.22401	0.51991	0.999995	292	5	-0.084022
INTS2	15	0.14536	0.40039	0.999995	263	7	-0.11649	0.96345	0.9863	0.999995	723	1	-0.11649
GOLGA8A	15	0.14595	0.40142	0.999995	264	6	-0.027004	0.59273	0.84354	0.999995	492	2	-0.027004
EPHX3	15	0.14703	0.40336	0.999995	265	7	-0.069707	0.45737	0.75009	0.999995	414	5	-0.069707
SLC28A1	15	0.14714	0.40353	0.999995	266	6	-0.036636	0.3598	0.6729	0.999995	368	3	-0.036636
MIPOL1	15	0.14859	0.40602	0.999995	267	6	-0.099421	0.43626	0.73467	0.999995	404	4	-0.099421
TMEM176A	15	0.14912	0.40693	0.999995	268	6	-0.051748	0.12945	0.36917	0.999995	243	7	-0.051748
GOLGA8O	15	0.15008	0.40847	0.999995	269	6	-0.073361	0.60419	0.84862	0.999995	500	2	-0.073361
POLR3A	14	0.15331	0.41327	0.999995	270	7	-0.15629	0.40718	0.70075	0.999995	394	4	-0.15629
ARHGEF18	15	0.15345	0.41475	0.999995	271	4	0.093166	0.026877	0.12167	0.608533	165	7	0.093166
OGG1	15	0.15986	0.42548	0.999995	272	7	-0.13674	0.97923	0.99208	0.999995	748	2	-0.13674
SYNC	15	0.16144	0.42818	0.999995	273	5	-0.11391	0.99411	0.99532	0.999995	774	1	-0.11391
GLIPR1L1	15	0.16165	0.42858	0.999995	274	7	-0.083964	0.97503	0.99012	0.999995	742	2	-0.083964
CIB1	15	0.16253	0.43003	0.999995	275	7	-0.1263	0.93806	0.97928	0.999995	702	1	-0.1263
LCN2	15	0.16272	0.43028	0.999995	276	4	0.16237	0.0015441	0.010914	0.092548	98	11	0.16237
SFT2D1	15	0.16616	0.4361	0.999995	277	6	0.017488	0.56674	0.82651	0.999995	473	5	0.017488
CYS1	15	0.16771	0.43864	0.999995	278	7	-0.093051	0.7082	0.89633	0.999995	552	4	-0.093051
ERI2	15	0.16876	0.44057	0.999995	279	7	-0.12226	0.95748	0.98425	0.999995	716	2	-0.12226
BAX	15	0.17621	0.45316	0.999995	280	7	-0.13752	0.74392	0.91273	0.999995	573	3	-0.13752
WBP5	15	0.17766	0.4553	0.999995	281	6	-0.030684	0.39281	0.70138	0.999995	389	5	-0.030684
CHD6	15	0.17819	0.45604	0.999995	282	7	-0.10668	0.37241	0.68568	0.999995	377	6	-0.10668
FAM229A	15	0.17848	0.45652	0.999995	283	6	-0.053822	0.46516	0.75532	0.999995	418	4	-0.053822
LCT	15	0.17917	0.45768	0.999995	284	5	-0.042269	0.41826	0.72108	0.999995	396	4	-0.042269
TMEM106B	15	0.18377	0.4649	0.999995	285	7	-0.083611	0.99746	0.99762	0.999995	787	1	-0.083611
SCYL2	15	0.18417	0.46554	0.999995	286	6	-0.043721	0.54089	0.80795	0.999995	459	4	-0.043721
SMARCA4	15	0.18535	0.46745	0.999995	287	6	0.050712	0.77622	0.92776	0.999995	596	4	0.050712
RANBP10	15	0.18933	0.47358	0.999995	288	6	-0.094036	0.89706	0.96723	0.999995	671	3	-0.094036
SDS	15	0.19119	0.47687	0.999995	289	5	-0.094354	0.95979	0.98504	0.999995	720	2	-0.094354
PPT1	15	0.19145	0.47719	0.999995	290	7	-0.003067	0.48784	0.7705	0.999995	430	3	-0.003067
ELOA	15	0.19152	0.47732	0.999995	291	5	-0.073111	0.59929	0.8466	0.999995	497	3	-0.073111
JAK1	15	0.19164	0.47752	0.999995	292	7	-0.092023	0.70303	0.89385	0.999995	549	3	-0.092023
CCR2	15	0.19203	0.47819	0.999995	293	5	-0.028833	0.83416	0.94643	0.999995	625	3	-0.028833
PCDH17	15	0.19328	0.48043	0.999995	294	6	-0.021702	0.71603	0.89999	0.999995	556	4	-0.021702
FAM162A	15	0.1939	0.48153	0.999995	295	7	-0.097647	0.88112	0.96158	0.999995	655	3	-0.097647
AKR1B1	15	0.19454	0.48253	0.999995	296	3	0.16488	0.014655	0.073568	0.443009	138	8	0.16488
CDCP1	15	0.19693	0.48613	0.999995	297	7	-0.0831	0.64373	0.86644	0.999995	527	4	-0.0831
CCR1	15	0.19771	0.48743	0.999995	298	5	-0.05664	0.32489	0.63629	0.999995	343	6	-0.05664
GP2	15	0.1998	0.49114	0.999995	299	7	-0.09019	0.97328	0.98944	0.999995	737	2	-0.09019
BECN2	15	0.20425	0.49817	0.999995	300	6	-0.051727	0.99298	0.99495	0.999995	770	1	-0.051727
ATP6AP2	15	0.20448	0.49849	0.999995	301	5	0.082621	0.13549	0.38041	0.999995	248	7	0.082621
ZNF257	15	0.20619	0.50085	0.999995	302	4	-0.017999	0.29177	0.59958	0.999995	318	3	-0.017999
MTTP	15	0.20813	0.50403	0.999995	303	7	-0.06091	0.95714	0.98413	0.999995	714	2	-0.06091
ZNF880	15	0.2082	0.50412	0.999995	304	3	0.057399	0.1642	0.43214	0.999995	264	6	0.057399
TRIM59	15	0.20829	0.50426	0.999995	305	5	0.01426	0.41854	0.72132	0.999995	397	5	0.01426
ACOX1	15	0.21217	0.50966	0.999995	306	6	-0.098295	0.91104	0.97252	0.999995	690	1	-0.098295
MRPS5	15	0.21239	0.50983	0.999995	307	4	0.11554	0.01988	0.094982	0.519278	152	7	0.11554
C4BPB	15	0.21626	0.51443	0.999995	308	6	-0.053143	0.56964	0.82874	0.999995	480	5	-0.053143
SLC22A17	15	0.2181	0.51681	0.999995	309	6	-0.11643	0.60286	0.84801	0.999995	498	1	-0.11643
VCP	15	0.22159	0.52081	0.999995	310	6	-0.35211	0.21416	0.50759	0.999995	290	5	-0.35211
NGDN	15	0.22279	0.52232	0.999995	311	4	0.1123	0.017561	0.085405	0.486105	146	7	0.1123
BEX1	15	0.22441	0.52444	0.999995	312	5	0.0013506	0.57526	0.8327	0.999995	481	3	0.0013506
ZEB2	15	0.22451	0.52452	0.999995	313	6	0.023002	0.69807	0.89172	0.999995	547	3	0.023002
DGKE	15	0.22539	0.52563	0.999995	314	4	-0.0050028	0.38952	0.69893	0.999995	386	4	-0.0050028
SLPI	15	0.2261	0.52653	0.999995	315	6	-0.065153	0.23178	0.52929	0.999995	295	6	-0.065153
PPHLN1	15	0.22822	0.52914	0.999995	316	4	-0.0084727	0.6276	0.85919	0.999995	513	3	-0.0084727
COL17A1	15	0.22893	0.52994	0.999995	317	6	-0.065193	0.90293	0.96948	0.999995	679	3	-0.065193
RPE	15	0.23047	0.53172	0.999995	318	6	0.18738	0.021924	0.10293	0.553755	154	8	0.18738
LRRFIP2	15	0.23093	0.53223	0.999995	319	4	0.10779	0.079779	0.27071	0.999995	218	6	0.10779
PCDH19	15	0.23504	0.53713	0.999995	320	5	-0.013798	0.39933	0.70644	0.999995	392	3	-0.013798
ZNF791	15	0.23575	0.53794	0.999995	321	4	0.043084	0.35796	0.67114	0.999995	366	5	0.043084
SIL1	15	0.23637	0.5387	0.999995	322	4	-0.011761	0.79804	0.93572	0.999995	611	3	-0.011761
HSD17B4	15	0.23948	0.54203	0.999995	323	5	-0.099638	0.9989	0.99897	0.999995	798	0	-0.099638
MIXL1	15	0.24134	0.54434	0.999995	324	6	-0.083513	0.9846	0.99294	0.999995	753	1	-0.083513
CCRL2	15	0.24233	0.54547	0.999995	325	5	-0.012299	0.57914	0.83523	0.999995	483	4	-0.012299
LRRC2	15	0.24393	0.54754	0.999995	326	6	-0.066132	0.17487	0.45007	0.999995	272	3	-0.066132
PEG10	15	0.24456	0.54837	0.999995	327	5	-0.049665	0.80756	0.93839	0.999995	615	3	-0.049665
THBS4	15	0.24694	0.55127	0.999995	328	3	-0.041744	0.84483	0.94993	0.999995	631	1	-0.041744
GIGYF2	15	0.24809	0.55257	0.999995	329	5	-0.01186	0.90501	0.97013	0.999995	683	3	-0.01186
C11orf74	15	0.24844	0.55294	0.999995	330	4	0.031457	0.63022	0.86012	0.999995	515	4	0.031457
MIR1205	9	0.24845	0.48861	0.999995	331	3	-0.048561	0.89801	0.93436	0.999995	673	1	-0.048561
THSD4	15	0.24895	0.55354	0.999995	332	6	-0.040772	0.55453	0.81745	0.999995	465	5	-0.040772
C21orf54	15	0.24929	0.55379	0.999995	333	4	0.10951	0.49985	0.77936	0.999995	436	5	0.10951
FURIN	15	0.25049	0.55522	0.999995	334	4	0.043437	0.33261	0.6449	0.999995	349	6	0.043437
LINC01322	15	0.25059	0.55538	0.999995	335	4	-0.034909	0.49481	0.77546	0.999995	434	4	-0.034909
OAS1	15	0.25164	0.55654	0.999995	336	5	0.029269	0.37045	0.68367	0.999995	374	4	0.029269
DPP4	15	0.25323	0.55829	0.999995	337	3	-0.05109	0.43744	0.73543	0.999995	406	4	-0.05109
VPS26A	15	0.25532	0.5605	0.999995	338	6	-0.12333	0.36725	0.68047	0.999995	370	5	-0.12333
IL23A	15	0.2564	0.56172	0.999995	339	5	-0.021867	0.59547	0.84489	0.999995	494	4	-0.021867
LYN	15	0.25642	0.56175	0.999995	340	5	-0.078353	0.7456	0.9136	0.999995	575	1	-0.078353
ECSIT	15	0.2578	0.56341	0.999995	341	5	0.11195	0.01595	0.078776	0.467594	140	8	0.11195
FAM25A	15	0.25864	0.56424	0.999995	342	5	0.0044653	0.10843	0.3298	0.999995	234	7	0.0044653
VGLL3	15	0.25972	0.56538	0.999995	343	4	-0.05779	0.78242	0.93076	0.999995	601	2	-0.05779
TSPY1	15	0.25991	0.56552	0.999995	344	6	-0.060252	0.85103	0.952	0.999995	635	2	-0.060252
MNAT1	15	0.2606	0.5663	0.999995	345	6	-0.096505	0.96955	0.98822	0.999995	732	1	-0.096505
CLCA4	15	0.26063	0.56636	0.999995	346	2	-0.014914	0.45409	0.74782	0.999995	413	4	-0.014914
ELL	15	0.26335	0.56976	0.999995	347	2	0.11033	0.0086174	0.048593	0.328302	123	6	0.11033
FSD1	15	0.26478	0.57156	0.999995	348	6	-0.018719	0.86186	0.9555	0.999995	643	3	-0.018719
MIR4472-2	6	0.26901	0.46642	0.999995	349	3	-0.16068	0.16844	0.33719	0.999995	268	2	-0.16068
N6AMT1	15	0.26924	0.57638	0.999995	350	6	-0.11368	0.90818	0.97134	0.999995	687	2	-0.11368
TET3	15	0.27028	0.57782	0.999995	351	6	-0.021789	0.56735	0.82685	0.999995	474	4	-0.021789
LAMP2	15	0.27107	0.57875	0.999995	352	5	-0.10001	0.81458	0.94055	0.999995	619	3	-0.10001
ARF1	15	0.27305	0.58111	0.999995	353	6	-0.19881	0.5116	0.78757	0.999995	440	4	-0.19881
ARHGAP26	15	0.27374	0.58195	0.999995	354	6	-0.040137	0.99212	0.99475	0.999995	768	1	-0.040137
SLC9A3R1	15	0.27502	0.58311	0.999995	355	3	0.031106	0.094834	0.30309	0.999995	225	5	0.031106
FAM91A1	15	0.27643	0.58464	0.999995	356	5	0.010813	0.39057	0.69976	0.999995	387	5	0.010813
GTF2B	15	0.27786	0.58644	0.999995	357	6	0.16904	0.071424	0.24906	0.980907	211	7	0.16904
SLC3A2	15	0.27908	0.58768	0.999995	358	6	-0.081996	0.88086	0.9615	0.999995	654	3	-0.081996
HSD17B2	15	0.28022	0.58883	0.999995	359	6	-0.11186	0.96183	0.98567	0.999995	722	1	-0.11186
STAMBP	15	0.28117	0.58962	0.999995	360	4	-0.012302	0.96728	0.98758	0.999995	729	2	-0.012302
IL1R2	15	0.28249	0.59122	0.999995	361	5	0.044511	0.68037	0.88356	0.999995	540	3	0.044511
IL1R1	15	0.283	0.59179	0.999995	362	4	-0.039158	0.99673	0.99695	0.999995	784	1	-0.039158
ABO	15	0.283	0.5918	0.999995	363	3	0.11551	0.033603	0.14454	0.663595	180	8	0.11551
CPAMD8	15	0.28388	0.59287	0.999995	364	3	-0.053556	0.63165	0.86076	0.999995	518	4	-0.053556
SEC24B	15	0.28476	0.59388	0.999995	365	4	0.006961	0.79609	0.9351	0.999995	610	3	0.006961
CDC42	15	0.2853	0.59442	0.999995	366	4	0.075391	0.15706	0.41973	0.999995	258	7	0.075391
SMARCA5	15	0.28576	0.59506	0.999995	367	5	-0.017341	0.52772	0.79878	0.999995	449	5	-0.017341
CAPN8	15	0.2864	0.59584	0.999995	368	6	-0.036572	0.97864	0.99183	0.999995	746	2	-0.036572
EMC9	15	0.28689	0.59648	0.999995	369	5	-0.058832	0.97825	0.99168	0.999995	745	1	-0.058832
LAMA4	15	0.28742	0.59713	0.999995	370	3	0.099579	0.11326	0.33888	0.999995	236	7	0.099579
IFNGR1	15	0.28817	0.59783	0.999995	371	5	0.088593	0.15073	0.4083	0.999995	253	7	0.088593
ATRX	15	0.29037	0.60025	0.999995	372	5	0.24109	0.037935	0.15705	0.709306	183	8	0.24109
EGR1	15	0.29183	0.60182	0.999995	373	5	-0.054846	0.36857	0.68178	0.999995	371	6	-0.054846
TNPO1	15	0.2927	0.60292	0.999995	374	6	0.0098737	0.12179	0.35498	0.999995	239	5	0.0098737
SHF	15	0.29362	0.60382	0.999995	375	5	0.0039522	0.74745	0.91454	0.999995	578	4	0.0039522
KCNMB3	15	0.29502	0.60525	0.999995	376	4	0.027362	0.24963	0.55074	0.999995	301	6	0.027362
TMEM41B	15	0.29527	0.60548	0.999995	377	6	-0.091838	0.83792	0.94764	0.999995	628	2	-0.091838
CRYAA	15	0.29537	0.60559	0.999995	378	6	-0.013511	0.70838	0.8964	0.999995	553	2	-0.013511
UST	15	0.29769	0.60817	0.999995	379	4	0.013324	0.74959	0.9154	0.999995	580	3	0.013324
SAA1	15	0.30329	0.61437	0.999995	380	5	-0.030452	0.18535	0.46705	0.999995	280	5	-0.030452
ZNF503	15	0.30351	0.61464	0.999995	381	6	-0.089749	0.4292	0.72909	0.999995	402	2	-0.089749
MUM1L1	15	0.30399	0.61521	0.999995	382	6	-0.072587	0.63436	0.86202	0.999995	521	4	-0.072587
PAH	15	0.30641	0.61806	0.999995	383	3	0.084779	0.37651	0.68923	0.999995	380	5	0.084779
SIK1	15	0.30705	0.61881	0.999995	384	5	-0.047409	0.46568	0.75579	0.999995	419	5	-0.047409
APRT	15	0.30733	0.61917	0.999995	385	5	0.083651	0.30594	0.61566	0.999995	328	6	0.083651
MIR6076	15	0.31054	0.62237	0.999995	386	3	0.031961	0.25441	0.55619	0.999995	302	6	0.031961
ASCL1	15	0.31427	0.62643	0.999995	387	6	-0.045356	0.33091	0.64295	0.999995	348	5	-0.045356
PFDN4	15	0.31494	0.62708	0.999995	388	3	0.088105	0.13264	0.37528	0.999995	245	7	0.088105
HMGB1P4	15	0.31599	0.62812	0.999995	389	6	-0.14676	0.87729	0.96041	0.999995	651	2	-0.14676
OAS2	15	0.31648	0.62858	0.999995	390	6	-0.14107	0.75873	0.91949	0.999995	588	3	-0.14107
TM6SF1	15	0.31739	0.62949	0.999995	391	5	-0.012823	0.52846	0.79933	0.999995	450	2	-0.012823
ADAM17	15	0.3192	0.63134	0.999995	392	6	-0.045384	0.87679	0.96029	0.999995	650	3	-0.045384
OFD1	15	0.32	0.63225	0.999995	393	5	-0.054697	0.64393	0.86659	0.999995	528	4	-0.054697
HSD17B14	15	0.32043	0.63267	0.999995	394	6	-0.066676	0.65804	0.87332	0.999995	534	4	-0.066676
NONO	15	0.32216	0.6346	0.999995	395	6	-0.040997	0.65789	0.87324	0.999995	533	2	-0.040997
JARID2	15	0.32262	0.63503	0.999995	396	5	-0.041276	0.79275	0.93423	0.999995	607	3	-0.041276
ZNF599	15	0.32362	0.63624	0.999995	397	4	0.0043779	0.24622	0.54692	0.999995	300	6	0.0043779
FAM78A	15	0.32565	0.6384	0.999995	398	6	-0.10151	0.78615	0.93227	0.999995	604	3	-0.10151
HDGFL3	15	0.32713	0.64004	0.999995	399	6	-0.054365	0.89017	0.96481	0.999995	663	3	-0.054365
DRD1	15	0.33187	0.64529	0.999995	400	6	-0.10142	0.89078	0.96503	0.999995	664	3	-0.10142
SPTY2D1	15	0.33311	0.64659	0.999995	401	6	-0.099471	0.72544	0.90432	0.999995	562	3	-0.099471
KIAA1033	15	0.33615	0.64955	0.999995	402	4	0.071248	0.30671	0.61661	0.999995	330	5	0.071248
MYO7B	15	0.33755	0.65114	0.999995	403	4	-0.05473	0.52487	0.79664	0.999995	447	3	-0.05473
ATP6V1C1	15	0.33794	0.6515	0.999995	404	5	-0.12455	0.88615	0.96341	0.999995	658	2	-0.12455
DNMT1	15	0.33823	0.65192	0.999995	405	5	0.036127	0.38367	0.69445	0.999995	383	4	0.036127
EREG	15	0.34208	0.65554	0.999995	406	6	-0.033777	0.30645	0.61631	0.999995	329	5	-0.033777
NDRG4	15	0.34231	0.65572	0.999995	407	4	0.026025	0.85488	0.95322	0.999995	636	3	0.026025
KDM3B	15	0.34744	0.66083	0.999995	408	6	-0.00075942	0.16791	0.43816	0.999995	267	5	-0.00075942
UBXN7	15	0.34981	0.66325	0.999995	409	6	-0.084074	0.78741	0.93264	0.999995	605	2	-0.084074
UVRAG	15	0.35008	0.66343	0.999995	410	5	-0.06109	0.99882	0.99889	0.999995	796	0	-0.06109
CDH12	15	0.35281	0.66626	0.999995	411	5	-0.017287	0.34341	0.65595	0.999995	355	6	-0.017287
ATG16L1	15	0.35301	0.66646	0.999995	412	6	-0.068744	0.32738	0.63898	0.999995	347	6	-0.068744
FNTB	15	0.35325	0.66682	0.999995	413	5	-0.050769	0.53428	0.80336	0.999995	454	5	-0.050769
CENPF	15	0.35403	0.66744	0.999995	414	6	0.061374	0.62249	0.85677	0.999995	508	4	0.061374
CPN2	15	0.35475	0.66825	0.999995	415	5	-0.056138	0.58693	0.84058	0.999995	489	4	-0.056138
CD46	15	0.35632	0.66987	0.999995	416	6	-0.059075	0.89342	0.96599	0.999995	666	3	-0.059075
EMC8	15	0.35742	0.67112	0.999995	417	5	-0.031406	0.56905	0.82814	0.999995	478	4	-0.031406
CTSL	15	0.36236	0.67605	0.999995	418	4	0.038983	0.17531	0.45095	0.999995	273	7	0.038983
SMARCC1	15	0.36315	0.67689	0.999995	419	3	0.06477	0.051497	0.19648	0.816742	198	6	0.06477
TAT	15	0.36551	0.67908	0.999995	420	2	0.058699	0.77405	0.92674	0.999995	594	4	0.058699
ELOC	15	0.3667	0.68024	0.999995	421	5	-0.039349	0.083727	0.28036	0.999995	220	5	-0.039349
PRODH2	15	0.36889	0.68237	0.999995	422	5	0.017823	0.8098	0.93909	0.999995	617	3	0.017823
COLEC11	15	0.36944	0.68295	0.999995	423	4	0.058509	0.31402	0.62461	0.999995	337	6	0.058509
SRP54	15	0.36985	0.68338	0.999995	424	6	-0.11394	0.75759	0.91904	0.999995	585	3	-0.11394
CCDC77	15	0.37113	0.68448	0.999995	425	6	-0.095475	0.67958	0.88324	0.999995	539	4	-0.095475
FCAMR	15	0.37292	0.68645	0.999995	426	6	0.063162	0.35962	0.67277	0.999995	367	6	0.063162
TFF1	15	0.37302	0.68652	0.999995	427	3	0.050489	0.56462	0.82496	0.999995	470	5	0.050489
GTF3C5	15	0.37498	0.6886	0.999995	428	6	-0.09113	0.70377	0.89423	0.999995	550	3	-0.09113
COX6B1P1	15	0.37712	0.69062	0.999995	429	5	0.012852	0.26014	0.56277	0.999995	307	6	0.012852
STX4	15	0.37723	0.6907	0.999995	430	5	-0.092526	0.96416	0.98655	0.999995	724	1	-0.092526
SIK1B	15	0.38322	0.69648	0.999995	431	6	0.2225	0.0076141	0.043415	0.300649	120	9	0.2225
CCNI	15	0.38647	0.69995	0.999995	432	5	-0.087327	0.72391	0.90365	0.999995	560	4	-0.087327
MAML1	15	0.3877	0.70102	0.999995	433	5	0.06388	0.46382	0.75441	0.999995	417	5	0.06388
SNORD59A	4	0.38933	0.53444	0.999995	434	2	0.022512	0.38662	0.53131	0.999995	385	2	0.022512
C5	15	0.38947	0.70277	0.999995	435	1	0.21807	0.0042544	0.025897	0.190447	113	10	0.21807
TRMT6	15	0.39099	0.70414	0.999995	436	1	0.57136	1.6328e-07	4.9318e-06	0.000152	26	12	0.57136
LRRC19	15	0.39197	0.70483	0.999995	437	4	0.056147	0.25814	0.56069	0.999995	306	6	0.056147
HIPK4	15	0.39401	0.70621	0.999995	438	5	-0.098194	0.99949	0.99955	0.999995	807	0	-0.098194
LBH	15	0.40299	0.71305	0.999995	439	3	0.010578	0.70944	0.8969	0.999995	554	3	0.010578
SLC25A5P3	15	0.40374	0.71365	0.999995	440	4	-0.013339	0.39652	0.70415	0.999995	390	5	-0.013339
SORCS2	15	0.4046	0.71424	0.999995	441	3	0.033135	0.33306	0.6454	0.999995	350	5	0.033135
ARPC4	15	0.4047	0.71432	0.999995	442	5	0.10459	0.002529	0.016625	0.129118	107	7	0.10459
STOX2	15	0.40596	0.71531	0.999995	443	3	-0.045132	0.8304	0.94544	0.999995	624	2	-0.045132
PAK5	15	0.40957	0.7181	0.999995	444	5	0.053698	0.29848	0.60693	0.999995	323	5	0.053698
FMN2	15	0.41038	0.71863	0.999995	445	5	0.01645	0.1006	0.31425	0.999995	229	6	0.01645
RTN4	15	0.41112	0.7191	0.999995	446	3	0.13436	0.072032	0.25061	0.98235	212	8	0.13436
GMDS	15	0.41695	0.72337	0.999995	447	4	-0.060013	0.60339	0.84826	0.999995	499	3	-0.060013
COMMD3-BMI1	15	0.41739	0.72373	0.999995	448	3	0.16701	0.049332	0.19021	0.806436	195	8	0.16701
KCNH3	15	0.4175	0.72382	0.999995	449	4	-0.0017725	0.31561	0.62626	0.999995	338	5	-0.0017725
RAB7A	15	0.41769	0.72403	0.999995	450	4	0.087657	0.29866	0.60714	0.999995	324	6	0.087657
PMCH	15	0.41898	0.72494	0.999995	451	5	-0.097655	0.74147	0.91167	0.999995	571	4	-0.097655
HEPH	15	0.42049	0.72591	0.999995	452	5	-0.026796	0.70381	0.89425	0.999995	551	2	-0.026796
DRD3	15	0.42265	0.7276	0.999995	453	5	0.017398	0.35441	0.66724	0.999995	363	2	0.017398
PECAM1	15	0.42275	0.72764	0.999995	454	2	0.18056	0.0091798	0.051099	0.342444	124	9	0.18056
OLIG1	15	0.43137	0.73385	0.999995	455	4	0.022623	0.96765	0.98765	0.999995	730	1	0.022623
SH3YL1	15	0.43324	0.73522	0.999995	456	5	-0.047942	0.7391	0.91056	0.999995	570	4	-0.047942
AGTR2	15	0.43349	0.73541	0.999995	457	5	-0.044518	0.33974	0.6523	0.999995	354	5	-0.044518
PTPRS	15	0.43488	0.73645	0.999995	458	2	0.12353	0.1009	0.31485	0.999995	230	7	0.12353
HK1	15	0.43546	0.73691	0.999995	459	5	0.028634	0.558	0.82	0.999995	467	5	0.028634
MDGA2	15	0.43699	0.73799	0.999995	460	5	-0.059498	0.79393	0.93457	0.999995	609	3	-0.059498
TUBAL3	15	0.43807	0.73886	0.999995	461	5	0.00081344	0.38643	0.69665	0.999995	384	2	0.00081344
GPRIN1	15	0.4398	0.74011	0.999995	462	4	-0.0091743	0.38042	0.69217	0.999995	382	5	-0.0091743
GBGT1	15	0.43989	0.74013	0.999995	463	4	0.073091	0.28283	0.58919	0.999995	313	6	0.073091
DDX18	15	0.4405	0.74054	0.999995	464	1	0.39639	0.00010048	0.0011393	0.017213	55	12	0.39639
RITA1	15	0.44176	0.74133	0.999995	465	5	0.011027	0.58471	0.83925	0.999995	486	4	0.011027
RPEL1	15	0.44214	0.74159	0.999995	466	4	0.022372	0.22572	0.52197	0.999995	293	6	0.022372
DNMT3A	15	0.44406	0.74289	0.999995	467	5	-0.061369	0.5385	0.80615	0.999995	458	4	-0.061369
ZDHHC5	15	0.44434	0.74309	0.999995	468	5	0.058857	0.1956	0.48384	0.999995	284	7	0.058857
PLIN3	15	0.45121	0.74821	0.999995	469	3	0.00035186	0.043749	0.17429	0.754419	190	6	0.00035186
LGI2	15	0.45228	0.74901	0.999995	470	4	0.012961	0.26042	0.56306	0.999995	308	5	0.012961
RPF2	15	0.45569	0.7514	0.999995	471	2	0.46389	1.2279e-05	0.00018248	0.003791	40	9	0.46389
MKX	15	0.45638	0.75183	0.999995	472	1	0.10854	0.091978	0.29699	0.999995	224	7	0.10854
PI3	15	0.45848	0.7532	0.999995	473	5	0.041616	0.90406	0.9698	0.999995	682	2	0.041616
BRF1	15	0.46382	0.75667	0.999995	474	3	0.16092	0.035087	0.14868	0.678864	181	8	0.16092
ATG14	15	0.46717	0.75906	0.999995	475	3	0.15776	0.023461	0.1088	0.575885	157	9	0.15776
DHX16	15	0.46899	0.76008	0.999995	476	5	0.062056	0.22784	0.52486	0.999995	294	6	0.062056
KITLG	15	0.47513	0.76408	0.999995	477	5	0.015211	0.97251	0.98915	0.999995	734	2	0.015211
ALPI	15	0.47707	0.76544	0.999995	478	4	0.096591	0.18753	0.47063	0.999995	281	7	0.096591
PHIP	15	0.47812	0.76618	0.999995	479	4	0.027849	0.35657	0.66965	0.999995	365	6	0.027849
NHLH2	15	0.47843	0.76641	0.999995	480	4	0.016065	0.052826	0.20006	0.827114	200	6	0.016065
TAPT1	15	0.47949	0.76712	0.999995	481	5	-0.052235	0.68911	0.8876	0.999995	543	4	-0.052235
HKDC1	15	0.48032	0.7676	0.999995	482	5	-0.051633	0.86128	0.95532	0.999995	641	3	-0.051633
ZNF439	15	0.48823	0.77255	0.999995	483	5	-0.0080041	0.35454	0.66746	0.999995	364	6	-0.0080041
DPEP1	15	0.49006	0.77374	0.999995	484	4	-0.095992	0.89958	0.96821	0.999995	677	3	-0.095992
MRPS27	15	0.49035	0.77404	0.999995	485	4	0.011143	0.5781	0.83451	0.999995	482	2	0.011143
ACY1	15	0.49065	0.7742	0.999995	486	5	-0.062001	0.31901	0.62978	0.999995	339	5	-0.062001
CXCR6	15	0.49074	0.77426	0.999995	487	5	-0.033917	0.37215	0.68541	0.999995	376	6	-0.033917
IFNGR2	15	0.49273	0.77559	0.999995	488	4	-0.085797	0.39863	0.70576	0.999995	391	4	-0.085797
ERGIC1	15	0.49329	0.77603	0.999995	489	5	-0.041345	0.992	0.99471	0.999995	767	1	-0.041345
RPP21	15	0.4952	0.77735	0.999995	490	3	0.11391	0.11393	0.34034	0.999995	237	7	0.11391
MAS1	15	0.49573	0.7778	0.999995	491	5	0.070476	0.25515	0.55714	0.999995	304	6	0.070476
OR52W1	15	0.49793	0.77955	0.999995	492	5	-0.031152	0.18883	0.47257	0.999995	282	7	-0.031152
GOLGA2	15	0.49896	0.78028	0.999995	493	4	-0.030362	0.37113	0.68427	0.999995	375	6	-0.030362
MPHOSPH8	15	0.50026	0.78121	0.999995	494	5	-0.049856	0.53576	0.80428	0.999995	456	5	-0.049856
LEPRE1	15	0.50045	0.78143	0.999995	495	5	0.098343	0.2162	0.51008	0.999995	291	6	0.098343
EGFR	15	0.50231	0.78264	0.999995	496	5	0.047416	0.11636	0.34469	0.999995	238	7	0.047416
DDC	15	0.5043	0.78381	0.999995	497	3	-0.0012325	0.3482	0.66084	0.999995	358	6	-0.0012325
HS2ST1	15	0.50528	0.78446	0.999995	498	2	0.060559	0.28972	0.59734	0.999995	316	6	0.060559
POLA1	15	0.50642	0.78544	0.999995	499	5	-0.13742	0.30088	0.6097	0.999995	325	4	-0.13742
ANKFN1	15	0.50779	0.78648	0.999995	500	5	0.064667	0.15572	0.41747	0.999995	257	7	0.064667
PLIN5	15	0.51086	0.78848	0.999995	501	3	0.049129	0.10377	0.3205	0.999995	233	7	0.049129
IFNAR2	15	0.51106	0.78862	0.999995	502	5	0.0099418	0.51209	0.78786	0.999995	441	3	0.0099418
SLC6A20	15	0.51148	0.78883	0.999995	503	2	0.32921	0.00015707	0.0014943	0.021048	59	11	0.32921
ZYG11B	15	0.51188	0.78909	0.999995	504	5	-0.053814	0.90003	0.96837	0.999995	678	3	-0.053814
HOXB3	15	0.51276	0.78962	0.999995	505	2	0.18231	0.029668	0.13173	0.621996	176	8	0.18231
NSMCE4A	15	0.51326	0.7899	0.999995	506	4	0.10503	0.065681	0.23401	0.943996	206	7	0.10503
NARS2	15	0.51639	0.79212	0.999995	507	3	0.61222	1.2908e-05	0.00019234	0.003898	41	11	0.61222
BECN1	15	0.51678	0.79232	0.999995	508	2	0.28485	0.0001971	0.001879	0.025185	62	12	0.28485
TEFM	15	0.51761	0.79282	0.999995	509	1	0.45213	0.00018933	0.0018001	0.024523	61	12	0.45213
CAPN9	15	0.51815	0.79318	0.999995	510	5	-0.077656	0.77943	0.92936	0.999995	600	3	-0.077656
SPNS1	15	0.51842	0.79334	0.999995	511	5	0.024194	0.76266	0.92126	0.999995	589	3	0.024194
LINC00485	15	0.51958	0.7943	0.999995	512	3	-0.033523	0.78937	0.93319	0.999995	606	3	-0.033523
ELOVL3	15	0.51998	0.79452	0.999995	513	4	-0.013045	0.18456	0.46568	0.999995	279	6	-0.013045
SMARCE1	15	0.52004	0.79455	0.999995	514	1	0.24893	0.001741	0.012048	0.099132	101	10	0.24893
MIR6887	15	0.52005	0.79455	0.999995	515	5	-0.081272	0.69112	0.88843	0.999995	544	2	-0.081272
MIR4706	15	0.5225	0.79623	0.999995	516	5	-0.050464	0.75483	0.9178	0.999995	584	4	-0.050464
CR1	15	0.52346	0.79688	0.999995	517	4	-0.03419	0.53657	0.80465	0.999995	457	5	-0.03419
GNG12-AS1	15	0.52366	0.79704	0.999995	518	2	0.035123	0.62991	0.85997	0.999995	514	4	0.035123
ADAM12	15	0.52714	0.79956	0.999995	519	4	0.10862	0.077458	0.26488	0.999995	216	8	0.10862
MYL6B	15	0.52833	0.80029	0.999995	520	4	0.021246	0.8584	0.95455	0.999995	637	2	0.021246
IGF1	15	0.52837	0.80032	0.999995	521	4	0.0931	0.23625	0.53482	0.999995	297	6	0.0931
ATP6V1A	15	0.52901	0.80091	0.999995	522	5	-0.11023	0.43972	0.73725	0.999995	407	4	-0.11023
PSMA4	15	0.53227	0.80306	0.999995	523	4	0.048093	0.35254	0.66531	0.999995	362	4	0.048093
PI4KB	15	0.53252	0.8032	0.999995	524	5	-0.042913	0.724	0.90369	0.999995	561	2	-0.042913
RPL12	15	0.5326	0.80325	0.999995	525	3	0.030283	0.013525	0.069228	0.423005	136	7	0.030283
ECM2	15	0.53306	0.80355	0.999995	526	4	0.070927	0.063418	0.2282	0.929585	204	6	0.070927
PEG3	15	0.53522	0.80488	0.999995	527	5	0.00044194	0.63698	0.86318	0.999995	523	3	0.00044194
CENPV	15	0.53615	0.80546	0.999995	528	3	0.12993	0.02105	0.09951	0.540475	153	8	0.12993
VPS29	15	0.5405	0.80852	0.999995	529	2	0.010595	0.34972	0.66243	0.999995	359	6	0.010595
TMEM151A	15	0.54167	0.80948	0.999995	530	5	-0.0080164	0.43629	0.73469	0.999995	405	2	-0.0080164
MT1A	15	0.54199	0.80973	0.999995	531	4	0.028912	0.46069	0.75218	0.999995	415	5	0.028912
CCDC94	15	0.54257	0.81018	0.999995	532	4	-0.00097124	0.53374	0.80294	0.999995	452	5	-0.00097124
WDR18	15	0.54431	0.81141	0.999995	533	1	0.72919	3.4126e-09	4.9318e-06	0.000152	19	13	0.72919
TBCA	15	0.55403	0.81779	0.999995	534	4	0.57813	0.00071699	0.0056766	0.058965	80	9	0.57813
SEPSECS	15	0.55506	0.81847	0.999995	535	5	-0.0074166	0.30882	0.61899	0.999995	333	4	-0.0074166
RBM44	15	0.55516	0.81858	0.999995	536	4	0.01467	0.29503	0.60318	0.999995	320	5	0.01467
NDUFB2	15	0.55914	0.82143	0.999995	537	4	0.21238	0.051521	0.19657	0.816742	199	7	0.21238
NR	24	0.56006	0.86414	0.999995	538	8	-0.021216	0.86159	0.9757	0.999995	642	5	-0.021216
SEC61G	15	0.56399	0.82498	0.999995	539	5	-0.074977	0.37618	0.68899	0.999995	379	4	-0.074977
CTSV	15	0.56766	0.82758	0.999995	540	3	0.05334	0.47334	0.76078	0.999995	424	3	0.05334
MIR7114	15	0.56776	0.82764	0.999995	541	3	0.038997	0.13142	0.37285	0.999995	244	6	0.038997
ERBB2	15	0.56964	0.82913	0.999995	542	5	0.11142	0.055269	0.20658	0.849842	201	8	0.11142
MIR1231	15	0.57201	0.83057	0.999995	543	5	-0.021263	0.58068	0.83645	0.999995	484	3	-0.021263
TOR1AIP1	15	0.57254	0.83094	0.999995	544	5	-0.020068	0.83593	0.947	0.999995	627	3	-0.020068
SLX1A	15	0.57276	0.83114	0.999995	545	4	-0.062664	0.97868	0.99185	0.999995	747	1	-0.062664
HMGB1	15	0.57398	0.83201	0.999995	546	1	0.12813	0.039385	0.16137	0.724878	184	6	0.12813
DPYSL3	15	0.57607	0.83349	0.999995	547	4	-0.07553	0.42991	0.72969	0.999995	403	4	-0.07553
MPG	15	0.57621	0.83361	0.999995	548	5	-0.077058	0.96615	0.98722	0.999995	728	2	-0.077058
LGALS3BP	15	0.58119	0.83712	0.999995	549	5	0.017621	0.8676	0.9573	0.999995	646	3	0.017621
ZNF488	15	0.58193	0.83757	0.999995	550	4	-0.082019	0.98761	0.99353	0.999995	759	1	-0.082019
DRD4	15	0.58432	0.83924	0.999995	551	5	-0.0042266	0.29232	0.60037	0.999995	319	5	-0.0042266
PDPR	15	0.5861	0.84031	0.999995	552	5	0.11007	0.16981	0.44155	0.999995	269	7	0.11007
UQCRC2P1	15	0.58619	0.84036	0.999995	553	2	0.17812	0.04602	0.18101	0.771396	194	8	0.17812
GEMIN8P4	15	0.58776	0.84131	0.999995	554	4	0.10373	0.1355	0.38044	0.999995	249	5	0.10373
ANKS6	15	0.58874	0.84192	0.999995	555	3	0.14771	0.0080193	0.045723	0.311442	122	10	0.14771
MIB1	15	0.59049	0.84298	0.999995	556	2	0.89719	1.0278e-10	4.9318e-06	0.000152	15	13	0.89719
PITPNM1	15	0.59052	0.84301	0.999995	557	4	0.21087	0.017075	0.083442	0.484483	143	9	0.21087
DDX47	15	0.5931	0.84487	0.999995	558	2	0.43269	0.010448	0.056396	0.363293	129	8	0.43269
TM4SF20	15	0.59355	0.84521	0.999995	559	4	-0.010735	0.35048	0.66317	0.999995	361	6	-0.010735
NDUFAF2	15	0.59569	0.84681	0.999995	560	2	0.096595	0.10115	0.31537	0.999995	231	7	0.096595
RTP3	15	0.59778	0.84818	0.999995	561	5	0.13757	0.024739	0.11417	0.588882	159	9	0.13757
PRRC2A	15	0.60061	0.84982	0.999995	562	5	0.20244	0.029088	0.12963	0.615574	175	8	0.20244
TOM1L1	15	0.60098	0.85007	0.999995	563	3	0.038851	0.77477	0.92706	0.999995	595	3	0.038851
MIR4427	7	0.60195	0.75091	0.999995	564	2	0.040286	0.78563	0.85457	0.999995	603	1	0.040286
ZNF567	15	0.60231	0.85093	0.999995	565	4	-0.086285	0.73431	0.90834	0.999995	565	3	-0.086285
USP17L11	15	0.60235	0.85094	0.999995	566	3	0.20406	0.043758	0.17431	0.754419	191	8	0.20406
LRRC66	15	0.60368	0.85193	0.999995	567	5	0.01136	0.97085	0.98864	0.999995	733	2	0.01136
DDX10	15	0.60419	0.85233	0.999995	568	2	0.44266	0.0013903	0.010017	0.087619	95	10	0.44266
ATP6V1B2	15	0.60561	0.85314	0.999995	569	2	0.00087873	0.41882	0.72151	0.999995	398	5	0.00087873
CAV1	15	0.60611	0.85341	0.999995	570	4	0.059071	0.29832	0.60683	0.999995	322	6	0.059071
ERP27	15	0.60738	0.85392	0.999995	571	4	-0.052879	0.99494	0.99567	0.999995	777	1	-0.052879
ANAPC1	15	0.60791	0.85411	0.999995	572	1	0.15364	0.20401	0.49522	0.999995	288	6	0.15364
GNPTAB	15	0.60892	0.85454	0.999995	573	1	0.17966	0.027213	0.12302	0.608533	168	8	0.17966
MUC21	15	0.60936	0.85474	0.999995	574	4	0.033184	0.027776	0.12517	0.60917	170	6	0.033184
RSPH1	15	0.61241	0.85609	0.999995	575	3	0.040448	0.48827	0.77074	0.999995	431	5	0.040448
MYCL	15	0.6185	0.8584	0.999995	576	4	-0.002544	0.62568	0.85824	0.999995	510	4	-0.002544
HIF1A	15	0.61926	0.8587	0.999995	577	4	-0.070686	0.5071	0.78446	0.999995	438	4	-0.070686
NEU1	15	0.62368	0.8606	0.999995	578	2	0.10357	0.16088	0.42617	0.999995	261	7	0.10357
C2orf78	15	0.628	0.86247	0.999995	579	4	0.029575	0.47962	0.76524	0.999995	425	5	0.029575
ZNF250	15	0.62992	0.86311	0.999995	580	3	-0.017258	0.67081	0.87913	0.999995	538	4	-0.017258
LTF	15	0.63056	0.86341	0.999995	581	2	0.22787	0.001445	0.010372	0.08978	96	11	0.22787
CHMP2A	15	0.63124	0.86365	0.999995	582	4	0.5393	0.0020448	0.013666	0.111339	102	10	0.5393
TAS2R41	15	0.63562	0.86562	0.999995	583	4	0.049551	0.87504	0.95971	0.999995	648	3	0.049551
DNMT3B	15	0.63629	0.86595	0.999995	584	3	0.13564	0.078781	0.26803	0.999995	217	8	0.13564
OR8K5	15	0.6383	0.86684	0.999995	585	3	0.048424	0.50505	0.78282	0.999995	437	5	0.048424
TMEM182	15	0.63882	0.86706	0.999995	586	4	-0.051394	0.59777	0.84601	0.999995	496	3	-0.051394
DDX60	15	0.64217	0.86859	0.999995	587	4	-0.047179	0.31236	0.62275	0.999995	334	5	-0.047179
AGR3	15	0.64785	0.87111	0.999995	588	4	-0.040836	0.89946	0.96817	0.999995	676	3	-0.040836
C15orf27	15	0.65116	0.87254	0.999995	589	3	0.063319	0.71941	0.90166	0.999995	558	4	0.063319
NPC2	15	0.65525	0.87459	0.999995	590	4	0.027859	0.49134	0.77295	0.999995	432	5	0.027859
PLXDC2	15	0.65635	0.87511	0.999995	591	3	0.18277	0.00066125	0.0052228	0.055354	78	9	0.18277
CNOT4	15	0.65728	0.87541	0.999995	592	4	0.17193	0.022013	0.10329	0.553755	155	8	0.17193
ZNF628	15	0.65732	0.87543	0.999995	593	3	0.099956	0.024888	0.1147	0.588882	161	8	0.099956
C1orf174	15	0.65736	0.87547	0.999995	594	3	0.019257	0.412	0.71624	0.999995	395	5	0.019257
ALG11	15	0.65828	0.87588	0.999995	595	3	0.2368	0.018092	0.087506	0.491333	148	9	0.2368
AAAS	15	0.65929	0.87634	0.999995	596	4	-0.05077	0.66708	0.87731	0.999995	537	4	-0.05077
PSAP	15	0.66097	0.87694	0.999995	597	2	0.078813	0.5877	0.84112	0.999995	490	5	0.078813
DPF2	15	0.66359	0.87816	0.999995	598	2	0.3075	2.1961e-05	0.00028111	0.005433	43	11	0.3075
GINS1	15	0.6645	0.87852	0.999995	599	4	0.21925	0.026932	0.12191	0.608533	166	9	0.21925
CUL4A	15	0.66792	0.87999	0.999995	600	2	0.18359	0.0047676	0.028432	0.203681	116	10	0.18359
SIRT5	15	0.66835	0.88021	0.999995	601	3	0.022706	0.28352	0.59005	0.999995	314	5	0.022706
ATP6V1G1	15	0.67134	0.88165	0.999995	602	2	0.34654	0.0022347	0.01482	0.118419	104	9	0.34654
TRAF3	15	0.67182	0.88184	0.999995	603	4	0.069035	0.088992	0.29129	0.999995	223	6	0.069035
IGDCC3	15	0.67438	0.88294	0.999995	604	3	0.013839	0.30856	0.61872	0.999995	332	6	0.013839
DONSON	15	0.67624	0.88391	0.999995	605	4	-0.075344	0.45349	0.74735	0.999995	412	5	-0.075344
OTUD6B	15	0.67795	0.88458	0.999995	606	4	0.02406	0.56556	0.82559	0.999995	471	3	0.02406
FSTL4	15	0.68511	0.88764	0.999995	607	3	0.053153	0.12661	0.36387	0.999995	241	7	0.053153
SAAL1	15	0.68643	0.88824	0.999995	608	3	0.09773	0.03179	0.13885	0.644587	179	7	0.09773
GNB5	15	0.68766	0.88879	0.999995	609	4	-0.04993	0.78433	0.93162	0.999995	602	3	-0.04993
DLGAP4	15	0.6912	0.89024	0.999995	610	2	0.074394	0.18239	0.46226	0.999995	277	5	0.074394
MIR4670	5	0.69183	0.74837	0.999995	611	1	0.28093	0.055408	0.14354	0.662682	202	3	0.28093
COMMD2	15	0.692	0.89061	0.999995	612	3	0.036559	0.73624	0.90919	0.999995	568	4	0.036559
SCAP	15	0.69685	0.89277	0.999995	613	4	0.13668	0.016581	0.081311	0.479218	141	9	0.13668
C20orf202	15	0.70164	0.8949	0.999995	614	4	0.028456	0.5952	0.84475	0.999995	493	4	0.028456
G3BP1	15	0.70303	0.89542	0.999995	615	4	0.11396	0.063288	0.22793	0.929585	203	8	0.11396
CNTRL	15	0.7065	0.8969	0.999995	616	2	0.34637	0.00026629	0.0025596	0.03128	68	11	0.34637
GDA	15	0.70693	0.89717	0.999995	617	3	0.19235	0.018061	0.087338	0.491333	147	8	0.19235
SETD1A	15	0.70728	0.89728	0.999995	618	4	0.14341	0.16532	0.43375	0.999995	266	7	0.14341
C19orf10	15	0.71295	0.90002	0.999995	619	2	0.071603	0.31279	0.62316	0.999995	335	6	0.071603
POU5F1	15	0.71603	0.90129	0.999995	620	3	0.16416	0.031288	0.137	0.642453	177	8	0.16416
MT1H	15	0.71705	0.90195	0.999995	621	3	0.037808	0.16362	0.4311	0.999995	263	6	0.037808
C3	15	0.71742	0.90207	0.999995	622	3	0.085581	0.17539	0.45105	0.999995	274	6	0.085581
DPP3	15	0.72246	0.9041	0.999995	623	4	0.0027325	0.30323	0.61238	0.999995	326	5	0.0027325
PTBP2	15	0.72464	0.90509	0.999995	624	4	-0.037089	0.45164	0.74603	0.999995	411	4	-0.037089
S100A7	15	0.72992	0.90756	0.999995	625	4	-0.034737	0.69617	0.89082	0.999995	546	4	-0.034737
ATP6V1H	15	0.73014	0.90764	0.999995	626	4	0.065578	0.89832	0.96777	0.999995	674	3	0.065578
NR2F6	15	0.73326	0.90897	0.999995	627	1	0.099244	0.027636	0.12457	0.60917	169	9	0.099244
TCF19	15	0.73431	0.90937	0.999995	628	2	0.15637	0.024208	0.11184	0.588219	158	9	0.15637
ZFP91	15	0.73532	0.90972	0.999995	629	4	0.028171	0.49573	0.7761	0.999995	435	5	0.028171
ACTR1A	15	0.73743	0.91066	0.999995	630	3	0.26929	0.0010449	0.0078762	0.077001	85	9	0.26929
ABL1	15	0.73778	0.91078	0.999995	631	3	0.2338	0.0012951	0.0095135	0.085008	93	9	0.2338
VMP1	15	0.7395	0.91166	0.999995	632	3	-0.078072	0.6305	0.86026	0.999995	517	3	-0.078072
CPVL	15	0.74386	0.91352	0.999995	633	2	0.0091784	0.61956	0.85533	0.999995	507	4	0.0091784
CNOT6L	15	0.74694	0.91503	0.999995	634	2	0.074262	0.051429	0.19628	0.816742	197	7	0.074262
LMLN	15	0.74745	0.91529	0.999995	635	4	-0.057059	0.81915	0.9418	0.999995	620	3	-0.057059
DDI2	15	0.74893	0.91585	0.999995	636	3	0.048762	0.36959	0.68285	0.999995	373	6	0.048762
NDUFAF1	15	0.75288	0.91751	0.999995	637	2	0.3553	0.00021506	0.0020763	0.027216	63	11	0.3553
ESR1	15	0.75333	0.91785	0.999995	638	2	0.033846	0.17052	0.44302	0.999995	270	7	0.033846
RNASEK	15	0.7575	0.9196	0.999995	639	4	0.021397	0.16514	0.43346	0.999995	265	6	0.021397
GBP3	15	0.75837	0.91989	0.999995	640	4	-0.0090968	0.89659	0.96703	0.999995	669	2	-0.0090968
WASH1	15	0.76059	0.92096	0.999995	641	4	0.0093557	0.26848	0.57286	0.999995	310	6	0.0093557
FYCO1	15	0.76079	0.92101	0.999995	642	4	0.058675	0.12915	0.36855	0.999995	242	7	0.058675
DNAJC19	15	0.76223	0.92151	0.999995	643	3	0.11062	0.02715	0.12281	0.608533	167	9	0.11062
CYB5B	15	0.76283	0.92183	0.999995	644	4	0.087236	0.56792	0.8273	0.999995	475	5	0.087236
VSTM2A	15	0.76546	0.92298	0.999995	645	4	0.031213	0.46263	0.75355	0.999995	416	5	0.031213
ELANE	15	0.76688	0.92359	0.999995	646	4	0.090129	0.041003	0.16635	0.743191	185	8	0.090129
ATP6V0D1	15	0.76979	0.92494	0.999995	647	3	0.159	0.0079978	0.045624	0.311442	121	8	0.159
TMEM104	15	0.77053	0.92543	0.999995	648	3	-0.051775	0.74155	0.91169	0.999995	572	3	-0.051775
TRIAP1	15	0.77088	0.92559	0.999995	649	4	0.099076	0.068076	0.24021	0.959667	208	7	0.099076
EMC3	15	0.77405	0.92698	0.999995	650	4	0.0075933	0.75385	0.91738	0.999995	583	4	0.0075933
SUPT16H	15	0.77506	0.92746	0.999995	651	3	0.24736	0.045958	0.18085	0.771396	193	8	0.24736
SHD	15	0.77526	0.92756	0.999995	652	3	0.014965	0.66182	0.87491	0.999995	535	4	0.014965
DPH5	15	0.77685	0.92831	0.999995	653	2	0.1792	0.0015877	0.01118	0.09291	100	10	0.1792
LIMD1	15	0.77953	0.92959	0.999995	654	4	0.026317	0.3234	0.63467	0.999995	342	6	0.026317
TIMP2	15	0.783	0.93114	0.999995	655	2	0.20641	0.0006651	0.0052623	0.055354	79	11	0.20641
LIN54	15	0.78558	0.93234	0.999995	656	3	0.17243	0.010765	0.057629	0.36838	130	9	0.17243
PCNT	15	0.78757	0.93319	0.999995	657	3	0.19904	0.00024758	0.0023919	0.029667	67	9	0.19904
DTX2	15	0.7887	0.9337	0.999995	658	3	-0.0024532	0.80227	0.93678	0.999995	612	3	-0.0024532
RBX1	15	0.7906	0.9347	0.999995	659	4	0.050583	0.37876	0.691	0.999995	381	5	0.050583
AGER	15	0.80322	0.93935	0.999995	660	3	-0.02031	0.11233	0.33706	0.999995	235	5	-0.02031
MYOCD	15	0.80531	0.94004	0.999995	661	3	0.057786	0.19208	0.47803	0.999995	283	6	0.057786
DPP9	15	0.80542	0.94005	0.999995	662	2	0.078848	0.32638	0.63794	0.999995	345	6	0.078848
REEP6	15	0.81202	0.94185	0.999995	663	2	0.24382	3.0599e-06	5.425e-05	0.001288	34	11	0.24382
TTLL9	15	0.81385	0.94243	0.999995	664	2	0.19398	0.0027295	0.017671	0.135967	108	9	0.19398
IFI44	15	0.81531	0.94284	0.999995	665	3	0.013858	0.36884	0.68211	0.999995	372	3	0.013858
SRPK1	15	0.81712	0.94329	0.999995	666	3	0.31496	0.0012879	0.0094839	0.085008	92	9	0.31496
TINF2	15	0.81964	0.94399	0.999995	667	2	0.26072	0.00038196	0.0033093	0.037671	73	9	0.26072
UTRN	15	0.82247	0.94479	0.999995	668	3	0.098081	0.31378	0.62428	0.999995	336	6	0.098081
PSMB9	15	0.82264	0.94482	0.999995	669	3	0.11983	0.049783	0.19157	0.808084	196	8	0.11983
CAB39	15	0.82501	0.94545	0.999995	670	3	-0.0058746	0.42275	0.72438	0.999995	400	5	-0.0058746
RPL35	15	0.83051	0.94729	0.999995	671	2	0.61453	5.9996e-05	0.00068553	0.011393	50	11	0.61453
PPARG	15	0.83499	0.94846	0.999995	672	3	0.082266	0.3925	0.70113	0.999995	388	4	0.082266
ARPC4-TTLL3	15	0.83798	0.9493	0.999995	673	3	0.1181	0.24512	0.5455	0.999995	299	6	0.1181
NKAP	15	0.83989	0.94977	0.999995	674	3	-0.034638	0.36683	0.68008	0.999995	369	4	-0.034638
FOXM1	15	0.84018	0.94982	0.999995	675	3	0.05791	0.042981	0.17191	0.751877	189	7	0.05791
GAREML	15	0.8406	0.94999	0.999995	676	3	-0.047779	0.95404	0.9832	0.999995	712	1	-0.047779
ACTR2	15	0.84092	0.9501	0.999995	677	3	0.22351	0.010069	0.054581	0.359849	126	8	0.22351
ACTR3	15	0.84293	0.95071	0.999995	678	3	0.23294	0.02478	0.11441	0.588882	160	9	0.23294
FBXW2	15	0.84651	0.95205	0.999995	679	3	0.14625	0.069279	0.24384	0.969507	209	8	0.14625
SEC22C	15	0.85453	0.95444	0.999995	680	3	0.016953	0.15405	0.41471	0.999995	255	7	0.016953
ILK	15	0.85624	0.95498	0.999995	681	3	0.042553	0.013042	0.067256	0.413995	135	7	0.042553
KDM1A	15	0.85625	0.95499	0.999995	682	1	0.54534	4.1761e-07	1.4796e-05	0.00041	28	12	0.54534
JMJD6	15	0.85821	0.9557	0.999995	683	1	0.13935	0.17069	0.44328	0.999995	271	7	0.13935
ULK1	15	0.86689	0.95823	0.999995	684	2	0.030764	0.32688	0.63848	0.999995	346	6	0.030764
NR6A1	15	0.86725	0.95829	0.999995	685	1	2.1997	2.7105e-22	4.9318e-06	0.000152	3	14	2.1997
DNMT2	15	0.86816	0.95856	0.999995	686	3	0.10009	0.13363	0.37711	0.999995	247	7	0.10009
OSBPL8	15	0.87412	0.96038	0.999995	687	2	0.14195	0.0021632	0.014396	0.116147	103	7	0.14195
SACM1L	15	0.88213	0.96271	0.999995	688	1	0.27018	0.0071174	0.040732	0.28444	119	9	0.27018
XCR1	15	0.8827	0.96298	0.999995	689	2	-0.024531	0.15806	0.42151	0.999995	259	5	-0.024531
SUV39H2	15	0.88407	0.96346	0.999995	690	1	0.069044	0.28636	0.59348	0.999995	315	6	0.069044
BNIP5	15	0.8866	0.96426	0.999995	691	3	0.20085	0.0005712	0.0046507	0.051967	74	10	0.20085
USF1P1	15	0.88825	0.96479	0.999995	692	3	0.048953	0.14127	0.39126	0.999995	250	6	0.048953
CCR3	15	0.89426	0.96681	0.999995	693	1	0.19744	0.044097	0.17535	0.755011	192	8	0.19744
UGP2	15	0.89721	0.96789	0.999995	694	2	0.20213	0.010234	0.055468	0.360111	128	9	0.20213
CCDC93	15	0.89912	0.96856	0.999995	695	3	0.03222	0.34493	0.6574	0.999995	357	5	0.03222
PLCD3	15	0.8993	0.96863	0.999995	696	2	0.3231	0.00031453	0.0029246	0.034719	70	11	0.3231
FEM1A	15	0.90169	0.96949	0.999995	697	2	0.23066	7.4869e-05	0.00089266	0.014265	52	11	0.23066
PSME1	15	0.90333	0.97002	0.999995	698	3	0.011065	0.35027	0.66295	0.999995	360	3	0.011065
FAM83B	15	0.91073	0.97262	0.999995	699	2	0.16575	0.0065749	0.038128	0.268512	118	10	0.16575
JAK2	15	0.91256	0.97338	0.999995	700	3	0.081362	0.2005	0.49076	0.999995	285	6	0.081362
RBM28	15	0.91268	0.97341	0.999995	701	2	0.27892	0.0051612	0.030365	0.215672	117	10	0.27892
GRPEL1	15	0.91279	0.97347	0.999995	702	2	0.31294	0.084361	0.28173	0.999995	221	6	0.31294
KRTCAP2	15	0.91316	0.97365	0.999995	703	2	0.15713	0.084401	0.28189	0.999995	222	7	0.15713
COQ7	15	0.91367	0.97382	0.999995	704	3	0.25948	0.0023649	0.015619	0.123614	105	9	0.25948
HIST1H2BJ	15	0.91486	0.9743	0.999995	705	1	0.17272	0.028294	0.12675	0.612395	172	7	0.17272
JDP2	15	0.9207	0.97652	0.999995	706	2	0.01137	0.88838	0.96416	0.999995	661	2	0.01137
CCR5	15	0.92084	0.97657	0.999995	707	2	0.18972	0.12619	0.36319	0.999995	240	7	0.18972
NDOR1	15	0.92104	0.97663	0.999995	708	1	0.57608	1.1127e-07	4.9318e-06	0.000152	23	14	0.57608
ATP5F1	15	0.92182	0.97696	0.999995	709	1	0.21484	0.019613	0.093749	0.515932	151	8	0.21484
LGR4	15	0.9237	0.97758	0.999995	710	2	0.12129	0.068069	0.2402	0.959667	207	8	0.12129
RHOA	15	0.92381	0.97762	0.999995	711	1	0.32381	9.8916e-06	0.00013316	0.002837	38	13	0.32381
ZC3H15	15	0.92727	0.97816	0.999995	712	1	0.16693	0.0011443	0.008537	0.080617	88	8	0.16693
POU6F2	15	0.92835	0.97835	0.999995	713	1	0.19337	0.019239	0.09224	0.511011	150	9	0.19337
DCAKD	15	0.92897	0.97845	0.999995	714	2	0.2369	0.0012465	0.0092373	0.085008	90	10	0.2369
RFX1	15	0.93187	0.97903	0.999995	715	1	0.17484	0.010166	0.054995	0.359849	127	9	0.17484
MOGS	15	0.93361	0.97933	0.999995	716	1	0.37339	0.0003112	0.0028851	0.034719	69	11	0.37339
TYK2	15	0.93399	0.97944	0.999995	717	2	0.11611	0.076652	0.26273	0.999995	214	8	0.11611
MIR6859-1	14	0.93508	0.97644	0.999995	718	1	0.39634	0.00014614	0.0011984	0.017784	57	11	0.39634
COL7A1	15	0.93806	0.98016	0.999995	719	1	0.066739	0.14626	0.40064	0.999995	252	7	0.066739
ALG8	15	0.94364	0.98142	0.999995	720	2	0.303	0.00058962	0.0047987	0.05247	76	11	0.303
H1-4	15	0.94446	0.98164	0.999995	721	2	0.27074	0.0009876	0.0075211	0.074795	83	9	0.27074
ZNF552	15	0.94564	0.98194	0.999995	722	2	0.060143	0.30434	0.61378	0.999995	327	6	0.060143
SAA2	15	0.94578	0.98197	0.999995	723	2	0.24044	0.012934	0.066841	0.413995	134	9	0.24044
EARS2	15	0.94637	0.98213	0.999995	724	1	0.3542	0.00084853	0.0066531	0.068255	81	10	0.3542
EIF2B1	15	0.94645	0.98215	0.999995	725	2	0.1931	0.075852	0.26075	0.999995	213	8	0.1931
PRR15L	15	0.94784	0.98245	0.999995	726	2	0.13535	0.027853	0.12535	0.60917	171	7	0.13535
APBA1	15	0.95136	0.98324	0.999995	727	2	0.12615	0.017352	0.084537	0.484483	145	9	0.12615
DENR	15	0.9516	0.98332	0.999995	728	2	0.066416	0.025077	0.11544	0.588882	162	7	0.066416
RAD23B	15	0.95167	0.98335	0.999995	729	1	0.055846	0.02851	0.12757	0.612788	173	7	0.055846
UBR4	15	0.95674	0.98458	0.999995	730	2	0.036254	0.63227	0.86107	0.999995	519	4	0.036254
RAD54L2	15	0.95832	0.98511	0.999995	731	1	0.14385	0.02882	0.12878	0.615013	174	7	0.14385
LZTFL1	15	0.95996	0.98555	0.999995	732	2	0.14695	0.10193	0.31692	0.999995	232	7	0.14695
VAC14	15	0.96329	0.98661	0.999995	733	1	0.30515	0.00063838	0.0050847	0.054875	77	10	0.30515
RAC1	15	0.9648	0.98705	0.999995	734	2	0.12428	0.076954	0.26365	0.999995	215	8	0.12428
MYO1H	15	0.9664	0.98761	0.999995	735	2	-0.0063617	0.95725	0.98416	0.999995	715	2	-0.0063617
IER5L	15	0.96736	0.98788	0.999995	736	1	0.29256	9.7907e-05	0.0011097	0.017077	54	10	0.29256
TRMT61A	15	0.96796	0.98806	0.999995	737	2	0.1117	0.00036736	0.0032402	0.037398	72	8	0.1117
MAPK1	15	0.96801	0.98808	0.999995	738	2	0.15822	0.018524	0.08936	0.498377	149	8	0.15822
WIPF2	15	0.96863	0.98819	0.999995	739	2	0.25737	2.6653e-05	0.0003403	0.006284	45	11	0.25737
TMEM97	15	0.96911	0.98837	0.999995	740	2	0.16704	0.0028392	0.018184	0.13863	109	10	0.16704
LDLRAD3	15	0.97143	0.989	0.999995	741	2	0.11751	0.14407	0.39653	0.999995	251	7	0.11751
ALG5	15	0.97215	0.98918	0.999995	742	2	0.21738	0.0099927	0.054157	0.359849	125	9	0.21738
ZBTB26	15	0.97259	0.98935	0.999995	743	2	0.19046	0.098401	0.31009	0.999995	228	7	0.19046
EIF3C	15	0.97328	0.9896	0.999995	744	2	0.14599	0.070112	0.24582	0.972736	210	7	0.14599
ISCA2	15	0.97351	0.98966	0.999995	745	2	0.29409	0.00034068	0.0030627	0.035846	71	9	0.29409
SLC30A9	15	0.97386	0.98978	0.999995	746	1	0.22084	0.016774	0.082169	0.480865	142	8	0.22084
TPRG1	15	0.97602	0.99063	0.999995	747	2	0.040152	0.51607	0.79056	0.999995	442	4	0.040152
GAPDH	15	0.97654	0.99093	0.999995	748	2	0.62466	1.0316e-08	4.9318e-06	0.000152	20	13	0.62466
BCS1L	15	0.97685	0.9911	0.999995	749	2	0.52579	6.7217e-06	0.00010357	0.002326	37	11	0.52579
VPS39	15	0.97782	0.9915	0.999995	750	1	0.27872	0.0005778	0.0046902	0.051967	75	10	0.27872
KCNS1	15	0.97798	0.99158	0.999995	751	1	0.13624	0.017259	0.08427	0.484483	144	9	0.13624
ARPC3	15	0.98071	0.99269	0.999995	752	1	-0.038445	0.84504	0.94998	0.999995	632	3	-0.038445
PCID2	15	0.98091	0.99279	0.999995	753	2	0.67332	3.4741e-06	6.4114e-05	0.00148	36	11	0.67332
SLC25A29	15	0.98116	0.99286	0.999995	754	2	0.056978	0.53439	0.80343	0.999995	455	4	0.056978
TNFAIP8L1	15	0.98155	0.99307	0.999995	755	2	0.13741	0.014104	0.071369	0.432901	137	9	0.13741
PTPN11	14	0.98159	0.99069	0.999995	756	1	0.75236	2.0161e-07	4.9318e-06	0.000152	27	12	0.75236
SARDH	15	0.98188	0.99313	0.999995	757	1	0.1318	0.011935	0.062432	0.393039	132	8	0.1318
DUSP28	15	0.98375	0.99337	0.999995	758	1	0.1213	0.097443	0.30803	0.999995	227	7	0.1213
EIF3I	15	0.98463	0.99351	0.999995	759	1	0.37867	0.0036663	0.022879	0.171282	111	9	0.37867
CXXC1	15	0.9883	0.99419	0.999995	760	1	0.28139	3.7894e-05	0.00048825	0.00828	48	12	0.28139
HDGFRP2	15	0.98878	0.99429	0.999995	761	1	0.16192	0.001122	0.0084581	0.080617	87	10	0.16192
KRTAP4-7	15	0.99033	0.99461	0.999995	762	1	0.35131	8.5886e-05	0.00098144	0.015388	53	9	0.35131
ROR2	15	0.99118	0.99479	0.999995	763	1	0.36657	1.6048e-07	4.9318e-06	0.000152	25	12	0.36657
MRPS25	15	0.99155	0.99491	0.999995	764	1	0.48143	0.00012329	0.0013267	0.019341	56	11	0.48143
RPS11	15	0.99193	0.995	0.999995	765	1	0.77853	2.2948e-06	4.4387e-05	0.001118	33	12	0.77853
H2AZ1	15	0.99269	0.99523	0.999995	766	1	0.14163	0.025109	0.11551	0.588882	163	9	0.14163
TNF	15	0.99275	0.99523	0.999995	767	1	0.1033	0.0011998	0.0089316	0.083395	89	7	0.1033
DYN2	15	0.99365	0.99545	0.999995	768	1	0.40552	2.636e-05	0.00033043	0.006241	44	11	0.40552
OR2V2	15	0.99413	0.9956	0.999995	769	1	0.1525	0.001281	0.0094445	0.085008	91	11	0.1525
CSNK2B	15	0.99488	0.99585	0.999995	770	1	0.19051	0.042245	0.16968	0.746053	188	8	0.19051
GALNT5	15	0.99573	0.99628	0.999995	771	1	-0.005913	0.33435	0.64673	0.999995	351	5	-0.005913
SLC1A5	15	0.99637	0.99669	0.999995	772	1	0.13034	0.15977	0.42434	0.999995	260	7	0.13034
ELP3	15	0.99647	0.99678	0.999995	773	1	0.35429	2.7879e-05	0.00036002	0.006504	46	10	0.35429
NPC1	15	0.99659	0.99686	0.999995	774	1	0.087647	0.042173	0.16946	0.746053	187	7	0.087647
FRYL	15	0.9967	0.99698	0.999995	775	1	0.24576	0.0015677	0.011042	0.092689	99	9	0.24576
SMG5	15	0.99678	0.99702	0.999995	776	1	0.16506	0.064206	0.23014	0.932927	205	8	0.16506
RNF126	15	0.99683	0.99704	0.999995	777	1	0.24509	0.0011211	0.0084581	0.080617	86	10	0.24509
FASTKD5	15	0.99722	0.99734	0.999995	778	1	0.15925	0.00018633	0.0017903	0.024523	60	9	0.15925
PIK3C3	15	0.99753	0.9977	0.999995	779	1	0.23319	0.0047647	0.028422	0.203681	115	10	0.23319
ATP6V0B	15	0.99785	0.99803	0.999995	780	1	0.26746	0.00024609	0.0023525	0.02962	66	12	0.26746
RAB1A	15	0.99788	0.99806	0.999995	781	0	-0.016993	0.40636	0.71196	0.999995	393	5	-0.016993
NUDT4	15	0.99788	0.99807	0.999995	782	0	0.15049	0.0033143	0.020955	0.158308	110	8	0.15049
COMMD3	15	0.9979	0.99807	0.999995	783	0	0.27063	0.0013735	0.0099278	0.087619	94	11	0.27063
NDUFB9	15	0.99801	0.99816	0.999995	784	0	0.31632	0.00095568	0.0073435	0.07442	82	10	0.31632
ALDOA	15	0.99813	0.9983	0.999995	785	0	0.64172	4.8161e-07	1.4796e-05	0.00041	29	14	0.64172
LST1	15	0.99818	0.99833	0.999995	786	0	0.14697	0.015889	0.078569	0.467594	139	9	0.14697
UBXN6	15	0.99825	0.9984	0.999995	787	0	0.1022	0.031447	0.13761	0.642453	178	8	0.1022
MEX3D	15	0.99853	0.9987	0.999995	788	0	0.42728	3.3323e-06	5.425e-05	0.001288	35	11	0.42728
CEP350	15	0.99857	0.99873	0.999995	789	0	0.24506	0.0046505	0.02788	0.203228	114	10	0.24506
EIF3CL	15	0.99859	0.99874	0.999995	790	0	0.36848	0.00099635	0.0075605	0.074795	84	8	0.36848
CCHCR1	15	0.99866	0.99879	0.999995	791	0	0.029811	0.16195	0.42801	0.999995	262	5	0.029811
CNOT1	15	0.99906	0.99911	0.999995	792	0	0.78118	1.1744e-07	4.9318e-06	0.000152	24	11	0.78118
FIG4	15	0.99908	0.99912	0.999995	793	0	0.36215	0.00023974	0.0023032	0.029445	65	12	0.36215
NOC4L	15	0.99911	0.99917	0.999995	794	0	0.79266	4.4631e-11	4.9318e-06	0.000152	14	14	0.79266
BPTF	15	0.99911	0.99918	0.999995	795	0	0.32317	0.0024972	0.016418	0.128712	106	10	0.32317
NDUFA2	15	0.99914	0.99921	0.999995	796	0	0.5098	3.6368e-05	0.00046852	0.00828	47	11	0.5098
KMT2D	15	0.99931	0.9994	0.999995	797	0	0.45464	1.0448e-08	4.9318e-06	0.000152	21	12	0.45464
ACE	15	0.99932	0.99941	0.999995	798	0	0.19337	0.026114	0.11904	0.603184	164	9	0.19337
SLC25A28	15	0.99944	0.99951	0.999995	799	0	0.66361	4.1578e-10	4.9318e-06	0.000152	17	12	0.66361
RND2	15	0.99945	0.99951	0.999995	800	0	0.17939	0.0037843	0.023421	0.173778	112	10	0.17939
NUP62	15	0.99947	0.99953	0.999995	801	0	0.21672	0.012774	0.06623	0.413811	133	9	0.21672
TMEM199	15	0.99949	0.99954	0.999995	802	0	0.26488	0.011652	0.061071	0.387405	131	8	0.26488
NR5A2	15	0.99951	0.99957	0.999995	803	0	0.67374	2.7059e-08	4.9318e-06	0.000152	22	12	0.67374
VTN	15	0.99953	0.99958	0.999995	804	0	0.10171	0.17552	0.45123	0.999995	275	7	0.10171
WRAP53	15	0.99954	0.99958	0.999995	805	0	0.19344	0.02311	0.10754	0.572851	156	9	0.19344
TOMM70	15	0.99969	0.99972	0.999995	806	0	0.21059	0.035715	0.15057	0.683754	182	8	0.21059
POLRMT	15	0.99975	0.99975	0.999995	807	0	0.37112	1.0007e-05	0.00013316	0.002837	39	13	0.37112
CCZ1B	15	0.99996	0.99996	0.999995	808	0	0.15071	0.041702	0.16812	0.746053	186	8	0.15071
TIMM10	15	0.99997	0.99997	0.999995	809	0	0.8011	2.4156e-10	4.9318e-06	0.000152	16	14	0.8011
C17orf50	15	0.99997	0.99998	0.999995	810	0	0.26823	6.8742e-05	0.00079403	0.012938	51	10	0.26823
ACAD9	15	0.99999	1	0.999995	811	0	0.41135	3.7953e-05	0.00048825	0.00828	49	12	0.41135
EIF4G2	15	0.99999	1	0.999995	812	0	0.33206	9.0927e-07	2.4659e-05	0.00064	31	13	0.33206
UROD	15	0.99999	1	0.999995	813	0	5.1233	2.0546e-31	4.9318e-06	0.000152	1	14	5.1233
SNAI1	15	0.99999	1	0.999995	814	0	0.82405	1.974e-12	4.9318e-06	0.000152	11	14	0.82405
CLTC	15	0.99999	1	0.999995	815	0	0.6564	5.082e-07	1.4796e-05	0.00041	30	12	0.6564
PTGES2	15	0.99999	1	0.999995	816	0	0.18297	0.0015336	0.010825	0.092548	97	11	0.18297
TONSL	15	1	1	0.999995	817	0	0.54577	1.2955e-06	2.4659e-05	0.00064	32	14	0.54577
BAMBI	15	1	1	0.999995	818	0	1.531	1.1057e-21	4.9318e-06	0.000152	4	14	1.531
STK11	15	1	1	0.999995	819	0	1.0526	3.5594e-18	4.9318e-06	0.000152	7	14	1.0526
MRPS2	15	1	1	0.999995	820	0	0.35129	0.00021681	0.002096	0.027216	64	11	0.35129
KRT15	15	1	1	0.999995	821	0	0.2434	0.0001507	0.0014549	0.020845	58	11	0.2434
PPRC1	15	1	1	0.999995	822	0	0.51797	2.1016e-09	4.9318e-06	0.000152	18	12	0.51797
CHD8	15	1	1	0.999995	823	0	1.389	6.3534e-18	4.9318e-06	0.000152	8	14	1.389
MIDN	15	1	1	0.999995	824	0	0.64854	5.6125e-15	4.9318e-06	0.000152	9	14	0.64854
SMARCD2	15	1	1	0.999995	825	0	0.2999	1.9414e-05	0.00026139	0.005172	42	13	0.2999
STAG2	15	1	1	0.999995	826	0	1.2	4.2863e-13	4.9318e-06	0.000152	10	14	1.2
MMS19	15	1	1	0.999995	827	0	0.72261	7.6183e-12	4.9318e-06	0.000152	12	15	0.72261
GTPBP4	15	1	1	0.999995	828	0	1.0493	3.7254e-11	4.9318e-06	0.000152	13	15	1.0493
ZNF217	15	1	1	0.999995	829	0	1.5686	1.5408e-19	4.9318e-06	0.000152	5	15	1.5686
HHEX	15	1	1	0.999995	830	0	0.94147	3.5792e-19	4.9318e-06	0.000152	6	15	0.94147
GREB1L	15	1	1	0.999995	831	0	1.814	4.3143e-28	4.9318e-06	0.000152	2	15	1.814

## Sheet: focused_WT_gRNA
sgrna	Gene	ACE2-NEG-1	ACE2-NEG-2	ACE2-NEG-3	ACE2-POS-1	ACE2-POS-2	ACE2-POS-3	ACE2-NEG-avg	ACE2-POS-avg	LFC	control_var	adj_var	score	p.low	p.high	p.twosided	FDR	high_in_treatment
A2M_1	A2M	212.47	239.63	147.17	169.09	181.84	252.02	212.47	181.84	-0.22344	2500.6	964.37	0.98628	0.162	0.838	0.324	0.61684	FALSE
A2M_10	A2M	432.07	592.08	468.73	482.26	553.18	312.54	468.73	482.26	0.040959	8279.3	2218	0.28723	0.61303	0.38697	0.77394	0.9049	TRUE
A2M_11	A2M	212.47	216.32	214.71	225.05	281.52	174.34	214.71	225.05	0.06758	3.8121	975.09	0.33128	0.62979	0.37021	0.74043	0.88897	TRUE
A2M_12	A2M	168.72	115.62	144.15	94.07	163.22	130.08	144.15	130.08	-0.14712	708.92	641.16	0.55575	0.28919	0.71081	0.57838	0.802	FALSE
A2M_13	A2M	49.099	27.04	57.458	51.203	10.954	74.071	49.099	51.203	0.059338	278.24	206.59	0.14635	0.55804	0.44196	0.88392	0.95267	TRUE
A2M_14	A2M	763.27	831.71	840.69	789.48	877.42	714.51	831.71	789.48	-0.075091	2382.3	4057.4	0.66302	0.25366	0.74634	0.50732	0.75486	FALSE
A2M_15	A2M	759.7	728.21	675.38	658.49	754.74	926.79	728.21	754.74	0.051546	1891.5	3527.4	0.4466	0.67242	0.32758	0.65516	0.84635	TRUE
A2M_2	A2M	335.66	372.96	373.98	507.27	253.04	266.47	372.96	266.47	-0.4835	696.28	1743.7	2.5502	0.0053828	0.99462	0.010766	0.079495	FALSE
A2M_3	A2M	115.16	149.19	131.04	42.868	101.87	87.62	131.04	87.62	-0.5753	290.71	580	1.8031	0.03569	0.96431	0.07138	0.26945	FALSE
A2M_4	A2M	341.91	336.6	378.01	402.48	288.09	211.37	341.91	288.09	-0.2463	665.71	1591.2	1.3492	0.088644	0.91136	0.17729	0.45394	FALSE
A2M_5	A2M	405.29	427.04	407.24	317.93	439.26	408.29	407.24	408.29	0.0037051	197.94	1912.8	0.024003	0.50958	0.49042	0.98085	0.99216	TRUE
A2M_6	A2M	314.24	273.2	318.54	279.83	273.85	343.25	314.24	279.83	-0.16674	851.36	1455.9	0.90171	0.1836	0.8164	0.36721	0.65414	FALSE
A2M_7	A2M	216.04	151.05	123.99	105.98	104.06	131.88	151.05	105.98	-0.50724	2477.8	673.51	1.7368	0.041215	0.95879	0.082429	0.2947	FALSE
A2M_8	A2M	192.83	190.21	182.45	160.75	111.73	177.05	190.21	160.75	-0.24138	33.518	858.38	1.0055	0.15733	0.84267	0.31467	0.60658	FALSE
A2M_9	A2M	362.44	436.37	374.99	314.36	373.53	303.51	374.99	314.36	-0.25367	1962.6	1753.6	1.4477	0.073851	0.92615	0.1477	0.41147	FALSE
AAAS_1	AAAS	657.04	732.87	560.46	759.71	736.12	715.42	657.04	736.12	0.16372	7539	3165.3	1.4055	0.92007	0.07993	0.15986	0.42914	TRUE
AAAS_10	AAAS	207.11	271.33	228.82	207.19	276.04	257.44	228.82	257.44	0.16932	1139.2	1042.6	0.88631	0.81228	0.18772	0.37545	0.65962	TRUE
AAAS_11	AAAS	508.85	598.61	563.49	496.55	502.79	609.73	563.49	502.79	-0.16411	2109.5	2692.5	1.1697	0.12107	0.87893	0.24213	0.53186	FALSE
AAAS_12	AAAS	203.54	239.63	274.18	258.4	226.75	187.89	239.63	226.75	-0.079363	1248.2	1094.5	0.3893	0.34853	0.65147	0.69705	0.8687	FALSE
AAAS_13	AAAS	319.59	379.49	302.41	265.54	318.76	286.35	319.59	286.35	-0.15795	1941.6	1482	0.86357	0.19391	0.80609	0.38782	0.67003	FALSE
AAAS_14	AAAS	472.25	413.99	400.19	547.75	419.54	457.07	413.99	457.07	0.14249	1792.1	1946.2	0.97655	0.8356	0.1644	0.32879	0.62169	TRUE
AAAS_15	AAAS	740.95	607	639.09	638.25	582.76	616.96	639.09	616.96	-0.05077	5703	3074.3	0.39919	0.34488	0.65512	0.68975	0.86479	FALSE
AAAS_2	AAAS	549.02	427.04	451.6	406.05	327.53	381.19	451.6	381.19	-0.24392	5047.1	2132.7	1.5245	0.063695	0.9363	0.12739	0.38019	FALSE
AAAS_3	AAAS	382.08	406.53	350.79	385.81	420.64	390.23	382.08	390.23	0.030351	788.37	1788.6	0.19258	0.57636	0.42364	0.84729	0.93715	TRUE
AAAS_4	AAAS	386.55	219.12	273.18	466.78	365.87	323.38	273.18	365.87	0.42016	7887.6	1256.4	2.6151	0.99554	0.0044606	0.0089212	0.069485	TRUE
AAAS_5	AAAS	443.68	469.93	445.55	390.57	438.16	416.42	445.55	416.42	-0.097307	299.11	2102.7	0.63517	0.26266	0.73734	0.52532	0.76681	FALSE
AAAS_6	AAAS	268.71	218.18	209.67	159.56	238.8	218.6	218.18	218.6	0.0027297	1312.5	991.7	0.013182	0.50526	0.49474	0.98948	0.99518	TRUE
AAAS_7	AAAS	896.29	944.53	1030.2	933.56	944.24	916.85	944.53	933.56	-0.016839	4833.6	4639.2	0.16109	0.43601	0.56399	0.87202	0.9477	FALSE
AAAS_8	AAAS	64.275	101.63	106.85	97.643	117.21	67.748	101.63	97.643	-0.057207	711.4	443.93	0.18937	0.4249	0.5751	0.8498	0.9386	FALSE
AAAS_9	AAAS	209.79	268.53	277.21	206	180.74	273.7	268.53	206	-0.38082	1763.2	1233.9	1.7802	0.037525	0.96248	0.07505	0.27743	FALSE
ABL1_1	ABL1	382.08	285.32	341.72	364.37	402.02	411.91	341.72	402.02	0.2338	2405.2	1590.2	1.512	0.93473	0.06527	0.13054	0.38517	TRUE
ABL1_10	ABL1	247.28	334.74	258.05	270.3	352.72	307.12	258.05	307.12	0.25025	2998	1183.3	1.4264	0.92313	0.076871	0.15374	0.42118	TRUE
ABL1_11	ABL1	90.164	58.742	77.618	52.394	72.297	61.425	77.618	61.425	-0.33275	256.86	334.35	0.88564	0.18791	0.81209	0.37581	0.65993	FALSE
ABL1_12	ABL1	116.05	166.9	112.9	126.22	151.17	155.37	116.05	151.17	0.37849	1297.8	510.42	1.5542	0.93993	0.060066	0.12013	0.36669	TRUE
ABL1_13	ABL1	665.07	966.91	786.26	753.75	791.98	791.29	786.26	791.29	0.0091918	23660	3824.2	0.081369	0.53243	0.46757	0.93515	0.97358	TRUE
ABL1_14	ABL1	423.15	341.26	418.33	508.46	395.44	335.12	418.33	395.44	-0.080977	2981.4	1967.7	0.51598	0.30293	0.69707	0.60587	0.81937	FALSE
ABL1_15	ABL1	289.24	196.74	219.75	402.48	276.04	390.23	219.75	390.23	0.82559	2679.2	999.19	5.3931	1	3.4621e-08	6.9241e-08	3.1289e-06	TRUE
ABL1_2	ABL1	280.31	180.89	171.36	265.54	138.02	140.92	180.89	140.92	-0.35802	4988	814.16	1.4009	0.080623	0.91938	0.16125	0.43109	FALSE
ABL1_3	ABL1	154.44	113.75	157.25	194.09	189.51	124.66	154.44	189.51	0.29348	831.61	689.41	1.3355	0.90915	0.090854	0.18171	0.45987	TRUE
ABL1_4	ABL1	222.29	221.91	286.28	270.3	322.05	125.56	222.29	270.3	0.28102	2047.7	1011.3	1.5099	0.93447	0.065532	0.13106	0.38556	TRUE
ABL1_5	ABL1	506.17	596.74	533.25	726.37	647.39	587.15	533.25	647.39	0.27935	2382.5	2540.6	2.2645	0.98823	0.011772	0.023543	0.13413	TRUE
ABL1_6	ABL1	136.59	148.25	177.41	236.96	138.02	141.82	148.25	141.82	-0.06358	493.21	660.39	0.2504	0.40114	0.59886	0.80228	0.91664	FALSE
ABL1_7	ABL1	580.26	674.13	811.46	795.43	784.31	742.51	674.13	784.31	0.2181	13835	3252.1	1.9321	0.97332	0.026675	0.05335	0.22753	TRUE
ABL1_8	ABL1	423.15	478.33	459.66	366.76	382.3	337.83	459.66	366.76	-0.32496	840.83	2172.8	1.9931	0.023127	0.97687	0.046254	0.20916	FALSE
ABL1_9	ABL1	107.13	81.12	75.602	108.36	101.87	121.04	81.12	108.36	0.41328	353.38	350.23	1.4556	0.92724	0.072759	0.14552	0.40795	TRUE
ABO_1	ABO	681.14	855.95	643.12	818.05	800.74	662.12	681.14	800.74	0.23307	16002	3287.7	2.0859	0.98151	0.018493	0.036987	0.18166	TRUE
ABO_10	ABO	479.39	489.52	507.04	600.15	626.57	933.11	489.52	626.57	0.35549	204.79	2321.7	2.8445	0.99778	0.0022241	0.0044482	0.04294	TRUE
ABO_11	ABO	490.99	510.96	516.11	400.1	675.87	404.68	510.96	404.68	-0.33569	212.61	2428.9	2.1565	0.015522	0.98448	0.031044	0.16187	FALSE
ABO_12	ABO	547.23	535.2	523.17	579.9	555.37	648.57	535.2	579.9	0.11551	144.82	2550.4	0.88509	0.81195	0.18805	0.37611	0.65993	TRUE
ABO_13	ABO	454.39	538.93	531.23	575.14	636.43	635.92	531.23	635.92	0.25907	2981.7	2530.5	2.0812	0.98129	0.018706	0.037412	0.18286	TRUE
ABO_14	ABO	338.34	315.15	325.59	279.83	353.82	348.67	325.59	348.67	0.098521	135.71	1511.3	0.59374	0.72366	0.27634	0.55269	0.78447	TRUE
ABO_15	ABO	279.42	396.27	281.24	356.04	345.05	364.93	281.24	356.04	0.33916	6618.2	1295.4	2.0782	0.98115	0.018845	0.037691	0.18366	TRUE
ABO_2	ABO	162.47	153.85	136.08	296.5	190.6	158.08	153.85	190.6	0.30726	194.99	686.63	1.4026	0.91963	0.080367	0.16073	0.43056	TRUE
ABO_3	ABO	233	224.71	206.65	254.82	176.36	231.25	224.71	231.25	0.041174	197.52	1022.9	0.20431	0.58094	0.41906	0.83811	0.93332	TRUE
ABO_4	ABO	283.88	244.29	213.7	260.78	278.23	344.16	244.29	278.23	0.18698	1251.6	1117	1.0156	0.84509	0.15491	0.30982	0.60197	TRUE
ABO_5	ABO	149.08	248.95	287.29	285.78	233.32	238.47	248.95	238.47	-0.061804	5721.8	1139.4	0.31052	0.37808	0.62192	0.75616	0.89698	FALSE
ABO_6	ABO	166.04	101.63	168.34	78.59	141.31	94.847	166.04	94.847	-0.80144	2077.1	744.02	2.6102	0.0045243	0.99548	0.0090486	0.070165	FALSE
ABO_7	ABO	145.51	168.77	205.64	166.71	151.17	279.12	168.77	166.71	-0.017607	950.11	756.86	0.074851	0.47017	0.52983	0.94033	0.97543	FALSE
ABO_8	ABO	437.43	519.35	559.45	739.46	660.53	639.54	519.35	660.53	0.34632	4159.7	2470.9	2.8401	0.99775	0.0022547	0.0045093	0.043329	TRUE
ABO_9	ABO	115.16	100.7	94.754	65.492	134.74	82.2	100.7	82.2	-0.28966	122.22	439.65	0.8823	0.18881	0.81119	0.37762	0.66091	FALSE
ACAD9_1	ACAD9	59.812	23.31	51.409	59.538	43.816	62.328	51.409	59.538	0.20802	430.08	216.82	0.55206	0.70948	0.29052	0.58105	0.80335	TRUE
ACAD9_10	ACAD9	163.37	269.47	297.37	377.47	249.75	281.83	269.47	281.83	0.064486	6017.8	1238.4	0.35133	0.63733	0.36267	0.72534	0.88301	TRUE
ACAD9_11	ACAD9	121.41	82.984	101.81	234.58	113.92	220.41	101.81	220.41	1.1067	369.26	444.75	5.6235	1	9.356e-09	1.8712e-08	9.4484e-07	TRUE
ACAD9_12	ACAD9	171.4	232.17	202.61	215.53	292.47	279.12	202.61	279.12	0.46021	923.9	917.37	2.526	0.99423	0.0057688	0.011538	0.083419	TRUE
ACAD9_13	ACAD9	349.94	407.46	387.08	488.21	423.92	573.6	387.08	488.21	0.3341	897.31	1813.2	2.375	0.99123	0.008775	0.01755	0.11071	TRUE
ACAD9_14	ACAD9	266.03	379.49	341.72	507.27	418.45	540.17	341.72	507.27	0.56855	3577.9	1590.2	4.1513	0.99998	1.653e-05	3.3061e-05	0.0008022	TRUE
ACAD9_15	ACAD9	101.77	135.2	108.87	203.62	122.69	195.11	108.87	195.11	0.83593	371.89	477.23	3.948	0.99996	3.9404e-05	7.8807e-05	0.0016902	TRUE
ACAD9_2	ACAD9	300.84	413.06	371.96	588.24	512.65	649.47	371.96	588.24	0.65982	3373.2	1738.7	5.1867	1	1.0702e-07	2.1404e-07	8.7241e-06	TRUE
ACAD9_3	ACAD9	95.52	139.86	183.46	163.13	193.89	140.01	139.86	163.13	0.2206	1933.5	621.12	0.93383	0.8248	0.1752	0.35039	0.6411	TRUE
ACAD9_4	ACAD9	277.63	331.94	332.65	382.24	444.74	371.26	331.94	382.24	0.20298	1474.7	1542.4	1.2807	0.89985	0.10015	0.20029	0.48411	TRUE
ACAD9_5	ACAD9	445.46	627.51	509.05	513.22	552.09	467.91	509.05	513.22	0.011736	9038	2419.4	0.084698	0.53375	0.46625	0.9325	0.97237	TRUE
ACAD9_6	ACAD9	516.88	615.39	614.9	647.78	667.1	902.4	614.9	667.1	0.11739	4803.5	2951.9	0.96093	0.83171	0.16829	0.33659	0.62862	TRUE
ACAD9_7	ACAD9	66.954	70.863	74.594	115.5	113.92	101.17	70.863	113.92	0.67734	14.602	303.82	2.4703	0.99325	0.0067494	0.013499	0.092775	TRUE
ACAD9_8	ACAD9	297.27	383.22	434.46	619.2	437.07	666.64	383.22	619.2	0.69079	5006.1	1794.2	5.571	1	1.2661e-08	2.5322e-08	1.2483e-06	TRUE
ACAD9_9	ACAD9	97.306	148.25	117.94	157.18	150.07	167.11	117.94	157.18	0.41135	672.34	519.15	1.7223	0.95749	0.04251	0.08502	0.29996	TRUE
ACBD3_1	ACBD3	189.26	196.74	143.14	171.47	128.16	128.27	189.26	128.27	-0.55756	1091.3	853.84	2.0871	0.018439	0.98156	0.036877	0.18129	FALSE
ACBD3_10	ACBD3	237.46	158.51	187.49	126.22	150.07	158.98	187.49	150.07	-0.31928	1668.5	845.47	1.287	0.099049	0.90095	0.1981	0.48165	FALSE
ACBD3_11	ACBD3	94.628	112.82	109.87	126.22	110.64	225.83	109.87	126.22	0.1984	120.58	481.88	0.74464	0.77176	0.22824	0.45649	0.7194	TRUE
ACBD3_12	ACBD3	299.95	407.46	334.66	244.11	290.28	381.19	334.66	290.28	-0.2046	3252.3	1555.7	1.1252	0.13025	0.86975	0.2605	0.55188	FALSE
ACBD3_13	ACBD3	152.65	151.05	116.93	164.33	174.17	79.491	151.05	164.33	0.12076	583.35	673.51	0.51152	0.69551	0.30449	0.60899	0.82116	TRUE
ACBD3_14	ACBD3	133.91	85.782	210.68	61.92	119.4	209.57	133.91	119.4	-0.16414	4104.9	593.34	0.59558	0.27573	0.72427	0.55145	0.78361	FALSE
ACBD3_15	ACBD3	224.96	255.48	244.95	190.52	200.46	162.59	244.95	190.52	-0.36086	255.17	1120.1	1.6263	0.051948	0.94805	0.1039	0.33866	FALSE
ACBD3_2	ACBD3	781.13	979.96	928.39	825.2	981.49	848.2	928.39	848.2	-0.13018	12174	4555.8	1.1881	0.1174	0.8826	0.2348	0.52386	FALSE
ACBD3_3	ACBD3	124.98	81.12	56.449	71.446	62.438	15.356	81.12	62.438	-0.37237	1266.2	350.23	0.99826	0.15908	0.84092	0.31815	0.61047	FALSE
ACBD3_4	ACBD3	158.01	148.25	163.3	121.46	166.5	115.62	158.01	121.46	-0.37684	61.593	706.19	1.3755	0.084491	0.91551	0.16898	0.44241	FALSE
ACBD3_5	ACBD3	148.19	170.63	92.738	145.27	82.156	140.92	148.19	140.92	-0.072129	1789.3	660.1	0.28318	0.38852	0.61148	0.77704	0.90606	FALSE
ACBD3_6	ACBD3	54.456	60.607	107.86	101.21	48.198	119.24	60.607	101.21	0.73045	1135.3	257.77	2.5293	0.99428	0.0057152	0.01143	0.082931	TRUE
ACBD3_7	ACBD3	232.11	145.46	246.97	171.47	134.74	172.53	232.11	171.47	-0.43464	3864.5	1058.4	1.8638	0.031174	0.96883	0.062347	0.24967	FALSE
ACBD3_8	ACBD3	296.38	279.72	335.67	233.39	306.71	263.76	296.38	263.76	-0.16761	910.66	1369	0.88156	0.18901	0.81099	0.37802	0.66105	FALSE
ACBD3_9	ACBD3	426.72	358.05	395.15	385.81	274.95	476.94	395.15	385.81	-0.034417	1186.6	1853	0.21695	0.41413	0.58587	0.82825	0.92937	FALSE
ACE_1	ACE	158.9	194.87	154.23	145.27	181.84	219.5	158.9	181.84	0.19337	657.87	710.39	0.86049	0.80524	0.19476	0.38952	0.67158	TRUE
ACE_10	ACE	554.38	475.53	552.4	756.14	652.86	476.04	552.4	652.86	0.24067	2956.4	2636.8	1.9565	0.9748	0.025203	0.050406	0.22057	TRUE
ACE_11	ACE	120.52	111.89	129.03	202.43	118.3	184.27	120.52	184.27	0.60851	73.433	531.09	2.7666	0.99717	0.0028323	0.0056646	0.051047	TRUE
ACE_12	ACE	341.02	334.74	325.59	322.7	358.2	244.79	334.74	322.7	-0.052679	61.524	1556	0.30517	0.38012	0.61988	0.76023	0.89866	FALSE
ACE_13	ACE	254.42	251.75	219.75	197.67	235.51	298.09	251.75	235.51	-0.095796	515.6	1152.9	0.47822	0.31625	0.68375	0.63249	0.83501	FALSE
ACE_14	ACE	578.48	588.35	507.04	615.63	827.03	574.5	578.48	615.63	0.089637	2600.7	2768	0.70604	0.75992	0.24008	0.48017	0.73561	TRUE
ACE_15	ACE	141.94	164.1	132.05	97.643	246.47	137.3	141.94	137.3	-0.047605	294.5	630.85	0.18473	0.42672	0.57328	0.85344	0.94038	FALSE
ACE_2	ACE	143.73	173.43	147.17	221.48	98.587	208.66	147.17	208.66	0.5008	350.63	655.32	2.4021	0.99185	0.0081516	0.016303	0.10581	TRUE
ACE_3	ACE	420.47	412.13	460.67	420.34	492.93	706.38	420.47	492.93	0.22889	842.81	1978.2	1.6293	0.94837	0.051628	0.10326	0.33757	TRUE
ACE_4	ACE	108.02	132.4	94.754	97.643	168.69	125.56	108.02	125.56	0.21524	385.25	473.32	0.80624	0.78995	0.21005	0.4201	0.69315	TRUE
ACE_5	ACE	165.15	170.63	177.41	215.53	175.27	198.73	170.63	198.73	0.21871	38.004	765.66	1.0154	0.84503	0.15497	0.30994	0.60201	TRUE
ACE_6	ACE	407.97	472.73	503.01	562.04	412.97	555.53	472.73	555.53	0.23239	2555.3	2238	1.7502	0.95996	0.040038	0.080077	0.2894	TRUE
ACE_7	ACE	273.17	322.61	221.77	271.49	391.06	158.08	273.17	271.49	-0.0088484	2543.5	1256.3	0.047296	0.48114	0.51886	0.96228	0.98443	FALSE
ACE_8	ACE	424.93	550.12	413.29	440.58	448.02	394.74	424.93	440.58	0.05206	7904	2000.4	0.34993	0.6368	0.3632	0.72639	0.88343	TRUE
ACE_9	ACE	241.03	323.55	271.16	278.64	277.14	364.03	271.16	278.64	0.039114	1826	1246.6	0.21185	0.58389	0.41611	0.83223	0.93102	TRUE
ACE2_1	ACE2	640.97	610.73	549.37	220.29	285.9	240.28	610.73	240.28	-1.3422	2339.4	2930.8	6.8429	3.8814e-12	1	7.7628e-12	6.2463e-10	FALSE
ACE2_10	ACE2	183.9	170.63	175.4	26.197	115.02	57.811	175.4	57.811	-1.5847	47.502	788.18	4.1883	1.405e-05	0.99999	2.8101e-05	0.000694	FALSE
ACE2_11	ACE2	163.37	150.12	213.7	145.27	178.55	196.92	163.37	178.55	0.12748	1354.6	731.4	0.56148	0.71277	0.28723	0.57447	0.79973	TRUE
ACE2_12	ACE2	77.666	182.75	64.514	50.012	89.824	49.682	77.666	50.012	-0.6249	5608	334.57	1.512	0.065272	0.93473	0.13054	0.38517	FALSE
ACE2_13	ACE2	179.44	204.2	189.51	53.584	71.202	106.59	189.51	71.202	-1.3998	158.62	855.04	4.0459	2.6058e-05	0.99997	5.2116e-05	0.0011839	FALSE
ACE2_14	ACE2	190.15	136.13	153.22	48.821	55.866	52.392	153.22	52.392	-1.5303	827.85	683.69	3.8562	5.7589e-05	0.99994	0.00011518	0.0022984	FALSE
ACE2_15	ACE2	384.76	399.07	277.21	69.064	230.04	115.62	384.76	115.62	-1.7259	5886.2	1801.8	6.3405	1.145e-10	1	2.29e-10	1.5355e-08	FALSE
ACE2_2	ACE2	216.93	186.48	208.66	105.98	71.202	56.908	208.66	71.202	-1.538	280.15	946.2	4.4687	3.9344e-06	1	7.8688e-06	0.00022578	FALSE
ACE2_3	ACE2	349.05	322.61	345.75	186.95	86.537	214.99	345.75	186.95	-0.88356	273.15	1610	3.9577	3.7833e-05	0.99996	7.5667e-05	0.0016318	FALSE
ACE2_4	ACE2	500.81	491.38	541.31	116.69	276.04	235.76	500.81	235.76	-1.0837	864.5	2378.2	5.4351	2.7379e-08	1	5.4757e-08	2.5483e-06	FALSE
ACE2_5	ACE2	432.97	359.91	389.1	97.643	222.37	240.28	389.1	222.37	-0.80441	1388.2	1823.2	3.9048	4.7147e-05	0.99995	9.4295e-05	0.0019471	FALSE
ACE2_6	ACE2	398.15	368.3	418.33	158.37	280.42	177.95	398.15	177.95	-1.1574	649.09	1867.8	5.095	1.7434e-07	1	3.4868e-07	1.3505e-05	FALSE
ACE2_7	ACE2	432.97	317.02	417.32	161.94	237.7	181.56	417.32	181.56	-1.1962	5152.8	1962.7	5.3216	5.1415e-08	1	1.0283e-07	4.5479e-06	FALSE
ACE2_8	ACE2	74.095	63.404	110.88	27.388	33.958	84.007	74.095	33.958	-1.1031	733.82	318.41	2.2499	0.012229	0.98777	0.024458	0.137	FALSE
ACE2_9	ACE2	248.17	233.1	294.34	169.09	154.45	214.08	248.17	169.09	-0.55087	1179.4	1135.7	2.3468	0.0094675	0.99053	0.018935	0.11668	FALSE
ACOX1_1	ACOX1	101.77	90.444	97.779	77.4	98.587	74.974	97.779	77.4	-0.33335	34.863	426.25	0.98708	0.1618	0.8382	0.3236	0.61669	FALSE
ACOX1_10	ACOX1	312.45	236.83	191.53	282.21	223.46	219.5	236.83	223.46	-0.083463	3885.4	1081.1	0.40659	0.34216	0.65784	0.68431	0.86235	FALSE
ACOX1_11	ACOX1	574.91	694.65	590.7	514.41	751.45	606.12	590.7	606.12	0.037097	5526.7	2829.7	0.28973	0.61399	0.38601	0.77202	0.90359	TRUE
ACOX1_12	ACOX1	857.9	958.52	845.73	799	899.33	718.12	857.9	799	-0.10248	5136.1	4192.1	0.90964	0.18151	0.81849	0.36301	0.65032	FALSE
ACOX1_13	ACOX1	349.94	433.57	471.76	392.95	323.15	390.23	433.57	390.23	-0.15159	4225.8	2043.2	0.95891	0.1688	0.8312	0.33761	0.62948	FALSE
ACOX1_14	ACOX1	223.18	281.59	219.75	126.22	224.56	234.86	223.18	224.56	0.0088556	1711.7	1015.6	0.043312	0.51727	0.48273	0.96545	0.98536	TRUE
ACOX1_15	ACOX1	507.06	437.3	408.25	408.43	455.69	370.35	437.3	408.43	-0.098295	2855.3	2061.7	0.63578	0.26246	0.73754	0.52492	0.76681	FALSE
ACOX1_2	ACOX1	130.34	151.98	155.24	120.27	124.88	158.08	151.98	124.88	-0.28136	239.58	677.88	1.0411	0.14891	0.85109	0.29783	0.58933	FALSE
ACOX1_3	ACOX1	201.75	98.835	177.41	161.94	179.65	152.66	177.41	161.94	-0.13084	3383.4	797.71	0.54769	0.29195	0.70805	0.58391	0.8055	FALSE
ACOX1_4	ACOX1	522.24	592.08	522.16	508.46	571.8	364.93	522.24	508.46	-0.038509	2439	2485.4	0.27644	0.3911	0.6089	0.78221	0.9079	FALSE
ACOX1_5	ACOX1	256.21	224.71	202.61	231.01	284.81	322.48	224.71	284.81	0.34056	740.22	1022.9	1.879	0.96987	0.030125	0.06025	0.24342	TRUE
ACOX1_6	ACOX1	840.94	794.41	784.24	759.71	799.65	815.68	794.41	799.65	0.0094648	1133.9	3866	0.084203	0.53355	0.46645	0.9329	0.97247	TRUE
ACOX1_7	ACOX1	166.94	134.27	135.08	89.307	136.93	144.53	135.08	136.93	0.019489	507.92	598.78	0.075629	0.53014	0.46986	0.93971	0.97538	TRUE
ACOX1_8	ACOX1	242.82	220.98	256.04	176.23	192.79	261.05	242.82	192.79	-0.3313	325.82	1109.9	1.5016	0.066597	0.9334	0.13319	0.38913	FALSE
ACOX1_9	ACOX1	563.3	449.42	506.03	660.87	428.31	331.51	506.03	428.31	-0.24007	3242.3	2404.2	1.5851	0.056468	0.94353	0.11294	0.35479	FALSE
ACSF3_1	ACSF3	78.559	90.444	121.97	70.255	142.4	104.78	90.444	104.78	0.21015	567.61	392.69	0.72361	0.76535	0.23465	0.46931	0.7272	TRUE
ACSF3_10	ACSF3	1085.5	1008.9	1016.1	1052.6	874.14	820.2	1016.1	874.14	-0.21687	2437.8	5010.2	2.0055	0.022456	0.97754	0.044912	0.20544	FALSE
ACSF3_11	ACSF3	290.13	280.66	294.34	317.93	221.27	264.67	290.13	264.67	-0.13205	53.773	1338.6	0.69601	0.24321	0.75679	0.48642	0.73911	FALSE
ACSF3_12	ACSF3	403.51	317.95	358.86	322.7	294.67	345.06	358.86	322.7	-0.15278	1833.4	1674.3	0.88372	0.18842	0.81158	0.37685	0.66077	FALSE
ACSF3_13	ACSF3	493.67	555.72	514.09	372.71	467.74	312.54	514.09	372.71	-0.46292	1074.8	2444.6	2.8595	0.0021213	0.99788	0.0042425	0.0415	FALSE
ACSF3_14	ACSF3	359.76	351.52	337.69	403.67	409.68	383.9	351.52	403.67	0.19904	129.62	1638.3	1.2884	0.9012	0.098796	0.19759	0.48068	TRUE
ACSF3_15	ACSF3	361.55	546.39	364.91	300.07	357.1	326.09	364.91	326.09	-0.16177	16474	1704	0.94026	0.17354	0.82646	0.34709	0.6372	FALSE
ACSF3_2	ACSF3	857.9	822.39	906.22	762.09	749.26	903.3	857.9	762.09	-0.17064	1797.9	4192.1	1.4798	0.069468	0.93053	0.13894	0.39917	FALSE
ACSF3_3	ACSF3	464.21	612.59	570.54	527.51	558.66	556.43	570.54	556.43	-0.036061	6537.3	2728.1	0.27013	0.39353	0.60647	0.78706	0.90988	FALSE
ACSF3_4	ACSF3	208	306.76	223.78	191.71	182.93	250.21	223.78	191.71	-0.22207	3567.4	1018.5	1.0049	0.15748	0.84252	0.31497	0.60687	FALSE
ACSF3_5	ACSF3	231.21	226.58	256.04	231.01	207.03	232.15	231.21	231.01	-0.001273	318.91	1054.1	0.0063083	0.49748	0.50252	0.99497	0.99761	FALSE
ACSF3_6	ACSF3	164.26	108.16	113.91	104.79	62.438	84.007	113.91	84.007	-0.43481	1284.2	500.5	1.3365	0.090693	0.90931	0.18139	0.45923	FALSE
ACSF3_7	ACSF3	328.52	321.68	341.72	286.97	371.34	358.61	328.52	358.61	0.12608	110.52	1525.6	0.77041	0.77947	0.22053	0.44105	0.70848	TRUE
ACSF3_8	ACSF3	333.88	367.37	303.42	394.14	305.62	340.54	333.88	340.54	0.028451	1024.8	1551.8	0.16931	0.56722	0.43278	0.86555	0.94539	TRUE
ACSF3_9	ACSF3	121.41	93.241	118.95	117.89	49.293	114.72	118.95	114.72	-0.051768	333.43	523.82	0.18472	0.42672	0.57328	0.85345	0.94038	FALSE
ACTR1A_1	ACTR1A	110.7	138	131.04	155.99	327.53	235.76	131.04	235.76	0.84242	231.17	580	4.3482	0.99999	6.8627e-06	1.3725e-05	0.00037214	TRUE
ACTR1A_10	ACTR1A	10.713	17.716	32.257	50.012	37.244	30.712	17.716	37.244	1.031	130.24	70.781	2.3211	0.98968	0.010322	0.020643	0.12326	TRUE
ACTR1A_11	ACTR1A	667.75	800.01	808.44	729.94	1010	928.59	800.01	928.59	0.21478	8781.5	3894.7	2.0604	0.98032	0.019678	0.039357	0.18901	TRUE
ACTR1A_12	ACTR1A	221.39	190.21	146.16	323.89	258.52	288.15	190.21	288.15	0.59666	1456.2	858.38	3.3429	0.99959	0.00041448	0.00082896	0.011762	TRUE
ACTR1A_13	ACTR1A	471.35	506.3	503.01	507.27	644.1	445.33	503.01	507.27	0.012144	506.34	2389.1	0.087162	0.53473	0.46527	0.93054	0.97168	TRUE
ACTR1A_14	ACTR1A	767.73	885.79	810.45	821.63	725.16	1019.8	810.45	821.63	0.019731	3750.2	3948.3	0.17783	0.57057	0.42943	0.85886	0.94301	TRUE
ACTR1A_15	ACTR1A	619.54	502.57	514.09	454.87	546.61	527.53	514.09	527.53	0.037147	5626.3	2444.6	0.27172	0.60708	0.39292	0.78583	0.90985	TRUE
ACTR1A_2	ACTR1A	38.387	44.756	49.393	51.203	63.534	104.78	44.756	63.534	0.4961	31.036	187.42	1.3716	0.91487	0.085133	0.17027	0.44462	TRUE
ACTR1A_3	ACTR1A	281.21	312.36	310.47	383.43	375.73	376.68	310.47	376.68	0.27805	430.06	1437.5	1.7461	0.95961	0.040393	0.080787	0.29112	TRUE
ACTR1A_4	ACTR1A	108.02	97.903	112.9	59.538	64.629	99.363	108.02	64.629	-0.73216	63.07	473.32	1.9944	0.023055	0.97694	0.046111	0.20875	FALSE
ACTR1A_5	ACTR1A	222.29	319.82	282.25	171.47	392.16	444.42	282.25	392.16	0.47304	2503.4	1300.3	3.048	0.99885	0.001152	0.0023041	0.026461	TRUE
ACTR1A_6	ACTR1A	71.417	50.35	68.546	95.261	102.97	102.98	68.546	102.97	0.58011	169.66	293.39	2.0097	0.97777	0.022234	0.044468	0.20391	TRUE
ACTR1A_7	ACTR1A	41.065	55.945	17.136	40.486	28.481	20.776	41.065	28.481	-0.51285	396.99	171.21	0.96457	0.16738	0.83262	0.33476	0.62722	FALSE
ACTR1A_8	ACTR1A	250.85	248.95	207.65	290.55	221.27	215.89	248.95	221.27	-0.16933	854.65	1139.4	0.82005	0.20609	0.79391	0.41219	0.68653	FALSE
ACTR1A_9	ACTR1A	365.12	300.24	339.7	409.62	423.92	323.38	339.7	409.62	0.26929	1101.9	1580.4	1.7588	0.96069	0.039308	0.078616	0.28651	TRUE
ACTR2_1	ACTR2	70.524	66.201	99.795	103.6	134.74	160.79	70.524	134.74	0.92429	437.72	302.3	3.6931	0.99989	0.00011077	0.00022154	0.0039871	TRUE
ACTR2_10	ACTR2	540.98	414.92	594.74	490.59	485.27	566.37	540.98	490.59	-0.14078	9390.4	2579.4	0.99216	0.16056	0.83944	0.32112	0.6136	FALSE
ACTR2_11	ACTR2	38.387	51.283	29.233	89.307	73.392	93.943	38.387	89.307	1.1971	125.05	159.5	4.032	0.99997	2.7686e-05	5.5372e-05	0.0012421	TRUE
ACTR2_12	ACTR2	279.42	218.18	324.58	392.95	361.49	240.28	279.42	361.49	0.37033	2894.8	1286.6	2.2879	0.98893	0.011072	0.022144	0.12936	TRUE
ACTR2_13	ACTR2	49.992	30.77	62.498	72.637	31.767	36.132	49.992	36.132	-0.45761	262.95	210.54	0.95615	0.1695	0.8305	0.339	0.63067	FALSE
ACTR2_14	ACTR2	33.03	17.716	33.265	71.446	19.717	65.941	33.03	65.941	0.97607	117.3	136.19	2.82	0.99759	0.0024064	0.0048128	0.045405	TRUE
ACTR2_15	ACTR2	31.245	24.243	39.313	29.769	20.813	40.649	31.245	29.769	-0.067593	57.063	128.47	0.1343	0.44658	0.55342	0.89316	0.95641	FALSE
ACTR2_2	ACTR2	6.249	21.445	14.112	38.104	17.527	28.906	14.112	28.906	0.98469	57.803	55.744	1.9814	0.97551	0.024494	0.048988	0.21712	TRUE
ACTR2_3	ACTR2	63.383	56.877	33.265	54.775	60.248	31.616	56.877	54.775	-0.053368	299.93	241.12	0.13553	0.44609	0.55391	0.89219	0.95616	FALSE
ACTR2_4	ACTR2	315.13	313.29	211.69	378.66	342.86	235.76	313.29	342.86	0.12974	5163.4	1451.3	0.77629	0.78121	0.21879	0.43758	0.7054	TRUE
ACTR2_5	ACTR2	25.889	32.634	29.233	46.44	47.103	31.616	29.233	46.44	0.64999	11.377	119.79	1.5722	0.94182	0.058177	0.11635	0.35944	TRUE
ACTR2_6	ACTR2	190.15	139.86	168.34	144.08	230.04	134.59	168.34	144.08	-0.22305	643.31	754.85	0.88293	0.18864	0.81136	0.37728	0.66091	FALSE
ACTR2_7	ACTR2	26.781	32.634	18.144	40.486	21.908	21.679	26.781	21.908	-0.27826	54.427	109.26	0.47617	0.31698	0.68302	0.63395	0.83562	FALSE
ACTR2_8	ACTR2	190.15	204.2	185.48	373.9	190.6	320.67	190.15	320.67	0.7509	109.61	858.08	4.4558	1	4.1787e-06	8.3574e-06	0.00023689	TRUE
ACTR2_9	ACTR2	40.172	34.499	39.313	39.295	94.205	46.068	39.313	46.068	0.22351	11.956	163.54	0.52824	0.70102	0.29898	0.59796	0.81461	TRUE
ACTR3_1	ACTR3	183.01	180.89	247.97	379.85	322.05	261.96	183.01	322.05	0.812	2112.7	824.2	4.8432	1	6.3869e-07	1.2774e-06	4.4009e-05	TRUE
ACTR3_10	ACTR3	56.241	45.688	53.425	47.631	58.057	80.394	53.425	58.057	0.11782	33.897	225.76	0.30823	0.62098	0.37902	0.75805	0.8976	TRUE
ACTR3_11	ACTR3	178.54	152.92	154.23	204.81	304.52	149.04	154.23	204.81	0.40693	296.47	688.42	1.9279	0.97307	0.026935	0.053869	0.2288	TRUE
ACTR3_12	ACTR3	199.97	186.48	194.55	158.37	203.75	123.75	194.55	158.37	-0.29514	47.221	878.99	1.2202	0.11119	0.88881	0.22237	0.51013	FALSE
ACTR3_13	ACTR3	92.842	103.5	116.93	105.98	152.26	121.04	103.5	121.04	0.22391	147	452.51	0.82478	0.79525	0.20475	0.4095	0.68544	TRUE
ACTR3_14	ACTR3	70.524	70.863	104.83	189.33	166.5	130.08	70.863	166.5	1.2209	577.09	303.82	5.4869	1	2.0458e-08	4.0916e-08	1.9569e-06	TRUE
ACTR3_15	ACTR3	121.41	132.4	152.21	152.42	151.17	205.05	132.4	152.42	0.20168	256.64	586.32	0.82661	0.79577	0.20423	0.40846	0.68444	TRUE
ACTR3_2	ACTR3	53.563	48.485	45.361	57.157	144.59	48.778	48.485	57.157	0.23294	17.771	203.87	0.60731	0.72808	0.27192	0.54383	0.7789	TRUE
ACTR3_3	ACTR3	143.73	109.09	145.16	111.93	106.25	91.233	143.73	106.25	-0.43229	600.81	639.2	1.4822	0.06915	0.93085	0.1383	0.39808	FALSE
ACTR3_4	ACTR3	88.379	84.849	122.98	84.544	112.83	204.15	88.379	112.83	0.34884	604.82	383.26	1.2488	0.89414	0.10586	0.21173	0.49858	TRUE
ACTR3_5	ACTR3	138.37	168.77	158.26	111.93	140.21	221.31	158.26	140.21	-0.17352	252.98	707.37	0.67858	0.2487	0.7513	0.4974	0.74806	FALSE
ACTR3_6	ACTR3	326.73	253.62	248.98	547.75	258.52	372.16	253.62	372.16	0.55148	2683.9	1161.9	3.4778	0.99975	0.00025278	0.00050556	0.0078037	TRUE
ACTR3_7	ACTR3	8.9271	9.3241	2.0161	19.052	13.145	0	8.9271	13.145	0.51083	23.96	34.465	0.71844	0.74756	0.25244	0.50489	0.75313	TRUE
ACTR3_8	ACTR3	105.34	167.83	175.4	109.55	179.65	159.88	167.83	159.88	-0.069579	1981.3	752.46	0.2898	0.38599	0.61401	0.77197	0.90359	FALSE
ACTR3_9	ACTR3	149.98	132.4	125	191.71	205.94	199.63	132.4	199.63	0.58875	181.85	586.32	2.7764	0.99725	0.0027484	0.0054969	0.049969	TRUE
ACVR1_1	ACVR1	243.71	212.59	287.29	179.81	244.28	196.92	243.71	196.92	-0.30616	1433.7	1114.2	1.4018	0.080486	0.91951	0.16097	0.43073	FALSE
ACVR1_10	ACVR1	441	460.61	570.54	185.76	314.38	319.77	460.61	314.38	-0.54957	6234.8	2177.6	3.1336	0.00086337	0.99914	0.0017267	0.021403	FALSE
ACVR1_11	ACVR1	133.01	150.12	117.94	73.827	107.35	66.844	133.01	73.827	-0.84075	259.9	589.18	2.4384	0.0073763	0.99262	0.014753	0.098815	FALSE
ACVR1_12	ACVR1	284.78	387.88	419.34	311.98	265.09	461.59	387.88	311.98	-0.31326	5810.2	1817.2	1.7806	0.037492	0.96251	0.074983	0.27742	FALSE
ACVR1_13	ACVR1	427.61	470.87	502	612.05	403.11	370.35	470.87	403.11	-0.22363	1420.1	2228.7	1.4353	0.075608	0.92439	0.15122	0.41702	FALSE
ACVR1_14	ACVR1	630.26	686.25	691.51	316.74	508.27	244.79	686.25	316.74	-1.113	1581.6	3313.7	6.419	6.857e-11	1	1.3714e-10	9.3978e-09	FALSE
ACVR1_15	ACVR1	497.24	589.28	543.33	356.04	496.22	334.22	543.33	356.04	-0.60839	2117.9	2591.2	3.6792	0.00011696	0.99988	0.00023392	0.0041383	FALSE
ACVR1_2	ACVR1	510.63	506.3	519.13	365.56	336.29	360.42	510.63	360.42	-0.50144	45.524	2427.3	3.049	0.0011481	0.99885	0.0022962	0.026444	FALSE
ACVR1_3	ACVR1	368.69	555.72	547.36	276.26	308.91	213.18	547.36	276.26	-0.98389	15996	2611.5	5.3051	5.6319e-08	1	1.1264e-07	4.964e-06	FALSE
ACVR1_4	ACVR1	177.65	115.62	125	82.163	135.83	23.486	125	82.163	-0.59936	1430.2	551.87	1.8233	0.03413	0.96587	0.06826	0.26235	FALSE
ACVR1_5	ACVR1	26.781	41.026	57.458	10.717	28.481	69.554	41.026	28.481	-0.51152	236.45	171.04	0.96208	0.168	0.832	0.33601	0.62813	FALSE
ACVR1_6	ACVR1	97.306	94.173	74.594	33.341	51.484	32.519	94.173	33.341	-1.4706	196.58	409.73	3.0056	0.0013252	0.99867	0.0026503	0.0292	FALSE
ACVR1_7	ACVR1	399.94	468.07	495.95	235.77	228.94	220.41	468.07	228.94	-1.0285	2709.7	2214.7	5.0813	1.8745e-07	1	3.749e-07	1.4387e-05	FALSE
ACVR1_8	ACVR1	291.02	317.02	231.85	225.05	164.31	207.76	291.02	207.76	-0.48425	2088.9	1342.9	2.2722	0.011538	0.98846	0.023077	0.13282	FALSE
ACVR1_9	ACVR1	138.37	202.33	188.5	39.295	156.64	158.08	188.5	156.64	-0.26554	1352.2	850.26	1.0925	0.1373	0.8627	0.2746	0.56674	FALSE
ACVR1B_1	ACVR1B	865.04	768.31	807.43	966.9	962.86	1132.7	807.43	966.9	0.25974	2424.8	3932.7	2.5429	0.9945	0.0054963	0.010993	0.080981	TRUE
ACVR1B_10	ACVR1B	402.61	347.79	447.56	504.88	435.97	482.36	402.61	482.36	0.26013	2513.1	1889.9	1.8344	0.96671	0.033294	0.066587	0.25844	TRUE
ACVR1B_11	ACVR1B	610.62	648.02	519.13	502.5	512.65	581.73	610.62	512.65	-0.25184	4884.3	2930.2	1.8098	0.035166	0.96483	0.070333	0.2676	FALSE
ACVR1B_12	ACVR1B	279.42	295.57	354.83	433.44	350.53	249.31	295.57	350.53	0.24526	1885.8	1365	1.4875	0.93156	0.068443	0.13689	0.39525	TRUE
ACVR1B_13	ACVR1B	114.27	120.28	131.04	145.27	107.35	102.07	120.28	107.35	-0.16265	75.997	530	0.56168	0.28717	0.71283	0.57433	0.79963	FALSE
ACVR1B_14	ACVR1B	168.72	156.64	163.3	144.08	243.18	159.88	163.3	159.88	-0.03031	36.85	731.09	0.12633	0.44973	0.55027	0.89947	0.95882	FALSE
ACVR1B_15	ACVR1B	134.8	131.47	97.779	73.827	116.11	108.4	131.47	108.4	-0.2761	573.1	581.98	0.95645	0.16942	0.83058	0.33885	0.63067	FALSE
ACVR1B_2	ACVR1B	164.26	186.48	159.27	171.47	164.31	168.01	164.26	168.01	0.032411	259.38	735.61	0.13844	0.55505	0.44495	0.8899	0.95523	TRUE
ACVR1B_3	ACVR1B	324.06	339.4	287.29	263.16	305.62	284.54	324.06	284.54	-0.18699	793.62	1503.8	1.019	0.15411	0.84589	0.30821	0.60025	FALSE
ACVR1B_4	ACVR1B	244.6	193.94	215.72	150.04	217.99	196.02	215.72	196.02	-0.1375	654.31	979.91	0.62936	0.26456	0.73544	0.52911	0.77044	FALSE
ACVR1B_5	ACVR1B	156.23	165.04	190.52	207.19	185.12	246.6	165.04	207.19	0.32642	363.45	739.27	1.5505	0.93948	0.060515	0.12103	0.3679	TRUE
ACVR1B_6	ACVR1B	26.781	63.404	60.482	21.434	26.29	56.908	60.482	26.29	-1.1718	572.12	257.21	2.1339	0.016426	0.98357	0.032851	0.16828	FALSE
ACVR1B_7	ACVR1B	323.16	321.68	396.15	256.01	449.12	201.44	323.16	256.01	-0.33487	2665	1499.5	1.7341	0.041452	0.95855	0.082905	0.29559	FALSE
ACVR1B_8	ACVR1B	228.53	262.94	368.94	261.97	219.08	335.12	262.94	261.97	-0.0053201	6209.6	1206.9	0.027965	0.48884	0.51116	0.97769	0.99064	FALSE
ACVR1B_9	ACVR1B	415.11	443.83	400.19	307.22	387.77	273.7	415.11	307.22	-0.43303	523.66	1951.7	2.4423	0.0072976	0.9927	0.014595	0.097994	FALSE
ACY1_1	ACY1	669.54	813.99	562.48	648.97	632.05	652.18	669.54	648.97	-0.044949	16165	3228.7	0.362	0.35868	0.64132	0.71735	0.87951	FALSE
ACY1_10	ACY1	93.735	57.809	56.449	77.4	92.014	89.427	57.809	89.427	0.6207	646.25	245.28	2.0188	0.97824	0.021755	0.043511	0.20181	TRUE
ACY1_11	ACY1	332.09	344.06	289.3	271.49	438.16	509.46	332.09	438.16	0.39885	986.97	1543.1	2.7003	0.99654	0.0034638	0.0069277	0.059139	TRUE
ACY1_12	ACY1	573.12	644.3	590.7	632.3	514.84	523.01	590.7	523.01	-0.17528	1590.6	2829.7	1.2725	0.10159	0.89841	0.20319	0.48762	FALSE
ACY1_13	ACY1	569.55	523.08	498.97	664.45	483.08	495.01	523.08	495.01	-0.079425	1370.3	2489.6	0.56262	0.28685	0.71315	0.57369	0.79914	FALSE
ACY1_14	ACY1	147.3	142.66	118.95	115.5	112.83	135.5	142.66	115.5	-0.30226	291.88	634.2	1.0783	0.14045	0.85955	0.28091	0.57284	FALSE
ACY1_15	ACY1	291.02	355.25	272.17	265.54	320.95	251.12	291.02	265.54	-0.13174	2240.1	1342.9	0.69543	0.24339	0.75661	0.48679	0.73949	FALSE
ACY1_2	ACY1	196.4	223.78	137.09	164.33	242.09	212.28	196.4	212.28	0.11162	2133.4	887.77	0.53292	0.70296	0.29704	0.59409	0.81228	TRUE
ACY1_3	ACY1	268.71	244.29	297.37	327.46	293.57	250.21	268.71	293.57	0.12722	708.78	1234.8	0.70755	0.76039	0.23961	0.47922	0.73471	TRUE
ACY1_4	ACY1	159.8	140.79	163.3	122.65	158.83	122.85	159.8	122.85	-0.37665	186.68	714.59	1.3821	0.083466	0.91653	0.16693	0.43972	FALSE
ACY1_5	ACY1	317.81	425.18	398.17	338.18	457.88	447.13	398.17	447.13	0.16693	3593.9	1867.9	1.1329	0.87137	0.12863	0.25725	0.54762	TRUE
ACY1_6	ACY1	574.91	466.2	538.29	515.6	457.88	552.82	538.29	515.6	-0.062001	3268.4	2565.9	0.44784	0.32713	0.67287	0.65427	0.84595	FALSE
ACY1_7	ACY1	58.919	76.458	41.329	50.012	44.912	69.554	58.919	50.012	-0.23218	308.5	250.23	0.56328	0.28662	0.71338	0.57325	0.79865	FALSE
ACY1_8	ACY1	109.8	167.83	103.83	183.38	154.45	105.69	109.8	154.45	0.48847	1701.6	481.55	2.0346	0.97906	0.020943	0.041887	0.19639	TRUE
ACY1_9	ACY1	133.01	210.72	144.15	103.6	199.36	98.46	144.15	103.6	-0.47269	2278.2	641.16	1.6015	0.054636	0.94536	0.10927	0.3476	FALSE
ADAM12_1	ADAM12	159.8	154.78	153.22	139.32	231.13	239.37	154.78	231.13	0.57543	13.796	691.01	2.9045	0.99816	0.0018391	0.0036782	0.037357	TRUE
ADAM12_10	ADAM12	270.49	201.4	216.73	326.27	158.83	276.41	216.73	276.41	0.34951	1562.9	984.73	1.902	0.97141	0.028587	0.057174	0.23604	TRUE
ADAM12_11	ADAM12	105.34	63.404	110.88	82.163	53.675	67.748	105.34	67.748	-0.62931	894.69	460.98	1.7509	0.039981	0.96002	0.079963	0.28916	FALSE
ADAM12_12	ADAM12	539.2	565.04	603.81	439.39	542.23	600.7	565.04	542.23	-0.059348	1085.3	2700.4	0.439	0.33033	0.66967	0.66066	0.84933	FALSE
ADAM12_13	ADAM12	261.57	267.6	330.63	356.04	294.67	296.28	267.6	296.28	0.14637	2004.7	1229.4	0.818	0.79332	0.20668	0.41336	0.68739	TRUE
ADAM12_14	ADAM12	333.88	375.76	375.99	419.15	487.46	392.94	375.76	419.15	0.15725	877.25	1757.4	1.035	0.84966	0.15034	0.30068	0.59268	TRUE
ADAM12_15	ADAM12	153.55	130.54	114.92	98.833	207.03	165.3	130.54	165.3	0.33835	386.75	577.64	1.4466	0.92599	0.07401	0.14802	0.41217	TRUE
ADAM12_2	ADAM12	333.88	330.07	335.67	473.92	397.63	369.45	333.88	397.63	0.25144	8.8435	1551.8	1.6185	0.94722	0.052777	0.10555	0.34068	TRUE
ADAM12_3	ADAM12	325.84	323.55	277.21	440.58	358.2	308.93	323.55	358.2	0.14636	1076.3	1501.3	0.89433	0.81443	0.18557	0.37115	0.65659	TRUE
ADAM12_4	ADAM12	778.45	635.9	666.31	708.5	664.91	442.62	666.31	664.91	-0.0030125	6750	3212.3	0.024559	0.4902	0.5098	0.98041	0.99208	FALSE
ADAM12_5	ADAM12	284.78	284.39	380.03	350.08	238.8	307.12	284.78	307.12	0.10862	4536.4	1312.6	0.61681	0.73132	0.26868	0.53736	0.77464	TRUE
ADAM12_6	ADAM12	1229.3	1117	1171.3	1025.2	1267.4	852.72	1171.3	1025.2	-0.192	3152.8	5819.8	1.9148	0.027757	0.97224	0.055513	0.23296	FALSE
ADAM12_7	ADAM12	274.96	332.87	293.34	223.86	258.52	380.29	293.34	258.52	-0.18164	950.4	1354.1	0.9462	0.17202	0.82798	0.34405	0.63513	FALSE
ADAM12_8	ADAM12	174.97	150.12	184.47	115.5	175.27	149.04	174.97	149.04	-0.22995	353.96	786.17	0.92469	0.17756	0.82244	0.35512	0.64449	FALSE
ADAM12_9	ADAM12	410.65	381.36	407.24	453.68	314.38	438.1	407.24	438.1	0.10513	340.87	1912.8	0.70558	0.75978	0.24022	0.48045	0.73575	TRUE
ADAM17_1	ADAM17	315.13	262.01	219.75	300.07	255.23	150.85	262.01	255.23	-0.037661	2303.8	1202.4	0.19544	0.42253	0.57747	0.84505	0.93564	FALSE
ADAM17_10	ADAM17	116.95	73.66	108.87	72.637	143.5	131.88	108.87	131.88	0.27439	652.38	477.23	1.0535	0.85395	0.14605	0.29209	0.58389	TRUE
ADAM17_11	ADAM17	299.06	305.83	306.44	225.05	277.14	388.42	305.83	277.14	-0.14164	23.11	1414.9	0.76277	0.2228	0.7772	0.4456	0.71141	FALSE
ADAM17_12	ADAM17	218.72	207.93	259.06	167.9	131.45	217.7	218.72	167.9	-0.37948	872.16	994.24	1.6116	0.053521	0.94648	0.10704	0.34372	FALSE
ADAM17_13	ADAM17	223.18	206.06	199.59	179.81	210.32	177.05	206.06	179.81	-0.19563	167.43	933.81	0.85925	0.1951	0.8049	0.3902	0.67193	FALSE
ADAM17_14	ADAM17	253.53	202.33	221.77	269.11	234.42	336.93	221.77	269.11	0.27803	693.33	1008.8	1.4907	0.93198	0.068025	0.13605	0.39403	TRUE
ADAM17_15	ADAM17	224.96	244.29	186.48	197.67	237.7	95.75	224.96	197.67	-0.18574	927.1	1024.2	0.85297	0.19684	0.80316	0.39367	0.67429	FALSE
ADAM17_2	ADAM17	252.64	304.9	322.57	304.84	431.59	301.7	304.9	304.84	-0.00029462	1521.7	1410.4	0.0016631	0.49934	0.50066	0.99867	0.99934	FALSE
ADAM17_3	ADAM17	106.23	124.01	97.779	123.84	166.5	56.005	106.23	123.84	0.21932	193.76	465.09	0.8164	0.79286	0.20714	0.41427	0.68808	TRUE
ADAM17_4	ADAM17	101.77	74.593	131.04	78.59	98.587	149.95	101.77	98.587	-0.045384	797.77	444.56	0.15095	0.44001	0.55999	0.88002	0.95155	FALSE
ADAM17_5	ADAM17	325.84	400	347.77	303.64	494.03	364.03	347.77	364.03	0.065745	1604.7	1619.9	0.40404	0.65691	0.34309	0.68619	0.86348	TRUE
ADAM17_6	ADAM17	164.26	132.4	165.32	161.94	133.64	194.21	164.26	161.94	-0.020357	508	735.61	0.085375	0.46598	0.53402	0.93196	0.97219	FALSE
ADAM17_7	ADAM17	573.12	477.39	373.98	553.71	461.17	401.07	477.39	461.17	-0.049784	9929.4	2261.2	0.34124	0.36646	0.63354	0.73292	0.88567	FALSE
ADAM17_8	ADAM17	307.99	244.29	281.24	279.83	197.17	192.4	281.24	197.17	-0.51015	1040.3	1295.4	2.3357	0.0097544	0.99025	0.019509	0.11886	FALSE
ADAM17_9	ADAM17	396.37	413.99	319.54	359.61	456.79	264.67	396.37	359.61	-0.14002	3106	1859	0.85245	0.19698	0.80302	0.39397	0.67429	FALSE
ADAM9_1	ADAM9	128.55	61.539	59.474	84.544	78.869	51.488	61.539	78.869	0.35289	2247.4	261.94	1.0708	0.85786	0.14214	0.28428	0.5765	TRUE
ADAM9_10	ADAM9	182.11	288.11	237.89	226.25	365.87	245.7	237.89	245.7	0.046375	2816.8	1086.2	0.23679	0.59359	0.40641	0.81282	0.92226	TRUE
ADAM9_11	ADAM9	227.64	272.26	218.74	251.25	181.84	170.72	227.64	181.84	-0.32253	1035.1	1037	1.4224	0.077457	0.92254	0.15491	0.42278	FALSE
ADAM9_12	ADAM9	256.21	245.22	180.44	234.58	190.6	117.43	245.22	190.6	-0.36186	2159	1121.4	1.6311	0.051434	0.94857	0.10287	0.33673	FALSE
ADAM9_13	ADAM9	293.7	306.76	265.11	231.01	173.07	227.63	293.7	227.63	-0.36623	494.03	1355.9	1.7943	0.036384	0.96362	0.072768	0.27305	FALSE
ADAM9_14	ADAM9	535.63	635.9	630.02	438.2	512.65	465.2	630.02	465.2	-0.43673	4471.9	3028.3	2.995	0.0013722	0.99863	0.0027445	0.029868	FALSE
ADAM9_15	ADAM9	351.73	335.67	350.79	203.62	326.43	246.6	350.79	246.6	-0.50671	114.83	1634.7	2.577	0.0049833	0.99502	0.0099666	0.075108	FALSE
ADAM9_2	ADAM9	261.57	207.93	270.15	263.16	245.37	167.11	261.57	245.37	-0.09184	1475.4	1200.2	0.46742	0.3201	0.6799	0.6402	0.8388	FALSE
ADAM9_3	ADAM9	604.37	487.65	465.71	283.4	348.34	333.32	487.65	333.32	-0.54758	7052.2	2312.4	3.2094	0.00066502	0.99933	0.00133	0.017368	FALSE
ADAM9_4	ADAM9	512.42	538.93	487.88	347.7	370.25	247.5	512.42	347.7	-0.55813	652.46	2436.2	3.3371	0.00042322	0.99958	0.00084643	0.011983	FALSE
ADAM9_5	ADAM9	719.53	713.29	628	578.71	738.31	506.75	713.29	578.71	-0.30118	3656.9	3451.4	2.2908	0.010987	0.98901	0.021973	0.12884	FALSE
ADAM9_6	ADAM9	426.72	417.72	334.66	467.97	324.24	287.25	417.72	324.24	-0.36447	3489.5	1964.6	2.109	0.017473	0.98253	0.034946	0.17515	FALSE
ADAM9_7	ADAM9	303.52	341.26	310.47	351.28	526.89	247.5	310.47	351.28	0.1776	498.16	1437.5	1.0762	0.85908	0.14092	0.28185	0.57319	TRUE
ADAM9_8	ADAM9	108.91	139.86	220.76	181	215.8	145.43	139.86	181	0.36963	3751.1	621.12	1.6505	0.95058	0.049419	0.098838	0.32937	TRUE
ADAM9_9	ADAM9	185.68	180.89	212.69	209.57	158.83	180.66	185.68	180.66	-0.039359	376.25	836.89	0.17367	0.43106	0.56894	0.86212	0.94422	FALSE
ADAMTS6_1	ADAMTS6	571.34	642.43	557.44	448.92	445.83	582.63	571.34	448.92	-0.3472	2623.7	2732.1	2.3421	0.009588	0.99041	0.019176	0.11734	FALSE
ADAMTS6_10	ADAMTS6	274.96	321.68	333.66	301.26	202.65	241.18	321.68	241.18	-0.41402	1163.3	1492.2	2.0839	0.018585	0.98142	0.037169	0.18215	FALSE
ADAMTS6_11	ADAMTS6	241.93	165.97	204.63	202.43	204.84	196.02	204.63	202.43	-0.015514	1442.8	926.97	0.07224	0.47121	0.52879	0.94241	0.97687	FALSE
ADAMTS6_12	ADAMTS6	24.996	7.4593	23.185	28.578	9.8587	9.9363	23.185	9.9363	-1.145	125.28	93.897	1.4182	0.078069	0.92193	0.15614	0.42389	FALSE
ADAMTS6_13	ADAMTS6	1493.5	1251.3	1453.6	1375.3	1471.1	1426.3	1453.6	1426.3	-0.027294	21256	7306.4	0.31892	0.37489	0.62511	0.74979	0.89367	FALSE
ADAMTS6_14	ADAMTS6	187.47	126.81	179.43	146.46	156.64	161.69	179.43	156.64	-0.19476	1416.8	807.25	0.80195	0.21129	0.78871	0.42258	0.6955	FALSE
ADAMTS6_15	ADAMTS6	191.93	163.17	186.48	141.7	143.5	188.79	186.48	143.5	-0.37572	286.6	840.69	1.4826	0.069096	0.9309	0.13819	0.39786	FALSE
ADAMTS6_2	ADAMTS6	52.67	39.161	91.73	38.104	48.198	72.264	52.67	48.198	-0.12552	854.1	222.41	0.30021	0.38201	0.61799	0.76402	0.90045	FALSE
ADAMTS6_3	ADAMTS6	67.846	123.08	76.61	91.689	64.629	68.651	76.61	68.651	-0.1561	1118	329.79	0.4383	0.33059	0.66941	0.66117	0.84933	FALSE
ADAMTS6_4	ADAMTS6	326.73	413.06	363.9	358.42	368.06	321.58	363.9	358.42	-0.021821	1898.9	1699.1	0.13289	0.44714	0.55286	0.89428	0.95648	FALSE
ADAMTS6_5	ADAMTS6	533.84	528.68	421.36	516.79	377.92	364.93	528.68	377.92	-0.48323	5772.3	2517.7	3.0046	0.0013297	0.99867	0.0026593	0.029248	FALSE
ADAMTS6_6	ADAMTS6	79.452	82.984	64.514	94.07	59.152	101.17	79.452	94.07	0.24087	117.81	342.66	0.78973	0.78516	0.21484	0.42969	0.70017	TRUE
ADAMTS6_7	ADAMTS6	44.636	49.418	80.642	41.677	31.767	50.585	49.418	41.677	-0.24048	498.91	207.99	0.53737	0.29551	0.70449	0.59101	0.81046	FALSE
ADAMTS6_8	ADAMTS6	134.8	162.24	233.86	203.62	193.89	170.72	162.24	193.89	0.25565	2941.4	726.09	1.1745	0.8799	0.1201	0.2402	0.5304	TRUE
ADAMTS6_9	ADAMTS6	42.85	101.63	82.658	96.452	110.64	54.198	82.658	96.452	0.22018	972.35	357.22	0.72982	0.76725	0.23275	0.4655	0.72427	TRUE
ADGRG7_1	ADGRG7	297.27	212.59	310.47	246.49	263.99	278.22	297.27	263.99	-0.17068	3672.8	1373.3	0.89806	0.18458	0.81542	0.36915	0.65548	FALSE
ADGRG7_10	ADGRG7	276.74	234.97	302.41	213.15	129.26	227.63	276.74	213.15	-0.37514	1201.9	1273.6	1.782	0.037378	0.96262	0.074756	0.27699	FALSE
ADGRG7_11	ADGRG7	208.9	227.51	215.72	308.41	232.23	199.63	215.72	232.23	0.10592	92.78	979.91	0.52739	0.70104	0.29896	0.59792	0.81461	TRUE
ADGRG7_12	ADGRG7	355.3	405.6	390.11	350.08	337.39	307.12	390.11	337.39	-0.20889	725.73	1828.1	1.233	0.10878	0.89122	0.21757	0.50625	FALSE
ADGRG7_13	ADGRG7	313.34	320.75	294.34	308.41	268.38	357.71	313.34	308.41	-0.022829	207.91	1451.5	0.12953	0.44847	0.55153	0.89694	0.95792	FALSE
ADGRG7_14	ADGRG7	181.22	187.41	221.77	109.55	162.12	165.3	187.41	162.12	-0.20797	609.19	845.1	0.87008	0.19213	0.80787	0.38425	0.66673	FALSE
ADGRG7_15	ADGRG7	98.199	48.485	71.57	40.486	9.8587	51.488	71.57	40.486	-0.80675	620.99	307.01	1.7743	0.038009	0.96199	0.076018	0.27995	FALSE
ADGRG7_2	ADGRG7	227.64	233.1	320.55	270.3	334.1	398.36	233.1	334.1	0.51745	3838.6	1063.2	3.0975	0.99902	0.00097594	0.0019519	0.023597	TRUE
ADGRG7_3	ADGRG7	294.6	230.31	253.01	209.57	242.09	200.53	253.01	209.57	-0.27058	1122.4	1159	1.276	0.10098	0.89902	0.20195	0.48568	FALSE
ADGRG7_4	ADGRG7	397.26	447.56	432.44	334.6	584.95	387.52	432.44	387.52	-0.15787	733.21	2037.6	0.99528	0.1598	0.8402	0.3196	0.61201	FALSE
ADGRG7_5	ADGRG7	441.89	382.29	512.08	383.43	353.82	402.87	441.89	383.43	-0.20425	4239.3	2084.5	1.2806	0.10017	0.89983	0.20033	0.48411	FALSE
ADGRG7_6	ADGRG7	245.5	218.18	226.81	247.68	311.1	174.34	226.81	247.68	0.12648	211.84	1033	0.64944	0.74197	0.25803	0.51605	0.76072	TRUE
ADGRG7_7	ADGRG7	492.78	429.84	412.28	562.04	485.27	341.45	429.84	485.27	0.17459	2134.7	2024.7	1.2318	0.89098	0.10902	0.21804	0.50677	TRUE
ADGRG7_8	ADGRG7	167.83	262.01	189.51	216.72	171.98	150.85	189.51	171.98	-0.13926	2863	855.04	0.59949	0.27442	0.72558	0.54885	0.78204	FALSE
ADGRG7_9	ADGRG7	264.24	262.01	234.87	210.77	262.9	283.64	262.01	262.9	0.0048794	370.71	1202.4	0.025696	0.51025	0.48975	0.9795	0.99158	TRUE
AGER_1	AGER	221.39	220.98	263.09	213.15	117.21	246.6	221.39	213.15	-0.054513	869.6	1007.1	0.25986	0.39749	0.60251	0.79497	0.91373	FALSE
AGER_10	AGER	360.66	385.09	356.84	295.31	319.86	351.38	360.66	319.86	-0.17268	305.66	1683.1	0.99442	0.16001	0.83999	0.32002	0.61265	FALSE
AGER_11	AGER	727.56	900.71	890.09	1083.6	1120.6	934.01	890.09	1083.6	0.28352	13264	4358	2.9313	0.99831	0.0016878	0.0033757	0.034962	TRUE
AGER_12	AGER	307.09	393.48	296.36	352.47	403.11	385.71	307.09	385.71	0.32788	3788.6	1421.1	2.0855	0.98149	0.018514	0.037028	0.18167	TRUE
AGER_13	AGER	519.56	574.36	546.35	497.74	581.66	476.94	546.35	497.74	-0.13418	751.26	2606.4	0.95217	0.17051	0.82949	0.34101	0.63259	FALSE
AGER_14	AGER	563.3	731.94	631.02	766.85	812.79	868.07	631.02	812.79	0.36468	7385.3	3033.5	3.3003	0.99952	0.00048293	0.00096586	0.013459	TRUE
AGER_15	AGER	250.85	233.1	208.66	252.44	174.17	176.14	233.1	176.14	-0.40222	456.22	1063.2	1.7468	0.040332	0.95967	0.080664	0.29076	FALSE
AGER_2	AGER	488.31	432.64	422.36	462.02	384.49	639.54	432.64	462.02	0.094572	1602.7	2038.6	0.65067	0.74237	0.25763	0.51526	0.75997	TRUE
AGER_3	AGER	199.97	224.71	190.52	246.49	132.54	184.27	199.97	184.27	-0.11731	350.76	904.77	0.52177	0.30092	0.69908	0.60183	0.81714	FALSE
AGER_4	AGER	111.59	67.134	101.81	105.98	90.919	61.425	101.81	90.919	-0.16156	649.06	444.75	0.51646	0.30277	0.69723	0.60553	0.81937	FALSE
AGER_5	AGER	349.05	377.63	289.3	342.94	374.63	344.16	349.05	344.16	-0.02031	2193.2	1626.2	0.12135	0.45171	0.54829	0.90342	0.9604	FALSE
AGER_6	AGER	803.44	1022.9	816.5	825.2	1037.4	689.22	816.5	825.2	0.015269	21376	3979.3	0.13789	0.55484	0.44516	0.89033	0.95545	TRUE
AGER_7	AGER	193.72	244.29	226.81	252.44	273.85	247.5	226.81	252.44	0.15385	700.24	1033	0.79764	0.78746	0.21254	0.42508	0.69752	TRUE
AGER_8	AGER	498.13	573.43	504.01	442.96	672.58	627.79	504.01	627.79	0.31627	2426.8	2394.2	2.5298	0.99429	0.005707	0.011414	0.082931	TRUE
AGER_9	AGER	86.593	96.038	106.85	85.735	66.82	156.27	96.038	85.735	-0.16194	103.06	418.27	0.50379	0.30721	0.69279	0.61441	0.82442	FALSE
AGPS_1	AGPS	29.46	29.837	39.313	63.11	46.007	28.002	29.837	46.007	0.60821	44.968	122.39	1.4616	0.92782	0.072176	0.14435	0.4064	TRUE
AGPS_10	AGPS	307.09	338.46	337.69	383.43	343.96	261.96	337.69	343.96	0.026463	468.33	1570.5	0.15821	0.56285	0.43715	0.87429	0.94893	TRUE
AGPS_11	AGPS	231.21	226.58	196.57	226.25	301.24	86.717	226.58	226.25	-0.0020964	461.07	1031.9	0.010287	0.4959	0.5041	0.99179	0.99623	FALSE
AGPS_12	AGPS	160.69	158.51	200.6	142.89	108.45	148.14	160.69	142.89	-0.16823	798.72	718.79	0.66381	0.25341	0.74659	0.50681	0.75447	FALSE
AGPS_13	AGPS	186.58	183.68	190.52	183.38	162.12	220.41	186.58	183.38	-0.024822	11.944	841.13	0.11032	0.45608	0.54392	0.91215	0.96355	FALSE
AGPS_14	AGPS	431.18	337.53	360.87	503.69	296.86	235.76	360.87	296.86	-0.28087	2744	1684.2	1.5599	0.05939	0.94061	0.11878	0.36399	FALSE
AGPS_15	AGPS	194.61	253.62	297.37	165.52	151.17	200.53	253.62	165.52	-0.61266	2697.9	1161.9	2.5846	0.0048746	0.99513	0.0097492	0.073692	FALSE
AGPS_2	AGPS	290.13	316.09	349.79	409.62	310	322.48	316.09	322.48	0.028792	904.61	1464.9	0.167	0.56631	0.43369	0.86737	0.94586	TRUE
AGPS_3	AGPS	98.199	103.5	69.554	146.46	73.392	60.521	98.199	73.392	-0.41516	424.3	428.17	1.1988	0.1153	0.8847	0.2306	0.51864	FALSE
AGPS_4	AGPS	227.64	189.28	253.01	252.44	268.38	264.67	227.64	264.67	0.21653	1057.7	1037	1.1498	0.87488	0.12512	0.25024	0.54068	TRUE
AGPS_5	AGPS	1384.6	1313.8	1307.4	1446.8	1155.7	1178.8	1313.8	1178.8	-0.15625	2529	6567.9	1.6653	0.04793	0.95207	0.095861	0.32339	FALSE
AGPS_6	AGPS	320.48	255.48	300.39	228.63	317.67	332.42	300.39	317.67	0.080417	1210.4	1388.5	0.46366	0.67855	0.32145	0.64289	0.84012	TRUE
AGPS_7	AGPS	220.5	138	194.55	120.27	182.93	118.33	194.55	120.27	-0.68934	1935.8	878.99	2.5055	0.0061141	0.99389	0.012228	0.086729	FALSE
AGPS_8	AGPS	135.69	105.36	96.771	100.02	98.587	112.91	105.36	100.02	-0.074287	496.87	461.09	0.2486	0.40184	0.59816	0.80367	0.91724	FALSE
AGPS_9	AGPS	28.567	53.147	27.217	45.249	10.954	17.163	28.567	17.163	-0.703	303.01	116.92	1.0702	0.14226	0.85774	0.28451	0.5767	FALSE
AGR3_1	AGR3	250.85	187.41	219.75	210.77	167.6	265.57	219.75	210.77	-0.059946	1006.5	999.19	0.28423	0.38812	0.61188	0.77623	0.90581	FALSE
AGR3_10	AGR3	135.69	146.39	156.24	185.76	152.26	79.491	146.39	152.26	0.056376	105.77	651.65	0.23009	0.59099	0.40901	0.81802	0.92513	TRUE
AGR3_11	AGR3	372.26	413.99	383.05	258.4	442.55	292.67	383.05	292.67	-0.3871	536.83	1793.3	2.1342	0.016412	0.98359	0.032824	0.16828	FALSE
AGR3_12	AGR3	218.72	163.17	182.45	197.67	152.26	104.78	182.45	152.26	-0.25941	843.36	821.57	1.0533	0.1461	0.8539	0.2922	0.58389	FALSE
AGR3_13	AGR3	405.29	456.88	408.25	528.7	432.69	381.19	408.25	432.69	0.083668	1186.8	1917.8	0.558	0.71158	0.28842	0.57685	0.80099	TRUE
AGR3_14	AGR3	568.66	520.28	628	516.79	522.51	663.02	568.66	522.51	-0.12188	2930.7	2718.6	0.8851	0.18805	0.81195	0.37611	0.65993	FALSE
AGR3_15	AGR3	106.23	136.13	129.03	151.23	119.4	90.33	129.03	119.4	-0.11098	285.03	570.61	0.40305	0.34346	0.65654	0.68691	0.86348	FALSE
AGR3_2	AGR3	196.4	151.98	155.24	151.23	136.93	213.18	155.24	151.23	-0.037503	852.41	693.15	0.15227	0.43949	0.56051	0.87897	0.95125	FALSE
AGR3_3	AGR3	236.57	200.47	225.8	183.38	178.55	223.12	225.8	183.38	-0.29874	378.81	1028.2	1.323	0.092926	0.90707	0.18585	0.46536	FALSE
AGR3_4	AGR3	299.95	294.64	336.68	315.55	194.98	328.8	299.95	315.55	0.072911	688.6	1386.3	0.41899	0.66239	0.33761	0.67522	0.85673	TRUE
AGR3_5	AGR3	223.18	169.7	202.61	240.53	186.22	136.4	202.61	186.22	-0.1211	753.15	917.37	0.54126	0.29416	0.70584	0.58833	0.80855	FALSE
AGR3_6	AGR3	168.72	129.6	143.14	219.1	139.12	65.038	143.14	139.12	-0.040836	418.85	636.45	0.15946	0.43665	0.56335	0.87331	0.94844	FALSE
AGR3_7	AGR3	9.8199	15.851	16.128	54.775	25.194	7.2264	15.851	25.194	0.63643	18.226	62.978	1.1774	0.87768	0.12232	0.24465	0.53482	TRUE
AGR3_8	AGR3	131.23	142.66	95.763	166.71	143.5	210.47	131.23	166.71	0.3429	694.26	580.86	1.4721	0.9295	0.070504	0.14101	0.40234	TRUE
AGR3_9	AGR3	125.87	116.55	107.86	133.37	148.98	108.4	116.55	133.37	0.19287	81.224	512.72	0.74257	0.77113	0.22887	0.45774	0.72019	TRUE
AGTR1_1	AGTR1	166.94	193.01	212.69	172.66	122.69	245.7	193.01	172.66	-0.15985	533.6	871.66	0.68921	0.24535	0.75465	0.49069	0.74208	FALSE
AGTR1_10	AGTR1	220.5	207.93	170.36	182.19	169.79	71.361	207.93	169.79	-0.29079	784.83	942.7	1.2422	0.10709	0.89291	0.21417	0.50144	FALSE
AGTR1_11	AGTR1	350.84	372.96	317.53	490.59	452.4	371.26	350.84	452.4	0.36589	799.53	1634.9	2.5119	0.994	0.006004	0.012008	0.085825	TRUE
AGTR1_12	AGTR1	746.31	616.32	741.91	687.07	636.43	656.7	741.91	656.7	-0.17575	7895.4	3597.3	1.4206	0.077711	0.92229	0.15542	0.42339	FALSE
AGTR1_13	AGTR1	265.14	234.03	252.01	194.09	208.13	186.98	252.01	194.09	-0.375	247.68	1154.1	1.7047	0.044127	0.95587	0.088253	0.3071	FALSE
AGTR1_14	AGTR1	99.984	104.43	176.4	96.452	140.21	117.43	104.43	117.43	0.16774	2600.1	456.79	0.60822	0.72848	0.27152	0.54304	0.77813	TRUE
AGTR1_15	AGTR1	525.81	532.41	549.37	622.77	570.71	716.32	532.41	622.77	0.22578	165.72	2536.4	1.7943	0.96361	0.036386	0.072772	0.27305	TRUE
AGTR1_2	AGTR1	119.62	117.48	97.779	96.452	44.912	37.035	117.48	44.912	-1.3678	196.44	517.04	3.1916	0.00070736	0.99929	0.0014147	0.018246	FALSE
AGTR1_3	AGTR1	116.95	124.94	118.95	71.446	115.02	65.038	118.95	71.446	-0.72742	19.978	523.82	2.0755	0.018972	0.98103	0.037943	0.18442	FALSE
AGTR1_4	AGTR1	499.92	524.95	333.66	378.66	444.74	260.15	499.92	378.66	-0.39986	14135	2373.7	2.4888	0.0064082	0.99359	0.012816	0.089299	FALSE
AGTR1_5	AGTR1	19.64	12.121	3.0241	53.584	10.954	21.679	12.121	21.679	0.78946	69.643	47.516	1.3866	0.91382	0.086176	0.17235	0.44783	TRUE
AGTR1_6	AGTR1	219.61	176.23	136.08	104.79	105.16	125.56	176.23	105.16	-0.73936	1746.7	792.1	2.5251	0.0057837	0.99422	0.011567	0.083576	FALSE
AGTR1_7	AGTR1	113.37	123.08	154.23	181	62.438	72.264	123.08	72.264	-0.76007	532.24	542.97	2.1807	0.014603	0.9854	0.029206	0.155	FALSE
AGTR1_8	AGTR1	307.99	348.72	306.44	253.63	377.92	362.22	307.99	362.22	0.23332	830.86	1425.4	1.4366	0.92458	0.07542	0.15084	0.41676	TRUE
AGTR1_9	AGTR1	192.83	263.87	208.66	226.25	208.13	148.14	208.66	208.13	-0.003677	1649.5	946.2	0.017349	0.49308	0.50692	0.98616	0.99389	FALSE
AGTR2_1	AGTR2	373.15	354.32	311.48	365.56	354.91	235.76	354.32	354.91	0.0024212	1094.9	1652	0.014684	0.50586	0.49414	0.98828	0.99487	TRUE
AGTR2_10	AGTR2	266.03	250.82	266.12	328.65	329.72	236.67	266.03	328.65	0.30394	115.69	1221.8	1.7915	0.9634	0.036603	0.073207	0.27377	TRUE
AGTR2_11	AGTR2	357.09	335.67	345.75	301.26	314.38	328.8	345.75	314.38	-0.13681	115.07	1610	0.78182	0.21716	0.78284	0.43432	0.70235	FALSE
AGTR2_12	AGTR2	147.3	141.73	150.2	116.69	141.31	163.5	147.3	141.31	-0.059483	19.72	655.91	0.23389	0.40754	0.59246	0.81507	0.92389	FALSE
AGTR2_13	AGTR2	307.99	279.72	293.34	228.63	334.1	239.37	293.34	239.37	-0.29218	199.98	1354.1	1.4664	0.071274	0.92873	0.14255	0.40452	FALSE
AGTR2_14	AGTR2	124.98	193.94	172.37	285.78	133.64	183.37	172.37	183.37	0.088731	1355.6	773.88	0.39534	0.6537	0.3463	0.69259	0.86666	TRUE
AGTR2_15	AGTR2	912.35	890.45	856.82	1016.9	667.1	986.41	890.45	986.41	0.14749	805.32	4359.8	1.4532	0.92692	0.073083	0.14617	0.40902	TRUE
AGTR2_2	AGTR2	305.31	260.14	252.01	209.57	254.13	203.24	260.14	209.57	-0.31051	1053.1	1193.4	1.4638	0.071621	0.92838	0.14324	0.40561	FALSE
AGTR2_3	AGTR2	171.4	151.05	160.28	151.23	152.26	145.43	160.28	151.23	-0.083309	104.44	716.85	0.33798	0.36769	0.63231	0.73538	0.88714	FALSE
AGTR2_4	AGTR2	130.34	147.32	194.55	281.02	174.17	209.57	147.32	209.57	0.50555	1259.5	656.02	2.4302	0.99246	0.0075446	0.015089	0.10058	TRUE
AGTR2_5	AGTR2	554.38	474.6	517.12	476.31	521.41	450.75	517.12	476.31	-0.11837	1598.1	2459.7	0.82289	0.20529	0.79471	0.41057	0.68602	FALSE
AGTR2_6	AGTR2	175.86	168.77	233.86	139.32	234.42	278.22	175.86	234.42	0.41258	1707	790.39	2.0827	0.98136	0.018639	0.037278	0.18254	TRUE
AGTR2_7	AGTR2	84.808	110.02	83.666	108.36	77.774	82.2	84.808	82.2	-0.044518	318.59	366.99	0.13611	0.44587	0.55413	0.89173	0.95596	FALSE
AGTR2_8	AGTR2	72.31	95.106	86.69	101.21	101.87	48.778	86.69	101.21	0.22112	138.81	375.57	0.74949	0.77322	0.22678	0.45357	0.71724	TRUE
AGTR2_9	AGTR2	291.02	303.97	256.04	203.62	377.92	186.98	291.02	203.62	-0.51314	695.75	1342.9	2.3851	0.0085372	0.99146	0.017074	0.10893	FALSE
AJUBA_1	AJUBA	553.48	467.14	567.52	275.07	304.52	375.77	553.48	304.52	-0.85986	3826.3	2642.2	4.8433	6.3846e-07	1	1.2769e-06	4.4009e-05	FALSE
AJUBA_10	AJUBA	129.44	124.01	160.28	17.861	48.198	87.62	129.44	48.198	-1.4068	490.08	572.55	3.3954	0.00034259	0.99966	0.00068518	0.010042	FALSE
AJUBA_11	AJUBA	175.86	61.539	115.92	55.966	138.02	99.363	115.92	99.363	-0.22033	3275.3	509.82	0.73341	0.23165	0.76835	0.46331	0.72248	FALSE
AJUBA_12	AJUBA	181.22	195.81	251	97.643	121.59	122.85	195.81	121.59	-0.68293	1629.5	884.96	2.4948	0.0063017	0.9937	0.012603	0.088396	FALSE
AJUBA_13	AJUBA	80.344	112.82	73.586	94.07	99.682	72.264	80.344	94.07	0.22495	550.23	346.71	0.73716	0.76949	0.23051	0.46103	0.72197	TRUE
AJUBA_14	AJUBA	211.57	192.08	163.3	145.27	121.59	164.4	192.08	145.27	-0.40051	604.1	867.23	1.5893	0.055996	0.944	0.11199	0.35289	FALSE
AJUBA_15	AJUBA	280.31	327.28	327.61	127.41	179.65	245.7	327.28	179.65	-0.86173	1102.8	1519.6	3.7871	7.6194e-05	0.99992	0.00015239	0.002924	FALSE
AJUBA_2	AJUBA	794.52	728.21	816.5	602.53	997.92	355	794.52	602.53	-0.39847	2439.8	3866.5	3.0876	0.001009	0.99899	0.002018	0.024051	FALSE
AJUBA_3	AJUBA	447.25	600.47	499.98	233.39	437.07	357.71	499.98	357.71	-0.48195	6439.5	2374	2.92	0.0017501	0.99825	0.0035002	0.035841	FALSE
AJUBA_4	AJUBA	599.9	566.91	523.17	365.56	427.21	427.26	566.91	427.21	-0.40733	1501	2709.8	2.6836	0.0036417	0.99636	0.0072834	0.060884	FALSE
AJUBA_5	AJUBA	602.58	604.2	595.74	619.2	545.51	628.7	602.58	619.2	0.039177	24.695	2889.6	0.30909	0.62137	0.37863	0.75726	0.89725	TRUE
AJUBA_6	AJUBA	722.21	778.56	772.15	600.15	612.33	786.78	772.15	612.33	-0.33407	1267.7	3752	2.6091	0.0045393	0.99546	0.0090787	0.070242	FALSE
AJUBA_7	AJUBA	1189.1	1033.1	1052.4	573.95	841.27	735.29	1052.4	735.29	-0.51668	9531.3	5198.9	4.3977	5.4695e-06	0.99999	1.0939e-05	0.00030521	FALSE
AJUBA_8	AJUBA	968.6	978.1	977.79	663.26	647.39	694.64	977.79	663.26	-0.55925	42.28	4811.5	4.5344	2.8878e-06	1	5.7756e-06	0.00017069	FALSE
AJUBA_9	AJUBA	384.76	374.83	314.5	288.16	238.8	214.08	374.83	238.8	-0.64825	1868.8	1752.8	3.2491	0.00057887	0.99942	0.0011577	0.015576	FALSE
AKAP17A_1	AKAP17A	320.48	166.9	193.54	338.18	224.56	146.33	193.54	224.56	0.21343	8412.2	874.19	1.0491	0.85293	0.14707	0.29414	0.58565	TRUE
AKAP17A_10	AKAP17A	333.88	269.47	340.71	384.62	283.71	235.76	333.88	283.71	-0.23413	2097.6	1551.8	1.2734	0.10143	0.89857	0.20287	0.48718	FALSE
AKAP17A_11	AKAP17A	732.03	740.33	658.24	777.57	761.31	714.51	732.03	761.31	0.056513	2756.6	3546.9	0.4917	0.68853	0.31147	0.62293	0.82939	TRUE
AKAP17A_12	AKAP17A	614.19	542.66	683.44	540.61	563.04	435.39	614.19	540.61	-0.18378	4956	2948.3	1.3551	0.087689	0.91231	0.17538	0.45084	FALSE
AKAP17A_13	AKAP17A	311.56	323.55	273.18	222.67	242.09	191.5	311.56	222.67	-0.48273	808.46	1442.8	2.34	0.0096416	0.99036	0.019283	0.11783	FALSE
AKAP17A_14	AKAP17A	95.52	134.27	116.93	72.637	184.03	136.4	116.93	136.4	0.22042	379.48	514.48	0.85827	0.80463	0.19537	0.39074	0.672	TRUE
AKAP17A_15	AKAP17A	357.09	349.65	387.08	401.29	453.5	331.51	357.09	401.29	0.16792	477.51	1665.6	1.0831	0.86061	0.13939	0.27878	0.5713	TRUE
AKAP17A_2	AKAP17A	95.52	95.106	99.795	69.064	71.202	80.394	95.52	71.202	-0.4188	9.2202	415.9	1.1925	0.11654	0.88346	0.23307	0.52132	FALSE
AKAP17A_3	AKAP17A	178.54	183.68	153.22	115.5	227.85	145.43	178.54	145.43	-0.2941	333.84	803.06	1.1684	0.12132	0.87868	0.24263	0.5327	FALSE
AKAP17A_4	AKAP17A	618.65	620.05	561.47	573.95	583.85	803.04	618.65	583.85	-0.083382	1635.8	2970.8	0.63843	0.2616	0.7384	0.52319	0.76516	FALSE
AKAP17A_5	AKAP17A	302.63	393.48	270.15	369.14	267.28	308.93	302.63	308.93	0.029623	4654	1399.4	0.16839	0.56686	0.43314	0.86628	0.94539	TRUE
AKAP17A_6	AKAP17A	126.77	154.78	167.33	107.17	69.011	150.85	154.78	107.17	-0.52623	471.19	691.01	1.8112	0.035055	0.96495	0.070109	0.26699	FALSE
AKAP17A_7	AKAP17A	113.37	142.66	109.87	108.36	83.251	125.56	113.37	108.36	-0.064689	434.9	498.04	0.22473	0.4111	0.5889	0.82219	0.92716	FALSE
AKAP17A_8	AKAP17A	224.96	140.79	136.08	126.22	97.491	130.98	140.79	126.22	-0.15646	3553.4	625.48	0.58269	0.28005	0.71995	0.5601	0.79073	FALSE
AKAP17A_9	AKAP17A	803.44	713.29	839.69	647.78	659.44	785.87	803.44	659.44	-0.28457	4720.2	3912.3	2.3023	0.010658	0.98934	0.021317	0.12612	FALSE
AKR1B1_1	AKR1B1	40.172	77.39	60.482	48.821	81.06	87.62	60.482	81.06	0.41653	349.18	257.21	1.2831	0.90027	0.09973	0.19946	0.48368	TRUE
AKR1B1_10	AKR1B1	343.7	386.02	329.62	326.27	339.58	487.78	343.7	339.58	-0.01734	994.59	1599.9	0.10296	0.459	0.541	0.918	0.96625	FALSE
AKR1B1_11	AKR1B1	199.97	183.68	150.2	208.38	274.95	222.21	183.68	222.21	0.27335	693.32	827.41	1.3394	0.90978	0.090221	0.18044	0.45825	TRUE
AKR1B1_12	AKR1B1	715.96	744.06	763.08	719.22	625.48	581.73	744.06	625.48	-0.2501	575.72	3608.4	1.9741	0.024184	0.97582	0.048368	0.21554	FALSE
AKR1B1_13	AKR1B1	304.42	271.33	268.14	231.01	249.75	303.51	271.33	249.75	-0.11909	552.39	1247.4	0.61094	0.27062	0.72938	0.54124	0.77706	FALSE
AKR1B1_14	AKR1B1	933.78	1162.7	923.35	975.24	1117.3	1121.9	933.78	1117.3	0.25863	26260	4583.6	2.711	0.99665	0.0033545	0.0067089	0.057986	TRUE
AKR1B1_15	AKR1B1	114.27	87.647	107.86	119.08	115.02	140.92	107.86	119.08	0.14149	224.8	472.58	0.51601	0.69708	0.30292	0.60585	0.81937	TRUE
AKR1B1_2	AKR1B1	782.02	645.23	675.38	612.05	566.33	569.98	675.38	569.98	-0.24438	6140.6	3258.4	1.8463	0.032421	0.96758	0.064842	0.25501	FALSE
AKR1B1_3	AKR1B1	253.53	358.05	374.99	229.82	271.66	299.9	358.05	271.66	-0.39706	5605.1	1670.3	2.1137	0.017272	0.98273	0.034545	0.17425	FALSE
AKR1B1_4	AKR1B1	694.53	764.58	1003	907.36	893.85	991.83	764.58	907.36	0.24672	30873	3713.2	2.3432	0.99044	0.0095594	0.019119	0.11712	TRUE
AKR1B1_5	AKR1B1	33.03	49.418	33.265	53.584	33.958	24.389	33.265	33.958	0.02888	130.48	137.21	0.059146	0.5225	0.4775	0.95499	0.982	TRUE
AKR1B1_6	AKR1B1	152.65	123.08	114.92	79.781	156.64	161.69	123.08	156.64	0.34542	470.69	542.97	1.4405	0.92513	0.074867	0.14973	0.41481	TRUE
AKR1B1_7	AKR1B1	139.26	110.02	101.81	175.04	97.491	241.18	110.02	175.04	0.66505	461.19	482.57	2.9597	0.99846	0.0015395	0.003079	0.032488	TRUE
AKR1B1_8	AKR1B1	199.08	193.01	208.66	240.53	287	243.89	199.08	243.89	0.2916	64.348	900.52	1.4934	0.93234	0.067661	0.13532	0.39323	TRUE
AKR1B1_9	AKR1B1	409.76	449.42	417.32	467.97	512.65	284.54	417.32	467.97	0.16488	543.79	1962.7	1.1432	0.87353	0.12647	0.25294	0.54272	TRUE
AKR1B15_1	AKR1B15	449.04	346.86	386.07	295.31	409.68	289.96	386.07	295.31	-0.3855	2751.1	1808.2	2.1345	0.016403	0.9836	0.032805	0.16828	FALSE
AKR1B15_10	AKR1B15	764.16	605.13	564.49	766.85	564.14	568.18	605.13	568.18	-0.09076	13471	2902.5	0.68598	0.24636	0.75364	0.49273	0.74389	FALSE
AKR1B15_11	AKR1B15	466.89	372.03	377	313.17	315.48	355	377	315.48	-0.25629	4052.3	1763.5	1.465	0.071454	0.92855	0.14291	0.40499	FALSE
AKR1B15_12	AKR1B15	297.27	288.11	277.21	256.01	205.94	407.39	288.11	256.01	-0.16979	101.43	1328.8	0.88061	0.18927	0.81073	0.37853	0.66149	FALSE
AKR1B15_13	AKR1B15	164.26	228.44	231.85	188.14	199.36	167.11	228.44	188.14	-0.27866	2065.4	1040.8	1.2491	0.10581	0.89419	0.21161	0.49843	FALSE
AKR1B15_14	AKR1B15	537.41	403.73	470.75	334.6	428.31	520.3	470.75	428.31	-0.13601	4467.7	2228.1	0.89918	0.18428	0.81572	0.36856	0.65508	FALSE
AKR1B15_15	AKR1B15	200.86	208.86	218.74	214.34	238.8	196.02	208.86	214.34	0.037174	80.818	947.15	0.17799	0.57063	0.42937	0.85873	0.94301	TRUE
AKR1B15_2	AKR1B15	174.08	158.51	115.92	110.74	130.35	173.43	158.51	130.35	-0.28019	1028	708.54	1.0578	0.14508	0.85492	0.29016	0.58136	FALSE
AKR1B15_3	AKR1B15	175.86	214.45	171.36	155.99	208.13	148.14	175.86	155.99	-0.17197	754.7	790.39	0.70693	0.2398	0.7602	0.47961	0.73512	FALSE
AKR1B15_4	AKR1B15	429.4	435.44	424.38	263.16	294.67	385.71	429.4	294.67	-0.5417	30.823	2022.5	2.9959	0.0013683	0.99863	0.0027366	0.029831	FALSE
AKR1B15_5	AKR1B15	205.32	413.06	341.72	313.17	234.42	315.25	341.72	313.17	-0.12548	11846	1590.2	0.71594	0.23702	0.76298	0.47403	0.73106	FALSE
AKR1B15_6	AKR1B15	199.97	169.7	222.77	220.29	281.52	242.99	199.97	242.99	0.27985	718.17	904.77	1.4302	0.92367	0.076327	0.15265	0.41964	TRUE
AKR1B15_7	AKR1B15	21.425	44.756	55.441	50.012	41.626	68.651	44.756	50.012	0.15689	329.25	187.42	0.38396	0.64931	0.35069	0.70139	0.87075	TRUE
AKR1B15_8	AKR1B15	298.17	331.94	339.7	397.72	261.8	247.5	331.94	261.8	-0.34127	600.41	1542.4	1.7858	0.037062	0.96294	0.074125	0.2758	FALSE
AKR1B15_9	AKR1B15	412.43	524.95	494.94	504.88	368.06	577.21	494.94	504.88	0.028638	3853.9	2348.8	0.20516	0.58128	0.41872	0.83745	0.93303	TRUE
ALDOA_1	ALDOA	91.057	86.714	38.305	40.486	134.74	74.071	86.714	74.071	-0.22456	1181.2	375.67	0.65232	0.2571	0.7429	0.51419	0.75865	FALSE
ALDOA_10	ALDOA	149.98	154.78	138.1	263.16	260.71	227.63	149.98	260.71	0.79364	82.064	668.47	4.2828	0.99999	9.2265e-06	1.8453e-05	0.00048249	TRUE
ALDOA_11	ALDOA	84.808	73.66	65.522	85.735	105.16	88.524	73.66	88.524	0.26192	95.252	316.45	0.83553	0.79829	0.20171	0.40343	0.68063	TRUE
ALDOA_12	ALDOA	326.73	366.44	272.17	372.71	297.95	389.32	326.73	372.71	0.18939	2276.9	1516.9	1.1805	0.88109	0.11891	0.23782	0.52796	TRUE
ALDOA_13	ALDOA	50.885	21.445	41.329	57.157	47.103	65.038	41.329	57.157	0.4583	243.33	172.37	1.2056	0.88591	0.11409	0.22818	0.51581	TRUE
ALDOA_14	ALDOA	48.207	53.147	93.746	155.99	130.35	53.295	53.147	130.35	1.2785	836.35	224.53	5.1525	1	1.2854e-07	2.5708e-07	1.0146e-05	TRUE
ALDOA_15	ALDOA	158.01	195.81	182.45	313.17	178.55	251.12	182.45	251.12	0.45869	387.87	821.57	2.3956	0.9917	0.0082968	0.016594	0.10679	TRUE
ALDOA_2	ALDOA	73.203	156.64	90.722	202.43	161.03	235.76	90.722	202.43	1.1492	2326.4	393.96	5.628	1	9.1132e-09	1.8226e-08	9.2406e-07	TRUE
ALDOA_3	ALDOA	53.563	51.283	57.458	63.11	112.83	72.264	53.563	72.264	0.42519	10.184	226.37	1.243	0.89304	0.10696	0.21392	0.50113	TRUE
ALDOA_4	ALDOA	62.49	144.52	107.86	130.98	228.94	210.47	107.86	210.47	0.95799	1701.3	472.58	4.7201	1	1.1786e-06	2.3571e-06	7.7159e-05	TRUE
ALDOA_5	ALDOA	124.09	179.96	107.86	353.66	292.47	224.92	124.09	292.47	1.2303	1692.3	547.65	7.1954	1	3.1138e-13	6.2276e-13	5.4698e-11	TRUE
ALDOA_6	ALDOA	95.52	133.33	103.83	233.39	313.29	245.7	103.83	245.7	1.2347	469.86	454.02	6.6582	1	1.3859e-11	2.7719e-11	2.0456e-09	TRUE
ALDOA_7	ALDOA	90.164	91.376	87.698	157.18	130.35	90.33	90.164	130.35	0.52692	3.7748	391.41	2.0314	0.97889	0.021107	0.042213	0.19718	TRUE
ALDOA_8	ALDOA	92.842	75.525	140.12	148.85	105.16	219.5	92.842	148.85	0.67517	1267.3	403.65	2.7875	0.99734	0.0026559	0.0053118	0.048812	TRUE
ALDOA_9	ALDOA	18.747	30.77	14.112	46.44	7.6679	29.809	18.747	29.809	0.64172	83.01	75.115	1.2763	0.89752	0.10248	0.20496	0.48962	TRUE
ALG11_1	ALG11	291.02	394.41	287.29	348.89	420.64	280.02	291.02	348.89	0.26083	5351.2	1342.9	1.5791	0.94285	0.057152	0.1143	0.357	TRUE
ALG11_10	ALG11	11.605	21.445	10.08	40.486	29.576	8.1297	11.605	29.576	1.2784	49.577	45.395	2.6673	0.99601	0.0039933	0.0079867	0.064598	TRUE
ALG11_11	ALG11	76.773	72.728	96.771	115.5	135.83	157.17	76.773	135.83	0.81504	208.12	330.53	3.2484	0.99942	0.00058026	0.0011605	0.015597	TRUE
ALG11_12	ALG11	31.245	44.756	25.201	38.104	20.813	20.776	31.245	20.813	-0.5639	109.54	128.47	0.92965	0.17628	0.82372	0.35255	0.64275	FALSE
ALG11_13	ALG11	65.168	35.432	53.425	42.868	71.202	128.27	53.425	71.202	0.40775	230.83	225.76	1.1831	0.88159	0.11841	0.23682	0.52697	TRUE
ALG11_14	ALG11	20.532	12.121	22.177	58.347	35.053	44.262	20.532	44.262	1.0718	36.725	82.647	2.6102	0.99542	0.0045793	0.0091587	0.070554	TRUE
ALG11_15	ALG11	314.24	260.14	258.05	254.82	279.33	305.32	260.14	279.33	0.10229	1465.2	1193.4	0.55542	0.7107	0.2893	0.57861	0.802	TRUE
ALG11_2	ALG11	21.425	0.93241	13.104	29.769	43.816	14.453	13.104	29.769	1.1253	108.7	51.57	2.3206	0.98949	0.010512	0.021024	0.12486	TRUE
ALG11_3	ALG11	114.27	171.56	165.32	141.7	194.98	280.93	165.32	194.98	0.2368	1322.5	740.59	1.0901	0.86217	0.13783	0.27566	0.56798	TRUE
ALG11_4	ALG11	24.103	34.499	28.225	8.3353	18.622	11.743	28.225	11.743	-1.1975	28.177	115.45	1.5678	0.058467	0.94153	0.11693	0.36055	FALSE
ALG11_5	ALG11	110.7	146.39	181.44	94.07	165.41	186.08	146.39	165.41	0.17509	1251.4	651.65	0.74502	0.77187	0.22813	0.45626	0.71927	TRUE
ALG11_6	ALG11	130.34	166.9	139.11	155.99	211.41	282.73	139.11	211.41	0.60034	424.71	617.6	2.9095	0.99819	0.0018099	0.0036198	0.036884	TRUE
ALG11_7	ALG11	129.44	82.984	103.83	103.6	95.301	70.458	103.83	95.301	-0.12239	545.31	454.02	0.40014	0.34453	0.65547	0.68905	0.86466	FALSE
ALG11_8	ALG11	204.43	220.05	230.84	158.37	176.36	140.92	220.05	158.37	-0.47197	180.15	1000.6	1.9498	0.0256	0.9744	0.0512	0.22274	FALSE
ALG11_9	ALG11	176.76	211.66	188.5	206	219.08	188.79	188.5	206	0.12744	337.06	850.26	0.6002	0.72581	0.27419	0.54837	0.78189	TRUE
ALG5_1	ALG5	33.923	66.201	23.185	57.157	61.343	56.005	33.923	57.157	0.73576	578.59	140.06	1.9631	0.97513	0.024867	0.049734	0.21872	TRUE
ALG5_10	ALG5	207.11	130.54	191.53	240.53	151.17	178.85	191.53	178.85	-0.098221	1981.2	864.61	0.43093	0.33326	0.66674	0.66652	0.85223	FALSE
ALG5_11	ALG5	37.494	21.445	46.369	36.914	76.679	50.585	37.494	50.585	0.42232	168.16	155.6	1.0495	0.85282	0.14718	0.29436	0.58581	TRUE
ALG5_12	ALG5	451.71	395.34	468.73	433.44	405.3	586.24	451.71	433.44	-0.059448	1733.7	2133.3	0.39568	0.34617	0.65383	0.69234	0.86652	FALSE
ALG5_13	ALG5	66.061	79.255	58.466	165.52	113.92	106.59	66.061	113.92	0.77712	115.89	282.21	2.849	0.99781	0.0021927	0.0043853	0.042624	TRUE
ALG5_14	ALG5	49.992	38.229	60.482	61.92	19.717	56.005	49.992	56.005	0.16081	124.2	210.54	0.41439	0.66061	0.33939	0.67878	0.85851	TRUE
ALG5_15	ALG5	147.3	191.14	150.2	216.72	250.85	174.34	150.2	216.72	0.52605	842.57	669.5	2.571	0.99493	0.0050706	0.010141	0.07601	TRUE
ALG5_2	ALG5	167.83	115.62	171.36	195.29	153.36	249.31	167.83	195.29	0.21738	1369.3	752.44	1.0009	0.84156	0.15844	0.31688	0.60905	TRUE
ALG5_3	ALG5	104.45	196.74	222.77	200.05	200.46	261.05	196.74	200.46	0.026899	4597.7	889.4	0.12478	0.54965	0.45035	0.90069	0.95937	TRUE
ALG5_4	ALG5	90.164	122.15	128.02	239.34	184.03	212.28	122.15	212.28	0.79235	528.66	538.64	3.8835	0.99995	5.1489e-05	0.00010298	0.0020816	TRUE
ALG5_5	ALG5	113.37	127.74	148.18	178.61	169.79	188.79	127.74	178.61	0.48044	312.07	564.63	2.141	0.98386	0.016137	0.032273	0.16681	TRUE
ALG5_6	ALG5	744.52	728.21	668.32	766.85	671.49	682.9	728.21	682.9	-0.092561	1926.5	3527.4	0.763	0.22273	0.77727	0.44547	0.71129	FALSE
ALG5_7	ALG5	174.97	181.82	228.82	354.85	282.62	205.95	181.82	282.62	0.63351	1128	818.58	3.523	0.99979	0.00021335	0.0004267	0.0068579	TRUE
ALG5_8	ALG5	209.79	160.37	198.58	335.8	209.22	225.83	198.58	225.83	0.18461	792.67	898.17	0.90907	0.81834	0.18166	0.36331	0.65067	TRUE
ALG5_9	ALG5	7.1417	22.378	25.201	76.209	12.05	9.033	22.378	12.05	-0.84115	120.05	90.467	1.1233	0.13066	0.86934	0.26133	0.55298	FALSE
ALG8_1	ALG8	64.275	55.945	95.763	97.643	102.97	66.844	64.275	97.643	0.59567	530.42	274.2	2.015	0.97805	0.021951	0.043902	0.20279	TRUE
ALG8_10	ALG8	126.77	142.66	151.2	176.23	135.83	230.34	142.66	176.23	0.303	162.81	634.2	1.3332	0.90877	0.091233	0.18247	0.46104	TRUE
ALG8_11	ALG8	306.2	289.98	272.17	348.89	320.95	255.63	289.98	320.95	0.14594	290.21	1337.8	0.84686	0.80146	0.19854	0.39707	0.67617	TRUE
ALG8_12	ALG8	58.919	47.553	35.281	44.058	66.82	70.458	47.553	66.82	0.48215	139.9	199.75	1.3632	0.91356	0.086438	0.17288	0.44834	TRUE
ALG8_13	ALG8	144.62	218.18	244.95	165.52	243.18	232.15	218.18	232.15	0.089108	3064.1	991.7	0.44344	0.67128	0.32872	0.65744	0.84721	TRUE
ALG8_14	ALG8	59.812	66.201	79.634	105.98	96.396	117.43	66.201	105.98	0.67076	110.63	282.84	2.3651	0.99099	0.009012	0.018024	0.11279	TRUE
ALG8_15	ALG8	179.44	220.98	189.51	325.08	221.27	176.14	189.51	221.27	0.22247	545.99	855.04	1.0863	0.86132	0.13868	0.27736	0.57017	TRUE
ALG8_2	ALG8	49.992	73.66	64.514	104.79	108.45	97.557	64.514	104.79	0.6913	147.27	275.27	2.4274	0.9924	0.0076042	0.015208	0.10116	TRUE
ALG8_3	ALG8	593.66	566.91	478.81	957.37	793.08	1126.4	566.91	957.37	0.75494	4237.9	2709.8	7.501	1	3.1655e-14	6.3311e-14	6.121e-12	TRUE
ALG8_4	ALG8	266.03	248.95	342.73	250.06	221.27	239.37	266.03	239.37	-0.15171	3087.2	1221.8	0.76254	0.22287	0.77713	0.44574	0.71154	FALSE
ALG8_5	ALG8	419.58	373.9	499.98	358.42	366.96	344.16	419.58	358.42	-0.2267	4275.8	1973.8	1.3765	0.084329	0.91567	0.16866	0.44241	FALSE
ALG8_6	ALG8	45.528	42.891	54.433	146.46	85.442	41.552	45.528	85.442	0.89362	43.128	190.82	2.8894	0.99807	0.001931	0.003862	0.038781	TRUE
ALG8_7	ALG8	1011.4	935.21	931.42	1180	936.57	1096.6	935.21	1096.6	0.22946	2913.3	4591	2.3821	0.99139	0.0086079	0.017216	0.10947	TRUE
ALG8_8	ALG8	50.885	41.958	69.554	55.966	46.007	81.297	50.885	55.966	0.13479	214.11	214.49	0.34695	0.63559	0.36441	0.72882	0.88431	TRUE
ALG8_9	ALG8	198.18	180.89	260.07	334.6	276.04	380.29	198.18	334.6	0.75267	2064.6	896.27	4.5569	1	2.5962e-06	5.1924e-06	0.00015567	TRUE
ALPI_1	ALPI	332.09	212.59	265.11	364.37	312.19	260.15	265.11	312.19	0.23502	3622.3	1217.4	1.3494	0.91139	0.088608	0.17722	0.45385	TRUE
ALPI_10	ALPI	252.64	235.9	223.78	129.79	317.67	253.83	235.9	253.83	0.10525	213.51	1076.6	0.54639	0.7076	0.2924	0.5848	0.80619	TRUE
ALPI_11	ALPI	313.34	324.48	333.66	338.18	259.61	211.37	324.48	259.61	-0.32066	104.12	1505.9	1.6716	0.047304	0.9527	0.094609	0.32017	FALSE
ALPI_12	ALPI	166.04	174.36	150.2	198.86	118.3	197.82	166.04	197.82	0.25125	160.17	744.02	1.165	0.878	0.122	0.24401	0.53415	TRUE
ALPI_13	ALPI	191.04	205.13	263.09	229.82	299.05	279.12	205.13	279.12	0.44249	1779.2	929.36	2.4271	0.99239	0.0076108	0.015222	0.10118	TRUE
ALPI_14	ALPI	921.28	952.92	973.75	844.25	786.5	956.6	952.92	844.25	-0.17449	717.55	4682.7	1.5881	0.056136	0.94386	0.11227	0.35351	FALSE
ALPI_15	ALPI	356.19	308.63	351.8	456.06	349.44	312.54	351.8	349.44	-0.0097062	941.62	1639.7	0.058421	0.47671	0.52329	0.95341	0.98132	FALSE
ALPI_2	ALPI	826.65	900.71	784.24	1034.8	885.09	797.62	826.65	885.09	0.098427	3641.3	4031.4	0.92036	0.82131	0.17869	0.35738	0.64656	TRUE
ALPI_3	ALPI	306.2	312.36	372.97	378.66	380.11	352.29	312.36	378.66	0.27691	1855.9	1446.7	1.7432	0.95935	0.040646	0.081293	0.29244	TRUE
ALPI_4	ALPI	380.3	445.69	393.13	366.76	429.4	373.97	393.13	373.97	-0.071909	1463.7	1843.1	0.44638	0.32766	0.67234	0.65533	0.84635	FALSE
ALPI_5	ALPI	328.52	250.82	320.55	398.91	205.94	336.03	320.55	336.03	0.067816	2463.2	1486.7	0.40137	0.65593	0.34407	0.68815	0.86448	TRUE
ALPI_6	ALPI	479.39	545.46	404.22	526.32	512.65	431.78	479.39	512.65	0.096591	5008	2271.1	0.69799	0.75741	0.24259	0.48518	0.73814	TRUE
ALPI_7	ALPI	231.21	242.43	224.79	186.95	230.04	202.34	231.21	202.34	-0.19156	83.5	1054.1	0.88931	0.18692	0.81308	0.37384	0.65817	FALSE
ALPI_8	ALPI	1842.6	1722.2	1702.6	1555.1	1590.5	1634.1	1722.2	1590.5	-0.11464	7440.4	8735.8	1.4083	0.079522	0.92048	0.15904	0.42812	FALSE
ALPI_9	ALPI	432.97	484.85	568.53	525.13	448.02	547.4	484.85	525.13	0.11489	4846.8	2298.4	0.84005	0.79956	0.20044	0.40088	0.67851	TRUE
ANAPC1_1	ANAPC1	0	11.189	9.0722	16.671	0	8.1297	9.0722	8.1297	-0.14174	43.393	35.053	0.25576	0.39907	0.60093	0.79813	0.91584	FALSE
ANAPC1_10	ANAPC1	9.8199	46.62	46.369	23.815	74.488	51.488	46.369	51.488	0.14804	667.96	194.53	0.36702	0.64304	0.35696	0.71392	0.87728	TRUE
ANAPC1_11	ANAPC1	33.923	89.511	133.06	107.17	99.682	67.748	89.511	99.682	0.15364	2493.2	388.43	0.51606	0.69709	0.30291	0.60581	0.81937	TRUE
ANAPC1_12	ANAPC1	42.85	61.539	38.305	53.584	59.152	56.908	42.85	56.908	0.40118	184.96	179.04	1.0506	0.85318	0.14682	0.29364	0.5855	TRUE
ANAPC1_13	ANAPC1	68.739	60.607	58.466	90.498	94.205	76.781	60.607	90.498	0.57066	35.36	257.77	1.8618	0.96868	0.031319	0.062638	0.24999	TRUE
ANAPC1_14	ANAPC1	222.29	202.33	176.4	133.37	214.7	113.82	202.33	133.37	-0.59768	535.2	916.03	2.2787	0.011342	0.98866	0.022684	0.13165	FALSE
ANAPC1_15	ANAPC1	269.6	254.55	318.54	215.53	354.91	396.55	269.6	354.91	0.39536	1310.7	1239.1	2.4236	0.99232	0.0076831	0.015366	0.10172	TRUE
ANAPC1_2	ANAPC1	272.28	264.8	326.6	434.63	224.56	335.12	272.28	335.12	0.29863	1503.4	1252	1.7761	0.96215	0.037855	0.075709	0.27936	TRUE
ANAPC1_3	ANAPC1	18.747	19.581	23.185	27.388	17.527	21.679	19.581	21.679	0.14009	6.8418	78.627	0.23667	0.58793	0.41207	0.82413	0.92784	TRUE
ANAPC1_4	ANAPC1	8.0344	20.513	10.08	19.052	10.954	10.84	10.08	10.954	0.10951	56.514	39.153	0.13965	0.53036	0.46964	0.93927	0.97538	TRUE
ANAPC1_5	ANAPC1	39.279	30.77	79.634	26.197	51.484	86.717	39.279	51.484	0.38184	850.46	163.4	0.9548	0.82998	0.17002	0.34004	0.63191	TRUE
ANAPC1_6	ANAPC1	432.07	451.29	375.99	589.43	460.07	422.75	432.07	460.07	0.090379	1757	2035.8	0.62053	0.73255	0.26745	0.53491	0.77347	TRUE
ANAPC1_7	ANAPC1	67.846	86.714	70.562	96.452	78.869	109.3	70.562	96.452	0.4455	134.14	302.47	1.4887	0.93171	0.068291	0.13658	0.39468	TRUE
ANAPC1_8	ANAPC1	4.4636	12.121	2.0161	26.197	4.3816	5.4198	4.4636	5.4198	0.23269	32.316	16.652	0.23433	0.52796	0.47204	0.94408	0.97758	TRUE
ANAPC1_9	ANAPC1	414.22	336.6	412.28	447.73	414.06	331.51	412.28	414.06	0.0062071	2865.8	1937.7	0.040481	0.51615	0.48385	0.96771	0.98658	TRUE
ANKFN1_1	ANKFN1	181.22	204.2	210.68	173.85	213.6	289.06	204.2	213.6	0.064667	284.96	924.92	0.30932	0.62146	0.37854	0.75708	0.89725	TRUE
ANKFN1_10	ANKFN1	73.203	43.823	43.345	48.821	69.011	54.198	43.823	54.198	0.30037	431.69	183.32	0.76626	0.77811	0.22189	0.44379	0.71031	TRUE
ANKFN1_11	ANKFN1	372.26	354.32	349.79	409.62	366.96	438.1	354.32	409.62	0.20871	171.3	1652	1.3607	0.9132	0.086798	0.1736	0.44919	TRUE
ANKFN1_12	ANKFN1	163.37	102.57	174.39	121.46	125.97	221.31	163.37	125.97	-0.37241	1909.2	731.4	1.3827	0.083377	0.91662	0.16675	0.43969	FALSE
ANKFN1_13	ANKFN1	440.11	396.27	490.91	512.03	526.89	644.05	440.11	526.89	0.25911	2251.1	2075.6	1.9049	0.9716	0.0284	0.056799	0.23543	TRUE
ANKFN1_14	ANKFN1	184.79	159.44	146.16	116.69	189.51	186.08	159.44	186.08	0.2216	409.46	712.93	0.99765	0.84078	0.15922	0.31845	0.61065	TRUE
ANKFN1_15	ANKFN1	562.41	546.39	546.35	640.63	870.85	795.81	546.39	795.81	0.54166	128.29	2606.6	4.8853	1	5.1644e-07	1.0329e-06	3.6288e-05	TRUE
ANKFN1_2	ANKFN1	124.98	109.09	94.754	65.492	70.106	134.59	109.09	70.106	-0.63066	229	478.27	1.7827	0.03732	0.96268	0.07464	0.27696	FALSE
ANKFN1_3	ANKFN1	207.11	177.16	201.61	261.97	173.07	174.34	201.61	174.34	-0.20854	313.99	912.56	0.90265	0.18335	0.81665	0.36671	0.65365	FALSE
ANKFN1_4	ANKFN1	162.47	149.19	126	148.85	158.83	115.62	149.19	148.85	-0.0032706	357	664.76	0.01319	0.49474	0.50526	0.98948	0.99518	FALSE
ANKFN1_5	ANKFN1	556.16	625.65	580.62	600.15	712.02	750.64	580.62	712.02	0.29385	1312.8	2778.8	2.4925	0.99366	0.0063419	0.012684	0.088773	TRUE
ANKFN1_6	ANKFN1	373.15	256.41	391.11	291.74	364.77	322.48	373.15	322.48	-0.20996	6975.6	1744.6	1.2133	0.11252	0.88748	0.22503	0.51281	FALSE
ANKFN1_7	ANKFN1	73.203	76.458	73.586	59.538	51.484	105.69	73.586	59.538	-0.30106	4.1968	316.11	0.79015	0.21472	0.78528	0.42944	0.70003	FALSE
ANKFN1_8	ANKFN1	19.64	21.445	35.281	42.868	55.866	14.453	21.445	42.868	0.96673	97.341	86.512	2.3032	0.98925	0.010749	0.021497	0.12683	TRUE
ANKFN1_9	ANKFN1	332.09	293.71	280.23	306.03	290.28	383	293.71	306.03	0.059071	827.36	1356	0.33449	0.631	0.369	0.73801	0.88789	TRUE
ANKS6_1	ANKS6	331.2	328.21	358.86	257.21	427.21	357.71	331.2	357.71	0.11077	387.01	1538.7	0.67583	0.75042	0.24958	0.49915	0.7492	TRUE
ANKS6_10	ANKS6	789.16	907.23	820.53	1076.5	786.5	836.46	820.53	836.46	0.027697	4250.7	4000	0.25178	0.59939	0.40061	0.80121	0.91647	TRUE
ANKS6_11	ANKS6	665.07	480.19	529.21	765.66	617.81	609.73	529.21	617.81	0.22292	10430	2520.4	1.7648	0.9612	0.038802	0.077603	0.28475	TRUE
ANKS6_12	ANKS6	79.452	60.607	91.73	48.821	88.728	21.679	79.452	48.821	-0.69136	252.95	342.66	1.6548	0.048985	0.95102	0.097969	0.32819	FALSE
ANKS6_13	ANKS6	41.958	108.16	99.795	147.65	128.16	121.95	99.795	128.16	0.35777	1707.5	435.49	1.3594	0.91299	0.087013	0.17403	0.44955	TRUE
ANKS6_14	ANKS6	391.9	326.34	419.34	679.93	431.59	386.61	391.9	431.59	0.13884	2525.3	1837	0.92603	0.82278	0.17722	0.35443	0.644	TRUE
ANKS6_15	ANKS6	356.19	292.78	325.59	360.8	280.42	423.65	325.59	360.8	0.14771	1006.6	1511.3	0.90568	0.81745	0.18255	0.36511	0.65247	TRUE
ANKS6_2	ANKS6	323.16	298.37	272.17	345.32	417.35	304.41	298.37	345.32	0.21018	650.63	1378.6	1.2645	0.89697	0.10303	0.20605	0.4911	TRUE
ANKS6_3	ANKS6	74.095	100.7	37.297	88.117	60.248	120.14	74.095	88.117	0.24697	1031	318.41	0.78576	0.78399	0.21601	0.43201	0.70144	TRUE
ANKS6_4	ANKS6	228.53	222.85	229.83	244.11	501.7	309.83	228.53	309.83	0.43742	17.021	1041.3	2.5194	0.99412	0.0058779	0.011756	0.084457	TRUE
ANKS6_5	ANKS6	260.67	312.36	281.24	321.51	273.85	471.52	281.24	321.51	0.19241	695.66	1295.4	1.1188	0.86838	0.13162	0.26324	0.55468	TRUE
ANKS6_6	ANKS6	410.65	325.41	268.14	295.31	374.63	278.22	325.41	295.31	-0.13959	5273	1510.4	0.77453	0.21931	0.78069	0.43862	0.70625	FALSE
ANKS6_7	ANKS6	329.41	289.98	263.09	339.37	214.7	191.5	289.98	214.7	-0.43189	1138.8	1337.8	2.0581	0.019789	0.98021	0.039578	0.18931	FALSE
ANKS6_8	ANKS6	319.59	249.89	246.97	396.52	225.65	279.12	249.89	279.12	0.15902	2433.7	1143.9	0.86437	0.80631	0.19369	0.38738	0.66945	TRUE
ANKS6_9	ANKS6	499.03	543.6	478.81	485.83	553.18	390.23	499.03	485.83	-0.038584	1197.5	2369.2	0.2711	0.39316	0.60684	0.78632	0.90988	FALSE
ANKZF1_1	ANKZF1	514.2	373.9	328.62	385.81	262.9	348.67	373.9	348.67	-0.10048	10868	1748.3	0.60322	0.27318	0.72682	0.54636	0.78058	FALSE
ANKZF1_10	ANKZF1	555.27	676.93	545.34	614.43	435.97	543.79	555.27	543.79	-0.030087	7450	2651.2	0.22297	0.41178	0.58822	0.82356	0.92747	FALSE
ANKZF1_11	ANKZF1	494.56	523.08	469.74	539.42	710.92	464.3	494.56	539.42	0.125	714.75	2346.9	0.92584	0.82274	0.17726	0.35453	0.644	TRUE
ANKZF1_12	ANKZF1	267.81	235.9	281.24	279.83	411.87	255.63	267.81	279.83	0.063085	599.39	1230.4	0.34253	0.63403	0.36597	0.73195	0.88535	TRUE
ANKZF1_13	ANKZF1	360.66	336.6	302.41	277.45	414.06	300.8	336.6	300.8	-0.16172	873.91	1565.2	0.90492	0.18275	0.81725	0.36551	0.65282	FALSE
ANKZF1_14	ANKZF1	317.81	307.7	317.53	244.11	245.37	300.8	317.53	245.37	-0.37059	48.383	1472	1.8807	0.030004	0.97	0.060007	0.24252	FALSE
ANKZF1_15	ANKZF1	358.87	432.64	456.64	522.75	398.73	559.14	432.64	522.75	0.27237	3008.7	2038.6	1.9957	0.97702	0.022983	0.045966	0.20839	TRUE
ANKZF1_2	ANKZF1	425.82	414.92	316.52	328.65	454.59	380.29	414.92	380.29	-0.12543	4900.9	1950.8	0.78411	0.21649	0.78351	0.43297	0.70203	FALSE
ANKZF1_3	ANKZF1	188.36	275.06	244.95	207.19	316.57	237.57	244.95	237.57	-0.043965	2054.4	1120.1	0.22057	0.41271	0.58729	0.82543	0.92842	FALSE
ANKZF1_4	ANKZF1	166.04	138	89.714	126.22	78.869	93.943	138	93.943	-0.54991	1558.9	612.41	1.7801	0.037526	0.96247	0.075052	0.27743	FALSE
ANKZF1_5	ANKZF1	75.881	75.525	64.514	107.17	47.103	38.842	75.525	47.103	-0.66982	60.69	324.88	1.577	0.057396	0.9426	0.11479	0.35774	FALSE
ANKZF1_6	ANKZF1	192.83	167.83	195.56	192.9	157.74	239.37	192.83	192.9	0.0005764	316.04	870.8	0.0026248	0.50105	0.49895	0.99791	0.99934	TRUE
ANKZF1_7	ANKZF1	771.31	725.41	731.83	595.38	503.89	837.36	731.83	595.38	-0.29724	799.82	3545.9	2.2914	0.010971	0.98903	0.021942	0.12883	FALSE
ANKZF1_8	ANKZF1	1172.1	1273.7	1415.3	1290.8	1179.8	1162.5	1273.7	1179.8	-0.11042	15180	6356.8	1.1779	0.11941	0.88059	0.23882	0.52878	FALSE
ANKZF1_9	ANKZF1	239.25	180.89	253.01	204.81	188.41	229.44	239.25	204.81	-0.2232	1797.7	1092.7	1.0417	0.14876	0.85124	0.29753	0.58922	FALSE
ANXA13_1	ANXA13	580.26	565.04	602.8	290.55	484.17	606.12	580.26	484.17	-0.2607	369.8	2777	1.8235	0.034115	0.96589	0.068229	0.26232	FALSE
ANXA13_10	ANXA13	181.22	152.92	128.02	197.67	170.88	183.37	152.92	183.37	0.26047	710.51	682.26	1.166	0.87819	0.12181	0.24363	0.53389	TRUE
ANXA13_11	ANXA13	541.88	534.27	489.9	527.51	358.2	415.52	534.27	415.52	-0.36189	1013.3	2545.7	2.3536	0.0092961	0.9907	0.018592	0.11525	FALSE
ANXA13_12	ANXA13	449.93	468.07	400.19	360.8	353.82	349.58	449.93	353.82	-0.34582	1401.7	2124.4	2.0852	0.018525	0.98148	0.03705	0.18171	FALSE
ANXA13_13	ANXA13	574.91	518.42	460.67	328.65	593.71	532.04	518.42	532.04	0.037355	3263.1	2466.3	0.27435	0.60809	0.39191	0.78381	0.90895	TRUE
ANXA13_14	ANXA13	466	326.34	318.54	383.43	304.52	420.94	326.34	383.43	0.2319	9782	1515	1.4665	0.92875	0.071249	0.1425	0.40452	TRUE
ANXA13_15	ANXA13	126.77	119.35	154.23	83.353	119.4	127.37	126.77	119.4	-0.085667	404.6	560.1	0.31124	0.37781	0.62219	0.75562	0.89676	FALSE
ANXA13_2	ANXA13	328.52	295.57	255.03	322.7	287	132.79	295.57	287	-0.042337	1364.6	1365	0.23214	0.40821	0.59179	0.81643	0.92457	FALSE
ANXA13_3	ANXA13	140.16	168.77	161.28	55.966	148.98	103.88	161.28	103.88	-0.62979	251.19	721.6	2.137	0.0163	0.9837	0.0326	0.1678	FALSE
ANXA13_4	ANXA13	129.44	107.23	155.24	146.46	121.59	76.781	129.44	121.59	-0.08958	579.41	572.55	0.3282	0.37138	0.62862	0.74276	0.89055	FALSE
ANXA13_5	ANXA13	1506	1370.6	1469.7	1211	1191.8	1034.3	1469.7	1191.8	-0.30215	5565.5	7391.9	3.2323	0.00061406	0.99939	0.0012281	0.01638	FALSE
ANXA13_6	ANXA13	439.22	524.01	464.7	413.2	365.87	423.65	464.7	413.2	-0.16909	2083.8	2197.9	1.0986	0.13597	0.86403	0.27194	0.56416	FALSE
ANXA13_7	ANXA13	623.11	535.2	512.08	570.38	376.82	480.56	535.2	480.56	-0.15507	4131.6	2550.4	1.0821	0.13961	0.86039	0.27922	0.57141	FALSE
ANXA13_8	ANXA13	296.38	332.87	324.58	271.49	307.81	234.86	324.58	271.49	-0.25681	432.04	1506.4	1.3679	0.085677	0.91432	0.17135	0.44635	FALSE
ANXA13_9	ANXA13	147.3	106.29	110.88	155.99	84.347	44.262	110.88	84.347	-0.39059	673.55	486.53	1.2031	0.11448	0.88552	0.22895	0.51654	FALSE
AP2M1_1	AP2M1	196.4	218.18	199.59	140.51	258.52	213.18	199.59	213.18	0.094575	177.98	902.96	0.45226	0.67446	0.32554	0.65108	0.84411	TRUE
AP2M1_10	AP2M1	133.91	90.444	72.578	77.4	95.301	81.297	90.444	81.297	-0.15204	1104.1	392.69	0.46157	0.32219	0.67781	0.64439	0.84066	FALSE
AP2M1_11	AP2M1	64.275	114.69	125	64.301	86.537	137.3	114.69	86.537	-0.40225	1323.8	504.1	1.2537	0.10497	0.89503	0.20994	0.49665	FALSE
AP2M1_12	AP2M1	450.82	512.83	407.24	459.63	408.59	259.25	450.82	408.59	-0.14158	2871.8	2128.9	0.91533	0.18001	0.81999	0.36002	0.6482	FALSE
AP2M1_13	AP2M1	302.63	259.21	264.1	308.41	219.08	224.92	264.1	224.92	-0.23073	754.15	1212.5	1.1252	0.13025	0.86975	0.2605	0.55188	FALSE
AP2M1_14	AP2M1	125.87	96.038	102.82	78.59	136.93	107.49	102.82	107.49	0.063535	288.73	449.38	0.2205	0.58726	0.41274	0.82549	0.92842	TRUE
AP2M1_15	AP2M1	98.199	145.46	109.87	165.52	101.87	122.85	109.87	122.85	0.15965	701.17	481.88	0.59103	0.72275	0.27725	0.5545	0.78632	TRUE
AP2M1_2	AP2M1	180.33	191.14	186.48	203.62	188.41	155.37	186.48	188.41	0.014741	29.806	840.69	0.06641	0.52647	0.47353	0.94705	0.97925	TRUE
AP2M1_3	AP2M1	302.63	302.1	269.14	276.26	301.24	279.12	302.1	279.12	-0.11375	543.25	1396.8	0.61489	0.26931	0.73069	0.53863	0.77539	FALSE
AP2M1_4	AP2M1	352.62	284.39	342.73	358.42	302.33	345.06	342.73	345.06	0.0097563	1750.9	1595.2	0.058397	0.52328	0.47672	0.95343	0.98132	TRUE
AP2M1_5	AP2M1	170.51	70.863	147.17	188.14	81.06	113.82	147.17	113.82	-0.36795	3183.8	655.32	1.303	0.096288	0.90371	0.19258	0.47446	FALSE
AP2M1_6	AP2M1	917.71	837.3	778.2	704.93	843.47	812.97	837.3	812.97	-0.042495	4979.5	4086.2	0.38065	0.35173	0.64827	0.70346	0.87193	FALSE
AP2M1_7	AP2M1	156.23	128.67	155.24	103.6	208.13	132.79	155.24	132.79	-0.22381	353.3	693.15	0.85274	0.1969	0.8031	0.39381	0.67429	FALSE
AP2M1_8	AP2M1	116.05	160.37	152.21	153.61	120.5	72.264	152.21	120.5	-0.33463	687.05	678.96	1.2172	0.11176	0.88824	0.22352	0.51123	FALSE
AP2M1_9	AP2M1	409.76	350.59	316.52	291.74	247.56	228.54	350.59	247.56	-0.50027	2330.8	1633.7	2.5489	0.0054034	0.9946	0.010807	0.079705	FALSE
APBA1_1	APBA1	151.76	225.64	164.31	266.73	173.07	268.28	164.31	266.73	0.69563	1959.7	735.84	3.7758	0.99992	7.9756e-05	0.00015951	0.0030373	TRUE
APBA1_10	APBA1	664.18	701.17	678.4	564.42	687.92	995.44	678.4	687.92	0.020065	360.38	3273.8	0.1663	0.56604	0.43396	0.86792	0.94597	TRUE
APBA1_11	APBA1	320.48	403.73	422.36	333.41	381.2	432.68	403.73	381.2	-0.082635	3638.7	1895.4	0.51752	0.3024	0.6976	0.60479	0.81915	FALSE
APBA1_12	APBA1	652.57	536.14	553.41	629.91	550.99	594.37	553.41	594.37	0.10285	5066.3	2641.8	0.79702	0.78728	0.21272	0.42544	0.69752	TRUE
APBA1_13	APBA1	497.24	510.03	461.68	425.1	736.12	466.1	497.24	466.1	-0.093104	714.21	2360.3	0.64093	0.26078	0.73922	0.52157	0.76368	FALSE
APBA1_14	APBA1	851.65	825.18	862.87	843.06	985.87	997.25	851.65	985.87	0.2109	413.2	4160	2.081	0.98128	0.018718	0.037435	0.18288	TRUE
APBA1_15	APBA1	307.99	369.23	226.81	219.1	415.16	393.84	307.99	393.84	0.35372	5170.8	1425.4	2.274	0.98852	0.011484	0.022968	0.13244	TRUE
APBA1_2	APBA1	257.1	207.93	211.69	197.67	294.67	222.21	211.69	222.21	0.069694	1038.4	960.64	0.33964	0.63293	0.36707	0.73413	0.88662	TRUE
APBA1_3	APBA1	100.88	124.94	99.795	139.32	129.26	95.75	100.88	129.26	0.35455	290.18	440.46	1.3523	0.91186	0.088135	0.17627	0.45217	TRUE
APBA1_4	APBA1	436.54	423.31	318.54	466.78	437.07	514.88	423.31	466.78	0.1407	5576.6	1992.3	0.97378	0.83492	0.16508	0.33016	0.62289	TRUE
APBA1_5	APBA1	594.55	592.08	629.01	648.97	632.05	665.73	594.55	648.97	0.12615	596.81	2849.1	1.0195	0.84602	0.15398	0.30796	0.59994	TRUE
APBA1_6	APBA1	460.64	531.47	453.61	733.51	705.44	531.14	460.64	705.44	0.6138	2533.4	2177.7	5.2458	1	7.7787e-08	1.5557e-07	6.6449e-06	TRUE
APBA1_7	APBA1	140.16	152.92	127.01	266.73	167.6	69.554	140.16	167.6	0.25629	167.79	622.5	1.0999	0.8643	0.1357	0.27139	0.56367	TRUE
APBA1_8	APBA1	245.5	248.95	171.36	107.17	247.56	213.18	245.5	213.18	-0.20275	2753.8	1122.8	0.96448	0.1674	0.8326	0.33481	0.62722	FALSE
APBA1_9	APBA1	257.99	189.28	336.68	227.44	201.56	295.38	257.99	227.44	-0.18113	5456.7	1183	0.88847	0.18714	0.81286	0.37429	0.6586	FALSE
APOBEC3F_1	APOBEC3F	389.22	292.78	281.24	276.26	335.2	238.47	292.78	276.26	-0.083495	4717.5	1351.4	0.44936	0.32658	0.67342	0.65317	0.84505	FALSE
APOBEC3F_10	APOBEC3F	176.76	262.94	193.54	117.89	194.98	216.79	193.54	194.98	0.010653	2548.9	874.19	0.048764	0.51945	0.48055	0.96111	0.98399	TRUE
APOBEC3F_11	APOBEC3F	213.36	227.51	261.08	228.63	196.08	150.85	227.51	196.08	-0.21348	663.6	1036.3	0.97631	0.16446	0.83554	0.32891	0.62169	FALSE
APOBEC3F_12	APOBEC3F	828.44	890.45	922.34	634.68	955.2	640.44	890.45	640.44	-0.47484	2431.3	4359.8	3.7864	7.6433e-05	0.99992	0.00015287	0.0029286	FALSE
APOBEC3F_13	APOBEC3F	189.26	228.44	214.71	154.8	157.74	226.73	214.71	157.74	-0.44243	418.22	975.09	1.8244	0.034043	0.96596	0.068086	0.26187	FALSE
APOBEC3F_14	APOBEC3F	260.67	287.18	352.81	334.6	222.37	340.54	287.18	334.6	0.21978	2504.8	1324.3	1.3032	0.90374	0.096261	0.19252	0.47444	TRUE
APOBEC3F_15	APOBEC3F	303.52	331.01	381.03	352.47	263.99	349.58	331.01	349.58	0.078527	1629.1	1537.8	0.4736	0.68211	0.31789	0.63578	0.83635	TRUE
APOBEC3F_2	APOBEC3F	535.63	387.88	393.13	365.56	345.05	343.25	393.13	345.05	-0.18768	10167	1843.1	1.1199	0.13139	0.86861	0.26278	0.55463	FALSE
APOBEC3F_3	APOBEC3F	329.41	397.21	496.96	509.65	319.86	443.52	397.21	443.52	0.15873	7273.1	1863.2	1.073	0.85836	0.14164	0.28328	0.57514	TRUE
APOBEC3F_4	APOBEC3F	180.33	206.06	167.33	66.683	192.79	245.7	180.33	192.79	0.095905	415.57	811.51	0.43752	0.66913	0.33087	0.66173	0.84944	TRUE
APOBEC3F_5	APOBEC3F	366.01	326.34	358.86	309.6	363.68	316.16	358.86	316.16	-0.18223	554.18	1674.3	1.0436	0.14834	0.85166	0.29668	0.58835	FALSE
APOBEC3F_6	APOBEC3F	267.81	246.16	266.12	304.84	173.07	268.28	266.12	268.28	0.011628	200.69	1222.2	0.061833	0.52465	0.47535	0.9507	0.98027	TRUE
APOBEC3F_7	APOBEC3F	83.022	91.376	91.73	108.36	58.057	74.071	91.376	74.071	-0.29927	34.955	396.94	0.8686	0.19253	0.80747	0.38506	0.66727	FALSE
APOBEC3F_8	APOBEC3F	436.54	371.1	345.75	331.03	340.67	323.38	371.1	331.03	-0.16436	2462.3	1734.5	0.96205	0.16801	0.83199	0.33602	0.62813	FALSE
APOBEC3F_9	APOBEC3F	143.73	160.37	160.28	95.261	164.31	142.72	160.28	142.72	-0.16626	136.94	716.85	0.65565	0.25602	0.74398	0.51205	0.75716	FALSE
APRT_1	APRT	307.99	344.06	287.29	320.32	326.43	365.84	307.99	326.43	0.083651	864.85	1425.4	0.48856	0.68742	0.31258	0.62515	0.83025	TRUE
APRT_10	APRT	81.237	59.674	98.787	41.677	41.626	120.14	81.237	41.677	-0.94634	386.47	350.76	2.1125	0.017324	0.98268	0.034648	0.17447	FALSE
APRT_11	APRT	239.25	286.25	223.78	196.48	305.62	202.34	239.25	202.34	-0.24063	1224.2	1092.7	1.1165	0.1321	0.8679	0.2642	0.55517	FALSE
APRT_12	APRT	478.49	638.7	641.1	629.91	681.34	574.5	638.7	629.91	-0.019954	12836	3072.3	0.15852	0.43702	0.56298	0.87405	0.94889	FALSE
APRT_13	APRT	509.74	689.05	621.95	578.71	614.52	523.92	621.95	578.71	-0.10379	8546.9	2987.5	0.79111	0.21444	0.78556	0.42888	0.69976	FALSE
APRT_14	APRT	536.52	483.92	530.22	477.5	583.85	726.25	530.22	583.85	0.13876	1091.7	2525.4	1.0672	0.85706	0.14294	0.28588	0.57768	TRUE
APRT_15	APRT	442.79	426.11	388.09	526.32	496.22	338.74	426.11	496.22	0.21927	861.84	2006.2	1.5653	0.94124	0.058761	0.11752	0.36155	TRUE
APRT_2	APRT	541.88	548.26	547.36	628.72	576.19	476.94	547.36	576.19	0.073916	15.422	2611.5	0.5641	0.71366	0.28634	0.57268	0.79853	TRUE
APRT_3	APRT	263.35	335.67	214.71	290.55	259.61	308.03	263.35	290.55	0.14127	3797.8	1208.9	0.78219	0.78295	0.21705	0.4341	0.70235	TRUE
APRT_4	APRT	69.632	107.23	131.04	58.347	124.88	153.56	107.23	124.88	0.21795	990.32	469.67	0.81439	0.79229	0.20771	0.41542	0.6891	TRUE
APRT_5	APRT	307.09	419.58	272.17	467.97	491.84	557.34	307.09	491.84	0.67775	6937	1421.1	4.9008	1	4.7735e-07	9.547e-07	3.3827e-05	TRUE
APRT_6	APRT	596.33	757.12	640.1	544.18	782.12	761.48	640.1	761.48	0.25016	7804.5	3079.4	2.1875	0.98565	0.014355	0.02871	0.15336	TRUE
APRT_7	APRT	98.199	87.647	71.57	69.064	93.11	113.82	87.647	93.11	0.086281	184.9	379.92	0.28029	0.61037	0.38963	0.77926	0.90685	TRUE
APRT_8	APRT	662.39	726.35	714.69	685.88	639.72	638.63	714.69	639.72	-0.15964	1435.4	3458.5	1.2748	0.10118	0.89882	0.20237	0.4864	FALSE
APRT_9	APRT	261.57	334.74	356.84	239.34	399.82	229.44	334.74	239.34	-0.48223	2921.3	1556	2.4182	0.0077978	0.9922	0.015596	0.10276	FALSE
ARF1_1	ARF1	15.176	4.662	21.169	17.861	10.954	9.9363	15.176	10.954	-0.43636	73.228	60.165	0.59825	0.27484	0.72516	0.54967	0.78242	FALSE
ARF1_10	ARF1	53.563	68.066	67.538	47.631	73.392	58.715	67.538	58.715	-0.19881	97.788	288.85	0.51921	0.30181	0.69819	0.60361	0.81833	FALSE
ARF1_11	ARF1	92.842	37.296	65.522	95.261	70.106	97.557	65.522	95.261	0.53313	771.54	279.79	1.7779	0.96229	0.03771	0.075419	0.27854	TRUE
ARF1_12	ARF1	104.45	66.201	70.562	14.289	66.82	26.196	70.562	26.196	-1.3958	583.63	302.47	2.5526	0.0053458	0.99465	0.010692	0.079186	FALSE
ARF1_13	ARF1	42.85	40.094	85.682	60.729	112.83	70.458	42.85	70.458	0.7045	921.09	179.04	2.0632	0.98044	0.019559	0.039119	0.1884	TRUE
ARF1_14	ARF1	44.636	47.553	64.514	77.4	52.58	61.425	47.553	61.425	0.36256	148.09	199.75	0.98148	0.83676	0.16324	0.32648	0.61954	TRUE
ARF1_15	ARF1	247.28	182.75	291.32	185.76	301.24	318.87	247.28	301.24	0.2837	3051.7	1131.4	1.6041	0.94566	0.054343	0.10869	0.34661	TRUE
ARF1_2	ARF1	77.666	57.809	57.458	66.683	46.007	51.488	57.809	51.488	-0.16405	197.21	245.28	0.40382	0.34317	0.65683	0.68635	0.86348	FALSE
ARF1_3	ARF1	112.48	100.7	82.658	150.04	81.06	85.814	100.7	85.814	-0.22833	232.16	439.65	0.70997	0.23886	0.76114	0.47772	0.73376	FALSE
ARF1_4	ARF1	23.211	13.054	23.185	7.1446	30.671	8.1297	23.185	8.1297	-1.4054	51.318	93.897	1.6238	0.052207	0.94779	0.10441	0.3393	FALSE
ARF1_5	ARF1	80.344	83.917	100.8	54.775	58.057	96.653	83.917	58.057	-0.52395	148.95	362.94	1.3574	0.087319	0.91268	0.17464	0.44974	FALSE
ARF1_6	ARF1	108.02	72.728	126	91.689	55.866	127.37	108.02	91.689	-0.2341	784.44	473.32	0.75058	0.22645	0.77355	0.4529	0.71665	FALSE
ARF1_7	ARF1	165.15	94.173	161.28	103.6	146.78	203.24	161.28	146.78	-0.13502	2259.4	721.6	0.53976	0.29468	0.70532	0.58936	0.80908	FALSE
ARF1_8	ARF1	57.134	23.31	41.329	33.341	55.866	40.649	41.329	40.649	-0.023382	287.23	172.37	0.052907	0.4789	0.5211	0.95781	0.98267	FALSE
ARF1_9	ARF1	170.51	122.15	139.11	92.88	86.537	105.69	139.11	92.88	-0.57765	636.86	617.6	1.8602	0.031431	0.96857	0.062862	0.25057	FALSE
ARF5_1	ARF5	857.01	744.06	718.72	822.82	708.73	797.62	744.06	797.62	0.10014	6699.1	3608.4	0.89151	0.81367	0.18633	0.37266	0.6574	TRUE
ARF5_10	ARF5	739.17	660.15	703.6	794.24	686.82	659.41	703.6	686.82	-0.034775	1576.7	3402	0.2877	0.38679	0.61321	0.77357	0.90481	FALSE
ARF5_11	ARF5	506.17	536.14	569.53	310.79	469.93	588.95	536.14	469.93	-0.18977	1006.8	2555.1	1.3097	0.095141	0.90486	0.19028	0.47124	FALSE
ARF5_12	ARF5	261.57	369.23	330.63	335.8	328.62	344.16	330.63	335.8	0.022287	3130.2	1536	0.13173	0.5524	0.4476	0.89519	0.95701	TRUE
ARF5_13	ARF5	652.57	533.34	669.33	547.75	652.86	460.68	652.57	547.75	-0.2522	7249	3142.7	1.8699	0.030752	0.96925	0.061504	0.24729	FALSE
ARF5_14	ARF5	658.82	603.27	664.29	685.88	713.11	650.38	658.82	685.88	0.057979	1558.1	3174.4	0.48023	0.68447	0.31553	0.63106	0.83386	TRUE
ARF5_15	ARF5	595.44	444.76	510.06	606.1	377.92	698.25	510.06	606.1	0.24844	5777	2424.4	1.9505	0.97444	0.025561	0.051121	0.22254	TRUE
ARF5_2	ARF5	642.75	668.54	567.52	602.53	565.23	545.59	642.75	565.23	-0.18512	3162.6	3092.9	1.394	0.081664	0.91834	0.16333	0.43415	FALSE
ARF5_3	ARF5	294.6	290.91	301.4	177.42	254.13	214.08	294.6	214.08	-0.45874	29.933	1360.3	2.183	0.014518	0.98548	0.029036	0.15436	FALSE
ARF5_4	ARF5	666.86	555.72	603.81	643.01	557.56	502.24	603.81	557.56	-0.11476	3144	2895.8	0.85936	0.19507	0.80493	0.39014	0.67193	FALSE
ARF5_5	ARF5	255.32	254.55	334.66	248.87	317.67	260.15	255.32	260.15	0.026958	3148.4	1170.1	0.14134	0.5562	0.4438	0.8876	0.95457	TRUE
ARF5_6	ARF5	425.82	373.9	385.07	278.64	311.1	308.93	385.07	308.93	-0.31691	893.02	1803.3	1.7929	0.036492	0.96351	0.072984	0.27335	FALSE
ARF5_7	ARF5	287.45	292.78	249.99	253.63	166.5	177.95	287.45	177.95	-0.68878	715.92	1325.6	3.0076	0.0013165	0.99868	0.0026329	0.029034	FALSE
ARF5_8	ARF5	576.69	645.23	641.1	582.28	725.16	674.77	641.1	674.77	0.073716	2082.9	3084.5	0.6061	0.72778	0.27222	0.54445	0.77934	TRUE
ARF5_9	ARF5	199.08	131.47	174.39	107.17	112.83	119.24	174.39	112.83	-0.62371	1225.7	783.41	2.1994	0.013923	0.98608	0.027846	0.14989	FALSE
ARF6_1	ARF6	248.17	245.22	331.64	155.99	116.11	137.3	248.17	137.3	-0.84934	3487.6	1135.7	3.29	0.00050086	0.9995	0.0010017	0.013835	FALSE
ARF6_10	ARF6	121.41	172.5	202.61	120.27	138.02	147.24	172.5	138.02	-0.31959	1758.5	774.47	1.2388	0.10771	0.89229	0.21543	0.50343	FALSE
ARF6_11	ARF6	116.95	69.931	98.787	122.65	77.774	105.69	98.787	105.69	0.096457	581.2	430.87	0.3324	0.63021	0.36979	0.73959	0.88833	TRUE
ARF6_12	ARF6	180.33	150.12	166.32	194.09	174.17	196.92	166.32	194.09	0.22153	229.38	745.34	1.0172	0.84547	0.15453	0.30906	0.60122	TRUE
ARF6_13	ARF6	495.46	584.62	472.76	497.74	561.94	342.35	495.46	497.74	0.0066187	4232.6	2351.4	0.047078	0.51877	0.48123	0.96245	0.98443	TRUE
ARF6_14	ARF6	96.413	123.08	98.787	79.781	169.79	55.101	98.787	79.781	-0.30483	297.86	430.87	0.9156	0.17994	0.82006	0.35988	0.64814	FALSE
ARF6_15	ARF6	126.77	108.16	61.49	82.163	89.824	26.196	108.16	82.163	-0.39243	1262.1	473.97	1.1941	0.11622	0.88378	0.23243	0.52092	FALSE
ARF6_2	ARF6	102.66	111.89	144.15	111.93	134.74	69.554	111.89	111.93	0.00054463	562.88	491.18	0.0019233	0.50077	0.49923	0.99847	0.99934	TRUE
ARF6_3	ARF6	145.51	104.43	106.85	73.827	56.961	70.458	106.85	70.458	-0.59388	750.29	467.94	1.6824	0.046246	0.95375	0.092493	0.31518	FALSE
ARF6_4	ARF6	103.55	133.33	149.19	86.926	92.014	100.27	133.33	92.014	-0.53031	569.08	590.67	1.7002	0.04455	0.95545	0.0891	0.30868	FALSE
ARF6_5	ARF6	256.21	350.59	234.87	363.18	380.11	232.15	256.21	363.18	0.50172	4681.2	1174.4	3.1216	0.9991	0.00089943	0.0017989	0.022082	TRUE
ARF6_6	ARF6	332.09	317.02	238.9	307.22	349.44	412.81	317.02	349.44	0.14003	3164.7	1469.5	0.84563	0.80112	0.19888	0.39776	0.67671	TRUE
ARF6_7	ARF6	180.33	193.94	160.28	122.65	175.27	135.5	180.33	135.5	-0.40975	293.7	811.51	1.5738	0.057766	0.94223	0.11553	0.35853	FALSE
ARF6_8	ARF6	155.33	129.6	181.44	100.02	121.59	149.95	155.33	121.59	-0.35077	671.88	693.61	1.2812	0.10006	0.89994	0.20013	0.48411	FALSE
ARF6_9	ARF6	282.1	324.48	286.28	245.3	239.89	176.14	286.28	239.89	-0.25405	738.33	1319.9	1.2768	0.10084	0.89916	0.20169	0.48533	FALSE
ARHGAP26_1	ARHGAP26	394.58	384.15	404.22	401.29	484.17	381.19	394.58	401.29	0.024258	100.81	1850.2	0.15594	0.56196	0.43804	0.87608	0.9498	TRUE
ARHGAP26_10	ARHGAP26	84.808	179.02	162.29	114.31	211.41	168.01	162.29	168.01	0.049688	3141.9	726.34	0.21231	0.58407	0.41593	0.83187	0.93095	TRUE
ARHGAP26_11	ARHGAP26	345.48	304.9	260.07	347.7	219.08	255.63	304.9	255.63	-0.25334	1828.2	1410.4	1.3118	0.094799	0.9052	0.1896	0.47021	FALSE
ARHGAP26_12	ARHGAP26	466	427.98	504.01	389.38	408.59	420.94	466	408.59	-0.18924	1445.4	2204.4	1.2227	0.11071	0.88929	0.22142	0.50962	FALSE
ARHGAP26_13	ARHGAP26	748.09	534.27	582.64	829.96	524.7	632.31	582.64	632.31	0.11784	14858	2789	0.94056	0.82654	0.17346	0.34693	0.6372	TRUE
ARHGAP26_14	ARHGAP26	390.12	408.4	361.88	340.56	404.21	355	390.12	355	-0.13573	565.67	1828.2	0.82135	0.20572	0.79428	0.41145	0.68641	FALSE
ARHGAP26_15	ARHGAP26	201.75	168.77	224.79	216.72	201.56	205.95	201.75	205.95	0.029575	809.42	913.27	0.13896	0.55526	0.44474	0.88948	0.95503	TRUE
ARHGAP26_2	ARHGAP26	86.593	51.283	58.466	53.584	108.45	50.585	58.466	53.584	-0.12357	421.38	248.21	0.30999	0.37828	0.62172	0.75657	0.89725	FALSE
ARHGAP26_3	ARHGAP26	382.97	269.47	391.11	360.8	372.44	416.42	382.97	372.44	-0.040137	6475.2	1793	0.24881	0.40176	0.59824	0.80351	0.91724	FALSE
ARHGAP26_4	ARHGAP26	170.51	145.46	133.06	155.99	107.35	92.137	145.46	107.35	-0.43477	390.65	647.29	1.4978	0.067097	0.9329	0.13419	0.39112	FALSE
ARHGAP26_5	ARHGAP26	391.01	380.42	436.48	281.02	384.49	499.53	391.01	384.49	-0.024198	1089.6	1832.6	0.15231	0.43947	0.56053	0.87894	0.95125	FALSE
ARHGAP26_6	ARHGAP26	137.48	92.309	128.02	138.13	85.442	130.08	128.02	130.08	0.02281	682.36	565.92	0.086431	0.53444	0.46556	0.93112	0.97183	TRUE
ARHGAP26_7	ARHGAP26	709.71	684.39	667.31	616.82	830.32	618.76	684.39	618.76	-0.14521	466.31	3304.2	1.1417	0.12679	0.87321	0.25358	0.54341	FALSE
ARHGAP26_8	ARHGAP26	109.8	175.29	163.3	242.92	116.11	167.11	163.3	167.11	0.033078	1502.8	731.09	0.14093	0.55604	0.44396	0.88792	0.95459	TRUE
ARHGAP26_9	ARHGAP26	116.05	132.4	164.31	110.74	120.5	100.27	132.4	110.74	-0.25562	642.65	586.32	0.89457	0.18551	0.81449	0.37102	0.65655	FALSE
ARHGEF18_1	ARHGEF18	205.32	242.43	184.47	291.74	210.32	272.8	205.32	272.8	0.40819	905.77	930.29	2.2122	0.98652	0.013477	0.026954	0.14682	TRUE
ARHGEF18_10	ARHGEF18	823.98	717.96	672.35	571.57	913.57	555.53	717.96	571.57	-0.32846	6659.9	3475.1	2.4833	0.0065092	0.99349	0.013018	0.090212	FALSE
ARHGEF18_11	ARHGEF18	167.83	289.05	281.24	184.57	350.53	184.27	281.24	184.57	-0.60497	6461.3	1295.4	2.6859	0.0036169	0.99638	0.0072338	0.060591	FALSE
ARHGEF18_12	ARHGEF18	944.49	942.67	903.19	845.44	1095.4	827.42	942.67	845.44	-0.15687	780.8	4629.6	1.4289	0.076516	0.92348	0.15303	0.4204	FALSE
ARHGEF18_13	ARHGEF18	225.86	215.39	265.11	261.97	240.99	137.3	225.86	240.99	0.093166	825.26	1028.4	0.47189	0.6815	0.3185	0.637	0.8369	TRUE
ARHGEF18_14	ARHGEF18	542.77	480.19	481.84	633.49	491.84	573.6	481.84	573.6	0.25101	1857.8	2283.4	1.9203	0.97259	0.027411	0.054822	0.23118	TRUE
ARHGEF18_15	ARHGEF18	456.18	425.18	497.97	498.93	697.78	359.51	456.18	498.93	0.12897	1353.6	2155.5	0.92086	0.82144	0.17856	0.35713	0.64646	TRUE
ARHGEF18_2	ARHGEF18	126.77	87.647	108.87	115.5	101.87	108.4	108.87	108.4	-0.0061932	385.33	477.23	0.021543	0.49141	0.50859	0.98281	0.99267	FALSE
ARHGEF18_3	ARHGEF18	80.344	79.255	89.714	147.65	112.83	137.3	80.344	137.3	0.76571	44.492	346.71	3.0589	0.99889	0.0011107	0.0022214	0.025796	TRUE
ARHGEF18_4	ARHGEF18	260.67	275.06	201.61	285.78	329.72	358.61	260.67	329.72	0.33784	1848	1195.9	1.9966	0.97706	0.022936	0.045872	0.20804	TRUE
ARHGEF18_5	ARHGEF18	754.34	738.47	822.55	790.67	857.71	953.89	754.34	857.71	0.18503	2452	3660.9	1.7083	0.95621	0.043789	0.087579	0.30553	TRUE
ARHGEF18_6	ARHGEF18	172.29	179.96	216.73	235.77	297.95	226.73	179.96	235.77	0.38786	705.38	809.74	1.9615	0.97509	0.024911	0.049822	0.21876	TRUE
ARHGEF18_7	ARHGEF18	187.47	170.63	167.33	153.61	112.83	237.57	170.63	153.61	-0.15069	147.22	765.66	0.61518	0.26922	0.73078	0.53843	0.77533	FALSE
ARHGEF18_8	ARHGEF18	1102.5	1107.7	912.26	1028.8	1160	920.46	1102.5	1028.8	-0.099697	18109	5460.1	0.99715	0.15935	0.84065	0.31869	0.61083	FALSE
ARHGEF18_9	ARHGEF18	597.23	647.09	608.85	728.75	616.72	590.76	608.85	616.72	0.018493	798.86	2921.3	0.14556	0.55787	0.44213	0.88427	0.95294	TRUE
ARID1A_1	ARID1A	487.42	527.74	477.8	551.32	488.55	373.97	487.42	488.55	0.0033353	859.18	2311.2	0.023514	0.50938	0.49062	0.98124	0.99216	TRUE
ARID1A_10	ARID1A	482.96	348.72	354.83	435.82	442.55	405.58	354.83	435.82	0.29587	8227.7	1654.5	1.9912	0.97677	0.023228	0.046456	0.20961	TRUE
ARID1A_11	ARID1A	135.69	105.36	169.35	183.38	86.537	88.524	135.69	88.524	-0.6106	1026.3	601.66	1.923	0.02724	0.97276	0.054479	0.23025	FALSE
ARID1A_12	ARID1A	191.04	238.7	220.76	185.76	168.69	207.76	220.76	185.76	-0.24781	602.45	1004	1.1045	0.13468	0.86532	0.26936	0.56103	FALSE
ARID1A_13	ARID1A	381.19	276.93	299.38	172.66	232.23	282.73	299.38	232.23	-0.36507	3598.2	1383.6	1.8055	0.0355	0.9645	0.070999	0.26907	FALSE
ARID1A_14	ARID1A	78.559	92.309	71.57	71.446	70.106	44.262	78.559	70.106	-0.16205	118.95	338.61	0.45937	0.32299	0.67701	0.64597	0.84124	FALSE
ARID1A_15	ARID1A	190.15	138.93	141.12	113.12	90.919	180.66	141.12	113.12	-0.31656	1204.1	627.02	1.1182	0.13173	0.86827	0.26347	0.55468	FALSE
ARID1A_2	ARID1A	133.01	101.63	73.586	130.98	74.488	25.292	101.63	74.488	-0.44317	885.72	443.93	1.2883	0.098814	0.90119	0.19763	0.48068	FALSE
ARID1A_3	ARID1A	126.77	101.63	77.618	91.689	92.014	66.844	101.63	91.689	-0.14702	604.18	443.93	0.47195	0.31848	0.68152	0.63696	0.8369	FALSE
ARID1A_4	ARID1A	153.55	236.83	226.81	140.51	188.41	138.21	226.81	140.51	-0.6869	2733.7	1033	2.685	0.0036266	0.99637	0.0072532	0.060712	FALSE
ARID1A_5	ARID1A	738.27	729.14	818.52	802.57	652.86	769.61	738.27	769.61	0.059896	3261.1	3578.8	0.52385	0.69981	0.30019	0.60038	0.81631	TRUE
ARID1A_6	ARID1A	749.88	838.24	711.67	632.3	607.95	613.34	749.88	613.34	-0.28954	4633.6	3638.1	2.2637	0.011796	0.9882	0.023593	0.1343	FALSE
ARID1A_7	ARID1A	103.55	82.984	92.738	76.209	83.251	39.745	92.738	76.209	-0.27987	106.07	403.17	0.82323	0.20519	0.79481	0.41038	0.68602	FALSE
ARID1A_8	ARID1A	260.67	220.98	247.97	260.78	326.43	277.31	247.97	277.31	0.16071	444.94	1134.7	0.87098	0.80812	0.19188	0.38376	0.66669	TRUE
ARID1A_9	ARID1A	515.1	530.54	458.65	432.25	418.45	336.03	515.1	418.45	-0.29915	1712.3	2449.6	1.9528	0.025423	0.97458	0.050847	0.22185	FALSE
ARNT_1	ARNT	324.06	218.18	264.1	130.98	122.69	113.82	264.1	122.69	-1.0999	2851.4	1212.5	4.0613	2.4403e-05	0.99998	4.8806e-05	0.001121	FALSE
ARNT_10	ARNT	335.66	381.36	348.78	186.95	200.46	232.15	348.78	200.46	-0.79594	616.7	1624.8	3.6795	0.00011685	0.99988	0.0002337	0.0041383	FALSE
ARNT_11	ARNT	161.58	177.16	176.4	142.89	79.965	119.24	176.4	119.24	-0.56118	110.15	792.94	2.0302	0.021168	0.97883	0.042337	0.19745	FALSE
ARNT_12	ARNT	400.83	286.25	337.69	198.86	281.52	270.99	337.69	270.99	-0.3164	3316.3	1570.5	1.683	0.046183	0.95382	0.092366	0.31492	FALSE
ARNT_13	ARNT	113.37	109.09	108.87	61.92	53.675	100.27	109.09	61.92	-0.80712	9.1964	478.27	2.157	0.015502	0.9845	0.031005	0.16176	FALSE
ARNT_14	ARNT	350.84	340.33	485.87	240.53	220.18	199.63	350.84	220.18	-0.6697	9172	1634.9	3.2314	0.00061592	0.99938	0.0012318	0.01638	FALSE
ARNT_15	ARNT	282.99	284.39	273.18	142.89	196.08	319.77	282.99	196.08	-0.52707	49.143	1303.9	2.4069	0.0080448	0.99196	0.01609	0.10476	FALSE
ARNT_2	ARNT	224.07	240.56	187.49	146.46	210.32	177.95	224.07	177.95	-0.33082	804.96	1019.9	1.4442	0.074343	0.92566	0.14869	0.41264	FALSE
ARNT_3	ARNT	191.04	194.87	166.32	139.32	123.78	123.75	191.04	123.78	-0.62201	312.8	862.31	2.2905	0.010998	0.989	0.021995	0.12885	FALSE
ARNT_4	ARNT	241.03	358.05	246.97	229.82	189.51	176.14	246.97	189.51	-0.38031	6186.9	1129.8	1.7095	0.043681	0.95632	0.087363	0.30516	FALSE
ARNT_5	ARNT	271.39	231.24	336.68	213.15	234.42	91.233	271.39	213.15	-0.34705	2937.7	1247.7	1.6487	0.0496	0.9504	0.0992	0.33001	FALSE
ARNT_6	ARNT	147.3	136.13	165.32	140.51	79.965	62.328	147.3	79.965	-0.87313	224.67	655.91	2.6291	0.0042807	0.99572	0.0085615	0.0676	FALSE
ARNT_7	ARNT	292.81	240.56	310.47	200.05	128.16	147.24	292.81	147.24	-0.98697	1520.9	1351.6	3.9596	3.7533e-05	0.99996	7.5066e-05	0.0016282	FALSE
ARNT_8	ARNT	395.47	280.66	269.14	189.33	300.14	182.47	280.66	189.33	-0.56542	6657.8	1292.6	2.5401	0.005541	0.99446	0.011082	0.081446	FALSE
ARNT_9	ARNT	257.1	347.79	199.59	159.56	166.5	98.46	257.1	159.56	-0.68481	5765.9	1178.7	2.8411	0.0022482	0.99775	0.0044964	0.043237	FALSE
ARPC3_1	ARPC3	30.352	52.215	63.506	47.631	55.866	36.132	52.215	47.631	-0.12997	302.73	220.39	0.30916	0.3786	0.6214	0.7572	0.89725	FALSE
ARPC3_10	ARPC3	310.66	324.48	327.61	347.7	346.15	325.19	324.48	346.15	0.092993	100.31	1505.9	0.55844	0.71173	0.28827	0.57654	0.80099	TRUE
ARPC3_11	ARPC3	330.3	332.87	364.91	309.6	248.66	333.32	332.87	309.6	-0.10424	516.42	1546.9	0.59169	0.27703	0.72297	0.55406	0.78597	FALSE
ARPC3_12	ARPC3	106.23	82.984	117.94	108.36	100.78	65.941	106.23	100.78	-0.075328	338.76	465.09	0.25296	0.40015	0.59985	0.8003	0.91647	FALSE
ARPC3_13	ARPC3	381.19	231.24	224.79	244.11	187.31	221.31	231.24	221.31	-0.063036	11263	1054.2	0.30579	0.37988	0.62012	0.75976	0.8985	FALSE
ARPC3_14	ARPC3	205.32	201.4	137.09	100.02	196.08	247.5	201.4	196.08	-0.038445	2075.5	911.59	0.17628	0.43004	0.56996	0.86008	0.94377	FALSE
ARPC3_15	ARPC3	91.95	130.54	179.43	85.735	104.06	111.11	130.54	104.06	-0.32421	1939.7	577.64	1.1015	0.13534	0.86466	0.27068	0.56247	FALSE
ARPC3_2	ARPC3	109.8	114.69	86.69	97.643	96.396	76.781	109.8	96.396	-0.18607	279.04	481.55	0.611	0.2706	0.7294	0.5412	0.77706	FALSE
ARPC3_3	ARPC3	290.13	259.21	241.93	320.32	214.7	237.57	259.21	237.57	-0.12527	627.45	1188.9	0.62766	0.26511	0.73489	0.53023	0.77077	FALSE
ARPC3_4	ARPC3	85.701	57.809	83.666	154.8	61.343	108.4	83.666	108.4	0.36971	336.36	361.8	1.3001	0.90322	0.096777	0.19355	0.47557	TRUE
ARPC3_5	ARPC3	61.597	65.269	61.49	40.486	97.491	104.78	61.597	97.491	0.6539	6.7454	262.2	2.2167	0.98668	0.013323	0.026646	0.14589	TRUE
ARPC3_6	ARPC3	79.452	79.255	93.746	202.43	88.728	74.974	79.452	88.728	0.15744	102.19	342.66	0.50114	0.69186	0.30814	0.61628	0.82521	TRUE
ARPC3_7	ARPC3	98.199	81.12	71.57	58.347	95.301	101.17	81.12	95.301	0.22982	191.44	350.23	0.75775	0.7757	0.2243	0.4486	0.71364	TRUE
ARPC3_8	ARPC3	139.26	123.08	150.2	189.33	136.93	124.66	139.26	136.93	-0.024243	190.74	618.33	0.093995	0.46256	0.53744	0.92511	0.96885	FALSE
ARPC3_9	ARPC3	115.16	105.36	92.738	108.36	147.88	93.04	105.36	108.36	0.040092	127.68	461.09	0.13958	0.5555	0.4445	0.88899	0.95487	TRUE
ARPC4_1	ARPC4	77.666	57.809	66.53	176.23	74.488	178.85	66.53	176.23	1.3921	100.03	284.32	6.506	1	3.8585e-11	7.717e-11	5.4071e-09	TRUE
ARPC4_10	ARPC4	83.915	171.56	101.81	75.018	109.54	121.95	101.81	109.54	0.10459	2592.8	444.75	0.36655	0.64302	0.35698	0.71395	0.87728	TRUE
ARPC4_11	ARPC4	56.241	39.161	63.506	95.261	70.106	100.27	56.241	95.261	0.7499	172.25	238.29	2.5278	0.99426	0.0057401	0.01148	0.083149	TRUE
ARPC4_12	ARPC4	74.988	47.553	35.281	110.74	51.484	82.2	47.553	82.2	0.77703	451.64	199.75	2.4515	0.99288	0.0071164	0.014233	0.096474	TRUE
ARPC4_13	ARPC4	816.83	731.01	656.23	710.89	661.63	605.21	731.01	661.63	-0.14366	6479.3	3541.7	1.1658	0.12184	0.87816	0.24368	0.53389	FALSE
ARPC4_14	ARPC4	323.16	274.13	278.22	216.72	209.22	137.3	278.22	209.22	-0.40946	1018.5	1280.8	1.9278	0.02694	0.97306	0.05388	0.2288	FALSE
ARPC4_15	ARPC4	52.67	30.77	35.281	98.833	94.205	61.425	35.281	94.205	1.3918	161.37	145.96	4.8772	1	5.3884e-07	1.0777e-06	3.765e-05	TRUE
ARPC4_2	ARPC4	76.773	36.364	73.586	69.064	73.392	51.488	73.586	69.064	-0.090223	697.82	316.11	0.25434	0.39962	0.60038	0.79923	0.91616	FALSE
ARPC4_3	ARPC4	83.915	116.55	104.83	94.07	171.98	172.53	104.83	171.98	0.70879	287.45	458.66	3.1352	0.99914	0.00085866	0.0017173	0.021333	TRUE
ARPC4_4	ARPC4	297.27	257.35	316.52	251.25	261.8	407.39	297.27	261.8	-0.18266	982.36	1373.3	0.95718	0.16924	0.83076	0.33848	0.63067	FALSE
ARPC4_5	ARPC4	102.66	130.54	162.29	147.65	188.41	199.63	130.54	188.41	0.52604	892.7	577.64	2.4079	0.99198	0.0080212	0.016042	0.10459	TRUE
ARPC4_6	ARPC4	226.75	149.19	266.12	273.88	208.13	201.44	226.75	208.13	-0.12306	3783.1	1032.7	0.57947	0.28114	0.71886	0.56227	0.79173	FALSE
ARPC4_7	ARPC4	411.54	277.86	364.91	409.62	327.53	254.73	364.91	327.53	-0.15546	4876.1	1704	0.90548	0.1826	0.8174	0.36521	0.65253	FALSE
ARPC4_8	ARPC4	106.23	89.511	57.458	153.61	113.92	105.69	89.511	113.92	0.34449	653.53	388.43	1.2386	0.89225	0.10775	0.21549	0.50347	TRUE
ARPC4_9	ARPC4	216.93	210.72	218.74	179.81	219.08	132.79	216.93	179.81	-0.26942	20.893	985.7	1.1825	0.11851	0.88149	0.23702	0.52732	FALSE
ARPC4-TTLL3_1	ARPC4-TTLL3	139.26	139.86	189.51	176.23	92.014	245.7	139.86	176.23	0.33137	1232.6	621.12	1.4594	0.92777	0.072228	0.14446	0.40656	TRUE
ARPC4-TTLL3_10	ARPC4-TTLL3	240.14	259.21	178.42	210.77	220.18	170.72	240.14	210.77	-0.18741	2086.5	1097	0.8869	0.18757	0.81243	0.37513	0.65947	FALSE
ARPC4-TTLL3_11	ARPC4-TTLL3	634.72	579.03	552.4	757.33	586.04	490.49	579.03	586.04	0.01735	1905.4	2770.8	0.13331	0.55303	0.44697	0.89395	0.95648	TRUE
ARPC4-TTLL3_12	ARPC4-TTLL3	64.275	96.971	97.779	136.94	77.774	52.392	96.971	77.774	-0.31463	534.81	422.54	0.93388	0.17518	0.82482	0.35037	0.6411	FALSE
ARPC4-TTLL3_13	ARPC4-TTLL3	183.01	260.14	213.7	211.96	243.18	224.92	213.7	224.92	0.073493	1549.5	970.27	0.36022	0.64066	0.35934	0.71868	0.87996	TRUE
ARPC4-TTLL3_14	ARPC4-TTLL3	245.5	263.87	222.77	275.07	243.18	357.71	245.5	275.07	0.16345	426.99	1122.8	0.88249	0.81124	0.18876	0.37751	0.66091	TRUE
ARPC4-TTLL3_15	ARPC4-TTLL3	553.48	475.53	540.3	625.15	858.8	403.78	540.3	625.15	0.21008	2184.6	2576	1.6718	0.95271	0.047286	0.094572	0.32017	TRUE
ARPC4-TTLL3_2	ARPC4-TTLL3	371.37	259.21	214.71	294.12	266.18	324.29	259.21	294.12	0.18162	7280	1188.9	1.0124	0.84434	0.15566	0.31133	0.60331	TRUE
ARPC4-TTLL3_3	ARPC4-TTLL3	282.99	303.97	266.12	307.22	353.82	299.9	282.99	307.22	0.1181	362.3	1303.9	0.67091	0.74886	0.25114	0.50228	0.75203	TRUE
ARPC4-TTLL3_4	ARPC4-TTLL3	241.03	368.3	302.41	245.3	387.77	353.19	302.41	353.19	0.22327	4054.5	1398.3	1.3581	0.91278	0.08722	0.17444	0.44958	TRUE
ARPC4-TTLL3_5	ARPC4-TTLL3	88.379	93.241	66.53	92.88	166.5	65.941	88.379	92.88	0.07088	250.51	383.26	0.2299	0.59092	0.40908	0.81817	0.92513	TRUE
ARPC4-TTLL3_6	ARPC4-TTLL3	486.53	433.57	386.07	381.04	446.93	482.36	433.57	446.93	0.043673	2530.3	2043.2	0.29548	0.61619	0.38381	0.76762	0.90225	TRUE
ARPC4-TTLL3_7	ARPC4-TTLL3	397.26	488.58	480.83	407.24	438.16	573.6	480.83	438.16	-0.13376	3522.1	2278.3	0.89384	0.1857	0.8143	0.37141	0.65676	FALSE
ARPC4-TTLL3_8	ARPC4-TTLL3	112.48	151.98	144.15	160.75	167.6	123.75	144.15	160.75	0.15627	532.05	641.16	0.65579	0.74402	0.25598	0.51196	0.75716	TRUE
ARPC4-TTLL3_9	ARPC4-TTLL3	88.379	57.809	79.634	148.85	88.728	178.85	79.634	148.85	0.89401	276.39	343.49	3.7344	0.99991	9.408e-05	0.00018816	0.0034766	TRUE
ARSD_1	ARSD	436.54	421.45	355.83	433.44	473.22	457.97	421.45	457.97	0.11963	2266.6	1983.1	0.82019	0.79395	0.20605	0.41211	0.68653	TRUE
ARSD_10	ARSD	1564	1518	1267.1	1295.6	1464.6	1355.9	1518	1355.9	-0.16282	32530	7647.9	1.8537	0.031893	0.96811	0.063786	0.25231	FALSE
ARSD_11	ARSD	644.54	573.43	532.24	548.94	513.75	440.81	573.43	513.75	-0.15827	3376.6	2742.6	1.1397	0.12721	0.87279	0.25442	0.54418	FALSE
ARSD_12	ARSD	191.04	169.7	222.77	128.6	179.65	143.62	191.04	143.62	-0.4091	731.24	862.31	1.6147	0.053188	0.94681	0.10638	0.3422	FALSE
ARSD_13	ARSD	465.1	375.76	338.7	321.51	454.59	318.87	375.76	321.51	-0.22432	4678	1757.4	1.2942	0.097799	0.9022	0.1956	0.47833	FALSE
ARSD_14	ARSD	1073	1222.4	1053.4	1063.4	1145.8	982.79	1073	1063.4	-0.013076	11345	5306.5	0.13303	0.44709	0.55291	0.89417	0.95648	FALSE
ARSD_15	ARSD	400.83	359.91	366.92	451.3	425.02	337.83	366.92	425.02	0.21152	599.43	1713.9	1.4033	0.91974	0.08026	0.16052	0.43035	TRUE
ARSD_2	ARSD	213.36	189.28	180.44	122.65	185.12	123.75	189.28	123.75	-0.60905	329.01	853.95	2.2423	0.012469	0.98753	0.024939	0.13879	FALSE
ARSD_3	ARSD	101.77	107.23	125	60.729	84.347	157.17	107.23	84.347	-0.34266	172.75	469.67	1.0558	0.14554	0.85446	0.29107	0.58261	FALSE
ARSD_4	ARSD	597.23	556.65	635.06	412	472.12	621.47	597.23	472.12	-0.33848	1538.8	2862.6	2.3383	0.0096868	0.99031	0.019374	0.11827	FALSE
ARSD_5	ARSD	242.82	282.52	212.69	171.47	129.26	242.99	242.82	171.47	-0.49946	1241.9	1109.9	2.1416	0.016111	0.98389	0.032222	0.16661	FALSE
ARSD_6	ARSD	63.383	75.525	78.626	90.498	65.725	130.08	75.525	90.498	0.25781	78.528	324.88	0.8307	0.79693	0.20307	0.40615	0.68222	TRUE
ARSD_7	ARSD	116.05	145.46	150.2	121.46	152.26	102.98	145.46	121.46	-0.25818	443.5	647.29	0.94325	0.17278	0.82722	0.34555	0.63625	FALSE
ARSD_8	ARSD	231.21	171.56	182.45	184.57	140.21	143.62	182.45	143.62	-0.34309	1248.1	821.57	1.3546	0.087768	0.91223	0.17554	0.45103	FALSE
ARSD_9	ARSD	191.93	172.5	189.51	108.36	139.12	139.11	189.51	139.11	-0.44331	147.66	855.04	1.7236	0.042388	0.95761	0.084777	0.29936	FALSE
ARVCF_1	ARVCF	155.33	154.78	157.25	160.75	81.06	92.137	155.33	92.137	-0.74719	1.9953	693.61	2.3996	0.0082076	0.99179	0.016415	0.10624	FALSE
ARVCF_10	ARVCF	190.15	175.29	153.22	160.75	174.17	101.17	175.29	160.75	-0.12418	353.95	787.69	0.51807	0.30221	0.69779	0.60441	0.81884	FALSE
ARVCF_11	ARVCF	898.07	871.8	943.51	864.49	736.12	941.24	898.07	864.49	-0.05491	1377.5	4399.2	0.50623	0.30635	0.69365	0.6127	0.82323	FALSE
ARVCF_12	ARVCF	454.39	342.19	410.27	306.03	405.3	481.46	410.27	405.3	-0.017524	3290.4	1927.7	0.11309	0.45498	0.54502	0.90996	0.96325	FALSE
ARVCF_13	ARVCF	229.43	221.91	222.77	236.96	156.64	240.28	222.77	236.96	0.08869	22.507	1013.7	0.44564	0.67207	0.32793	0.65586	0.84636	TRUE
ARVCF_14	ARVCF	342.8	324.48	296.36	286.97	314.38	397.45	324.48	314.38	-0.045461	563.22	1505.9	0.26017	0.39737	0.60263	0.79473	0.91362	FALSE
ARVCF_15	ARVCF	342.8	204.2	245.96	188.14	234.42	242.08	245.96	234.42	-0.069046	5561.3	1125	0.34408	0.36539	0.63461	0.73078	0.88535	FALSE
ARVCF_2	ARVCF	892.71	1004.2	912.26	888.31	764.6	733.48	912.26	764.6	-0.25445	4417.7	4472.4	2.2081	0.013619	0.98638	0.027238	0.14767	FALSE
ARVCF_3	ARVCF	539.2	594.88	503.01	539.42	435.97	461.59	539.2	461.59	-0.22377	2205	2570.5	1.5308	0.062907	0.93709	0.12581	0.37738	FALSE
ARVCF_4	ARVCF	502.6	427.98	444.54	372.71	469.93	434.49	444.54	434.49	-0.03292	1822.6	2097.7	0.21946	0.41314	0.58686	0.82629	0.92861	FALSE
ARVCF_5	ARVCF	258.89	192.08	230.84	196.48	185.12	230.34	230.84	196.48	-0.23144	1144.6	1052.3	1.0593	0.14474	0.85526	0.28948	0.58082	FALSE
ARVCF_6	ARVCF	498.13	344.06	320.55	498.93	295.76	291.77	344.06	295.76	-0.21755	12146	1601.7	1.2068	0.11375	0.88625	0.2275	0.51523	FALSE
ARVCF_7	ARVCF	260.67	299.3	312.49	332.22	212.51	176.14	299.3	212.51	-0.49212	833.09	1383.2	2.3337	0.0098045	0.9902	0.019609	0.1193	FALSE
ARVCF_8	ARVCF	210.68	345.92	253.01	189.33	323.15	177.05	253.01	189.33	-0.4164	5212.2	1159	1.8706	0.030698	0.9693	0.061397	0.24717	FALSE
ARVCF_9	ARVCF	474.92	478.33	602.8	440.58	607.95	487.78	478.33	487.78	0.028186	7752.6	2265.9	0.19867	0.57874	0.42126	0.84252	0.93525	TRUE
ASAP1_1	ASAP1	146.41	203.27	168.34	181	139.12	149.95	168.34	149.95	-0.16587	850.45	754.85	0.66943	0.25161	0.74839	0.50322	0.75228	FALSE
ASAP1_10	ASAP1	974.84	1024.7	1087.7	912.13	1076.8	891.56	1024.7	912.13	-0.16775	3224.6	5055.1	1.5836	0.056641	0.94336	0.11328	0.3553	FALSE
ASAP1_11	ASAP1	748.09	741.27	694.53	791.86	672.58	730.77	741.27	730.77	-0.020544	1115.4	3594.1	0.17506	0.43052	0.56948	0.86103	0.94389	FALSE
ASAP1_12	ASAP1	494.56	507.23	496.96	381.04	362.58	353.19	496.96	362.58	-0.45375	55.642	2358.9	2.7668	0.0028309	0.99717	0.0056617	0.051047	FALSE
ASAP1_13	ASAP1	24.996	32.634	6.0482	33.341	56.961	14.453	24.996	33.341	0.40166	208.68	101.62	0.82786	0.79478	0.20522	0.41045	0.68602	TRUE
ASAP1_14	ASAP1	198.18	220.05	212.69	201.24	189.51	327	212.69	201.24	-0.079481	132.33	965.46	0.36864	0.3562	0.6438	0.71239	0.87689	FALSE
ASAP1_15	ASAP1	182.11	119.35	125	128.6	97.491	106.59	125	106.59	-0.22783	1647.2	551.87	0.78349	0.21667	0.78333	0.43334	0.70235	FALSE
ASAP1_2	ASAP1	405.29	498.84	472.76	412	419.54	508.56	472.76	419.54	-0.17192	2616.2	2238.1	1.125	0.13029	0.86971	0.26059	0.55188	FALSE
ASAP1_3	ASAP1	141.05	114.69	131.04	41.677	51.484	169.82	131.04	51.484	-1.3311	183.83	580	3.3035	0.00047736	0.99952	0.00095471	0.013349	FALSE
ASAP1_4	ASAP1	788.27	849.43	913.27	693.02	882.9	808.46	849.43	808.46	-0.071234	3908.4	4148.5	0.6361	0.26236	0.73764	0.52471	0.76675	FALSE
ASAP1_5	ASAP1	450.82	451.29	495.95	410.81	512.65	417.33	451.29	417.33	-0.11261	997.48	2131.2	0.73565	0.23097	0.76903	0.46195	0.72225	FALSE
ASAP1_6	ASAP1	245.5	179.02	171.36	158.37	185.12	155.37	179.02	158.37	-0.17578	2238.7	805.33	0.72771	0.2334	0.7666	0.46679	0.72501	FALSE
ASAP1_7	ASAP1	441	371.1	350.79	278.64	305.62	361.32	371.1	305.62	-0.27924	2649.3	1734.5	1.5723	0.057946	0.94205	0.11589	0.35928	FALSE
ASAP1_8	ASAP1	163.37	167.83	144.15	88.117	138.02	150.85	163.37	138.02	-0.24161	194.66	731.4	0.93717	0.17434	0.82566	0.34867	0.63885	FALSE
ASAP1_9	ASAP1	209.79	215.39	259.06	254.82	158.83	244.79	215.39	244.79	0.18384	969.47	978.32	0.94021	0.82645	0.17355	0.34711	0.6372	TRUE
ASB7_1	ASB7	905.21	1080.7	1050.4	633.49	714.21	773.23	1050.4	714.21	-0.55583	10993	5188.4	4.6668	1.5293e-06	1	3.0586e-06	9.6818e-05	FALSE
ASB7_10	ASB7	180.33	175.29	168.34	139.32	174.17	174.34	175.29	174.17	-0.0092195	36.847	787.69	0.040013	0.48404	0.51596	0.96808	0.98667	FALSE
ASB7_11	ASB7	652.57	524.01	630.02	331.03	491.84	381.19	630.02	381.19	-0.72337	5872.6	3028.3	4.5216	3.0694e-06	1	6.1387e-06	0.00018057	FALSE
ASB7_12	ASB7	332.98	354.32	335.67	196.48	177.46	247.5	335.67	196.48	-0.76967	177.4	1560.6	3.5235	0.00021291	0.99979	0.00042582	0.0068527	FALSE
ASB7_13	ASB7	179.44	281.59	230.84	197.67	203.75	151.75	230.84	197.67	-0.22277	2608.9	1052.3	1.0226	0.15326	0.84674	0.30652	0.5991	FALSE
ASB7_14	ASB7	269.6	178.09	207.65	175.04	166.5	166.21	207.65	166.5	-0.31693	2355.7	941.4	1.3412	0.089926	0.91007	0.17985	0.45825	FALSE
ASB7_15	ASB7	963.24	1006.1	1046.3	964.52	909.19	881.62	1006.1	909.19	-0.14593	1727.7	4958.2	1.3759	0.084432	0.91557	0.16886	0.44241	FALSE
ASB7_2	ASB7	874.86	815.86	671.35	593	667.1	607.02	815.86	607.02	-0.42597	12183	3976	3.312	0.00046316	0.99954	0.00092633	0.012981	FALSE
ASB7_3	ASB7	316.91	297.44	216.73	194.09	285.9	214.08	297.44	214.08	-0.47254	3446.9	1374.1	2.2487	0.012266	0.98773	0.024532	0.13727	FALSE
ASB7_4	ASB7	389.22	466.2	449.58	388.19	336.29	362.22	449.58	362.22	-0.31092	1959.6	2122.7	1.896	0.028978	0.97102	0.057955	0.23777	FALSE
ASB7_5	ASB7	264.24	234.97	228.82	184.57	168.69	265.57	234.97	184.57	-0.34664	447.43	1072.1	1.5392	0.061877	0.93812	0.12375	0.3735	FALSE
ASB7_6	ASB7	210.68	221.91	242.93	196.48	196.08	158.08	221.91	196.08	-0.17772	284.03	1009.5	0.81311	0.20808	0.79192	0.41615	0.68965	FALSE
ASB7_7	ASB7	303.52	274.13	273.18	320.32	420.64	219.5	274.13	320.32	0.22388	432.47	1261	1.3007	0.90331	0.096687	0.19337	0.47522	TRUE
ASB7_8	ASB7	720.42	799.08	831.62	866.88	782.12	696.45	799.08	782.12	-0.030898	3622.9	3889.9	0.27182	0.39288	0.60712	0.78576	0.90985	FALSE
ASB7_9	ASB7	199.08	173.43	183.46	172.66	154.45	192.4	183.46	172.66	-0.087042	172.23	826.35	0.3757	0.35357	0.64643	0.70714	0.87399	FALSE
ASCL1_1	ASCL1	228.53	261.07	302.41	164.33	194.98	235.76	261.07	194.98	-0.41925	1383.6	1197.9	1.9096	0.028092	0.97191	0.056184	0.23446	FALSE
ASCL1_10	ASCL1	609.72	497.91	563.49	507.27	523.61	651.28	563.49	523.61	-0.10571	3219.3	2692.5	0.76857	0.22107	0.77893	0.44215	0.70916	FALSE
ASCL1_11	ASCL1	120.52	99.768	98.787	70.255	75.583	140.92	99.768	75.583	-0.39594	215.73	435.37	1.1591	0.12321	0.87679	0.24643	0.53675	FALSE
ASCL1_12	ASCL1	387.44	309.56	304.42	279.83	280.42	322.48	309.56	280.42	-0.14212	3045.7	1433.1	0.76963	0.22076	0.77924	0.44152	0.7088	FALSE
ASCL1_13	ASCL1	1309.6	1249.4	1335.6	1459.9	1291.5	1103.8	1309.6	1291.5	-0.02009	2149.6	6546	0.22402	0.41137	0.58863	0.82274	0.92747	FALSE
ASCL1_14	ASCL1	1176.6	1332.4	1191.5	1344.4	1112.9	1037	1191.5	1112.9	-0.098308	10041	5925.4	1.0205	0.15376	0.84624	0.30751	0.59964	FALSE
ASCL1_15	ASCL1	267.81	282.52	303.42	328.65	372.44	326.09	282.52	328.65	0.21749	326.45	1301.6	1.2786	0.89949	0.10051	0.20103	0.48477	TRUE
ASCL1_2	ASCL1	254.42	206.06	186.48	264.35	239.89	195.11	206.06	239.89	0.21834	1361	933.81	1.1071	0.86588	0.13412	0.26824	0.55959	TRUE
ASCL1_3	ASCL1	1328.4	1380	1304.4	1287.2	1564.2	1282.7	1328.4	1287.2	-0.045356	1619	6644.8	0.50473	0.30687	0.69313	0.61375	0.82403	FALSE
ASCL1_4	ASCL1	516.88	466.2	480.83	538.23	420.64	459.78	480.83	459.78	-0.06444	756.84	2278.3	0.44096	0.32962	0.67038	0.65924	0.84807	FALSE
ASCL1_5	ASCL1	141.94	165.04	152.21	136.94	269.47	231.25	152.21	231.25	0.60012	134.98	678.96	3.0331	0.99879	0.0012102	0.0024204	0.027443	TRUE
ASCL1_6	ASCL1	246.39	298.37	272.17	292.93	361.49	227.63	272.17	292.93	0.10568	675.58	1251.5	0.58686	0.72135	0.27865	0.5573	0.7885	TRUE
ASCL1_7	ASCL1	166.04	204.2	229.83	276.26	239.89	136.4	204.2	239.89	0.23139	1056.3	924.92	1.1738	0.87975	0.12025	0.24049	0.53063	TRUE
ASCL1_8	ASCL1	295.49	305.83	273.18	272.68	225.65	163.5	295.49	225.65	-0.38748	302.42	1364.6	1.8904	0.029349	0.97065	0.058699	0.23932	FALSE
ASCL1_9	ASCL1	917.71	858.75	962.67	989.52	1097.6	898.79	917.71	989.52	0.10858	2748.7	4500.6	1.0705	0.8578	0.1422	0.2844	0.57657	TRUE
ASH2L_1	ASH2L	225.86	229.37	178.42	217.91	256.33	170.72	225.86	217.91	-0.051445	1131.3	1028.4	0.24781	0.40214	0.59786	0.80428	0.91767	FALSE
ASH2L_10	ASH2L	179.44	145.46	191.53	101.21	93.11	141.82	179.44	101.21	-0.81988	650.39	807.28	2.753	0.0029525	0.99705	0.005905	0.052756	FALSE
ASH2L_11	ASH2L	128.55	127.74	97.779	67.874	59.152	83.104	127.74	67.874	-0.90244	449.18	564.63	2.5194	0.005877	0.99412	0.011754	0.084457	FALSE
ASH2L_12	ASH2L	282.1	289.05	265.11	207.19	210.32	308.03	282.1	210.32	-0.42188	168.42	1299.6	1.9911	0.023235	0.97677	0.04647	0.20961	FALSE
ASH2L_13	ASH2L	40.172	86.714	95.763	80.972	51.484	82.2	86.714	80.972	-0.097679	1124	375.67	0.29626	0.38351	0.61649	0.76703	0.90206	FALSE
ASH2L_14	ASH2L	126.77	169.7	123.99	75.018	117.21	99.363	126.77	99.363	-0.34827	925.49	560.1	1.1579	0.12346	0.87654	0.24692	0.53745	FALSE
ASH2L_15	ASH2L	89.271	89.511	90.722	14.289	55.866	20.776	89.511	20.776	-2.0554	0.76205	388.43	3.4907	0.00024091	0.99976	0.00048183	0.0075193	FALSE
ASH2L_2	ASH2L	104.45	159.44	145.16	73.827	124.88	194.21	145.16	124.88	-0.2155	930.63	645.88	0.79794	0.21245	0.78755	0.4249	0.69752	FALSE
ASH2L_3	ASH2L	269.6	306.76	281.24	284.59	190.6	238.47	281.24	238.47	-0.23706	393.47	1295.4	1.1882	0.11737	0.88263	0.23474	0.52382	FALSE
ASH2L_4	ASH2L	182.11	266.67	242.93	247.68	37.244	151.75	242.93	151.75	-0.67528	2131.2	1110.4	2.7362	0.0031074	0.99689	0.0062148	0.054856	FALSE
ASH2L_5	ASH2L	116.95	96.038	116.93	57.157	38.339	60.521	116.93	57.157	-1.0199	218.26	514.48	2.6353	0.004203	0.9958	0.0084061	0.067034	FALSE
ASH2L_6	ASH2L	32.138	55.945	39.313	46.44	78.869	54.198	39.313	54.198	0.45337	164.05	163.54	1.164	0.87765	0.12235	0.2447	0.53482	TRUE
ASH2L_7	ASH2L	425.82	405.6	392.12	302.45	315.48	250.21	405.6	302.45	-0.42213	295.36	1904.6	2.3634	0.009054	0.99095	0.018108	0.11315	FALSE
ASH2L_8	ASH2L	124.98	94.173	121.97	73.827	36.149	63.231	121.97	63.231	-0.93698	390.88	537.83	2.5329	0.0056569	0.99434	0.011314	0.0826	FALSE
ASH2L_9	ASH2L	210.68	201.4	163.3	119.08	233.32	179.76	201.4	179.76	-0.16316	768.88	911.59	0.71685	0.23673	0.76327	0.47347	0.73065	FALSE
ATG14_1	ATG14	349.94	275.06	331.64	395.33	418.45	365.84	331.64	395.33	0.25275	1768.1	1540.9	1.6226	0.94766	0.05234	0.10468	0.33979	TRUE
ATG14_10	ATG14	199.08	197.67	138.1	120.27	127.07	119.24	197.67	120.27	-0.71219	1775.4	893.83	2.589	0.0048126	0.99519	0.0096252	0.07311	FALSE
ATG14_11	ATG14	458.86	392.54	388.09	423.91	430.5	287.25	392.54	423.91	0.11064	2208.5	1840.2	0.73122	0.76768	0.23232	0.46464	0.72384	TRUE
ATG14_12	ATG14	245.5	286.25	303.42	448.92	373.53	189.69	286.25	373.53	0.38279	977.76	1319.7	2.4027	0.99186	0.008138	0.016276	0.10573	TRUE
ATG14_13	ATG14	744.52	911.9	755.01	877.59	842.37	822	755.01	842.37	0.15776	12361	3664.3	1.4431	0.92551	0.074491	0.14898	0.41319	TRUE
ATG14_14	ATG14	176.76	154.78	176.4	203.62	170.88	139.11	176.4	170.88	-0.045609	233.87	792.94	0.19605	0.42228	0.57772	0.84457	0.93561	FALSE
ATG14_15	ATG14	135.69	95.106	96.771	185.76	145.69	76.781	96.771	145.69	0.58529	758.85	421.63	2.3824	0.9914	0.0086003	0.017201	0.10947	TRUE
ATG14_2	ATG14	549.02	521.22	646.14	625.15	664.91	607.02	549.02	625.15	0.18703	5103.2	2619.8	1.4874	0.93155	0.068453	0.13691	0.39525	TRUE
ATG14_3	ATG14	237.46	266.67	178.42	265.54	186.22	281.83	237.46	265.54	0.16059	2169.5	1084.1	0.85277	0.80311	0.19689	0.39379	0.67429	TRUE
ATG14_4	ATG14	378.51	305.83	400.19	251.25	327.53	416.42	378.51	327.53	-0.20813	2876.1	1771	1.2115	0.11285	0.88715	0.2257	0.51359	FALSE
ATG14_5	ATG14	45.528	71.796	77.618	52.394	87.633	96.653	71.796	87.633	0.28399	361.93	308.03	0.90236	0.81656	0.18344	0.36687	0.65375	TRUE
ATG14_6	ATG14	291.02	301.17	310.47	256.01	249.75	365.84	301.17	256.01	-0.2335	94.725	1392.2	1.2102	0.11311	0.88689	0.22622	0.51401	FALSE
ATG14_7	ATG14	101.77	158.51	94.754	119.08	100.78	73.167	101.77	100.78	-0.013991	1634.3	444.56	0.047039	0.48124	0.51876	0.96248	0.98443	FALSE
ATG14_8	ATG14	35.709	51.283	68.546	50.012	39.435	92.137	51.283	50.012	-0.03549	270.28	216.25	0.086721	0.46545	0.53455	0.93089	0.97183	FALSE
ATG14_9	ATG14	167.83	224.71	255.03	133.37	257.42	252.92	224.71	252.92	0.16992	2077.3	1022.9	0.88213	0.81115	0.18885	0.3777	0.66091	TRUE
ATG16L1_1	ATG16L1	1181.1	1165.5	1299.3	982.38	1291.5	1277.3	1181.1	1277.3	0.11289	7116.5	5870.8	1.2556	0.89537	0.10463	0.20925	0.49561	TRUE
ATG16L1_10	ATG16L1	50.885	50.35	75.602	14.289	47.103	46.068	50.885	46.068	-0.14055	305.61	214.49	0.32929	0.37097	0.62903	0.74194	0.89008	FALSE
ATG16L1_11	ATG16L1	176.76	179.02	233.86	325.08	222.37	137.3	179.02	222.37	0.31124	1506.2	805.33	1.5274	0.93667	0.06333	0.12666	0.37882	TRUE
ATG16L1_12	ATG16L1	749.88	808.4	864.89	797.81	865.37	950.27	808.4	865.37	0.098137	3307.7	3937.7	0.90793	0.81804	0.18196	0.36391	0.65117	TRUE
ATG16L1_13	ATG16L1	492.78	470.87	457.64	506.07	471.03	624.18	470.87	506.07	0.10382	327.48	2228.7	0.74579	0.7721	0.2279	0.4558	0.71912	TRUE
ATG16L1_14	ATG16L1	63.383	57.809	64.514	19.052	65.725	51.488	63.383	51.488	-0.29468	16.17	270.2	0.72376	0.23461	0.76539	0.46922	0.7272	FALSE
ATG16L1_15	ATG16L1	105.34	74.593	64.514	90.498	95.301	78.587	74.593	90.498	0.27549	523.5	320.66	0.88821	0.81278	0.18722	0.37443	0.65866	TRUE
ATG16L1_2	ATG16L1	51.777	48.485	73.586	86.926	55.866	46.068	51.777	55.866	0.10764	243.22	218.45	0.27662	0.60887	0.39113	0.78225	0.9079	TRUE
ATG16L1_3	ATG16L1	245.5	213.52	238.9	158.37	188.41	199.63	238.9	188.41	-0.34093	343.82	1091	1.5286	0.063179	0.93682	0.12636	0.37843	FALSE
ATG16L1_4	ATG16L1	244.6	194.87	170.36	185.76	191.7	182.47	194.87	185.76	-0.068744	1537.1	880.53	0.30716	0.37936	0.62064	0.75872	0.89795	FALSE
ATG16L1_5	ATG16L1	220.5	208.86	132.05	186.95	147.88	168.92	208.86	168.92	-0.30459	3017.5	947.15	1.2978	0.09717	0.90283	0.19434	0.47666	FALSE
ATG16L1_6	ATG16L1	383.87	345.92	391.11	328.65	343.96	556.43	383.87	343.96	-0.15794	746.1	1797.4	0.94135	0.17326	0.82674	0.34653	0.63698	FALSE
ATG16L1_7	ATG16L1	296.38	169.7	216.73	163.13	153.36	238.47	216.73	163.13	-0.40763	4278.3	984.73	1.7078	0.043838	0.95616	0.087676	0.30572	FALSE
ATG16L1_8	ATG16L1	137.48	197.67	258.05	246.49	230.04	196.92	197.67	230.04	0.21774	3634.7	893.83	1.0825	0.8605	0.1395	0.27901	0.5713	TRUE
ATG16L1_9	ATG16L1	979.31	963.18	944.52	872.83	890.57	891.56	963.18	890.57	-0.11296	304.14	4735.8	1.0551	0.14568	0.85432	0.29136	0.58291	FALSE
ATP5F1_1	ATP5F1	125.87	96.971	91.73	209.57	106.25	286.35	96.971	209.57	1.1039	431.4	422.54	5.4779	1	2.1515e-08	4.3029e-08	2.0328e-06	TRUE
ATP5F1_10	ATP5F1	253.53	219.12	294.34	227.44	316.57	270.99	253.53	270.99	0.095716	1425	1161.5	0.51231	0.69578	0.30422	0.60843	0.82093	TRUE
ATP5F1_11	ATP5F1	480.28	458.75	489.9	463.21	471.03	519.4	480.28	471.03	-0.028011	278.15	2275.6	0.194	0.42309	0.57691	0.84618	0.93634	FALSE
ATP5F1_12	ATP5F1	420.47	346.86	330.63	420.34	406.4	551.92	346.86	420.34	0.27649	2841	1615.4	1.8283	0.96625	0.033753	0.067505	0.2601	TRUE
ATP5F1_13	ATP5F1	49.992	70.863	82.658	84.544	87.633	100.27	70.863	87.633	0.30259	287.36	303.82	0.96208	0.83199	0.16801	0.33602	0.62813	TRUE
ATP5F1_14	ATP5F1	94.628	62.471	82.658	154.8	107.35	140.01	82.658	140.01	0.75324	275.39	357.22	3.0345	0.9988	0.0012045	0.002409	0.027413	TRUE
ATP5F1_15	ATP5F1	202.65	253.62	247.97	236.96	257.42	304.41	247.97	257.42	0.053727	1043.2	1134.7	0.28044	0.61043	0.38957	0.77914	0.90685	TRUE
ATP5F1_2	ATP5F1	49.099	59.674	57.458	79.781	46.007	66.844	57.458	66.844	0.21484	37.387	243.71	0.60129	0.72614	0.27386	0.54771	0.78128	TRUE
ATP5F1_3	ATP5F1	318.7	349.65	289.3	284.59	339.58	334.22	318.7	334.22	0.068401	911.14	1477.7	0.40381	0.65682	0.34318	0.68635	0.86348	TRUE
ATP5F1_4	ATP5F1	137.48	97.903	152.21	121.46	135.83	136.4	137.48	135.83	-0.017265	891.63	609.99	0.066696	0.47341	0.52659	0.94682	0.97917	FALSE
ATP5F1_5	ATP5F1	570.44	551.05	605.82	753.75	635.34	721.74	570.44	721.74	0.33886	813.84	2727.6	2.8969	0.99812	0.0018844	0.0037688	0.038029	TRUE
ATP5F1_6	ATP5F1	47.314	76.458	66.53	27.388	41.626	48.778	66.53	41.626	-0.6638	233.91	284.32	1.4772	0.069807	0.93019	0.13961	0.40047	FALSE
ATP5F1_7	ATP5F1	70.524	100.7	86.69	71.446	131.45	106.59	86.69	106.59	0.29505	228.81	375.57	1.0268	0.84775	0.15225	0.3045	0.59676	TRUE
ATP5F1_8	ATP5F1	233	328.21	274.18	395.33	305.62	229.44	274.18	305.62	0.15606	2307.4	1261.3	0.88517	0.81197	0.18803	0.37606	0.65993	TRUE
ATP5F1_9	ATP5F1	171.4	128.67	143.14	270.3	130.35	300.8	143.14	270.3	0.91244	504	636.45	5.0406	1	2.3205e-07	4.641e-07	1.7382e-05	TRUE
ATP6AP1_1	ATP6AP1	107.13	92.309	86.69	88.117	60.248	101.17	92.309	88.117	-0.066317	125.56	401.21	0.20929	0.41711	0.58289	0.83422	0.93207	FALSE
ATP6AP1_10	ATP6AP1	41.958	51.283	14.112	19.052	37.244	2.7099	41.958	19.052	-1.0992	431.16	175.12	1.7391	0.041008	0.95899	0.082017	0.294	FALSE
ATP6AP1_11	ATP6AP1	24.103	55.012	63.506	51.203	50.389	47.875	55.012	50.389	-0.12429	513.75	232.82	0.30326	0.38085	0.61915	0.76169	0.89908	FALSE
ATP6AP1_12	ATP6AP1	66.954	60.607	62.498	13.098	47.103	49.682	62.498	47.103	-0.40059	11.716	266.23	0.94372	0.17266	0.82734	0.34531	0.63605	FALSE
ATP6AP1_13	ATP6AP1	572.23	468.07	578.61	541.8	477.6	700.06	572.23	541.8	-0.0787	5445	2736.6	0.58174	0.28037	0.71963	0.56074	0.79086	FALSE
ATP6AP1_14	ATP6AP1	91.95	47.553	38.305	102.41	66.82	31.616	47.553	66.82	0.48215	1028.3	199.75	1.3632	0.91356	0.086438	0.17288	0.44834	TRUE
ATP6AP1_15	ATP6AP1	187.47	170.63	192.53	133.37	122.69	146.33	187.47	133.37	-0.48817	154.59	845.36	1.8609	0.031383	0.96862	0.062765	0.25034	FALSE
ATP6AP1_2	ATP6AP1	99.984	115.62	74.594	132.17	33.958	53.295	99.984	53.295	-0.89524	444.55	436.36	2.2351	0.012705	0.98729	0.025411	0.14073	FALSE
ATP6AP1_3	ATP6AP1	104.45	74.593	43.345	108.36	33.958	61.425	74.593	61.425	-0.27614	933.86	320.66	0.73541	0.23105	0.76895	0.46209	0.72225	FALSE
ATP6AP1_4	ATP6AP1	29.46	19.581	54.433	10.717	24.099	55.101	29.46	24.099	-0.27927	360.64	120.77	0.49496	0.31031	0.68969	0.62063	0.82759	FALSE
ATP6AP1_5	ATP6AP1	28.567	73.66	29.233	20.243	8.7633	51.488	29.233	20.243	-0.50913	987.13	119.79	0.83201	0.2027	0.7973	0.4054	0.6819	FALSE
ATP6AP1_6	ATP6AP1	391.01	340.33	308.46	376.28	259.61	269.18	340.33	269.18	-0.33722	1792.2	1583.4	1.7879	0.036894	0.96311	0.073788	0.27498	FALSE
ATP6AP1_7	ATP6AP1	43.743	45.688	67.538	69.064	81.06	66.844	45.688	69.064	0.58563	240.6	191.53	1.6891	0.95438	0.04562	0.091241	0.31331	TRUE
ATP6AP1_8	ATP6AP1	27.674	46.62	35.281	69.064	50.389	91.233	35.281	69.064	0.94947	93.225	145.96	2.7963	0.99741	0.0025891	0.0051783	0.047982	TRUE
ATP6AP1_9	ATP6AP1	102.66	61.539	109.87	50.012	85.442	70.458	102.66	70.458	-0.53673	871.57	448.67	1.5204	0.064205	0.93579	0.12841	0.38195	FALSE
ATP6AP2_1	ATP6AP2	71.417	92.309	121.97	78.59	79.965	144.53	92.309	79.965	-0.20471	658.16	401.21	0.61626	0.26886	0.73114	0.53772	0.77474	FALSE
ATP6AP2_10	ATP6AP2	216.04	258.28	217.73	372.71	180.74	140.01	217.73	180.74	-0.26728	823.34	989.55	1.1759	0.11981	0.88019	0.23962	0.5298	FALSE
ATP6AP2_11	ATP6AP2	87.486	33.567	40.321	51.203	59.152	74.071	40.321	59.152	0.54174	1135.1	167.95	1.4531	0.92683	0.073173	0.14635	0.40943	TRUE
ATP6AP2_12	ATP6AP2	93.735	64.336	88.706	84.544	82.156	45.165	88.706	82.156	-0.10939	309.59	384.76	0.33396	0.3692	0.6308	0.73841	0.88794	FALSE
ATP6AP2_13	ATP6AP2	149.08	124.94	148.18	177.42	97.491	116.53	148.18	116.53	-0.34407	270.39	660.05	1.2321	0.10896	0.89104	0.21792	0.50659	FALSE
ATP6AP2_14	ATP6AP2	200.86	144.52	146.16	208.38	178.55	132.79	146.16	178.55	0.28698	1497.2	650.6	1.2698	0.89792	0.10208	0.20417	0.48871	TRUE
ATP6AP2_15	ATP6AP2	25.889	21.445	7.0562	1.1908	10.954	14.453	21.445	10.954	-0.90892	113.4	86.512	1.1731	0.12038	0.87962	0.24075	0.53069	FALSE
ATP6AP2_2	ATP6AP2	105.34	72.728	60.482	139.32	32.862	113.82	72.728	113.82	0.63904	606.77	312.24	2.3253	0.98997	0.010029	0.020058	0.12122	TRUE
ATP6AP2_3	ATP6AP2	43.743	34.499	55.441	20.243	59.152	77.684	43.743	59.152	0.42695	111.15	182.97	1.1392	0.87261	0.12739	0.25478	0.54455	TRUE
ATP6AP2_4	ATP6AP2	115.16	41.958	67.538	79.781	85.442	81.297	67.538	81.297	0.26394	1461.1	288.85	0.80958	0.7909	0.2091	0.41819	0.69146	TRUE
ATP6AP2_5	ATP6AP2	198.18	123.08	127.01	134.56	135.83	59.618	127.01	134.56	0.082621	2540.4	561.24	0.31848	0.62494	0.37506	0.75012	0.89389	TRUE
ATP6AP2_6	ATP6AP2	424.04	326.34	403.21	297.69	361.49	269.18	403.21	297.69	-0.43645	3171.2	1892.8	2.4254	0.0076467	0.99235	0.015293	0.10135	FALSE
ATP6AP2_7	ATP6AP2	262.46	308.63	339.7	227.44	243.18	330.61	308.63	243.18	-0.34258	1548.7	1428.6	1.7316	0.041675	0.95832	0.08335	0.29659	FALSE
ATP6AP2_8	ATP6AP2	401.72	357.11	365.91	531.08	385.58	464.3	365.91	464.3	0.34271	679.83	1709	2.3799	0.99134	0.0086592	0.017318	0.10981	TRUE
ATP6AP2_9	ATP6AP2	11.605	7.4593	10.08	30.96	40.53	25.292	10.08	30.96	1.5283	4.5976	39.153	3.3369	0.99955	0.00044763	0.00089526	0.012617	TRUE
ATP6V0A4_1	ATP6V0A4	883.79	970.64	937.46	851.4	1004.5	729.87	937.46	851.4	-0.13878	1990.9	4602.7	1.2686	0.10229	0.89771	0.20457	0.48884	FALSE
ATP6V0A4_10	ATP6V0A4	291.02	422.38	313.5	303.64	406.4	367.64	313.5	367.64	0.22919	6180.5	1452.3	1.4209	0.92232	0.077678	0.15536	0.42339	TRUE
ATP6V0A4_11	ATP6V0A4	232.11	212.59	193.54	206	250.85	200.53	212.59	206	-0.045195	371.86	964.96	0.21206	0.41603	0.58397	0.83206	0.93097	FALSE
ATP6V0A4_12	ATP6V0A4	411.54	442.89	359.87	307.22	323.15	393.84	411.54	323.15	-0.3479	1826.7	1934	2.01	0.022215	0.97778	0.04443	0.20391	FALSE
ATP6V0A4_13	ATP6V0A4	234.78	238.7	303.42	270.3	313.29	335.12	238.7	313.29	0.39087	2101.9	1090.1	2.2592	0.98806	0.011935	0.02387	0.1352	TRUE
ATP6V0A4_14	ATP6V0A4	499.92	433.57	508.05	469.16	388.87	319.77	499.92	388.87	-0.36159	2234.1	2373.7	2.2793	0.011324	0.98868	0.022648	0.13154	FALSE
ATP6V0A4_15	ATP6V0A4	183.9	208.86	219.75	132.17	193.89	214.99	208.86	193.89	-0.10678	370.81	947.15	0.4865	0.31331	0.68669	0.62661	0.83107	FALSE
ATP6V0A4_2	ATP6V0A4	369.58	473.66	381.03	351.28	472.12	401.07	381.03	401.07	0.073732	4355.7	1783.4	0.47435	0.68238	0.31762	0.63525	0.83632	TRUE
ATP6V0A4_3	ATP6V0A4	742.74	892.32	803.4	819.25	518.13	658.51	803.4	658.51	-0.28652	5793.1	3912.1	2.3165	0.010265	0.98973	0.02053	0.12292	FALSE
ATP6V0A4_4	ATP6V0A4	124.09	165.04	160.28	105.98	168.69	139.11	160.28	139.11	-0.20299	666.15	716.85	0.7906	0.21459	0.78541	0.42918	0.70003	FALSE
ATP6V0A4_5	ATP6V0A4	233.89	227.51	196.57	207.19	220.18	220.41	227.51	220.18	-0.047042	499.1	1036.3	0.22772	0.40993	0.59007	0.81987	0.92604	FALSE
ATP6V0A4_6	ATP6V0A4	101.77	110.96	86.69	59.538	142.4	164.4	101.77	142.4	0.48067	155.89	444.56	1.9272	0.97302	0.026979	0.053958	0.2289	TRUE
ATP6V0A4_7	ATP6V0A4	132.12	209.79	154.23	64.301	123.78	114.72	154.23	114.72	-0.42376	1788	688.42	1.5058	0.06606	0.93394	0.13212	0.38702	FALSE
ATP6V0A4_8	ATP6V0A4	587.41	554.78	459.66	578.71	486.36	536.56	554.78	536.56	-0.048095	5056.4	2648.8	0.35407	0.36164	0.63836	0.72329	0.88154	FALSE
ATP6V0A4_9	ATP6V0A4	386.55	402.8	478.81	338.18	397.63	362.22	402.8	362.22	-0.15279	3021	1890.8	0.93316	0.17537	0.82463	0.35074	0.64127	FALSE
ATP6V0B_1	ATP6V0B	46.421	35.432	45.361	77.4	55.866	37.939	45.361	55.866	0.29465	49.86	190.09	0.76192	0.77683	0.22317	0.44633	0.71184	TRUE
ATP6V0B_10	ATP6V0B	61.597	44.756	54.433	33.341	65.725	74.974	54.433	65.725	0.26746	72.49	230.24	0.74412	0.77156	0.22844	0.45688	0.71965	TRUE
ATP6V0B_11	ATP6V0B	91.95	51.283	56.449	94.07	46.007	68.651	56.449	68.651	0.27785	643.48	239.22	0.78889	0.78488	0.21512	0.43023	0.7005	TRUE
ATP6V0B_12	ATP6V0B	237.46	302.1	228.82	257.21	315.48	260.15	237.46	260.15	0.13112	2126.4	1084.1	0.68909	0.75462	0.24538	0.49077	0.7421	TRUE
ATP6V0B_13	ATP6V0B	135.69	179.96	187.49	234.58	171.98	225.83	179.96	225.83	0.32595	1008	809.74	1.612	0.94652	0.053484	0.10697	0.34357	TRUE
ATP6V0B_14	ATP6V0B	120.52	69.931	106.85	138.13	121.59	177.95	106.85	138.13	0.36738	774.92	467.94	1.4459	0.9259	0.074101	0.1482	0.41235	TRUE
ATP6V0B_15	ATP6V0B	154.44	178.09	103.83	141.7	139.12	118.33	154.44	139.12	-0.14972	1560.5	689.41	0.58357	0.27975	0.72025	0.55951	0.79046	FALSE
ATP6V0B_2	ATP6V0B	110.7	109.09	86.69	232.2	173.07	173.43	109.09	173.43	0.66397	252.21	478.27	2.9421	0.99837	0.0016299	0.0032598	0.033881	TRUE
ATP6V0B_3	ATP6V0B	66.954	79.255	115.92	127.41	136.93	106.59	79.255	127.41	0.67812	747.94	341.77	2.6049	0.99541	0.004595	0.00919	0.070702	TRUE
ATP6V0B_4	ATP6V0B	253.53	287.18	351.8	352.47	340.67	175.24	287.18	340.67	0.24563	2654	1324.3	1.4699	0.9292	0.070796	0.14159	0.40309	TRUE
ATP6V0B_5	ATP6V0B	707.03	632.17	588.69	743.04	681.34	747.93	632.17	743.04	0.23277	3747.2	3039.3	2.0109	0.97783	0.022165	0.044331	0.20387	TRUE
ATP6V0B_6	ATP6V0B	133.01	175.29	132.05	153.61	168.69	144.53	133.01	153.61	0.20623	894.2	589.18	0.84844	0.8019	0.1981	0.39619	0.67552	TRUE
ATP6V0B_7	ATP6V0B	150.87	94.173	114.92	91.689	148.98	160.79	114.92	148.98	0.37166	861.44	505.16	1.5154	0.93517	0.06483	0.12966	0.38375	TRUE
ATP6V0B_8	ATP6V0B	260.67	178.09	225.8	161.94	233.32	205.95	225.8	205.95	-0.13211	1746.1	1028.2	0.61891	0.26799	0.73201	0.53598	0.77387	FALSE
ATP6V0B_9	ATP6V0B	320.48	300.24	225.8	275.07	261.8	284.54	300.24	275.07	-0.12588	2975.5	1387.7	0.67566	0.24963	0.75037	0.49926	0.74922	FALSE
ATP6V0C_1	ATP6V0C	39.279	36.364	25.201	40.486	16.431	17.163	36.364	17.163	-1.0407	66.56	150.67	1.5766	0.05744	0.94256	0.11488	0.35786	FALSE
ATP6V0C_10	ATP6V0C	0	2.7972	4.0321	0	5.477	7.2264	2.7972	5.477	0.77039	4.6747	10.2	0.8391	0.75204	0.24796	0.49591	0.74651	TRUE
ATP6V0C_11	ATP6V0C	66.061	23.31	18.144	60.729	28.481	53.295	23.31	53.295	1.1592	927.15	94.432	3.0856	0.99898	0.0010241	0.0020483	0.024307	TRUE
ATP6V0C_12	ATP6V0C	65.168	38.229	113.91	97.643	24.099	152.66	65.168	97.643	0.57607	1550.6	278.21	1.947	0.97423	0.02577	0.051541	0.22359	TRUE
ATP6V0C_13	ATP6V0C	13.391	21.445	10.08	26.197	16.431	10.84	13.391	16.431	0.27653	37.919	52.755	0.4186	0.65086	0.34914	0.69828	0.86914	TRUE
ATP6V0C_14	ATP6V0C	24.996	62.471	62.498	63.11	42.721	36.132	62.471	42.721	-0.53778	702.21	266.12	1.211	0.11294	0.88706	0.22589	0.51382	FALSE
ATP6V0C_15	ATP6V0C	144.62	99.768	136.08	94.07	136.93	83.104	136.08	94.07	-0.52799	695.85	603.49	1.7102	0.043613	0.95639	0.087225	0.3049	FALSE
ATP6V0C_2	ATP6V0C	77.666	135.2	125	86.926	66.82	180.66	125	86.926	-0.51901	1172.1	551.87	1.6205	0.052559	0.94744	0.10512	0.34033	FALSE
ATP6V0C_3	ATP6V0C	389.22	413.99	323.58	346.51	312.19	362.22	389.22	346.51	-0.16724	2461.5	1823.8	1.0001	0.15862	0.84138	0.31725	0.60948	FALSE
ATP6V0C_4	ATP6V0C	174.97	168.77	150.2	121.46	216.89	117.43	168.77	121.46	-0.47126	191.68	756.86	1.7196	0.042752	0.95725	0.085503	0.30082	FALSE
ATP6V0C_5	ATP6V0C	56.241	34.499	54.433	38.104	7.6679	46.068	54.433	38.104	-0.50342	200.32	230.24	1.0768	0.14079	0.85921	0.28158	0.57319	FALSE
ATP6V0C_6	ATP6V0C	14.283	7.4593	8.0642	7.1446	0	15.356	8.0642	7.1446	-0.15434	19.522	30.977	0.28091	0.38939	0.61061	0.77878	0.90685	FALSE
ATP6V0C_7	ATP6V0C	3.5709	8.3917	8.0642	0	2.1908	2.7099	8.0642	2.1908	-1.5063	10.149	30.977	1.4208	0.077691	0.92231	0.15538	0.42339	FALSE
ATP6V0C_8	ATP6V0C	1.7854	5.5945	5.0401	3.5723	7.6679	6.3231	5.0401	6.3231	0.27788	5.4502	18.916	0.29499	0.56201	0.43799	0.87597	0.9498	TRUE
ATP6V0C_9	ATP6V0C	22.318	29.837	28.225	20.243	33.958	36.132	28.225	33.958	0.25842	18.745	115.45	0.53355	0.70189	0.29811	0.59622	0.8134	TRUE
ATP6V0D1_1	ATP6V0D1	12.498	18.648	15.12	61.92	16.431	40.649	15.12	40.649	1.3694	9.6612	59.933	3.2975	0.9995	0.00050042	0.0010008	0.013835	TRUE
ATP6V0D1_10	ATP6V0D1	83.915	146.39	119.96	146.46	150.07	129.17	119.96	146.46	0.28589	998.8	528.49	1.1531	0.87557	0.12443	0.24886	0.53912	TRUE
ATP6V0D1_11	ATP6V0D1	70.524	58.742	75.602	146.46	116.11	172.53	70.524	146.46	1.0439	82.306	302.3	4.3677	0.99999	6.279e-06	1.2558e-05	0.00034498	TRUE
ATP6V0D1_12	ATP6V0D1	326.73	322.61	326.6	421.53	364.77	238.47	326.6	364.77	0.159	7.9556	1516.3	0.98027	0.83652	0.16348	0.32695	0.62019	TRUE
ATP6V0D1_13	ATP6V0D1	85.701	42.891	45.361	142.89	99.682	117.43	45.361	117.43	1.353	816.69	190.09	5.2272	1	8.6102e-08	1.722e-07	7.2071e-06	TRUE
ATP6V0D1_14	ATP6V0D1	188.36	216.32	255.03	206	139.12	193.31	216.32	193.31	-0.16148	1140.1	982.78	0.73407	0.23145	0.76855	0.46291	0.7224	FALSE
ATP6V0D1_15	ATP6V0D1	90.164	64.336	78.626	100.02	123.78	64.134	78.626	100.02	0.34339	168.66	338.92	1.1623	0.87745	0.12255	0.2451	0.53546	TRUE
ATP6V0D1_2	ATP6V0D1	320.48	161.31	222.77	234.58	145.69	177.05	222.77	177.05	-0.32978	6662.8	1013.7	1.4362	0.075469	0.92453	0.15094	0.41676	FALSE
ATP6V0D1_3	ATP6V0D1	67.846	57.809	97.779	140.51	121.59	134.59	67.846	134.59	0.97782	498.34	290.24	3.9178	0.99996	4.4678e-05	8.9356e-05	0.0018762	TRUE
ATP6V0D1_4	ATP6V0D1	19.64	32.634	35.281	26.197	32.862	54.198	32.634	32.862	0.0097437	87.932	134.48	0.019655	0.50663	0.49337	0.98673	0.99422	TRUE
ATP6V0D1_5	ATP6V0D1	122.3	163.17	90.722	127.41	185.12	135.5	122.3	135.5	0.14666	1333.8	539.37	0.56809	0.71501	0.28499	0.56998	0.79659	TRUE
ATP6V0D1_6	ATP6V0D1	8.9271	28.905	22.177	52.394	16.431	34.325	22.177	34.325	0.60804	110.41	89.613	1.2834	0.89935	0.10065	0.20129	0.48484	TRUE
ATP6V0D1_7	ATP6V0D1	231.21	283.45	353.82	281.02	276.04	355.9	283.45	281.02	-0.012389	3840.1	1306.2	0.067301	0.47317	0.52683	0.94634	0.979	FALSE
ATP6V0D1_8	ATP6V0D1	108.91	141.73	148.18	103.6	107.35	133.69	141.73	107.35	-0.39755	559.24	629.84	1.3698	0.085382	0.91462	0.17076	0.44509	FALSE
ATP6V0D1_9	ATP6V0D1	503.49	427.04	421.36	408.43	438.16	407.39	427.04	408.43	-0.064134	2938.3	2010.8	0.41505	0.33905	0.66095	0.67811	0.85809	FALSE
ATP6V1A_1	ATP6V1A	267.81	228.44	309.46	321.51	240.99	182.47	267.81	240.99	-0.15166	1642.5	1230.4	0.76471	0.22222	0.77778	0.44444	0.71046	FALSE
ATP6V1A_10	ATP6V1A	30.352	63.404	39.313	9.5261	48.198	28.906	39.313	28.906	-0.43083	330.33	163.54	0.81674	0.20704	0.79296	0.41408	0.68785	FALSE
ATP6V1A_11	ATP6V1A	0	2.7972	2.0161	3.5723	0	0	2.0161	0	-1.5927	2.3374	7.2352	0.85057	0.1975	0.8025	0.39501	0.67469	FALSE
ATP6V1A_12	ATP6V1A	52.67	46.62	64.514	30.96	63.534	65.941	52.67	63.534	0.26593	88.434	222.41	0.72845	0.76678	0.23322	0.46644	0.72491	TRUE
ATP6V1A_13	ATP6V1A	34.816	3.7296	7.0562	1.1908	6.5725	30.712	7.0562	6.5725	-0.089335	390.83	26.926	0.22313	0.41172	0.58828	0.82344	0.92747	FALSE
ATP6V1A_14	ATP6V1A	50.885	60.607	121.97	46.44	51.484	81.297	60.607	51.484	-0.2312	1930.1	257.77	0.56836	0.2849	0.7151	0.56979	0.79647	FALSE
ATP6V1A_15	ATP6V1A	46.421	52.215	34.273	34.532	23.004	32.519	46.421	32.519	-0.50056	90.574	194.76	0.99771	0.15921	0.84079	0.31842	0.61065	FALSE
ATP6V1A_2	ATP6V1A	94.628	114.69	102.82	111.93	148.98	141.82	102.82	141.82	0.46012	103.97	449.38	1.8397	0.9671	0.032905	0.065809	0.2573	TRUE
ATP6V1A_3	ATP6V1A	5.3563	0.93241	7.0562	16.671	15.336	41.552	5.3563	16.671	1.4751	11.23	20.163	2.5198	0.99335	0.0066458	0.013292	0.091688	TRUE
ATP6V1A_4	ATP6V1A	145.51	129.6	203.62	101.21	134.74	164.4	145.51	134.74	-0.11023	1814.8	647.55	0.42351	0.33596	0.66404	0.67192	0.8551	FALSE
ATP6V1A_5	ATP6V1A	33.923	40.094	32.257	54.775	54.77	58.715	33.923	54.775	0.67544	20.426	140.06	1.7619	0.96088	0.039124	0.078247	0.28594	TRUE
ATP6V1A_6	ATP6V1A	75.881	62.471	83.666	66.683	76.679	104.78	75.881	76.679	0.014896	120.21	326.49	0.04416	0.51761	0.48239	0.96479	0.98504	TRUE
ATP6V1A_7	ATP6V1A	108.02	62.471	83.666	51.203	73.392	83.104	83.666	73.392	-0.18663	521.12	361.8	0.54014	0.29455	0.70545	0.5891	0.80892	FALSE
ATP6V1A_8	ATP6V1A	141.05	160.37	122.98	116.69	94.205	161.69	141.05	116.69	-0.27134	350	626.67	0.97286	0.16531	0.83469	0.33062	0.62318	FALSE
ATP6V1A_9	ATP6V1A	576.69	625.65	568.53	547.75	610.14	611.54	576.69	610.14	0.081206	1231.6	2759	0.63681	0.73788	0.26212	0.52425	0.76616	TRUE
ATP6V1B2_1	ATP6V1B2	24.996	5.5945	36.289	3.5723	35.053	52.392	24.996	35.053	0.47183	251.98	101.62	0.99767	0.83973	0.16027	0.32055	0.61327	TRUE
ATP6V1B2_10	ATP6V1B2	71.417	42.891	67.538	69.064	32.862	39.745	67.538	39.745	-0.75027	311.26	288.85	1.6356	0.050963	0.94904	0.10193	0.3353	FALSE
ATP6V1B2_11	ATP6V1B2	37.494	35.432	39.313	33.341	54.77	13.55	37.494	33.341	-0.16469	3.7812	155.6	0.33512	0.36877	0.63123	0.73754	0.88789	FALSE
ATP6V1B2_12	ATP6V1B2	23.211	19.581	46.369	58.347	35.053	26.196	23.211	35.053	0.57449	274.75	94.007	1.2214	0.8881	0.1119	0.22379	0.51175	TRUE
ATP6V1B2_13	ATP6V1B2	7.1417	16.783	10.08	39.295	33.958	9.033	10.08	33.958	1.6576	26.783	39.153	3.816	0.99993	7.1666e-05	0.00014333	0.0027759	TRUE
ATP6V1B2_14	ATP6V1B2	35.709	24.243	47.377	14.289	29.576	55.101	35.709	29.576	-0.26372	133.81	147.82	0.50767	0.30584	0.69416	0.61168	0.82265	FALSE
ATP6V1B2_15	ATP6V1B2	0	0.93241	3.0241	10.717	0	0	0.93241	0	-0.9504	2.6222	3.2245	0.34299	0.3658	0.6342	0.73161	0.88535	FALSE
ATP6V1B2_2	ATP6V1B2	80.344	58.742	134.07	145.27	72.297	80.394	80.344	80.394	0.00087873	1676.4	346.71	0.0026617	0.50106	0.49894	0.99788	0.99934	TRUE
ATP6V1B2_3	ATP6V1B2	58.026	34.499	48.385	66.683	44.912	61.425	48.385	61.425	0.33803	142.89	203.43	0.91421	0.81963	0.18037	0.36073	0.6482	TRUE
ATP6V1B2_4	ATP6V1B2	432.07	456.88	435.47	471.54	270.57	462.49	435.47	462.49	0.086666	235.03	2052.6	0.59646	0.72457	0.27543	0.55087	0.7834	TRUE
ATP6V1B2_5	ATP6V1B2	35.709	39.161	79.634	46.44	12.05	59.618	39.161	46.44	0.24029	824.99	162.88	0.57031	0.71546	0.28454	0.56908	0.79626	TRUE
ATP6V1B2_6	ATP6V1B2	28.567	27.04	14.112	46.44	55.866	28.002	27.04	46.44	0.75862	84.726	110.37	1.8466	0.96744	0.032564	0.065128	0.25556	TRUE
ATP6V1B2_7	ATP6V1B2	126.77	107.23	152.21	66.683	108.45	73.167	126.77	73.167	-0.78464	514.64	560.1	2.2647	0.011764	0.98824	0.023529	0.13412	FALSE
ATP6V1B2_8	ATP6V1B2	456.18	343.13	463.69	421.53	446.93	483.27	456.18	446.93	-0.029489	6418.4	2155.5	0.19924	0.42104	0.57896	0.84208	0.93512	FALSE
ATP6V1B2_9	ATP6V1B2	100.88	85.782	68.546	113.12	49.293	74.974	85.782	74.974	-0.19188	262.47	371.43	0.56079	0.28747	0.71253	0.57494	0.79985	FALSE
ATP6V1C1_1	ATP6V1C1	26.781	42.891	19.153	0	41.626	18.066	26.781	18.066	-0.54312	158.86	109.26	0.84869	0.19803	0.80197	0.39605	0.67545	FALSE
ATP6V1C1_10	ATP6V1C1	245.5	169.7	199.59	214.34	247.56	151.75	199.59	214.34	0.10236	1500.5	902.96	0.4908	0.68822	0.31178	0.62357	0.8294	TRUE
ATP6V1C1_11	ATP6V1C1	41.958	16.783	27.217	33.341	20.813	18.969	27.217	20.813	-0.37138	163.07	111.12	0.61837	0.26817	0.73183	0.53633	0.77407	FALSE
ATP6V1C1_12	ATP6V1C1	22.318	20.513	33.265	20.243	38.339	11.743	22.318	20.243	-0.13445	61.547	90.213	0.23275	0.40798	0.59202	0.81595	0.92449	FALSE
ATP6V1C1_13	ATP6V1C1	383.87	399.07	278.22	440.58	369.15	370.35	383.87	370.35	-0.051567	5696.8	1797.4	0.31875	0.37496	0.62504	0.74992	0.89374	FALSE
ATP6V1C1_14	ATP6V1C1	133.01	172.5	139.11	154.8	107.35	72.264	139.11	107.35	-0.37083	575.95	617.6	1.2779	0.10064	0.89936	0.20129	0.48484	FALSE
ATP6V1C1_15	ATP6V1C1	790.05	858.75	761.06	732.32	697.78	685.61	790.05	697.78	-0.17894	2779.9	3843.6	1.4884	0.068323	0.93168	0.13665	0.39468	FALSE
ATP6V1C1_2	ATP6V1C1	71.417	65.269	72.578	32.151	49.293	59.618	71.417	49.293	-0.52596	19.575	306.32	1.2642	0.10308	0.89692	0.20617	0.4911	FALSE
ATP6V1C1_3	ATP6V1C1	41.065	36.364	62.498	10.717	53.675	55.101	41.065	53.675	0.37827	240.73	171.21	0.96373	0.83227	0.16773	0.33547	0.62756	TRUE
ATP6V1C1_4	ATP6V1C1	212.47	229.37	278.22	288.16	210.32	190.6	229.37	210.32	-0.12455	1335.7	1045.3	0.58935	0.27781	0.72219	0.55563	0.78729	FALSE
ATP6V1C1_5	ATP6V1C1	142.83	89.511	109.87	95.261	141.31	120.14	109.87	120.14	0.12773	750.5	481.88	0.46758	0.67996	0.32004	0.64008	0.8388	TRUE
ATP6V1C1_6	ATP6V1C1	41.065	45.688	62.498	73.827	73.392	32.519	45.688	73.392	0.6721	151.97	191.53	2.0019	0.97734	0.022661	0.045322	0.20637	TRUE
ATP6V1C1_7	ATP6V1C1	266.92	264.8	284.26	238.15	329.72	284.54	266.92	284.54	0.091882	152.61	1226.1	0.50315	0.69257	0.30743	0.61486	0.82448	TRUE
ATP6V1C1_8	ATP6V1C1	74.095	46.62	41.329	144.08	31.767	46.068	46.62	46.068	-0.016824	391.43	195.64	0.040028	0.48404	0.51596	0.96807	0.98667	FALSE
ATP6V1C1_9	ATP6V1C1	333.88	321.68	379.02	238.15	409.68	252.02	333.88	252.02	-0.40437	1093.3	1551.8	2.0779	0.018861	0.98114	0.037722	0.1837	FALSE
ATP6V1E1_1	ATP6V1E1	64.275	69.931	72.578	77.4	61.343	63.231	69.931	63.231	-0.14314	19.495	299.62	0.38709	0.34934	0.65066	0.69869	0.86914	FALSE
ATP6V1E1_10	ATP6V1E1	43.743	20.513	57.458	34.532	10.954	19.873	43.743	19.873	-1.1	363.86	182.97	1.7717	0.038219	0.96178	0.076437	0.28122	FALSE
ATP6V1E1_11	ATP6V1E1	60.705	81.12	38.305	46.44	71.202	63.231	60.705	63.231	0.057895	459.26	258.21	0.15723	0.56243	0.43757	0.87513	0.94937	TRUE
ATP6V1E1_12	ATP6V1E1	40.172	47.553	65.522	35.723	50.389	21.679	47.553	35.723	-0.40288	188.68	199.75	0.83812	0.20098	0.79902	0.40197	0.67911	FALSE
ATP6V1E1_13	ATP6V1E1	169.62	124.01	156.24	126.22	138.02	111.11	156.24	126.22	-0.30567	608.9	697.89	1.1365	0.12788	0.87212	0.25576	0.54573	FALSE
ATP6V1E1_14	ATP6V1E1	105.34	149.19	153.22	60.729	140.21	150.85	149.19	140.21	-0.08888	969.34	664.76	0.34803	0.36391	0.63609	0.72782	0.88396	FALSE
ATP6V1E1_15	ATP6V1E1	97.306	42.891	73.586	71.446	128.16	86.717	73.586	86.717	0.23395	752.41	316.11	0.73855	0.76991	0.23009	0.46019	0.72185	TRUE
ATP6V1E1_2	ATP6V1E1	189.26	191.14	186.48	144.08	141.31	165.3	189.26	144.08	-0.39106	5.6215	853.84	1.5459	0.06106	0.93894	0.12212	0.3704	FALSE
ATP6V1E1_3	ATP6V1E1	163.37	222.85	175.4	214.34	238.8	190.6	175.4	214.34	0.28778	1198.1	788.18	1.3871	0.91729	0.082712	0.16542	0.43739	TRUE
ATP6V1E1_4	ATP6V1E1	11.605	2.7972	0	0	7.6679	0	2.7972	0	-1.9249	42.703	10.2	1.0605	0.14445	0.85555	0.2889	0.58068	FALSE
ATP6V1E1_5	ATP6V1E1	75.881	66.201	96.771	44.058	81.06	70.458	75.881	70.458	-0.10554	265.04	326.49	0.30016	0.38203	0.61797	0.76405	0.90045	FALSE
ATP6V1E1_6	ATP6V1E1	36.601	37.296	19.153	22.625	2.1908	23.486	36.601	22.625	-0.6705	152.47	151.71	1.1409	0.12695	0.87305	0.25389	0.54343	FALSE
ATP6V1E1_7	ATP6V1E1	36.601	52.215	49.393	27.388	19.717	38.842	49.393	27.388	-0.82797	85.798	207.89	1.5285	0.063188	0.93681	0.12638	0.37843	FALSE
ATP6V1E1_8	ATP6V1E1	41.065	27.04	57.458	45.249	56.961	77.684	41.065	56.961	0.46247	232.71	171.21	1.2149	0.8877	0.1123	0.2246	0.51277	TRUE
ATP6V1E1_9	ATP6V1E1	445.46	358.98	482.84	336.99	406.4	455.26	445.46	406.4	-0.13211	4438.6	2102.3	0.85207	0.19709	0.80291	0.39418	0.67437	FALSE
ATP6V1G1_1	ATP6V1G1	33.03	32.634	39.313	65.492	92.014	48.778	33.03	65.492	0.96636	19.814	136.19	2.7816	0.99729	0.0027111	0.0054222	0.049543	TRUE
ATP6V1G1_10	ATP6V1G1	465.1	501.64	455.63	522.75	532.37	316.16	465.1	522.75	0.16821	712.21	2200	1.2289	0.89045	0.10955	0.2191	0.50782	TRUE
ATP6V1G1_11	ATP6V1G1	223.18	223.78	230.84	303.64	297.95	204.15	223.78	297.95	0.41141	25.099	1018.5	2.3242	0.98994	0.010058	0.020116	0.12123	TRUE
ATP6V1G1_12	ATP6V1G1	50.885	71.796	58.466	96.452	107.35	98.46	58.466	98.46	0.74206	117.58	248.21	2.5386	0.99443	0.0055655	0.011131	0.081662	TRUE
ATP6V1G1_13	ATP6V1G1	24.996	39.161	31.249	82.163	28.481	45.165	31.249	45.165	0.51756	50.852	128.49	1.2277	0.8899	0.1101	0.2202	0.50886	TRUE
ATP6V1G1_14	ATP6V1G1	1115.9	954.79	882.02	980	850.04	915.95	954.79	915.95	-0.05985	15625	4692.3	0.567	0.28536	0.71464	0.57071	0.79717	FALSE
ATP6V1G1_15	ATP6V1G1	178.54	158.51	151.2	115.5	170.88	175.24	158.51	170.88	0.10779	227.35	708.54	0.46487	0.67899	0.32101	0.64202	0.83971	TRUE
ATP6V1G1_2	ATP6V1G1	85.701	117.48	85.682	142.89	109.54	92.137	85.701	109.54	0.35047	505.08	371.06	1.2376	0.89207	0.10793	0.21585	0.50377	TRUE
ATP6V1G1_3	ATP6V1G1	53.563	49.418	69.554	80.972	120.5	102.98	53.563	102.98	0.93026	136.45	226.37	3.2842	0.99949	0.0005114	0.0010228	0.01408	TRUE
ATP6V1G1_4	ATP6V1G1	113.37	69.931	110.88	152.42	154.45	117.43	110.88	152.42	0.45548	841.64	486.53	1.883	0.97015	0.029848	0.059696	0.24181	TRUE
ATP6V1G1_5	ATP6V1G1	157.12	117.48	163.3	200.05	154.45	206.86	157.12	200.05	0.34654	804.54	702	1.6203	0.94742	0.052582	0.10516	0.34033	TRUE
ATP6V1G1_6	ATP6V1G1	16.962	11.189	18.144	5.9538	26.29	18.066	16.962	18.066	0.086091	17.361	67.62	0.13431	0.54451	0.45549	0.91099	0.96351	TRUE
ATP6V1G1_7	ATP6V1G1	158.01	165.97	195.56	100.02	152.26	189.69	165.97	152.26	-0.12358	469.4	743.66	0.50264	0.30761	0.69239	0.61522	0.8247	FALSE
ATP6V1G1_8	ATP6V1G1	1709.5	1720.3	1810.4	1520.6	1402.1	1761.4	1720.3	1520.6	-0.1779	4118.5	8725.9	2.1377	0.016269	0.98373	0.032538	0.16758	FALSE
ATP6V1G1_9	ATP6V1G1	105.34	124.94	115.92	203.62	60.248	83.104	115.92	83.104	-0.47532	96.676	509.82	1.4535	0.07304	0.92696	0.14608	0.40902	FALSE
ATP6V1H_1	ATP6V1H	46.421	74.593	57.458	17.861	36.149	292.67	57.458	36.149	-0.65408	207.71	243.71	1.3657	0.086022	0.91398	0.17204	0.44731	FALSE
ATP6V1H_10	ATP6V1H	130.34	105.36	89.714	142.89	87.633	122.85	105.36	122.85	0.2196	434.28	461.09	0.81436	0.79228	0.20772	0.41544	0.6891	TRUE
ATP6V1H_11	ATP6V1H	9.8199	22.378	31.249	17.861	28.481	30.712	22.378	28.481	0.33463	118.2	90.467	0.64163	0.73699	0.26301	0.52602	0.7674	TRUE
ATP6V1H_12	ATP6V1H	44.636	77.39	90.722	111.93	65.725	81.297	77.39	81.297	0.070173	625.3	333.32	0.21401	0.58472	0.41528	0.83055	0.93069	TRUE
ATP6V1H_13	ATP6V1H	100.88	124.94	132.05	133.37	96.396	66.844	124.94	96.396	-0.37084	314.86	551.63	1.2154	0.1121	0.8879	0.2242	0.51221	FALSE
ATP6V1H_14	ATP6V1H	74.095	51.283	23.185	58.347	70.106	29.809	51.283	58.347	0.18286	654.96	216.25	0.48042	0.68446	0.31554	0.63108	0.83386	TRUE
ATP6V1H_15	ATP6V1H	36.601	23.31	48.385	36.914	23.004	51.488	36.601	36.914	0.011936	157.76	151.71	0.025363	0.50939	0.49061	0.98122	0.99216	TRUE
ATP6V1H_2	ATP6V1H	167.83	117.48	140.12	152.42	141.31	124.66	140.12	141.31	0.012137	640.15	622.31	0.047789	0.51906	0.48094	0.96188	0.98443	TRUE
ATP6V1H_3	ATP6V1H	141.05	102.57	160.28	147.65	148.98	105.69	141.05	147.65	0.065578	925.35	626.67	0.26388	0.60406	0.39594	0.79187	0.91261	TRUE
ATP6V1H_4	ATP6V1H	66.061	67.134	82.658	79.781	52.58	179.76	67.134	79.781	0.24565	121.08	287.03	0.74652	0.77232	0.22768	0.45537	0.71863	TRUE
ATP6V1H_5	ATP6V1H	45.528	34.499	46.369	22.625	32.862	44.262	45.528	32.862	-0.45843	61.176	190.82	0.91845	0.17919	0.82081	0.35838	0.64736	FALSE
ATP6V1H_6	ATP6V1H	29.46	28.905	55.441	47.631	44.912	77.684	29.46	47.631	0.67497	337.68	120.77	1.6535	0.9507	0.049295	0.098591	0.32922	TRUE
ATP6V1H_7	ATP6V1H	116.95	94.173	94.754	179.81	97.491	74.071	94.754	97.491	0.040658	246.39	412.39	0.13478	0.5536	0.4464	0.89279	0.95628	TRUE
ATP6V1H_8	ATP6V1H	374.94	327.28	302.41	308.41	296.86	211.37	327.28	296.86	-0.14029	1445.1	1519.6	0.78037	0.21759	0.78241	0.43517	0.70322	FALSE
ATP6V1H_9	ATP6V1H	24.996	30.77	33.265	34.532	33.958	37.035	30.77	34.532	0.16148	19.78	126.42	0.33465	0.62991	0.37009	0.74019	0.88876	TRUE
ATRX_1	ATRX	41.958	34.499	36.289	40.486	18.622	9.033	36.289	18.622	-0.92628	17.668	150.35	1.451	0.073388	0.92661	0.14678	0.4099	FALSE
ATRX_10	ATRX	102.66	127.74	73.586	95.261	165.41	129.17	102.66	129.17	0.32853	737.17	448.67	1.2516	0.89463	0.10537	0.21073	0.49763	TRUE
ATRX_11	ATRX	76.773	158.51	70.562	73.827	90.919	143.62	76.773	90.919	0.24109	3359.7	330.53	0.77807	0.78173	0.21827	0.43654	0.70433	TRUE
ATRX_12	ATRX	572.23	585.55	521.15	546.56	556.47	494.11	572.23	546.56	-0.066095	1393.4	2736.6	0.49069	0.31182	0.68818	0.62364	0.8294	FALSE
ATRX_13	ATRX	224.96	140.79	139.11	204.81	231.13	157.17	140.79	204.81	0.53753	3543.7	625.48	2.5597	0.99476	0.0052379	0.010476	0.078049	TRUE
ATRX_14	ATRX	105.34	90.444	87.698	117.89	152.26	78.587	90.444	117.89	0.37862	114.72	392.69	1.3848	0.91695	0.083055	0.16611	0.43877	TRUE
ATRX_15	ATRX	283.88	178.09	181.44	240.53	234.42	317.06	181.44	240.53	0.40477	5252.4	816.8	2.0675	0.98066	0.019342	0.038683	0.18714	TRUE
ATRX_2	ATRX	99.984	72.728	36.289	59.538	49.293	45.165	72.728	49.293	-0.55184	1035.3	312.24	1.3263	0.092367	0.90763	0.18473	0.46399	FALSE
ATRX_3	ATRX	148.19	151.98	119.96	195.29	121.59	121.95	148.19	121.95	-0.27913	405.81	660.1	1.0215	0.15351	0.84649	0.30702	0.5992	FALSE
ATRX_4	ATRX	311.56	410.26	331.64	345.32	479.79	334.22	331.64	345.32	0.058148	3292.2	1540.9	0.34852	0.63628	0.36372	0.72745	0.88393	TRUE
ATRX_5	ATRX	157.12	166.9	156.24	232.2	189.51	346.87	157.12	232.2	0.56056	48.241	702	2.8338	0.9977	0.0023002	0.0046003	0.043966	TRUE
ATRX_6	ATRX	49.992	19.581	52.417	71.446	38.339	67.748	49.992	67.748	0.43104	465.37	210.54	1.2237	0.88943	0.11057	0.22113	0.50922	TRUE
ATRX_7	ATRX	241.03	225.64	201.61	195.29	181.84	173.43	225.64	181.84	-0.30986	407.33	1027.4	1.3666	0.085869	0.91413	0.17174	0.44678	FALSE
ATRX_8	ATRX	139.26	171.56	120.96	206	176.36	210.47	139.26	206	0.56151	689.09	618.33	2.6839	0.99636	0.0036383	0.0072767	0.060868	TRUE
ATRX_9	ATRX	247.28	182.75	247.97	239.34	148.98	200.53	247.28	200.53	-0.30096	2082.3	1131.4	1.3899	0.082285	0.91771	0.16457	0.43587	FALSE
B3GNT7_1	B3GNT7	108.91	111.89	129.03	136.94	66.82	64.134	111.89	66.82	-0.73513	151.29	491.18	2.0336	0.020997	0.979	0.041993	0.19667	FALSE
B3GNT7_10	B3GNT7	346.37	323.55	253.01	275.07	294.67	413.71	323.55	294.67	-0.13446	2747.9	1501.3	0.74538	0.22802	0.77198	0.45604	0.71924	FALSE
B3GNT7_11	B3GNT7	382.08	425.18	302.41	241.73	496.22	424.55	382.08	424.55	0.15168	4102.6	1788.6	1.0042	0.84236	0.15764	0.31527	0.60727	TRUE
B3GNT7_12	B3GNT7	247.28	194.87	184.47	178.61	189.51	164.4	194.87	178.61	-0.12502	1427.4	880.53	0.54793	0.29187	0.70813	0.58374	0.80537	FALSE
B3GNT7_13	B3GNT7	154.44	111.89	85.682	80.972	62.438	72.264	111.89	72.264	-0.62373	1248.7	491.18	1.7879	0.036893	0.96311	0.073786	0.27498	FALSE
B3GNT7_14	B3GNT7	476.71	618.19	538.29	432.25	600.28	485.07	538.29	485.07	-0.14988	5088	2565.9	1.0505	0.14674	0.85326	0.29349	0.58528	FALSE
B3GNT7_15	B3GNT7	684.71	638.7	593.73	613.24	579.47	545.59	638.7	579.47	-0.14017	2069.8	3072.3	1.0686	0.14263	0.85737	0.28526	0.57738	FALSE
B3GNT7_2	B3GNT7	491.89	494.18	521.15	384.62	515.94	427.26	494.18	427.26	-0.20945	366.38	2345	1.3818	0.083511	0.91649	0.16702	0.43972	FALSE
B3GNT7_3	B3GNT7	702.57	838.24	853.8	902.6	797.46	543.79	838.24	797.46	-0.071861	9324.3	4091	0.63756	0.26188	0.73812	0.52376	0.76572	FALSE
B3GNT7_4	B3GNT7	297.27	231.24	291.32	240.53	217.99	233.96	291.32	233.96	-0.31516	1822.6	1344.4	1.5645	0.058846	0.94115	0.11769	0.36163	FALSE
B3GNT7_5	B3GNT7	332.98	424.25	350.79	387	445.83	355.9	350.79	387	0.14132	2856.3	1634.7	0.89547	0.81473	0.18527	0.37054	0.65607	TRUE
B3GNT7_6	B3GNT7	282.99	194.87	276.2	197.67	276.04	238.47	276.2	238.47	-0.21107	3330	1271	1.0582	0.14497	0.85503	0.28995	0.58136	FALSE
B3GNT7_7	B3GNT7	340.12	396.27	422.36	413.2	352.72	503.14	396.27	413.2	0.060175	1916.7	1858.6	0.39249	0.65265	0.34735	0.69469	0.86794	TRUE
B3GNT7_8	B3GNT7	321.38	379.49	348.78	323.89	388.87	289.96	348.78	323.89	-0.10649	847.04	1624.8	0.61746	0.26847	0.73153	0.53693	0.77444	FALSE
B3GNT7_9	B3GNT7	931.1	911.9	892.1	691.83	535.66	1113.8	911.9	691.83	-0.39794	380.3	4470.5	3.2913	0.00049862	0.9995	0.00099725	0.013835	FALSE
B4GALT7_1	B4GALT7	363.33	409.33	452.6	178.61	253.04	540.17	409.33	253.04	-0.69172	1994.1	1923.1	3.5639	0.00018269	0.99982	0.00036537	0.0060356	FALSE
B4GALT7_10	B4GALT7	311.56	295.57	328.62	448.92	204.84	274.6	311.56	274.6	-0.18153	273.24	1442.8	0.97286	0.16531	0.83469	0.33063	0.62318	FALSE
B4GALT7_11	B4GALT7	366.91	376.69	294.34	282.21	271.66	319.77	366.91	282.21	-0.37746	2680.5	1713.9	2.0458	0.020387	0.97961	0.040774	0.19248	FALSE
B4GALT7_12	B4GALT7	174.97	106.29	193.54	286.97	108.45	91.233	174.97	108.45	-0.68513	2530.7	786.17	2.3727	0.0088301	0.99117	0.01766	0.11107	FALSE
B4GALT7_13	B4GALT7	514.2	519.35	428.41	439.39	368.06	359.51	514.2	368.06	-0.4813	3693.4	2445.2	2.9555	0.0015607	0.99844	0.0031214	0.032817	FALSE
B4GALT7_14	B4GALT7	800.76	861.55	727.8	589.43	422.83	485.98	800.76	485.98	-0.71933	4509.5	3898.6	5.0416	2.3086e-07	1	4.6171e-07	1.7345e-05	FALSE
B4GALT7_15	B4GALT7	211.57	318.88	279.22	210.77	375.73	267.38	279.22	267.38	-0.062314	3074.8	1285.7	0.33037	0.37056	0.62944	0.74112	0.88963	FALSE
B4GALT7_2	B4GALT7	582.94	581.82	505.02	433.44	416.26	309.83	581.82	416.26	-0.48213	2949.9	2784.9	3.1374	0.00085221	0.99915	0.0017044	0.021215	FALSE
B4GALT7_3	B4GALT7	109.8	125.88	101.81	100.02	127.07	102.07	109.8	102.07	-0.10434	161.09	481.55	0.35229	0.36231	0.63769	0.72462	0.88256	FALSE
B4GALT7_4	B4GALT7	1110.5	1200	1092.7	954.99	771.17	803.94	1110.5	803.94	-0.46561	4161.9	5502.1	4.1334	1.7872e-05	0.99998	3.5744e-05	0.00085896	FALSE
B4GALT7_5	B4GALT7	506.17	579.03	521.15	371.52	362.58	424.55	521.15	371.52	-0.48715	1787.1	2479.9	3.0047	0.0013292	0.99867	0.0026584	0.029248	FALSE
B4GALT7_6	B4GALT7	278.53	240.56	228.82	289.36	194.98	224.02	240.56	224.02	-0.10235	789.59	1099	0.49901	0.30889	0.69111	0.61777	0.82599	FALSE
B4GALT7_7	B4GALT7	313.34	353.38	313.5	325.08	185.12	319.77	313.5	319.77	0.028492	795.51	1452.3	0.1646	0.56537	0.43463	0.86926	0.94674	TRUE
B4GALT7_8	B4GALT7	313.34	417.72	322.57	506.07	305.62	360.42	322.57	360.42	0.1596	4569.4	1496.6	0.97838	0.83606	0.16394	0.32789	0.62113	TRUE
B4GALT7_9	B4GALT7	607.94	684.39	769.12	683.5	475.41	419.13	684.39	475.41	-0.52473	6512.4	3304.2	3.6356	0.00013868	0.99986	0.00027736	0.0047596	FALSE
BAALC_1	BAALC	466	433.57	463.69	475.11	354.91	432.68	463.69	432.68	-0.099639	456.31	2192.9	0.66221	0.25392	0.74608	0.50783	0.75518	FALSE
BAALC_10	BAALC	614.19	531.47	466.72	508.46	394.35	445.33	531.47	445.33	-0.25461	5517.6	2531.7	1.7121	0.04344	0.95656	0.086879	0.3042	FALSE
BAALC_11	BAALC	686.5	844.76	965.69	596.57	672.58	850.91	844.76	672.58	-0.3284	19836	4124.5	2.681	0.0036698	0.99633	0.0073397	0.061149	FALSE
BAALC_12	BAALC	327.63	282.52	256.04	238.15	227.85	213.18	282.52	227.85	-0.30908	1367.9	1301.6	1.5155	0.064829	0.93517	0.12966	0.38375	FALSE
BAALC_13	BAALC	390.12	413.06	390.11	381.04	320.95	381.19	390.12	381.04	-0.033857	263.15	1828.2	0.21217	0.41599	0.58401	0.83198	0.93095	FALSE
BAALC_14	BAALC	747.2	777.63	703.6	653.73	715.3	560.95	747.2	653.73	-0.19253	1413.4	3624.4	1.5526	0.060256	0.93974	0.12051	0.36719	FALSE
BAALC_15	BAALC	142.83	93.241	133.06	110.74	119.4	95.75	133.06	110.74	-0.26271	840.53	589.39	0.91931	0.17897	0.82103	0.35793	0.64697	FALSE
BAALC_2	BAALC	549.02	604.2	528.21	384.62	510.46	502.24	549.02	502.24	-0.12825	1739.1	2619.8	0.91403	0.18035	0.81965	0.3607	0.6482	FALSE
BAALC_3	BAALC	344.59	516.56	476.8	331.03	477.6	407.39	476.8	407.39	-0.22645	9529.9	2258.2	1.4606	0.072067	0.92793	0.14413	0.40606	FALSE
BAALC_4	BAALC	108.02	154.78	111.89	119.08	214.7	175.24	111.89	175.24	0.64262	927.24	491.18	2.8584	0.99787	0.0021289	0.0042579	0.041618	TRUE
BAALC_5	BAALC	247.28	236.83	324.58	165.52	144.59	138.21	247.28	144.59	-0.77003	3042.4	1131.4	3.053	0.001133	0.99887	0.002266	0.026163	FALSE
BAALC_6	BAALC	619.54	600.47	519.13	526.32	544.42	366.74	600.47	526.32	-0.18983	3489.8	2879	1.382	0.083481	0.91652	0.16696	0.43972	FALSE
BAALC_7	BAALC	812.37	877.4	957.63	556.09	832.51	607.02	877.4	607.02	-0.53076	5332.5	4292.5	4.1268	1.8391e-05	0.99998	3.6781e-05	0.00087881	FALSE
BAALC_8	BAALC	984.66	873.67	822.55	851.4	705.44	680.19	873.67	705.44	-0.30816	7466.6	4273.3	2.5734	0.0050353	0.99496	0.010071	0.075584	FALSE
BAALC_9	BAALC	1072.2	1085.3	1063.5	976.43	971.63	1151.7	1072.2	976.43	-0.13479	124.48	5301.9	1.3146	0.094317	0.90568	0.18863	0.46888	FALSE
BAI1_1	BAI1	600.8	600.47	667.31	519.17	483.08	675.67	600.8	519.17	-0.21028	2212.3	2880.6	1.5208	0.064154	0.93585	0.12831	0.38174	FALSE
BAI1_10	BAI1	200.86	199.54	230.84	376.28	237.7	157.17	200.86	237.7	0.24186	450.2	909.02	1.222	0.88915	0.11085	0.22171	0.50989	TRUE
BAI1_11	BAI1	973.95	1209.3	870.93	887.12	1001.2	691.93	973.95	887.12	-0.13458	33009	4791.6	1.2544	0.10485	0.89515	0.20969	0.49616	FALSE
BAI1_12	BAI1	1161.4	1462	1155.2	1243.2	1097.6	1262.8	1161.4	1243.2	0.098036	45199	5768	1.0762	0.85909	0.14091	0.28183	0.57319	TRUE
BAI1_13	BAI1	371.37	381.36	385.07	340.56	302.33	378.48	381.36	340.56	-0.16278	56.748	1785	0.96563	0.16711	0.83289	0.33423	0.62703	FALSE
BAI1_14	BAI1	183.9	193.94	129.03	72.637	157.74	251.12	183.9	157.74	-0.22008	1555.9	828.43	0.9089	0.1817	0.8183	0.3634	0.65074	FALSE
BAI1_15	BAI1	58.919	83.917	99.795	29.769	106.25	79.491	83.917	79.491	-0.077232	438.49	362.94	0.23235	0.40813	0.59187	0.81627	0.92457	FALSE
BAI1_2	BAI1	835.58	856.88	986.86	762.09	875.23	1049.6	856.88	875.23	0.030529	8673.4	4186.9	0.28355	0.61162	0.38838	0.77676	0.90588	TRUE
BAI1_3	BAI1	247.28	222.85	279.22	192.9	278.23	217.7	247.28	217.7	-0.18305	808.68	1131.4	0.87961	0.18954	0.81046	0.37907	0.66197	FALSE
BAI1_4	BAI1	492.78	451.29	514.09	387	431.59	488.69	492.78	431.59	-0.19086	1088	2338	1.2654	0.10286	0.89714	0.20572	0.49058	FALSE
BAI1_5	BAI1	511.53	413.99	413.29	402.48	485.27	360.42	413.99	402.48	-0.040586	4756.8	1946.2	0.26095	0.39707	0.60293	0.79413	0.91334	FALSE
BAI1_6	BAI1	155.33	133.33	171.36	151.23	124.88	102.98	155.33	124.88	-0.31261	370.46	693.61	1.1564	0.12376	0.87624	0.24751	0.5381	FALSE
BAI1_7	BAI1	49.099	80.187	64.514	46.44	29.576	100.27	64.514	46.44	-0.4657	241.63	275.27	1.0896	0.13795	0.86205	0.27591	0.56822	FALSE
BAI1_8	BAI1	154.44	90.444	107.86	66.683	121.59	167.11	107.86	121.59	0.17139	1236.5	472.58	0.63166	0.73619	0.26381	0.52761	0.76906	TRUE
BAI1_9	BAI1	377.62	399.07	347.77	352.47	292.47	396.55	377.62	352.47	-0.099172	675.61	1766.6	0.59842	0.27478	0.72522	0.54956	0.78242	FALSE
BAMBI_1	BAMBI	32.138	48.485	55.441	145.27	83.251	152.66	48.485	145.27	1.5636	157.82	203.87	6.7786	1	6.0674e-12	1.2135e-11	9.7016e-10	TRUE
BAMBI_10	BAMBI	70.524	71.796	65.522	202.43	314.38	199.63	70.524	202.43	1.508	13.322	302.3	7.5866	1	1.6425e-14	3.2851e-14	3.2517e-12	TRUE
BAMBI_11	BAMBI	310.66	350.59	344.75	1086	783.22	1294.4	344.75	1086	1.6525	597.8	1605.1	18.502	1	1.003e-76	2.006e-76	7.1481e-74	TRUE
BAMBI_12	BAMBI	164.26	175.29	183.46	508.46	323.15	594.37	175.29	508.46	1.531	94.226	787.69	11.871	1	8.3919e-33	1.6784e-32	3.6091e-30	TRUE
BAMBI_13	BAMBI	158.01	188.35	192.53	590.62	368.06	424.55	188.35	424.55	1.1683	468.91	849.52	8.104	1	2.6583e-16	5.3165e-16	5.8165e-14	TRUE
BAMBI_14	BAMBI	210.68	160.37	150.2	601.34	362.58	434.49	160.37	434.49	1.4322	1317.2	717.31	10.235	1	6.9298e-25	1.386e-24	2.4008e-22	TRUE
BAMBI_15	BAMBI	213.36	251.75	209.67	940.7	672.58	750.64	213.36	750.64	1.81	743.78	968.63	17.263	1	4.4402e-67	8.8804e-67	2.7689e-64	TRUE
BAMBI_2	BAMBI	192.83	126.81	192.53	542.99	404.21	552.82	192.53	542.99	1.491	2159.9	869.4	11.886	1	7.0289e-33	1.4058e-32	3.0759e-30	TRUE
BAMBI_3	BAMBI	32.138	13.054	11.088	144.08	105.16	83.104	13.054	105.16	2.9172	184.03	51.361	12.852	1	4.345e-38	8.69e-38	2.0449e-35	TRUE
BAMBI_4	BAMBI	157.12	225.64	204.63	723.98	558.66	934.92	204.63	723.98	1.8179	1349.5	926.97	17.058	1	1.5214e-65	3.0428e-65	9.0356e-63	TRUE
BAMBI_5	BAMBI	370.48	413.06	366.92	1284.8	1497.4	1538.3	370.48	1497.4	2.0121	912.89	1731.4	27.083	1	7.7332e-162	1.5466e-161	1.2056e-158	TRUE
BAMBI_6	BAMBI	43.743	67.134	46.369	163.13	136.93	191.5	46.369	163.13	1.7929	219.03	194.53	8.3719	1	2.8369e-17	5.6739e-17	6.6759e-15	TRUE
BAMBI_7	BAMBI	72.31	73.66	118.95	175.04	139.12	347.77	73.66	175.04	1.2375	1026.4	316.45	5.6991	1	6.0207e-09	1.2041e-08	6.3094e-07	TRUE
BAMBI_8	BAMBI	442.79	530.54	559.45	541.8	519.22	655.8	530.54	541.8	0.030233	4268.5	2527	0.22392	0.58859	0.41141	0.82282	0.92747	TRUE
BAMBI_9	BAMBI	38.387	57.809	87.698	158.37	83.251	74.974	57.809	83.251	0.51865	635.29	245.28	1.6245	0.94786	0.052141	0.10428	0.33916	TRUE
BAX_1	BAX	166.04	138	181.44	211.96	118.3	140.01	166.04	140.01	-0.24442	511.93	744.02	0.95441	0.16994	0.83006	0.33988	0.63191	FALSE
BAX_10	BAX	477.6	607	547.36	571.57	593.71	531.14	547.36	571.57	0.062325	4211.5	2611.5	0.47372	0.68215	0.31785	0.6357	0.83635	TRUE
BAX_11	BAX	234.78	234.97	251	297.69	220.18	250.21	234.97	250.21	0.090333	128.52	1072.1	0.46566	0.67927	0.32073	0.64146	0.83971	TRUE
BAX_12	BAX	65.168	47.553	69.554	50.012	59.152	119.24	65.168	59.152	-0.13752	164.77	278.21	0.36077	0.35914	0.64086	0.71827	0.87991	FALSE
BAX_13	BAX	211.57	139.86	176.4	177.42	153.36	148.14	176.4	153.36	-0.20077	1286.1	792.94	0.81846	0.20655	0.79345	0.41309	0.68722	FALSE
BAX_14	BAX	399.04	471.8	347.77	513.22	556.47	363.13	399.04	513.22	0.36223	3961.3	1872.3	2.6387	0.99584	0.0041611	0.0083222	0.06662	TRUE
BAX_15	BAX	955.2	944.53	874.97	1033.6	927.81	772.32	944.53	927.81	-0.025739	2476.6	4639.2	0.24547	0.40304	0.59696	0.80609	0.91889	FALSE
BAX_2	BAX	257.1	259.21	229.83	163.13	198.27	204.15	257.1	198.27	-0.37322	374.1	1178.7	1.7136	0.043298	0.9567	0.086595	0.30368	FALSE
BAX_3	BAX	341.02	420.52	323.58	264.35	343.96	288.15	341.02	288.15	-0.24223	3312.2	1586.8	1.3271	0.092241	0.90776	0.18448	0.46388	FALSE
BAX_4	BAX	197.29	151.98	211.69	191.71	156.64	129.17	197.29	156.64	-0.33095	1130	892.02	1.3609	0.086769	0.91323	0.17354	0.44913	FALSE
BAX_5	BAX	193.72	155.71	170.36	150.04	130.35	229.44	170.36	150.04	-0.18211	380.13	764.36	0.73498	0.23117	0.76883	0.46235	0.72225	FALSE
BAX_6	BAX	449.93	402.8	520.14	409.62	440.35	420.04	449.93	420.04	-0.098956	3575.4	2124.4	0.64855	0.25831	0.74169	0.51663	0.76078	FALSE
BAX_7	BAX	191.93	176.23	130.04	151.23	124.88	146.33	176.23	146.33	-0.26649	1190.1	792.1	1.0621	0.14411	0.85589	0.28821	0.58034	FALSE
BAX_8	BAX	175.86	208.86	237.89	244.11	244.28	193.31	208.86	244.11	0.22398	965.84	947.15	1.1453	0.87395	0.12605	0.2521	0.54261	TRUE
BAX_9	BAX	324.95	338.46	263.09	359.61	403.11	307.12	324.95	359.61	0.1458	2004.3	1508.2	0.89255	0.81395	0.18605	0.3721	0.65731	TRUE
BCL9L_1	BCL9L	45.528	53.147	49.393	54.775	28.481	37.939	49.393	37.939	-0.37203	14.515	207.89	0.79528	0.21323	0.78677	0.42645	0.69797	FALSE
BCL9L_10	BCL9L	26.781	39.161	45.361	2.3815	7.6679	15.356	39.161	7.6679	-2.2121	95.849	162.88	2.5283	0.0057303	0.99427	0.011461	0.083054	FALSE
BCL9L_11	BCL9L	353.51	367.37	280.23	296.5	278.23	204.15	353.51	278.23	-0.34437	2781.2	1648.1	1.8544	0.031843	0.96816	0.063686	0.25216	FALSE
BCL9L_12	BCL9L	262.46	277.86	266.12	322.7	180.74	277.31	266.12	277.31	0.059229	75.606	1222.2	0.32021	0.6256	0.3744	0.74881	0.89358	TRUE
BCL9L_13	BCL9L	502.6	552.92	548.37	414.39	434.88	357.71	548.37	414.39	-0.40332	1057.7	2616.5	2.6193	0.004406	0.99559	0.0088119	0.068818	FALSE
BCL9L_14	BCL9L	476.71	485.79	400.19	298.88	271.66	289.96	476.71	289.96	-0.71531	2969.1	2257.8	3.9302	4.2432e-05	0.99996	8.4864e-05	0.0018108	FALSE
BCL9L_15	BCL9L	487.42	554.78	601.79	467.97	346.15	367.64	554.78	367.64	-0.5923	3373.7	2648.8	3.6362	0.00013836	0.99986	0.00027672	0.0047596	FALSE
BCL9L_2	BCL9L	31.245	29.837	34.273	8.3353	56.961	11.743	31.245	11.743	-1.3394	5.5751	128.47	1.7523	0.039858	0.96014	0.079715	0.28875	FALSE
BCL9L_3	BCL9L	407.08	445.69	379.02	390.57	444.74	304.41	407.08	390.57	-0.059572	1139.2	1912	0.37751	0.3529	0.6471	0.70579	0.87319	FALSE
BCL9L_4	BCL9L	175.86	186.48	156.24	80.972	205.94	140.01	175.86	140.01	-0.32683	248.85	790.39	1.2753	0.10111	0.89889	0.20221	0.48612	FALSE
BCL9L_5	BCL9L	220.5	233.1	316.52	169.09	177.46	209.57	233.1	177.46	-0.39157	3558.7	1063.2	1.7066	0.043948	0.95605	0.087897	0.30615	FALSE
BCL9L_6	BCL9L	229.43	214.45	289.3	209.57	189.51	180.66	229.43	189.51	-0.27448	1904.7	1045.6	1.2346	0.10848	0.89152	0.21697	0.5057	FALSE
BCL9L_7	BCL9L	239.25	189.28	241.93	153.61	238.8	218.6	239.25	218.6	-0.12965	1252	1092.7	0.62465	0.2661	0.7339	0.5322	0.7716	FALSE
BCL9L_8	BCL9L	636.51	523.08	619.94	637.06	572.9	605.21	619.94	605.21	-0.034622	4827.6	2977.3	0.26984	0.39364	0.60636	0.78728	0.90988	FALSE
BCL9L_9	BCL9L	93.735	76.458	127.01	39.295	50.389	84.007	93.735	50.389	-0.88244	702.91	407.73	2.1467	0.015908	0.98409	0.031816	0.16499	FALSE
BCS1L_1	BCS1L	41.958	48.485	26.209	107.17	15.336	77.684	41.958	77.684	0.87316	145.32	175.12	2.6997	0.99653	0.0034728	0.0069455	0.059251	TRUE
BCS1L_10	BCS1L	196.4	211.66	197.57	184.57	250.85	313.45	197.57	250.85	0.34289	99.87	893.37	1.7824	0.96266	0.037339	0.074679	0.27696	TRUE
BCS1L_11	BCS1L	8.9271	10.257	6.0482	21.434	4.3816	10.84	8.9271	10.84	0.25417	5.0279	34.465	0.32577	0.60217	0.39783	0.79566	0.91411	TRUE
BCS1L_12	BCS1L	673.11	454.08	464.7	621.58	450.21	408.29	464.7	450.21	-0.045592	21773	2197.9	0.30901	0.37866	0.62134	0.75732	0.89725	FALSE
BCS1L_13	BCS1L	40.172	114.69	66.53	102.41	92.014	65.038	66.53	92.014	0.46193	1506.9	284.32	1.5114	0.93465	0.065348	0.1307	0.38517	TRUE
BCS1L_14	BCS1L	116.05	151.05	168.34	217.91	107.35	288.15	151.05	217.91	0.52579	761.89	673.51	2.5763	0.99501	0.0049936	0.0099872	0.075172	TRUE
BCS1L_15	BCS1L	91.057	176.23	131.04	232.2	157.74	393.84	131.04	232.2	0.82055	1820.2	580	4.2003	0.99999	1.333e-05	2.6659e-05	0.00066766	TRUE
BCS1L_2	BCS1L	98.199	63.404	91.73	129.79	146.78	87.62	91.73	129.79	0.49617	422.11	398.56	1.9066	0.97171	0.028288	0.056576	0.2353	TRUE
BCS1L_3	BCS1L	125.87	166.9	157.25	333.41	244.28	316.16	157.25	316.16	1.003	538.89	702.63	5.9947	1	1.019e-09	2.038e-09	1.1934e-07	TRUE
BCS1L_4	BCS1L	129.44	95.106	154.23	188.14	94.205	193.31	129.44	188.14	0.53603	896.68	572.55	2.4531	0.99292	0.0070821	0.014164	0.096165	TRUE
BCS1L_5	BCS1L	48.207	47.553	82.658	145.27	32.862	78.587	48.207	78.587	0.69369	593.67	202.64	2.1342	0.98358	0.016419	0.032838	0.16828	TRUE
BCS1L_6	BCS1L	94.628	76.458	100.8	139.32	100.78	257.44	94.628	139.32	0.55321	184.14	411.81	2.2023	0.98618	0.013822	0.027644	0.14913	TRUE
BCS1L_7	BCS1L	66.061	58.742	74.594	132.17	52.58	115.62	66.061	115.62	0.7983	63.191	282.21	2.9502	0.99841	0.0015877	0.0031754	0.033217	TRUE
BCS1L_8	BCS1L	44.636	83.917	72.578	57.157	56.961	34.325	72.578	56.961	-0.34418	454.67	311.56	0.8848	0.18813	0.81187	0.37626	0.66006	FALSE
BCS1L_9	BCS1L	663.29	570.63	695.54	656.11	622.19	613.34	663.29	622.19	-0.092129	4812.3	3197	0.72679	0.23368	0.76632	0.46735	0.72543	FALSE
BECN1_1	BECN1	33.923	47.553	49.393	71.446	24.099	55.101	47.553	55.101	0.20848	94.579	199.75	0.53409	0.70325	0.29675	0.59351	0.81217	TRUE
BECN1_10	BECN1	162.47	162.24	138.1	158.37	188.41	401.07	162.24	188.41	0.21453	291.39	726.09	0.97124	0.83428	0.16572	0.33143	0.62389	TRUE
BECN1_11	BECN1	262.46	219.12	192.53	314.36	393.25	284.54	219.12	314.36	0.51874	1292.6	996.16	3.0177	0.99873	0.0012734	0.0025468	0.028493	TRUE
BECN1_12	BECN1	90.164	92.309	116.93	241.73	177.46	124.66	92.309	177.46	0.93549	305.43	401.21	4.251	0.99999	1.0642e-05	2.1283e-05	0.00054506	TRUE
BECN1_13	BECN1	252.64	291.84	391.11	320.32	310	465.2	291.84	320.32	0.13386	5695.8	1346.9	0.77578	0.78106	0.21894	0.43788	0.7054	TRUE
BECN1_14	BECN1	288.35	379.49	364.91	265.54	400.92	267.38	364.91	267.38	-0.44721	3037	1704	2.3626	0.0090733	0.99093	0.018147	0.11333	FALSE
BECN1_15	BECN1	28.567	65.269	39.313	52.394	70.106	111.11	39.313	70.106	0.81873	394.59	163.54	2.4079	0.99197	0.0080307	0.016061	0.10466	TRUE
BECN1_2	BECN1	66.061	57.809	58.466	71.446	46.007	79.491	58.466	71.446	0.28485	29.06	248.21	0.82391	0.79498	0.20502	0.41003	0.68602	TRUE
BECN1_3	BECN1	43.743	41.026	27.217	77.4	69.011	40.649	41.026	69.011	0.73629	99.04	171.04	2.1398	0.9838	0.0162	0.032399	0.16704	TRUE
BECN1_4	BECN1	152.65	202.33	188.5	122.65	136.93	205.95	188.5	136.93	-0.45831	738.16	850.26	1.7687	0.038469	0.96153	0.076938	0.28269	FALSE
BECN1_5	BECN1	121.41	68.066	54.433	63.11	124.88	202.34	68.066	124.88	0.86596	1515.7	291.23	3.329	0.99956	0.0004358	0.00087161	0.012297	TRUE
BECN1_6	BECN1	270.49	262.94	352.81	469.16	334.1	337.83	270.49	337.83	0.31967	3416.5	1243.4	1.9098	0.97192	0.02808	0.05616	0.23446	TRUE
BECN1_7	BECN1	95.52	68.066	84.674	55.966	140.21	98.46	84.674	98.46	0.21525	196.74	366.39	0.72021	0.7643	0.2357	0.4714	0.72867	TRUE
BECN1_8	BECN1	564.2	539.87	531.23	756.14	638.62	718.12	539.87	718.12	0.41097	333.26	2573.8	3.5137	0.99978	0.00022096	0.00044192	0.0070392	TRUE
BECN1_9	BECN1	460.64	365.5	398.17	434.63	448.02	384.81	398.17	434.63	0.12609	2484.8	1867.9	0.84356	0.80054	0.19946	0.39891	0.677	TRUE
BECN2_1	BECN2	302.63	196.74	230.84	222.67	270.57	197.82	230.84	222.67	-0.051727	3158.4	1052.3	0.2517	0.40063	0.59937	0.80127	0.91647	FALSE
BECN2_10	BECN2	515.1	386.95	413.29	492.98	453.5	360.42	413.29	453.5	0.13363	5529.1	1942.7	0.91226	0.81918	0.18082	0.36163	0.64915	TRUE
BECN2_11	BECN2	358.87	292.78	273.18	294.12	213.6	369.45	292.78	294.12	0.0065753	2376.4	1351.4	0.036505	0.51456	0.48544	0.97088	0.98799	TRUE
BECN2_12	BECN2	406.19	394.41	378.01	419.15	343.96	297.19	394.41	343.96	-0.19692	203.81	1849.4	1.1732	0.12037	0.87963	0.24073	0.53069	FALSE
BECN2_13	BECN2	239.25	252.68	301.4	222.67	234.42	302.61	252.68	234.42	-0.10781	1276.9	1157.4	0.5369	0.29567	0.70433	0.59134	0.81078	FALSE
BECN2_14	BECN2	266.03	262.01	246.97	231.01	213.6	199.63	262.01	213.6	-0.29342	121.2	1202.4	1.3959	0.081375	0.91862	0.16275	0.43348	FALSE
BECN2_15	BECN2	342.8	335.67	300.39	409.62	335.2	304.41	335.67	335.2	-0.0020255	647.64	1560.6	0.011957	0.49523	0.50477	0.99046	0.99573	FALSE
BECN2_2	BECN2	1195.3	1008.9	951.58	1146.7	1019.8	1018.9	1008.9	1019.8	0.015571	19028	4972.7	0.1554	0.56175	0.43825	0.87651	0.94997	TRUE
BECN2_3	BECN2	299.95	368.3	323.58	272.68	317.67	524.82	323.58	317.67	-0.026501	1279.2	1501.5	0.15246	0.43941	0.56059	0.87882	0.95125	FALSE
BECN2_4	BECN2	350.84	284.39	280.23	241.73	220.18	281.83	284.39	241.73	-0.23359	2216.5	1310.7	1.1783	0.11933	0.88067	0.23866	0.52861	FALSE
BECN2_5	BECN2	395.47	381.36	280.23	422.72	219.08	345.06	381.36	345.06	-0.14389	5212.7	1785	0.85906	0.19515	0.80485	0.39031	0.67193	FALSE
BECN2_6	BECN2	923.07	1008.9	951.58	871.64	936.57	1005.4	951.58	936.57	-0.022901	2047.5	4675.7	0.21939	0.41317	0.58683	0.82634	0.92861	FALSE
BECN2_7	BECN2	474.03	414.92	511.07	467.97	400.92	370.35	474.03	400.92	-0.24112	2432.8	2244.4	1.5432	0.061387	0.93861	0.12277	0.37164	FALSE
BECN2_8	BECN2	266.03	285.32	220.76	209.57	197.17	286.35	266.03	209.57	-0.34267	1210.8	1221.8	1.6151	0.053145	0.94685	0.10629	0.34202	FALSE
BECN2_9	BECN2	1057.9	952.92	930.41	932.37	957.39	1040.6	952.92	957.39	0.0067366	5760	4682.7	0.065245	0.52601	0.47399	0.94798	0.97939	TRUE
BEX1_1	BEX1	248.17	210.72	214.71	183.38	290.28	212.28	214.71	212.28	-0.016369	567.89	975.09	0.077936	0.46894	0.53106	0.93788	0.97509	FALSE
BEX1_10	BEX1	706.14	720.75	774.16	824.01	737.21	965.63	720.75	824.01	0.1929	1533.2	3489.4	1.748	0.95977	0.040233	0.080465	0.29038	TRUE
BEX1_11	BEX1	223.18	141.73	149.19	219.1	153.36	199.63	149.19	199.63	0.41777	2765.2	664.77	1.9564	0.97479	0.02521	0.05042	0.22057	TRUE
BEX1_12	BEX1	156.23	156.64	192.53	98.833	106.25	116.53	156.64	106.25	-0.55564	644.07	699.77	1.9049	0.028398	0.9716	0.056796	0.23543	FALSE
BEX1_13	BEX1	101.77	121.21	137.09	100.02	125.97	76.781	121.21	100.02	-0.2747	315.09	534.32	0.91667	0.17966	0.82034	0.35932	0.64766	FALSE
BEX1_14	BEX1	242.82	193.01	176.4	316.74	162.12	193.31	193.01	193.31	0.0022123	1378.3	871.66	0.010084	0.50402	0.49598	0.99195	0.99623	TRUE
BEX1_15	BEX1	257.99	317.95	279.22	226.25	358.2	301.7	279.22	301.7	0.11133	975.28	1285.7	0.62694	0.73465	0.26535	0.5307	0.77087	TRUE
BEX1_2	BEX1	262.46	317.02	269.14	167.9	216.89	201.44	269.14	201.44	-0.41626	1168.4	1236.9	1.9252	0.027103	0.9729	0.054207	0.22952	FALSE
BEX1_3	BEX1	474.03	318.88	335.67	307.22	405.3	299.9	335.67	307.22	-0.1274	9712.5	1560.6	0.72031	0.23567	0.76433	0.47134	0.72867	FALSE
BEX1_4	BEX1	308.88	248.95	352.81	323.89	324.24	256.54	308.88	323.89	0.068236	2760.5	1429.8	0.39692	0.65429	0.34571	0.69142	0.86607	TRUE
BEX1_5	BEX1	177.65	136.13	176.4	183.38	164.31	228.54	176.4	183.38	0.05562	811.72	792.94	0.24763	0.59779	0.40221	0.80442	0.91774	TRUE
BEX1_6	BEX1	248.17	175.29	248.98	177.42	304.52	248.41	248.17	248.41	0.0013506	2656.2	1135.7	0.0069254	0.50276	0.49724	0.99447	0.99743	TRUE
BEX1_7	BEX1	125.87	109.09	99.795	138.13	141.31	159.88	109.09	141.31	0.37031	184.02	478.27	1.4731	0.92964	0.070361	0.14072	0.4019	TRUE
BEX1_8	BEX1	63.383	48.485	40.321	17.861	23.004	73.167	48.485	23.004	-1.0438	144.29	203.87	1.7887	0.03683	0.96317	0.07366	0.27485	FALSE
BEX1_9	BEX1	37.494	53.147	27.217	40.486	16.431	31.616	37.494	31.616	-0.23907	175.33	155.6	0.47379	0.31782	0.68218	0.63565	0.83635	FALSE
BNIP5_1	BNIP5	96.413	86.714	181.44	97.643	77.774	158.08	96.413	97.643	0.018095	3662.2	419.99	0.059994	0.52392	0.47608	0.95216	0.98086	TRUE
BNIP5_10	BNIP5	565.98	559.45	625.98	819.25	650.67	648.57	565.98	650.67	0.20085	1821.6	2705.1	1.6284	0.94828	0.051724	0.10345	0.33801	TRUE
BNIP5_11	BNIP5	304.42	391.61	304.42	219.1	274.95	311.64	304.42	274.95	-0.14642	3800.9	1408.1	0.78552	0.21607	0.78393	0.43215	0.70144	FALSE
BNIP5_12	BNIP5	211.57	292.78	258.05	384.62	281.52	462.49	258.05	384.62	0.57391	1683.1	1183.3	3.6792	0.99988	0.00011696	0.00023393	0.0041383	TRUE
BNIP5_13	BNIP5	232.11	237.76	283.26	313.17	319.86	354.09	237.76	319.86	0.42635	1050.7	1085.6	2.4916	0.99364	0.0063576	0.012715	0.088942	TRUE
BNIP5_14	BNIP5	71.417	48.485	60.482	114.31	119.4	123.75	60.482	119.4	0.9696	131.75	257.21	3.6737	0.99988	0.00011954	0.00023908	0.0042176	TRUE
BNIP5_15	BNIP5	734.7	731.01	721.75	800.19	776.65	806.65	731.01	800.19	0.13029	49.723	3541.7	1.1625	0.87749	0.12251	0.24503	0.53538	TRUE
BNIP5_2	BNIP5	351.73	454.08	390.11	414.39	521.41	370.35	390.11	414.39	0.086892	2782.9	1828.1	0.56786	0.71493	0.28507	0.57013	0.79672	TRUE
BNIP5_3	BNIP5	237.46	218.18	254.02	242.92	312.19	348.67	237.46	312.19	0.39329	322.95	1084.1	2.2696	0.98838	0.011615	0.02323	0.13327	TRUE
BNIP5_4	BNIP5	128.55	163.17	155.24	128.6	106.25	146.33	155.24	128.6	-0.26963	387.54	693.15	1.0116	0.15586	0.84414	0.31172	0.60357	FALSE
BNIP5_5	BNIP5	128.55	144.52	178.42	246.49	119.4	121.95	144.52	121.95	-0.24323	702.07	642.92	0.89043	0.18662	0.81338	0.37323	0.65798	FALSE
BNIP5_6	BNIP5	133.91	181.82	204.63	192.9	248.66	235.76	181.82	235.76	0.37301	1408	818.58	1.8854	0.97031	0.02969	0.05938	0.24092	TRUE
BNIP5_7	BNIP5	270.49	307.7	364.91	385.81	284.81	539.27	307.7	385.81	0.32543	2328.5	1424	2.07	0.98077	0.019228	0.038456	0.18641	TRUE
BNIP5_8	BNIP5	487.42	788.82	610.86	676.35	612.33	805.75	610.86	676.35	0.1467	23453	2931.5	1.2096	0.88678	0.11322	0.22644	0.51405	TRUE
BNIP5_9	BNIP5	164.26	173.43	211.69	169.09	239.89	361.32	173.43	239.89	0.46577	773.84	778.87	2.3816	0.99138	0.0086188	0.017238	0.1095	TRUE
BPTF_1	BPTF	20.532	37.296	12.096	27.388	67.915	37.939	20.532	37.939	0.85469	176.1	82.647	1.9147	0.9719	0.028104	0.056208	0.23446	TRUE
BPTF_10	BPTF	49.099	32.634	46.369	33.341	89.824	89.427	46.369	89.427	0.9328	98.05	194.53	3.0872	0.99899	0.0010109	0.0020217	0.024051	TRUE
BPTF_11	BPTF	249.07	234.97	165.32	270.3	357.1	363.13	234.97	357.1	0.60179	2525	1072.1	3.7301	0.9999	9.5707e-05	0.00019141	0.0035205	TRUE
BPTF_12	BPTF	41.065	78.322	70.562	120.27	40.53	92.137	70.562	92.137	0.38016	465.15	302.47	1.2405	0.89261	0.10739	0.21478	0.50234	TRUE
BPTF_13	BPTF	92.842	126.81	119.96	140.51	84.347	230.34	119.96	140.51	0.22643	391.03	528.49	0.89413	0.81437	0.18563	0.37125	0.65659	TRUE
BPTF_14	BPTF	209.79	236.83	174.39	295.31	306.71	406.49	209.79	306.71	0.5458	992.25	951.58	3.1421	0.99916	0.00083869	0.0016774	0.020954	TRUE
BPTF_15	BPTF	231.21	160.37	170.36	203.62	184.03	242.08	170.36	203.62	0.25595	1901.6	764.36	1.2032	0.88554	0.11446	0.22891	0.51654	TRUE
BPTF_2	BPTF	24.996	41.026	32.257	58.347	26.29	18.066	32.257	26.29	-0.28529	64.809	132.84	0.52286	0.30054	0.69946	0.60107	0.81653	FALSE
BPTF_3	BPTF	378.51	350.59	379.02	514.41	364.77	345.06	378.51	364.77	-0.0532	390.03	1771	0.32649	0.37203	0.62797	0.74405	0.8908	FALSE
BPTF_4	BPTF	32.138	30.77	36.289	50.012	39.435	60.521	32.138	50.012	0.62236	9.5523	132.33	1.5538	0.93973	0.060269	0.12054	0.36719	TRUE
BPTF_5	BPTF	243.71	185.55	315.51	391.76	188.41	364.03	243.71	364.03	0.57694	4269.1	1114.2	3.6046	0.99984	0.0001563	0.00031259	0.0052971	TRUE
BPTF_6	BPTF	267.81	349.65	265.11	260.78	318.76	239.37	267.81	260.78	-0.03827	3352.5	1230.4	0.20061	0.4205	0.5795	0.841	0.93486	FALSE
BPTF_7	BPTF	199.08	147.32	225.8	323.89	200.46	175.24	199.08	200.46	0.0099495	1696.3	900.52	0.046139	0.5184	0.4816	0.9632	0.98459	TRUE
BPTF_8	BPTF	354.41	351.52	420.35	544.18	443.64	407.39	354.41	443.64	0.32317	2178.2	1652.5	2.1951	0.98592	0.014077	0.028154	0.15103	TRUE
BPTF_9	BPTF	173.19	161.31	136.08	201.24	147.88	129.17	161.31	147.88	-0.12457	388.67	721.7	0.49979	0.30861	0.69139	0.61722	0.82561	FALSE
BRD2_1	BRD2	515.1	455.95	421.36	191.71	310	181.56	455.95	191.71	-1.2456	2347.6	2154.4	5.6929	6.2465e-09	1	1.2493e-08	6.4922e-07	FALSE
BRD2_10	BRD2	295.49	271.33	263.09	136.94	203.75	126.46	271.33	136.94	-0.98134	325.7	1247.4	3.8051	7.0871e-05	0.99993	0.00014174	0.0027493	FALSE
BRD2_11	BRD2	553.48	572.5	569.53	261.97	258.52	289.06	569.53	261.97	-1.1174	133.23	2723	5.8941	1.8838e-09	1	3.7676e-09	2.1167e-07	FALSE
BRD2_12	BRD2	392.79	394.41	427.4	222.67	282.62	206.86	394.41	222.67	-0.82196	545.6	1849.4	3.9935	3.2557e-05	0.99997	6.5113e-05	0.0014272	FALSE
BRD2_13	BRD2	840.04	840.1	806.42	713.27	502.79	413.71	840.04	502.79	-0.73935	565.26	4100.3	5.2668	6.9406e-08	1	1.3881e-07	5.9905e-06	FALSE
BRD2_14	BRD2	654.36	674.13	741.91	428.68	348.34	382.1	674.13	382.1	-0.81746	2492.2	3252.1	5.121	1.5196e-07	1	3.0392e-07	1.1882e-05	FALSE
BRD2_15	BRD2	212.47	200.47	212.69	89.307	101.87	181.56	212.47	101.87	-1.0531	72.001	964.37	3.5613	0.00018453	0.99982	0.00036905	0.0060884	FALSE
BRD2_2	BRD2	452.61	563.18	416.31	206	408.59	255.63	452.61	255.63	-0.82173	6771.3	2137.8	4.2602	1.0214e-05	0.99999	2.0428e-05	0.0005275	FALSE
BRD2_3	BRD2	242.82	363.64	189.51	154.8	227.85	119.24	242.82	154.8	-0.64612	8719.9	1109.9	2.642	0.0041204	0.99588	0.0082407	0.066138	FALSE
BRD2_4	BRD2	779.34	740.33	631.02	496.55	478.69	435.39	740.33	478.69	-0.62801	6735	3589.3	4.3672	6.2939e-06	0.99999	1.2588e-05	0.00034504	FALSE
BRD2_5	BRD2	149.98	168.77	155.24	53.584	106.25	66.844	155.24	66.844	-1.2034	105.37	693.15	3.3574	0.00039347	0.99961	0.00078693	0.011281	FALSE
BRD2_6	BRD2	429.4	413.99	438.49	173.85	254.13	176.14	429.4	176.14	-1.2807	160.03	2022.5	5.6313	8.9419e-09	1	1.7884e-08	9.104e-07	FALSE
BRD2_7	BRD2	221.39	216.32	195.56	134.56	200.46	68.651	216.32	134.56	-0.68092	228.4	982.78	2.6081	0.0045521	0.99545	0.0091042	0.070308	FALSE
BRD2_8	BRD2	422.25	424.25	395.15	167.9	209.22	328.8	422.25	209.22	-1.0096	369.4	1987.1	4.779	8.8098e-07	1	1.762e-06	5.9392e-05	FALSE
BRD2_9	BRD2	91.057	72.728	87.698	13.098	44.912	71.361	87.698	44.912	-0.95004	117.7	380.16	2.1945	0.014098	0.9859	0.028197	0.15113	FALSE
BRD4_1	BRD4	253.53	176.23	209.67	136.94	69.011	127.37	209.67	127.37	-0.71472	1521.2	951.02	2.6689	0.0038054	0.99619	0.0076108	0.062696	FALSE
BRD4_10	BRD4	497.24	401.87	532.24	265.54	297.95	399.26	497.24	297.95	-0.73694	5160.4	2360.3	4.1021	2.0473e-05	0.99998	4.0947e-05	0.00096538	FALSE
BRD4_11	BRD4	112.48	99.768	106.85	72.637	41.626	55.101	106.85	55.101	-0.94293	40.939	467.94	2.3923	0.0083718	0.99163	0.016744	0.10742	FALSE
BRD4_12	BRD4	322.27	262.01	254.02	244.11	176.36	227.63	262.01	227.63	-0.20207	1847.7	1202.4	0.99135	0.16076	0.83924	0.32152	0.61418	FALSE
BRD4_13	BRD4	282.1	230.31	209.67	210.77	184.03	149.04	230.31	184.03	-0.32205	1554.1	1049.8	1.4283	0.076605	0.9234	0.15321	0.4205	FALSE
BRD4_14	BRD4	575.8	511.89	472.76	259.59	279.33	289.06	511.89	279.33	-0.87154	2807.6	2433.6	4.7143	1.2126e-06	1	2.4253e-06	7.8771e-05	FALSE
BRD4_15	BRD4	354.41	363.64	431.44	304.84	176.36	242.99	363.64	242.99	-0.57966	2340.7	1697.8	2.9281	0.0017051	0.99829	0.0034101	0.035178	FALSE
BRD4_2	BRD4	609.72	530.54	592.72	509.65	527.99	288.15	592.72	509.65	-0.21746	2077.6	2839.8	1.5589	0.059514	0.94049	0.11903	0.36437	FALSE
BRD4_3	BRD4	787.37	755.25	694.53	551.32	745.97	613.34	755.25	613.34	-0.29983	2359.5	3665.5	2.3439	0.0095408	0.99046	0.019082	0.117	FALSE
BRD4_4	BRD4	1107	1191.6	959.64	639.44	860.99	706.38	1107	706.38	-0.64735	14435	5483.4	5.4096	3.1577e-08	1	6.3154e-08	2.8642e-06	FALSE
BRD4_5	BRD4	136.59	123.08	141.12	65.492	24.099	19.873	136.59	24.099	-2.4546	101.52	605.83	4.5713	2.4231e-06	1	4.8463e-06	0.00014635	FALSE
BRD4_6	BRD4	589.19	524.01	565.5	416.77	385.58	480.56	565.5	416.77	-0.43938	1141.2	2702.7	2.861	0.0021116	0.99789	0.0042233	0.041377	FALSE
BRD4_7	BRD4	404.4	436.37	392.12	419.15	303.43	306.22	404.4	306.22	-0.40008	586.35	1898.7	2.2532	0.012124	0.98788	0.024249	0.13632	FALSE
BRD4_8	BRD4	488.31	522.15	440.51	407.24	283.71	401.07	488.31	401.07	-0.28333	1715.2	2315.7	1.8131	0.034909	0.96509	0.069819	0.26636	FALSE
BRD4_9	BRD4	399.04	331.01	416.31	345.32	329.72	373.97	399.04	345.32	-0.20804	2463.7	1872.3	1.2416	0.1072	0.8928	0.2144	0.50182	FALSE
BRF1_1	BRF1	121.41	135.2	114.92	152.42	121.59	191.5	121.41	152.42	0.32575	116.17	535.23	1.3403	0.90993	0.090068	0.18014	0.45825	TRUE
BRF1_10	BRF1	61.597	78.322	114.92	166.71	104.06	94.847	78.322	104.06	0.40547	809.37	337.54	1.4011	0.91941	0.080593	0.16119	0.43109	TRUE
BRF1_11	BRF1	47.314	19.581	2.0161	16.671	19.717	40.649	19.581	19.717	0.009555	538.82	78.627	0.015423	0.49934	0.50066	0.99867	0.99934	TRUE
BRF1_12	BRF1	252.64	228.44	220.76	213.15	272.76	250.21	228.44	250.21	0.1308	322.28	1040.8	0.67492	0.75014	0.24986	0.49973	0.74956	TRUE
BRF1_13	BRF1	123.19	127.74	67.538	147.65	87.633	111.11	123.19	111.11	-0.14774	1559.2	543.51	0.51852	0.30205	0.69795	0.60409	0.8185	FALSE
BRF1_14	BRF1	272.28	234.97	322.57	259.59	304.52	311.64	272.28	304.52	0.16092	1960.6	1252	0.91131	0.81893	0.18107	0.36213	0.64958	TRUE
BRF1_15	BRF1	41.065	68.066	57.458	28.578	74.488	116.53	57.458	74.488	0.36886	190.63	243.71	1.0909	0.86233	0.13767	0.27535	0.56771	TRUE
BRF1_2	BRF1	74.095	53.147	35.281	100.02	32.862	74.071	53.147	74.071	0.47136	379.01	224.53	1.3964	0.91868	0.081319	0.16264	0.43333	TRUE
BRF1_3	BRF1	191.93	230.31	169.35	210.77	171.98	162.59	191.93	171.98	-0.15751	991.24	866.56	0.67786	0.24893	0.75107	0.49786	0.74811	FALSE
BRF1_4	BRF1	58.919	32.634	52.417	27.388	38.339	102.07	52.417	38.339	-0.44134	216.82	221.29	0.94707	0.1718	0.8282	0.3436	0.63484	FALSE
BRF1_5	BRF1	145.51	126.81	107.86	70.255	157.74	114.72	126.81	114.72	-0.14335	354.46	560.29	0.5107	0.30478	0.69522	0.60956	0.82145	FALSE
BRF1_6	BRF1	42.85	87.647	69.554	195.29	101.87	130.08	69.554	130.08	0.8936	520.21	297.92	3.5064	0.99977	0.00022714	0.00045428	0.007181	TRUE
BRF1_7	BRF1	51.777	83.917	72.578	85.735	89.824	106.59	72.578	89.824	0.30379	280.62	311.56	0.97703	0.83572	0.16428	0.32856	0.62169	TRUE
BRF1_8	BRF1	236.57	219.12	258.05	276.26	211.41	284.54	236.57	276.26	0.22288	383.11	1079.8	1.2078	0.88643	0.11357	0.22714	0.5147	TRUE
BRF1_9	BRF1	383.87	396.27	381.03	373.9	203.75	273.7	383.87	273.7	-0.4865	80.981	1797.4	2.5986	0.0046808	0.99532	0.0093617	0.071543	FALSE
BRPF1_1	BRPF1	346.37	442.89	390.11	321.51	282.62	224.02	390.11	282.62	-0.46362	2349.6	1828.1	2.514	0.0059684	0.99403	0.011937	0.085463	FALSE
BRPF1_10	BRPF1	243.71	265.74	238.9	125.03	164.31	154.46	243.71	154.46	-0.65449	254.13	1114.2	2.6737	0.0037508	0.99625	0.0075015	0.062039	FALSE
BRPF1_11	BRPF1	381.19	274.13	374.99	323.89	406.4	261.96	374.99	323.89	-0.21074	5105.3	1753.6	1.2202	0.11119	0.88881	0.22238	0.51013	FALSE
BRPF1_12	BRPF1	468.68	443.83	523.17	314.36	277.14	375.77	468.68	314.36	-0.57466	1793.3	2217.7	3.2768	0.00052498	0.99948	0.00105	0.014394	FALSE
BRPF1_13	BRPF1	132.12	130.54	102.82	63.11	96.396	65.038	130.54	65.038	-0.99411	385.42	577.64	2.7253	0.0032124	0.99679	0.0064247	0.056231	FALSE
BRPF1_14	BRPF1	239.25	286.25	282.25	188.14	291.38	303.51	282.25	291.38	0.045777	932.51	1300.3	0.25323	0.59996	0.40004	0.80009	0.91647	TRUE
BRPF1_15	BRPF1	284.78	245.22	285.27	177.42	253.04	170.72	284.78	177.42	-0.67958	782.31	1312.6	2.9631	0.0015228	0.99848	0.0030456	0.032218	FALSE
BRPF1_2	BRPF1	73.203	40.094	22.177	52.394	55.866	28.906	40.094	52.394	0.37775	708.61	166.96	0.95192	0.82927	0.17073	0.34146	0.63289	TRUE
BRPF1_3	BRPF1	67.846	82.052	81.65	65.492	95.301	49.682	81.65	65.492	-0.31384	95.354	352.64	0.86047	0.19477	0.80523	0.38953	0.67158	FALSE
BRPF1_4	BRPF1	266.92	378.56	402.2	204.81	360.39	214.99	378.56	214.99	-0.81339	6510.9	1771.2	3.8867	5.0818e-05	0.99995	0.00010164	0.0020578	FALSE
BRPF1_5	BRPF1	240.14	275.99	232.85	164.33	230.04	117.43	240.14	164.33	-0.54456	669.27	1097	2.289	0.011039	0.98896	0.022078	0.12911	FALSE
BRPF1_6	BRPF1	259.78	170.63	179.43	148.85	144.59	140.92	179.43	144.59	-0.30948	3266.9	807.25	1.226	0.11009	0.88991	0.22018	0.50886	FALSE
BRPF1_7	BRPF1	262.46	336.6	267.13	260.78	249.75	165.3	267.13	249.75	-0.096648	2424.2	1227.1	0.49596	0.30996	0.69004	0.61992	0.82716	FALSE
BRPF1_8	BRPF1	243.71	358.98	269.14	354.85	175.27	173.43	269.14	175.27	-0.61597	4358.5	1236.9	2.6693	0.0038002	0.9962	0.0076004	0.062664	FALSE
BRPF1_9	BRPF1	734.7	923.09	827.59	560.85	704.35	614.25	827.59	614.25	-0.4295	8873.6	4036.3	3.3581	0.00039242	0.99961	0.00078484	0.011264	FALSE
BZW2_1	BZW2	405.29	441.03	388.09	540.61	454.59	264.67	405.29	454.59	0.16523	786.54	1903.1	1.1301	0.87079	0.12921	0.25842	0.54928	TRUE
BZW2_10	BZW2	282.99	393.48	343.74	389.38	366.96	359.51	343.74	366.96	0.094061	3082.1	1600.1	0.58061	0.71925	0.28075	0.56151	0.79113	TRUE
BZW2_11	BZW2	88.379	69.931	84.674	92.88	47.103	108.4	84.674	92.88	0.13195	115.55	366.39	0.42868	0.66592	0.33408	0.66816	0.85269	TRUE
BZW2_12	BZW2	228.53	202.33	241.93	163.13	163.22	283.64	228.53	163.22	-0.48312	432.94	1041.3	2.0242	0.021474	0.97853	0.042948	0.19957	FALSE
BZW2_13	BZW2	538.31	397.21	504.01	483.45	434.88	419.13	504.01	434.88	-0.2124	6291.8	2394.2	1.4129	0.078836	0.92116	0.15767	0.42616	FALSE
BZW2_14	BZW2	83.022	31.702	66.53	50.012	77.774	140.01	66.53	77.774	0.2222	742.49	284.32	0.66685	0.74756	0.25244	0.50489	0.75313	TRUE
BZW2_15	BZW2	444.57	540.8	643.12	600.15	454.59	440.81	540.8	454.59	-0.25	9864.7	2578.5	1.6976	0.044791	0.95521	0.089581	0.30983	FALSE
BZW2_2	BZW2	354.41	234.03	360.87	304.84	265.09	460.68	354.41	304.84	-0.21672	7265.7	1652.5	1.2195	0.11133	0.88867	0.22266	0.51021	FALSE
BZW2_3	BZW2	45.528	56.877	30.241	32.151	24.099	56.005	45.528	32.151	-0.48908	181.25	190.82	0.97007	0.16601	0.83399	0.33201	0.62465	FALSE
BZW2_4	BZW2	495.46	412.13	484.86	584.67	558.66	435.39	484.86	558.66	0.204	2701.4	2298.5	1.5393	0.93814	0.061864	0.12373	0.3735	TRUE
BZW2_5	BZW2	393.69	462.48	455.63	395.33	343.96	336.03	455.63	343.96	-0.4046	1941.8	2152.8	2.4068	0.0080472	0.99195	0.016094	0.10476	FALSE
BZW2_6	BZW2	351.73	489.52	384.06	546.56	575.09	444.42	384.06	546.56	0.50794	6083.2	1798.3	3.832	0.99994	6.3546e-05	0.00012709	0.0024923	TRUE
BZW2_7	BZW2	53.563	89.511	74.594	109.55	78.869	59.618	74.594	78.869	0.079373	332.42	320.67	0.23876	0.59435	0.40565	0.8113	0.92147	TRUE
BZW2_8	BZW2	78.559	165.97	118.95	95.261	95.301	88.524	118.95	95.261	-0.31737	1921.1	523.82	1.0349	0.15036	0.84964	0.30071	0.59268	FALSE
BZW2_9	BZW2	837.37	832.64	827.59	1039.5	932.19	874.4	832.64	932.19	0.16275	23.922	4062.2	1.5619	0.94085	0.059151	0.1183	0.36297	TRUE
C11orf74_1	C11orf74	49.992	53.147	49.393	89.307	84.347	176.14	49.992	89.307	0.82457	5.1574	210.54	2.7096	0.99663	0.0033696	0.0067392	0.058087	TRUE
C11orf74_10	C11orf74	159.8	156.64	187.49	136.94	98.587	75.877	159.8	98.587	-0.6912	388.53	714.59	2.2897	0.011018	0.98898	0.022036	0.12903	FALSE
C11orf74_11	C11orf74	110.7	126.81	130.04	155.99	104.06	146.33	126.81	146.33	0.20512	134.99	560.29	0.82496	0.7953	0.2047	0.4094	0.68537	TRUE
C11orf74_12	C11orf74	104.45	81.12	98.787	115.5	123.78	117.43	98.787	117.43	0.24711	172.08	430.87	0.89812	0.81544	0.18456	0.36912	0.65548	TRUE
C11orf74_13	C11orf74	214.25	234.97	184.47	101.21	221.27	157.17	214.25	157.17	-0.44451	658.08	972.9	1.8299	0.033633	0.96637	0.067265	0.25971	FALSE
C11orf74_14	C11orf74	522.24	502.57	516.11	527.51	555.37	478.75	516.11	527.51	0.031457	110.45	2454.7	0.23007	0.59098	0.40902	0.81803	0.92513	TRUE
C11orf74_15	C11orf74	63.383	122.15	128.02	163.13	89.824	71.361	122.15	89.824	-0.43923	1743.8	538.64	1.3927	0.081859	0.91814	0.16372	0.43474	FALSE
C11orf74_2	C11orf74	183.9	214.45	222.77	220.29	187.31	227.63	214.45	220.29	0.038565	501.41	973.87	0.18704	0.57419	0.42581	0.85163	0.93946	TRUE
C11orf74_3	C11orf74	301.74	239.63	266.12	247.68	254.13	260.15	266.12	254.13	-0.066222	985.19	1222.2	0.34279	0.36588	0.63412	0.73176	0.88535	FALSE
C11orf74_4	C11orf74	193.72	210.72	213.7	164.33	219.08	260.15	210.72	219.08	0.055851	149.03	956.05	0.27028	0.60653	0.39347	0.78694	0.90988	TRUE
C11orf74_5	C11orf74	174.08	161.31	139.11	145.27	67.915	163.5	161.31	145.27	-0.15006	327.97	721.7	0.59684	0.27531	0.72469	0.55062	0.78324	FALSE
C11orf74_6	C11orf74	82.13	61.539	76.61	48.821	66.82	43.358	76.61	48.821	-0.63948	128.8	329.79	1.5303	0.062971	0.93703	0.12594	0.37758	FALSE
C11orf74_7	C11orf74	235.68	215.39	273.18	195.29	288.09	231.25	235.68	231.25	-0.027268	908.91	1075.5	0.13512	0.44626	0.55374	0.89252	0.95616	FALSE
C11orf74_8	C11orf74	1173.9	1043.4	1112.9	1312.2	1259.7	945.76	1112.9	1259.7	0.17868	4278.8	5514.2	1.9777	0.97602	0.023981	0.047962	0.2144	TRUE
C11orf74_9	C11orf74	771.31	670.4	745.94	575.14	782.12	767.81	745.94	767.81	0.041629	3174.6	3617.9	0.36355	0.6419	0.3581	0.7162	0.87874	TRUE
C15orf27_1	C15orf27	182.11	218.18	180.44	122.65	255.23	261.96	182.11	255.23	0.4847	651.94	819.97	2.5534	0.99467	0.0053339	0.010668	0.079102	TRUE
C15orf27_10	C15orf27	106.23	97.903	54.433	108.36	47.103	201.44	97.903	108.36	0.14499	979.5	426.82	0.50613	0.69362	0.30638	0.61276	0.82323	TRUE
C15orf27_11	C15orf27	751.67	666.67	673.36	509.65	612.33	583.53	673.36	583.53	-0.20624	3088.1	3248.2	1.5761	0.057497	0.9425	0.11499	0.3579	FALSE
C15orf27_12	C15orf27	119.62	108.16	78.626	92.88	113.92	181.56	108.16	113.92	0.074224	501.83	473.97	0.26471	0.60438	0.39562	0.79123	0.91246	TRUE
C15orf27_13	C15orf27	618.65	742.2	758.04	704.93	791.98	952.08	742.2	791.98	0.093539	7757.4	3598.8	0.82984	0.79669	0.20331	0.40663	0.68266	TRUE
C15orf27_14	C15orf27	382.97	427.04	408.25	519.17	471.03	457.07	408.25	471.03	0.20588	496.03	1917.8	1.4335	0.92414	0.07586	0.15172	0.41799	TRUE
C15orf27_15	C15orf27	751.67	663.88	700.58	681.12	741.59	646.76	700.58	681.12	-0.040585	1978.5	3386.6	0.33442	0.36903	0.63097	0.73806	0.88789	FALSE
C15orf27_2	C15orf27	630.26	593.01	664.29	602.53	425.02	519.4	630.26	519.4	-0.27861	1272.7	3029.6	2.0141	0.022001	0.978	0.044001	0.2031	FALSE
C15orf27_3	C15orf27	314.24	375.76	241.93	338.18	398.73	286.35	314.24	338.18	0.10561	4507	1455.9	0.62746	0.73482	0.26518	0.53036	0.77084	TRUE
C15orf27_4	C15orf27	220.5	205.13	214.71	195.29	222.37	167.11	214.71	195.29	-0.13614	62.65	975.09	0.62205	0.26696	0.73304	0.53391	0.77268	FALSE
C15orf27_5	C15orf27	220.5	264.8	271.16	257.21	173.07	289.06	264.8	257.21	-0.041848	1001.6	1215.9	0.21794	0.41374	0.58626	0.82748	0.929	FALSE
C15orf27_6	C15orf27	306.2	359.91	333.66	341.75	348.34	228.54	333.66	341.75	0.034472	721.53	1550.8	0.2055	0.58141	0.41859	0.83718	0.93293	TRUE
C15orf27_7	C15orf27	280.31	401.87	392.12	426.29	510.46	251.12	392.12	426.29	0.12025	6298.2	1838.1	0.79704	0.78729	0.21271	0.42543	0.69752	TRUE
C15orf27_8	C15orf27	337.45	414.92	393.13	410.81	514.84	213.18	393.13	410.81	0.063319	1787.8	1843.1	0.4119	0.65979	0.34021	0.68041	0.85952	TRUE
C15orf27_9	C15orf27	211.57	299.3	184.47	154.8	184.03	323.38	211.57	184.03	-0.20021	4215.6	960.11	0.88895	0.18702	0.81298	0.37403	0.65842	FALSE
C17orf50_1	C17orf50	146.41	146.39	173.38	159.56	202.65	164.4	146.41	164.4	0.16618	363.83	651.73	0.70491	0.75957	0.24043	0.48086	0.73596	TRUE
C17orf50_10	C17orf50	281.21	386.02	265.11	610.86	531.27	495.01	281.21	531.27	0.91542	5622.4	1295.3	6.9483	1	1.8486e-12	3.6971e-12	3.0537e-10	TRUE
C17orf50_11	C17orf50	683.82	588.35	665.3	1086	880.71	922.27	665.3	922.27	0.47059	3131.9	3207.2	4.5376	1	2.8451e-06	5.6902e-06	0.00016897	TRUE
C17orf50_12	C17orf50	157.12	196.74	220.76	202.43	171.98	241.18	196.74	202.43	0.040938	1073.4	889.4	0.19084	0.57567	0.42433	0.84865	0.93815	TRUE
C17orf50_13	C17orf50	210.68	211.66	246.97	294.12	272.76	339.64	211.66	294.12	0.47277	623.85	960.51	2.6607	0.9961	0.0038985	0.0077969	0.063599	TRUE
C17orf50_14	C17orf50	120.52	113.75	260.07	257.21	144.59	203.24	120.52	203.24	0.74913	9760.6	531.09	3.5897	0.99983	0.00016552	0.00033103	0.0055344	TRUE
C17orf50_15	C17orf50	973.06	795.35	993.91	1224.1	1172.1	1151.7	973.06	1172.1	0.26823	16008	4787	2.8767	0.99799	0.0020096	0.0040192	0.040014	TRUE
C17orf50_2	C17orf50	31.245	52.215	41.329	23.815	42.721	43.358	41.329	42.721	0.046676	110.1	172.37	0.10602	0.54184	0.45816	0.91632	0.96564	TRUE
C17orf50_3	C17orf50	290.13	244.29	218.74	435.82	301.24	363.13	244.29	363.13	0.56995	1377.1	1117	3.5557	0.99981	0.00018846	0.00037693	0.0061937	TRUE
C17orf50_4	C17orf50	111.59	151.05	116.93	133.37	104.06	119.24	116.93	119.24	0.027923	596.33	514.48	0.10161	0.54047	0.45953	0.91906	0.9664	TRUE
C17orf50_5	C17orf50	58.919	53.147	75.602	105.98	95.301	79.491	58.919	95.301	0.68453	155.81	250.23	2.2999	0.98927	0.010728	0.021456	0.1267	TRUE
C17orf50_6	C17orf50	236.57	294.64	311.48	234.58	293.57	303.51	294.64	293.57	-0.0052401	1828	1360.5	0.02906	0.48841	0.51159	0.97682	0.99015	FALSE
C17orf50_7	C17orf50	176.76	174.36	145.16	231.01	196.08	189.69	174.36	196.08	0.16844	429.33	783.28	0.77599	0.78112	0.21888	0.43776	0.7054	TRUE
C17orf50_8	C17orf50	348.16	544.53	528.21	497.74	647.39	527.53	528.21	527.53	-0.0018482	16342	2515.3	0.013509	0.49461	0.50539	0.98922	0.99513	FALSE
C17orf50_9	C17orf50	264.24	349.65	373.98	382.24	456.79	502.24	349.65	456.79	0.38463	3943.3	1629.1	2.6542	0.99603	0.0039743	0.0079486	0.064436	TRUE
C19orf10_1	C19orf10	606.15	619.12	607.84	653.73	659.44	445.33	607.84	653.73	0.10484	65.046	2916.2	0.84978	0.80228	0.19772	0.39545	0.67497	TRUE
C19orf10_10	C19orf10	379.4	334.74	402.2	263.16	483.08	403.78	379.4	403.78	0.089592	1257.5	1775.4	0.57843	0.71851	0.28149	0.56297	0.79195	TRUE
C19orf10_11	C19orf10	674.89	596.74	690.5	729.94	664.91	545.59	674.89	664.91	-0.021458	3175.5	3255.9	0.17488	0.43059	0.56941	0.86118	0.94389	FALSE
C19orf10_12	C19orf10	521.35	522.15	492.92	527.51	603.57	483.27	521.35	527.51	0.016923	404.18	2480.9	0.12374	0.54924	0.45076	0.90152	0.95954	TRUE
C19orf10_13	C19orf10	197.29	148.25	185.48	244.11	141.31	207.76	185.48	207.76	0.16284	762.57	835.91	0.7707	0.77956	0.22044	0.44088	0.70841	TRUE
C19orf10_14	C19orf10	321.38	333.8	463.69	458.44	380.11	506.75	333.8	458.44	0.45658	8512.8	1551.5	3.1644	0.99922	0.00077705	0.0015541	0.019775	TRUE
C19orf10_15	C19orf10	742.74	734.74	674.37	756.14	710.92	718.12	734.74	718.12	-0.032952	1854.2	3560.7	0.27842	0.39034	0.60966	0.78069	0.90718	FALSE
C19orf10_2	C19orf10	906.11	919.36	901.18	673.97	768.98	871.69	906.11	768.98	-0.23645	99.946	4440.6	2.0578	0.019805	0.9802	0.039609	0.18931	FALSE
C19orf10_3	C19orf10	368.69	479.26	348.78	375.09	403.11	446.23	368.69	403.11	0.12843	6310.9	1722.6	0.82929	0.79653	0.20347	0.40694	0.683	TRUE
C19orf10_4	C19orf10	793.62	840.1	929.4	768.04	882.9	989.12	840.1	882.9	0.071603	5067.3	4100.6	0.66835	0.74805	0.25195	0.50391	0.75246	TRUE
C19orf10_5	C19orf10	246.39	269.47	318.54	233.39	300.14	183.37	269.47	233.39	-0.20654	1470.2	1238.4	1.0252	0.15264	0.84736	0.30529	0.59773	FALSE
C19orf10_6	C19orf10	373.15	257.35	328.62	382.24	359.29	275.51	328.62	359.29	0.12839	3531.6	1526.1	0.78529	0.78386	0.21614	0.43228	0.70156	TRUE
C19orf10_7	C19orf10	814.16	923.09	845.73	950.23	901.52	820.2	845.73	901.52	0.092053	3490.3	4129.5	0.86814	0.80734	0.19266	0.38532	0.66736	TRUE
C19orf10_8	C19orf10	474.03	478.33	524.17	477.5	383.39	491.4	478.33	477.5	-0.0025001	1060.2	2265.9	0.017435	0.49304	0.50696	0.98609	0.99389	FALSE
C19orf10_9	C19orf10	355.3	241.49	253.01	253.63	167.6	289.06	253.01	253.63	0.0035065	5297.5	1159	0.018157	0.50724	0.49276	0.98551	0.9938	TRUE
C1orf174_1	C1orf174	515.1	562.24	490.91	407.24	496.22	485.98	515.1	485.98	-0.083788	1403.9	2449.6	0.58835	0.27815	0.72185	0.55629	0.78796	FALSE
C1orf174_10	C1orf174	223.18	244.29	218.74	246.49	261.8	238.47	223.18	246.49	0.14271	232.72	1015.6	0.73143	0.76774	0.23226	0.46452	0.72373	TRUE
C1orf174_11	C1orf174	317.81	424.25	353.82	335.8	304.52	296.28	353.82	304.52	-0.21579	3128.5	1649.6	1.2137	0.11243	0.88757	0.22487	0.51281	FALSE
C1orf174_12	C1orf174	723.1	818.66	709.65	757.33	732.83	603.41	723.1	732.83	0.019257	4656	3501.4	0.16444	0.56531	0.43469	0.86939	0.94674	TRUE
C1orf174_13	C1orf174	673.11	499.77	610.86	682.31	537.85	766.9	610.86	682.31	0.15932	8107.8	2931.5	1.3195	0.90651	0.093495	0.18699	0.46652	TRUE
C1orf174_14	C1orf174	1215.9	1056.4	1017.1	1100.3	985.87	1074	1056.4	1074	0.023822	13486	5220	0.24368	0.59626	0.40374	0.80748	0.91983	TRUE
C1orf174_15	C1orf174	358.87	309.56	336.68	259.59	352.72	497.72	336.68	352.72	0.066955	613.97	1565.6	0.40541	0.65741	0.34259	0.68517	0.86318	TRUE
C1orf174_2	C1orf174	91.95	124.94	131.04	135.75	163.22	162.59	124.94	162.59	0.37735	562.89	551.63	1.6031	0.94554	0.054457	0.10891	0.34692	TRUE
C1orf174_3	C1orf174	436.54	326.34	269.14	398.91	403.11	357.71	326.34	398.91	0.28886	7707.3	1515	1.8643	0.96886	0.031143	0.062286	0.24954	TRUE
C1orf174_4	C1orf174	314.24	332.87	291.32	201.24	354.91	310.74	314.24	310.74	-0.016106	436.2	1455.9	0.091719	0.46346	0.53654	0.92692	0.96993	FALSE
C1orf174_5	C1orf174	662.39	618.19	628	722.79	538.94	563.66	628	563.66	-0.15568	639.61	3018.1	1.1711	0.12077	0.87923	0.24154	0.53149	FALSE
C1orf174_6	C1orf174	543.66	618.19	611.87	681.12	614.52	514.88	611.87	614.52	0.0062308	2346.2	2936.6	0.048951	0.51952	0.48048	0.96096	0.98392	TRUE
C1orf174_7	C1orf174	264.24	190.21	239.91	239.34	222.37	259.25	239.91	239.34	-0.0033976	1531	1095.9	0.017118	0.49317	0.50683	0.98634	0.99391	FALSE
C1orf174_8	C1orf174	200.86	207	244.95	267.92	122.69	259.25	207	259.25	0.32334	739.12	938.25	1.7059	0.95598	0.044016	0.088031	0.30651	TRUE
C1orf174_9	C1orf174	1173.9	1086.3	1109.8	1314.6	1020.9	1013.5	1109.8	1020.9	-0.12036	2331.3	5498.4	1.1991	0.11524	0.88476	0.23048	0.51851	FALSE
C1orf233_1	C1orf233	265.14	238.7	276.2	326.27	307.81	225.83	265.14	307.81	0.21455	410.71	1217.5	1.223	0.88934	0.11066	0.22133	0.50956	TRUE
C1orf233_10	C1orf233	451.71	486.72	675.38	570.38	569.61	724.45	486.72	570.38	0.22839	18409	2307.7	1.7415	0.9592	0.040801	0.081602	0.29334	TRUE
C1orf233_11	C1orf233	185.68	204.2	242.93	220.29	225.65	250.21	204.2	225.65	0.14348	921.63	924.92	0.70552	0.75976	0.24024	0.48049	0.73575	TRUE
C1orf233_12	C1orf233	291.02	240.56	266.12	209.57	197.17	160.79	266.12	197.17	-0.43072	636.74	1222.2	1.9721	0.0243	0.9757	0.048599	0.21609	FALSE
C1orf233_13	C1orf233	209.79	237.76	323.58	242.92	272.76	276.41	237.76	272.76	0.19731	4073.2	1085.6	1.062	0.85589	0.14411	0.28821	0.58034	TRUE
C1orf233_14	C1orf233	56.241	47.553	32.257	26.197	71.202	30.712	47.553	30.712	-0.61452	154.73	199.75	1.1933	0.11638	0.88362	0.23276	0.52118	FALSE
C1orf233_15	C1orf233	247.28	247.09	343.74	302.45	381.2	299.9	247.28	302.45	0.2895	4651.8	1131.4	1.6403	0.94953	0.050472	0.10094	0.33333	TRUE
C1orf233_2	C1orf233	293.7	300.24	231.85	253.63	285.9	175.24	293.7	253.63	-0.21084	1934.5	1355.9	1.0882	0.13826	0.86174	0.27651	0.56927	FALSE
C1orf233_3	C1orf233	148.19	167.83	254.02	204.81	253.04	190.6	167.83	204.81	0.28572	3907.2	752.46	1.348	0.91117	0.088825	0.17765	0.4544	TRUE
C1orf233_4	C1orf233	815.05	750.59	857.83	558.47	1020.9	707.29	815.05	707.29	-0.20432	2992.6	3971.8	1.7099	0.043641	0.95636	0.087283	0.30501	FALSE
C1orf233_5	C1orf233	606.15	740.33	574.58	697.79	552.09	379.39	606.15	552.09	-0.13456	9500.8	2907.7	1.0027	0.15801	0.84199	0.31602	0.60843	FALSE
C1orf233_6	C1orf233	380.3	380.42	383.05	413.2	419.54	499.53	380.42	419.54	0.14086	3.4579	1780.4	0.92709	0.82306	0.17694	0.35388	0.64357	TRUE
C1orf233_7	C1orf233	466.89	517.49	419.34	510.84	404.21	378.48	466.89	404.21	-0.20751	2410.6	2208.8	1.3337	0.091144	0.90886	0.18229	0.46069	FALSE
C1orf233_8	C1orf233	20.532	0.93241	3.0241	0	4.3816	0	3.0241	0	-2.0087	155.46	11.069	1.1107	0.13334	0.86666	0.26668	0.5576	FALSE
C1orf233_9	C1orf233	269.6	278.79	288.3	290.55	316.57	208.66	278.79	290.55	0.059378	87.408	1283.6	0.32813	0.62859	0.37141	0.74281	0.89055	TRUE
C1orf74_1	C1orf74	112.48	103.5	121.97	119.08	101.87	139.11	112.48	119.08	0.081489	85.383	493.91	0.29672	0.61666	0.38334	0.76668	0.90204	TRUE
C1orf74_10	C1orf74	222.29	157.58	221.77	145.27	177.46	163.5	221.77	163.5	-0.43746	2060.2	1008.8	1.8345	0.033289	0.96671	0.066578	0.25844	FALSE
C1orf74_11	C1orf74	173.19	251.75	203.62	157.18	213.6	191.5	203.62	191.5	-0.088098	1621.4	922.17	0.39916	0.34489	0.65511	0.68978	0.86479	FALSE
C1orf74_12	C1orf74	396.37	392.54	399.18	446.54	318.76	335.12	396.37	335.12	-0.24147	11.256	1859	1.4203	0.077754	0.92225	0.15551	0.42339	FALSE
C1orf74_13	C1orf74	189.26	136.13	80.642	119.08	212.51	133.69	136.13	133.69	-0.025935	2950.6	603.71	0.099436	0.4604	0.5396	0.92079	0.96714	FALSE
C1orf74_14	C1orf74	177.65	208.86	186.48	229.82	302.33	256.54	186.48	256.54	0.45801	289.35	840.69	2.4161	0.99216	0.0078447	0.015689	0.10315	TRUE
C1orf74_15	C1orf74	52.67	55.012	73.586	34.532	37.244	26.196	55.012	34.532	-0.65662	175.23	232.82	1.3431	0.08962	0.91038	0.17924	0.45709	FALSE
C1orf74_2	C1orf74	456.18	373.9	411.27	507.27	559.75	439	411.27	507.27	0.30198	1706.7	1932.7	2.1835	0.9855	0.014501	0.029002	0.15425	TRUE
C1orf74_3	C1orf74	232.11	260.14	241.93	239.34	270.57	289.96	241.93	270.57	0.16078	214.13	1105.6	0.86134	0.80547	0.19453	0.38905	0.67122	TRUE
C1orf74_4	C1orf74	477.6	454.08	552.4	394.14	364.77	496.82	477.6	394.14	-0.27645	3073.8	2262.2	1.7547	0.039654	0.96035	0.079309	0.28785	FALSE
C1orf74_5	C1orf74	737.38	639.63	652.19	631.1	615.62	768.71	652.19	631.1	-0.047345	3707.5	3140.7	0.37629	0.35335	0.64665	0.7067	0.87361	FALSE
C1orf74_6	C1orf74	341.02	370.17	333.66	286.97	313.29	223.12	341.02	286.97	-0.24813	451.94	1586.8	1.3567	0.087441	0.91256	0.17488	0.44996	FALSE
C1orf74_7	C1orf74	107.13	98.835	137.09	110.74	131.45	88.524	107.13	110.74	0.047449	483.34	469.21	0.1669	0.56628	0.43372	0.86745	0.94586	TRUE
C1orf74_8	C1orf74	350.84	422.38	390.11	408.43	343.96	234.86	390.11	343.96	-0.18114	1291.9	1828.1	1.0793	0.14023	0.85977	0.28045	0.57237	FALSE
C1orf74_9	C1orf74	585.62	566.91	595.74	558.47	392.16	496.82	585.62	496.82	-0.23682	226.37	2804	1.677	0.046767	0.95323	0.093534	0.31769	FALSE
C20orf202_1	C20orf202	176.76	113.75	96.771	128.6	216.89	118.33	113.75	128.6	0.17555	2128.9	499.79	0.66419	0.74671	0.25329	0.50657	0.75422	TRUE
C20orf202_10	C20orf202	363.33	294.64	364.91	404.86	307.81	522.11	363.33	404.86	0.15572	2360.6	1696.3	1.0082	0.84333	0.15667	0.31335	0.60572	TRUE
C20orf202_11	C20orf202	257.99	280.66	245.96	261.97	253.04	211.37	257.99	253.04	-0.027868	329.19	1183	0.14406	0.44273	0.55727	0.88545	0.95348	FALSE
C20orf202_12	C20orf202	750.77	660.15	646.14	852.59	586.04	744.32	660.15	744.32	0.17289	4204.6	3181.1	1.4924	0.93221	0.067793	0.13559	0.39363	TRUE
C20orf202_13	C20orf202	546.34	462.48	481.84	406.05	464.45	415.52	481.84	415.52	-0.21315	2267.9	2283.4	1.3878	0.082592	0.91741	0.16518	0.43701	FALSE
C20orf202_14	C20orf202	517.77	517.49	602.8	532.27	487.46	630.5	517.77	532.27	0.039763	3614.7	2463	0.29211	0.6149	0.3851	0.7702	0.90307	TRUE
C20orf202_15	C20orf202	848.97	806.53	871.94	846.63	804.03	670.25	848.97	804.03	-0.078371	1164.3	4146.2	0.69794	0.24261	0.75739	0.48521	0.73814	FALSE
C20orf202_2	C20orf202	346.37	312.36	323.58	404.86	362.58	294.48	323.58	362.58	0.16372	322.78	1501.5	1.0066	0.84293	0.15707	0.31414	0.6062	TRUE
C20orf202_3	C20orf202	452.61	476.46	502	452.49	481.98	456.17	476.46	456.17	-0.062662	610.57	2256.6	0.42722	0.33461	0.66539	0.66922	0.85348	FALSE
C20orf202_4	C20orf202	202.65	185.55	171.36	135.75	190.6	267.38	185.55	190.6	0.038548	246.76	836.25	0.17469	0.56934	0.43066	0.86132	0.94389	TRUE
C20orf202_5	C20orf202	748.09	608.86	607.84	660.87	716.4	980.08	608.86	716.4	0.23429	9693.2	2921.4	1.9895	0.97668	0.023321	0.046642	0.21001	TRUE
C20orf202_6	C20orf202	702.57	629.38	649.17	685.88	572.9	662.12	649.17	662.12	0.028456	1621.5	3125.4	0.23167	0.5916	0.4084	0.8168	0.92484	TRUE
C20orf202_7	C20orf202	204.43	197.67	185.48	170.28	164.31	130.08	197.67	164.31	-0.26519	97.201	893.83	1.1158	0.13225	0.86775	0.2645	0.55555	FALSE
C20orf202_8	C20orf202	305.31	332.87	301.4	239.34	404.21	260.15	305.31	260.15	-0.2301	387.47	1412.4	1.2016	0.11476	0.88524	0.22953	0.5171	FALSE
C20orf202_9	C20orf202	151.76	165.04	229.83	195.29	139.12	161.69	165.04	161.69	-0.029366	2187.2	739.27	0.12305	0.45104	0.54896	0.90207	0.95987	FALSE
C21orf54_1	C21orf54	607.05	570.63	520.14	743.04	554.28	519.4	570.63	554.28	-0.041886	1937.7	2728.5	0.31316	0.37708	0.62292	0.75416	0.89564	FALSE
C21orf54_10	C21orf54	434.75	612.59	385.07	517.98	487.46	499.53	434.75	499.53	0.19994	17048	2049.1	1.4309	0.92378	0.076223	0.15245	0.41934	TRUE
C21orf54_11	C21orf54	197.29	110.96	137.09	103.6	94.205	90.33	137.09	94.205	-0.53651	2153.4	608.19	1.739	0.041017	0.95898	0.082034	0.294	FALSE
C21orf54_12	C21orf54	492.78	482.99	493.93	485.83	504.98	567.27	492.78	504.98	0.035227	48.589	2338	0.25242	0.59964	0.40036	0.80072	0.91647	TRUE
C21orf54_13	C21orf54	57.134	91.376	84.674	64.301	110.64	93.943	84.674	93.943	0.14821	401.7	366.39	0.48425	0.6859	0.3141	0.62821	0.83217	TRUE
C21orf54_14	C21orf54	262.46	264.8	287.29	172.66	214.7	198.73	264.8	198.73	-0.41234	255.5	1215.9	1.895	0.029046	0.97095	0.058091	0.23809	FALSE
C21orf54_15	C21orf54	582.94	543.6	546.35	434.63	610.14	569.98	546.35	569.98	0.060985	673.29	2606.4	0.46292	0.67829	0.32171	0.64342	0.84032	TRUE
C21orf54_2	C21orf54	396.37	506.3	488.89	579.9	396.54	527.53	488.89	527.53	0.10951	4432.2	2318.6	0.80237	0.78883	0.21117	0.42234	0.6955	TRUE
C21orf54_3	C21orf54	166.94	142.66	139.11	228.63	170.88	167.11	142.66	170.88	0.25879	301.04	634.2	1.1208	0.86881	0.13119	0.26238	0.55408	TRUE
C21orf54_4	C21orf54	724.88	704.9	678.4	672.78	600.28	471.52	704.9	600.28	-0.23142	550.78	3408.6	1.7919	0.036574	0.96343	0.073147	0.27372	FALSE
C21orf54_5	C21orf54	378.51	375.76	353.82	544.18	260.71	499.53	375.76	499.53	0.40979	244.55	1757.4	2.9523	0.99842	0.0015772	0.0031544	0.033116	TRUE
C21orf54_6	C21orf54	149.98	100.7	186.48	272.68	162.12	166.21	149.98	166.21	0.14732	1880.5	668.47	0.6278	0.73493	0.26507	0.53014	0.77077	TRUE
C21orf54_7	C21orf54	274.06	254.55	205.64	222.67	208.13	251.12	254.55	222.67	-0.1922	1386.5	1166.4	0.93333	0.17533	0.82467	0.35065	0.64126	FALSE
C21orf54_8	C21orf54	500.81	386.02	354.83	438.2	351.63	454.36	386.02	438.2	0.18248	7075.4	1808	1.2273	0.89014	0.10986	0.21972	0.50849	TRUE
C21orf54_9	C21orf54	271.39	285.32	267.13	292.93	280.42	373.97	271.39	292.93	0.10981	106.12	1247.7	0.60988	0.72903	0.27097	0.54194	0.77753	TRUE
C2orf78_1	C2orf78	443.68	421.45	409.26	441.77	466.64	317.06	421.45	441.77	0.067791	321.39	1983.1	0.45639	0.67595	0.32405	0.64811	0.84252	TRUE
C2orf78_10	C2orf78	30.352	48.485	35.281	2.3815	43.816	46.972	35.281	43.816	0.30481	99.324	145.96	0.70649	0.75964	0.24036	0.48072	0.73584	TRUE
C2orf78_11	C2orf78	96.413	89.511	108.87	120.27	102.97	79.491	96.413	102.97	0.093958	101.36	419.99	0.31987	0.62547	0.37453	0.74907	0.89358	TRUE
C2orf78_12	C2orf78	183.9	119.35	106.85	158.37	111.73	160.79	119.35	158.37	0.40518	2161.5	525.68	1.702	0.95562	0.044376	0.088753	0.30816	TRUE
C2orf78_13	C2orf78	251.75	253.62	200.6	258.4	189.51	250.21	251.75	250.21	-0.0087649	1309.8	1152.9	0.045087	0.48202	0.51798	0.96404	0.98498	FALSE
C2orf78_14	C2orf78	257.1	235.9	229.83	263.16	205.94	233.05	235.9	233.05	-0.017448	243.18	1076.6	0.086793	0.46542	0.53458	0.93084	0.97183	FALSE
C2orf78_15	C2orf78	153.55	119.35	157.25	233.39	185.12	177.95	153.55	185.12	0.26822	591.63	685.22	1.2063	0.88615	0.11385	0.2277	0.5154	TRUE
C2orf78_2	C2orf78	296.38	250.82	190.52	306.03	227.85	313.45	250.82	306.03	0.28598	2856.1	1148.4	1.6291	0.94836	0.051642	0.10328	0.33757	TRUE
C2orf78_3	C2orf78	241.03	303.03	207.65	196.48	215.8	179.76	241.03	196.48	-0.29353	2479.1	1101.3	1.3427	0.089692	0.91031	0.17938	0.45724	FALSE
C2orf78_4	C2orf78	190.15	190.21	208.66	207.19	225.65	231.25	190.21	225.65	0.24532	170.2	858.38	1.2097	0.88681	0.11319	0.22638	0.51401	TRUE
C2orf78_5	C2orf78	507.95	475.53	350.79	270.3	454.59	368.55	475.53	368.55	-0.36681	8305.2	2251.9	2.2544	0.012085	0.98792	0.024169	0.13609	FALSE
C2orf78_6	C2orf78	448.14	327.28	384.06	353.66	602.48	392.03	384.06	392.03	0.029575	3665.5	1798.3	0.18806	0.57459	0.42541	0.85083	0.93891	TRUE
C2orf78_7	C2orf78	115.16	128.67	74.594	69.064	123.78	93.943	115.16	93.943	-0.29098	914.1	506.29	0.94293	0.17286	0.82714	0.34572	0.63625	FALSE
C2orf78_8	C2orf78	400.83	393.48	411.27	352.47	397.63	445.33	400.83	397.63	-0.011518	81.583	1881.1	0.073671	0.47064	0.52936	0.94127	0.97602	FALSE
C2orf78_9	C2orf78	142.83	175.29	160.28	135.75	184.03	137.3	160.28	137.3	-0.22171	264.86	716.85	0.85808	0.19542	0.80458	0.39085	0.672	FALSE
C3_1	C3	300.84	293.71	325.59	177.42	283.71	262.86	300.84	262.86	-0.19403	331.68	1390.7	1.0186	0.1542	0.8458	0.30841	0.60036	FALSE
C3_10	C3	794.52	737.54	864.89	927.61	878.52	848.2	794.52	878.52	0.14482	4099.4	3866.5	1.3509	0.91164	0.08836	0.17672	0.45304	TRUE
C3_11	C3	711.49	697.44	715.7	679.93	909.19	703.67	711.49	703.67	-0.015925	107.55	3442.2	0.13331	0.44697	0.55303	0.89395	0.95648	FALSE
C3_12	C3	63.383	121.21	110.88	90.498	121.59	102.98	110.88	102.98	-0.10573	1181.5	486.53	0.35845	0.36	0.64	0.72001	0.8803	FALSE
C3_13	C3	242.82	220.98	207.65	253.63	221.27	381.19	220.98	253.63	0.19798	327.25	1005.1	1.0299	0.84848	0.15152	0.30305	0.5955	TRUE
C3_14	C3	200.86	146.39	270.15	220.29	136.93	224.92	200.86	220.29	0.13259	3884.2	909.02	0.64447	0.74036	0.25964	0.51927	0.76246	TRUE
C3_15	C3	320.48	291.84	271.16	216.72	385.58	211.37	291.84	216.72	-0.42767	624.07	1346.9	2.047	0.020329	0.97967	0.040658	0.1923	FALSE
C3_2	C3	372.26	447.56	450.59	509.65	408.59	441.71	447.56	441.71	-0.018914	2839.3	2112.6	0.1271	0.44943	0.55057	0.89886	0.95849	FALSE
C3_3	C3	167.83	222.85	187.49	194.09	265.09	219.5	187.49	219.5	0.22628	818.23	845.47	1.1009	0.86452	0.13548	0.27096	0.56286	TRUE
C3_4	C3	266.03	203.27	242.93	222.67	251.94	276.41	242.93	251.94	0.052326	1053.5	1110.4	0.27038	0.60656	0.39344	0.78687	0.90988	TRUE
C3_5	C3	558.84	453.15	555.42	589.43	526.89	609.73	555.42	589.43	0.085581	5235.5	2652	0.66034	0.74548	0.25452	0.50904	0.75582	TRUE
C3_6	C3	1185.5	1169.2	1232.8	1162.2	1293.7	1294.4	1185.5	1293.7	0.12585	1250.8	5894.2	1.4087	0.92054	0.079457	0.15891	0.42812	TRUE
C3_7	C3	278.53	333.8	348.78	371.52	461.17	413.71	333.8	413.71	0.3088	1639.8	1551.5	2.0287	0.97876	0.021243	0.042485	0.19794	TRUE
C3_8	C3	223.18	176.23	227.81	213.15	198.27	178.85	223.18	198.27	-0.16993	1113	1015.6	0.78163	0.21721	0.78279	0.43443	0.70235	FALSE
C3_9	C3	410.65	422.38	391.11	528.7	405.3	520.3	410.65	520.3	0.34071	259.63	1929.6	2.4962	0.99372	0.006276	0.012552	0.088098	TRUE
C3AR1_1	C3AR1	615.08	648.02	737.88	610.86	558.66	676.57	648.02	610.86	-0.085068	4579.2	3119.6	0.66537	0.25291	0.74709	0.50581	0.7538	FALSE
C3AR1_10	C3AR1	25.889	13.986	32.257	28.578	10.954	17.163	25.889	17.163	-0.56602	91.112	105.44	0.8669	0.193	0.807	0.38599	0.66798	FALSE
C3AR1_11	C3AR1	141.94	117.48	133.06	203.62	157.74	187.89	133.06	187.89	0.49465	160.75	589.39	2.2584	0.98804	0.011961	0.023922	0.13531	TRUE
C3AR1_12	C3AR1	537.41	512.83	413.29	316.74	347.24	368.55	512.83	347.24	-0.56118	5255.9	2438.3	3.3533	0.00039929	0.9996	0.00079859	0.011383	FALSE
C3AR1_13	C3AR1	457.07	429.84	483.85	532.27	514.84	547.4	457.07	532.27	0.2193	729.36	2160	1.6181	0.94718	0.05282	0.10564	0.34081	TRUE
C3AR1_14	C3AR1	274.06	277.86	303.42	475.11	335.2	230.34	277.86	335.2	0.26977	333.8	1279	1.6032	0.94556	0.054444	0.10889	0.34692	TRUE
C3AR1_15	C3AR1	141.05	150.12	173.38	95.261	129.26	141.82	150.12	129.26	-0.2143	311.7	669.13	0.8064	0.21001	0.78999	0.42001	0.69309	FALSE
C3AR1_2	C3AR1	73.203	119.35	104.83	82.163	98.587	155.37	104.83	98.587	-0.087786	605.62	458.66	0.29174	0.38524	0.61476	0.77049	0.90324	FALSE
C3AR1_3	C3AR1	145.51	179.02	112.9	245.3	192.79	55.101	145.51	192.79	0.40349	1093.3	647.55	1.858	0.96841	0.031587	0.063175	0.25117	TRUE
C3AR1_4	C3AR1	938.24	896.98	797.35	654.92	788.69	797.62	896.98	788.69	-0.18539	5814.4	4393.5	1.6336	0.051167	0.94883	0.10233	0.33569	FALSE
C3AR1_5	C3AR1	248.17	265.74	329.62	240.53	185.12	268.28	265.74	240.53	-0.14319	2195	1220.4	0.72143	0.23532	0.76468	0.47064	0.72849	FALSE
C3AR1_6	C3AR1	699.89	746.86	739.89	660.87	660.53	767.81	739.89	660.87	-0.16271	824.41	3587.1	1.3193	0.09353	0.90647	0.18706	0.4666	FALSE
C3AR1_7	C3AR1	638.29	759.91	642.11	603.72	651.77	479.65	642.11	603.72	-0.088811	6945.9	3089.6	0.69076	0.24486	0.75514	0.48972	0.7415	FALSE
C3AR1_8	C3AR1	89.271	74.593	88.706	110.74	36.149	184.27	88.706	110.74	0.31688	99.755	384.76	1.1234	0.86936	0.13064	0.26129	0.55298	TRUE
C3AR1_9	C3AR1	500.81	469	519.13	360.8	415.16	466.1	500.81	415.16	-0.27001	673.78	2378.2	1.7564	0.039511	0.96049	0.079022	0.28733	FALSE
C3orf43_1	C3orf43	215.14	233.1	288.3	246.49	233.32	242.99	233.1	242.99	0.059671	1684.4	1063.2	0.30318	0.61912	0.38088	0.76175	0.89908	TRUE
C3orf43_10	C3orf43	385.65	337.53	364.91	382.24	341.77	289.96	364.91	341.77	-0.09424	589.87	1704	0.56051	0.28757	0.71243	0.57513	0.79985	FALSE
C3orf43_11	C3orf43	1176.6	1213.1	1126	812.1	1345.2	995.44	1176.6	995.44	-0.24099	1946.8	5847.4	2.3691	0.0089165	0.99108	0.017833	0.11197	FALSE
C3orf43_12	C3orf43	98.199	168.77	126	82.163	76.679	94.847	126	82.163	-0.61086	1300.9	556.55	1.8583	0.031561	0.96844	0.063122	0.25117	FALSE
C3orf43_13	C3orf43	317.81	248.95	230.84	322.7	165.41	296.28	248.95	296.28	0.25018	2534.4	1139.4	1.4021	0.91956	0.080436	0.16087	0.43056	TRUE
C3orf43_14	C3orf43	255.32	331.01	232.85	265.54	263.99	252.02	255.32	263.99	0.048032	3116.7	1170.1	0.25368	0.60013	0.39987	0.79975	0.9163	TRUE
C3orf43_15	C3orf43	123.19	145.46	149.19	175.04	232.23	261.05	145.46	232.23	0.67127	254.75	647.29	3.4106	0.99968	0.00032415	0.00064831	0.0095916	TRUE
C3orf43_2	C3orf43	274.06	363.64	339.7	254.82	396.54	299.9	339.7	299.9	-0.17926	2440.8	1580.4	1.0014	0.15832	0.84168	0.31664	0.60893	FALSE
C3orf43_3	C3orf43	351.73	376.69	318.54	286.97	330.81	276.41	351.73	286.97	-0.29262	862.5	1639.3	1.5994	0.054871	0.94513	0.10974	0.34845	FALSE
C3orf43_4	C3orf43	91.057	68.066	101.81	107.17	58.057	62.328	91.057	62.328	-0.53969	322.11	395.49	1.4446	0.074279	0.92572	0.14856	0.41247	FALSE
C3orf43_5	C3orf43	349.05	379.49	366.92	347.7	269.47	337.83	366.92	337.83	-0.11882	238.67	1713.9	0.70258	0.24116	0.75884	0.48232	0.73692	FALSE
C3orf43_6	C3orf43	262.46	193.94	233.86	264.35	185.12	192.4	233.86	192.4	-0.2802	1205.7	1066.8	1.2693	0.10216	0.89784	0.20433	0.48871	FALSE
C3orf43_7	C3orf43	174.08	210.72	268.14	240.53	319.86	161.69	210.72	240.53	0.19004	2319.4	956.05	0.96409	0.8325	0.1675	0.335	0.62722	TRUE
C3orf43_8	C3orf43	260.67	280.66	236.89	286.97	237.7	270.09	260.67	270.09	0.050994	482.55	1195.9	0.27224	0.60728	0.39272	0.78544	0.90967	TRUE
C3orf43_9	C3orf43	386.55	306.76	386.07	286.97	320.95	371.26	386.07	320.95	-0.26575	3145.2	1808.2	1.5314	0.062839	0.93716	0.12568	0.37725	FALSE
C4BPB_1	C4BPB	169.62	177.16	154.23	151.23	135.83	123.75	169.62	135.83	-0.31836	146.83	760.87	1.2248	0.11032	0.88968	0.22065	0.50895	FALSE
C4BPB_10	C4BPB	499.03	287.18	375.99	500.12	396.54	405.58	375.99	405.58	0.10901	11512	1758.6	0.70558	0.75977	0.24023	0.48045	0.73575	TRUE
C4BPB_11	C4BPB	394.58	455.02	432.44	416.77	458.98	382.1	432.44	416.77	-0.053143	971.59	2037.6	0.34727	0.36419	0.63581	0.72839	0.88414	FALSE
C4BPB_12	C4BPB	169.62	174.36	141.12	129.79	130.35	172.53	169.62	130.35	-0.37729	417.16	760.87	1.4234	0.077314	0.92269	0.15463	0.42237	FALSE
C4BPB_13	C4BPB	639.18	697.44	584.66	575.14	686.82	492.3	639.18	575.14	-0.15207	3183.7	3074.8	1.155	0.12405	0.87595	0.2481	0.53864	FALSE
C4BPB_14	C4BPB	406.19	394.41	428.41	328.65	471.03	384.81	406.19	384.81	-0.077807	316.33	1907.6	0.48948	0.31225	0.68775	0.6245	0.83023	FALSE
C4BPB_15	C4BPB	399.04	310.49	262.09	215.53	279.33	291.77	310.49	279.33	-0.15207	5092.2	1437.6	0.82189	0.20557	0.79443	0.41114	0.68622	FALSE
C4BPB_2	C4BPB	154.44	171.56	203.62	234.58	232.23	258.34	171.56	234.58	0.44909	660.47	770.06	2.2709	0.98842	0.011577	0.023154	0.13311	TRUE
C4BPB_3	C4BPB	260.67	256.41	245.96	284.59	277.14	256.54	256.41	277.14	0.11172	63.72	1175.4	0.60454	0.72726	0.27274	0.54548	0.77984	TRUE
C4BPB_4	C4BPB	51.777	55.012	43.345	39.295	26.29	25.292	51.777	26.29	-0.95156	40.784	218.45	1.7269	0.042091	0.95791	0.084183	0.29802	FALSE
C4BPB_5	C4BPB	674	760.85	765.09	822.82	811.7	728.96	760.85	811.7	0.093219	3780.2	3694.1	0.83666	0.79861	0.20139	0.40278	0.68005	TRUE
C4BPB_6	C4BPB	351.73	351.52	349.79	341.75	508.27	406.49	351.52	406.49	0.20905	1.5246	1638.3	1.358	0.91277	0.087227	0.17445	0.44958	TRUE
C4BPB_7	C4BPB	699.89	742.2	700.58	597.76	692.3	856.33	700.58	692.3	-0.017127	866.35	3386.6	0.14227	0.44343	0.55657	0.88686	0.95441	FALSE
C4BPB_8	C4BPB	739.17	741.27	947.54	635.87	822.65	877.11	741.27	822.65	0.1501	21278	3594.1	1.3576	0.9127	0.087302	0.1746	0.44974	TRUE
C4BPB_9	C4BPB	122.3	121.21	175.4	103.6	83.251	94.847	122.3	94.847	-0.36339	1410.1	539.37	1.1822	0.11857	0.88143	0.23714	0.52742	FALSE
C5_1	C5	157.12	244.29	228.82	98.833	316.57	297.19	228.82	297.19	0.3757	2690.4	1042.6	2.1172	0.98288	0.017122	0.034243	0.1734	TRUE
C5_10	C5	493.67	389.75	480.83	576.33	593.71	452.55	480.83	576.33	0.26088	4230.4	2278.3	2.0008	0.97729	0.022708	0.045416	0.20665	TRUE
C5_11	C5	430.29	443.83	413.29	594.19	639.72	588.05	430.29	594.19	0.4647	236.11	2026.9	3.6406	0.99986	0.00013602	0.00027204	0.0046927	TRUE
C5_12	C5	182.11	198.6	188.5	200.05	242.09	211.37	188.5	211.37	0.16439	71.427	850.26	0.78438	0.78359	0.21641	0.43282	0.70191	TRUE
C5_13	C5	16.069	23.31	6.0482	7.1446	12.05	39.745	16.069	12.05	-0.38737	76.426	63.887	0.5481	0.29181	0.70819	0.58362	0.80537	FALSE
C5_14	C5	333.88	374.83	427.4	437.01	468.84	564.56	374.83	468.84	0.32208	2220.6	1752.8	2.2454	0.98763	0.012373	0.024745	0.13802	TRUE
C5_15	C5	359.76	334.74	364.91	554.9	484.17	439.91	359.76	484.17	0.42744	326.44	1678.8	3.0363	0.9988	0.0011973	0.0023947	0.027275	TRUE
C5_2	C5	537.41	593.95	599.78	652.54	718.59	691.03	593.95	691.03	0.21807	1614.9	2846	1.8198	0.9656	0.034398	0.068796	0.26417	TRUE
C5_3	C5	130.34	132.4	107.86	141.7	174.17	85.814	130.34	141.7	0.11973	254.75	576.7	0.47324	0.68198	0.31802	0.63604	0.8365	TRUE
C5_4	C5	185.68	88.579	177.41	100.02	60.248	140.01	177.41	100.02	-0.82052	3979.9	797.71	2.74	0.0030718	0.99693	0.0061436	0.054458	FALSE
C5_5	C5	49.992	42.891	60.482	84.544	79.965	42.455	49.992	79.965	0.66703	80.229	210.54	2.0657	0.98057	0.019434	0.038869	0.18753	TRUE
C5_6	C5	183.01	121.21	164.31	121.46	171.98	154.46	164.31	154.46	-0.088573	1103.4	735.84	0.36288	0.35835	0.64165	0.71669	0.87909	FALSE
C5_7	C5	273.17	220.05	227.81	209.57	235.51	206.86	227.81	209.57	-0.11984	1058.8	1037.8	0.56618	0.28564	0.71436	0.57127	0.79751	FALSE
C5_8	C5	162.47	120.28	202.61	242.92	188.41	121.95	162.47	188.41	0.21245	1695.7	727.2	0.9618	0.83192	0.16808	0.33615	0.62821	TRUE
C5_9	C5	147.3	179.02	131.04	150.04	190.6	180.66	147.3	180.66	0.29275	635.34	655.91	1.3027	0.90366	0.096343	0.19269	0.47455	TRUE
C5AR2_1	C5AR2	824.87	870.87	1006	928.8	989.15	744.32	870.87	928.8	0.0928	10189	4258.9	0.8876	0.81262	0.18738	0.37476	0.65905	TRUE
C5AR2_10	C5AR2	1026.6	1082.5	1066.5	935.94	1039.5	957.5	1066.5	957.5	-0.15537	923.4	5272.4	1.501	0.066674	0.93333	0.13335	0.38926	FALSE
C5AR2_11	C5AR2	392.79	373.9	429.42	290.55	339.58	295.38	392.79	295.38	-0.41	849.26	1841.4	2.2701	0.0116	0.9884	0.0232	0.13327	FALSE
C5AR2_12	C5AR2	511.53	369.23	435.47	447.73	398.73	653.99	435.47	447.73	0.039965	5085.8	2052.6	0.2706	0.60665	0.39335	0.7867	0.90988	TRUE
C5AR2_13	C5AR2	562.41	465.27	556.43	384.62	361.49	493.2	556.43	384.62	-0.53162	4172.8	2657.1	3.3332	0.00042931	0.99957	0.00085862	0.012128	FALSE
C5AR2_14	C5AR2	224.96	213.52	247.97	200.05	221.27	207.76	224.96	207.76	-0.11425	330.2	1024.2	0.5376	0.29543	0.70457	0.59085	0.8104	FALSE
C5AR2_15	C5AR2	633.83	546.39	457.64	434.63	525.8	441.71	546.39	441.71	-0.3062	7760.6	2606.6	2.0503	0.020168	0.97983	0.040335	0.19142	FALSE
C5AR2_2	C5AR2	181.22	219.12	194.55	228.63	223.46	288.15	194.55	228.63	0.23176	390.59	878.99	1.1494	0.87481	0.12519	0.25038	0.54083	TRUE
C5AR2_3	C5AR2	531.17	454.08	482.84	535.84	552.09	383.9	482.84	535.84	0.14996	1581	2288.4	1.1079	0.86605	0.13395	0.2679	0.55926	TRUE
C5AR2_4	C5AR2	574.91	525.88	470.75	523.94	635.34	412.81	525.88	523.94	-0.0053302	2721.6	2503.7	0.038832	0.48451	0.51549	0.96902	0.98715	FALSE
C5AR2_5	C5AR2	250.85	300.24	297.37	234.58	238.8	234.86	297.37	234.86	-0.33917	1085.9	1373.7	1.6865	0.045848	0.95415	0.091696	0.31384	FALSE
C5AR2_6	C5AR2	773.98	594.88	715.7	764.47	564.14	671.15	715.7	671.15	-0.092576	8997.4	3463.6	0.7569	0.22456	0.77544	0.44911	0.71377	FALSE
C5AR2_7	C5AR2	144.62	166.9	162.29	104.79	108.45	117.43	162.29	108.45	-0.57724	166.78	726.34	1.998	0.02286	0.97714	0.04572	0.20758	FALSE
C5AR2_8	C5AR2	948.06	1005.1	814.49	1022.9	931.1	675.67	948.06	931.1	-0.026022	10550	4657.5	0.24858	0.40184	0.59816	0.80368	0.91724	FALSE
C5AR2_9	C5AR2	71.417	84.849	88.706	103.6	136.93	131.88	84.849	131.88	0.63027	97.65	367.18	2.4545	0.99295	0.0070545	0.014109	0.095895	TRUE
C5orf15_1	C5orf15	260.67	302.1	267.13	265.54	392.16	285.44	267.13	285.44	0.095334	632.41	1227.1	0.52288	0.69947	0.30053	0.60106	0.81653	TRUE
C5orf15_10	C5orf15	590.98	649.89	615.9	569.19	484.17	608.83	615.9	569.19	-0.11362	888.19	2957	0.85915	0.19513	0.80487	0.39026	0.67193	FALSE
C5orf15_11	C5orf15	449.93	359.91	390.11	381.04	247.56	334.22	390.11	334.22	-0.22244	2245.2	1828.1	1.307	0.0956	0.9044	0.1912	0.47251	FALSE
C5orf15_12	C5orf15	177.65	150.12	103.83	133.37	163.22	224.92	150.12	163.22	0.11992	1450.5	669.13	0.50635	0.69369	0.30631	0.61261	0.82323	TRUE
C5orf15_13	C5orf15	435.64	468.07	413.29	363.18	312.19	333.32	435.64	333.32	-0.38524	775.54	2053.5	2.2581	0.01197	0.98803	0.02394	0.13535	FALSE
C5orf15_14	C5orf15	287.45	308.63	293.34	215.53	301.24	140.01	293.34	215.53	-0.44291	134.22	1354.1	2.1144	0.01724	0.98276	0.034481	0.17411	FALSE
C5orf15_15	C5orf15	209.79	272.26	179.43	245.3	175.27	201.44	209.79	201.44	-0.058324	2412.5	951.58	0.27074	0.3933	0.6067	0.78659	0.90988	FALSE
C5orf15_2	C5orf15	512.42	569.7	509.05	332.22	460.07	439.91	512.42	439.91	-0.21966	1646.4	2436.2	1.4691	0.070908	0.92909	0.14182	0.40345	FALSE
C5orf15_3	C5orf15	161.58	246.16	233.86	183.38	240.99	197.82	233.86	197.82	-0.24033	2687.8	1066.8	1.1034	0.13493	0.86507	0.26986	0.56161	FALSE
C5orf15_4	C5orf15	482.96	387.88	497.97	623.96	491.84	505.85	482.96	505.85	0.066673	4632.3	2289	0.47845	0.68383	0.31617	0.63233	0.83495	TRUE
C5orf15_5	C5orf15	235.68	218.18	159.27	184.57	306.71	175.24	218.18	184.57	-0.24019	1888.5	991.7	1.0675	0.14288	0.85712	0.28577	0.57766	FALSE
C5orf15_6	C5orf15	144.62	104.43	140.12	172.66	82.156	150.85	140.12	150.85	0.10578	646.88	622.31	0.43036	0.66653	0.33347	0.66694	0.85223	TRUE
C5orf15_7	C5orf15	41.065	52.215	35.281	39.295	20.813	49.682	41.065	39.295	-0.062007	78.889	171.21	0.13644	0.44574	0.55426	0.89148	0.95589	FALSE
C5orf15_8	C5orf15	260.67	173.43	249.99	161.94	177.46	146.33	249.99	161.94	-0.62326	2987.9	1144.4	2.6027	0.0046247	0.99538	0.0092494	0.07099	FALSE
C5orf15_9	C5orf15	253.53	355.25	293.34	295.31	370.25	210.47	293.34	295.31	0.0096425	2708.8	1354.1	0.053639	0.52139	0.47861	0.95722	0.98265	TRUE
CAB39_1	CAB39	88.379	54.08	90.722	126.22	38.339	77.684	88.379	77.684	-0.18386	590.96	383.26	0.5463	0.29243	0.70757	0.58486	0.80619	FALSE
CAB39_10	CAB39	51.777	108.16	103.83	107.17	84.347	59.618	103.83	84.347	-0.2966	1364	454.02	0.91423	0.1803	0.8197	0.36059	0.6482	FALSE
CAB39_11	CAB39	330.3	248.02	337.69	261.97	339.58	322.48	330.3	322.48	-0.034486	3412.5	1534.4	0.19978	0.42083	0.57917	0.84165	0.9351	FALSE
CAB39_12	CAB39	355.3	436.37	379.02	491.79	454.59	465.2	379.02	465.2	0.29488	1925.8	1773.5	2.0465	0.97965	0.020355	0.040709	0.19232	TRUE
CAB39_13	CAB39	39.279	47.553	77.618	51.203	75.583	60.521	47.553	60.521	0.34153	486.18	199.75	0.91757	0.82051	0.17949	0.35898	0.64749	TRUE
CAB39_14	CAB39	322.27	366.44	313.5	314.36	270.57	273.7	322.27	273.7	-0.23488	1013.9	1495.1	1.2561	0.10454	0.89546	0.20908	0.49555	FALSE
CAB39_15	CAB39	178.54	107.23	146.16	238.15	88.728	133.69	146.16	133.69	-0.12779	1282.2	650.6	0.48909	0.31239	0.68761	0.62478	0.83025	FALSE
CAB39_2	CAB39	174.08	260.14	190.52	203.62	255.23	192.4	190.52	203.62	0.09548	2558.9	859.83	0.44688	0.67252	0.32748	0.65496	0.84635	TRUE
CAB39_3	CAB39	109.8	71.796	81.65	107.17	30.671	130.08	81.65	107.17	0.38819	444.87	352.64	1.3589	0.91291	0.087087	0.17417	0.44955	TRUE
CAB39_4	CAB39	211.57	154.78	246.97	181	86.537	173.43	211.57	173.43	-0.28528	2239.1	960.11	1.2309	0.10918	0.89082	0.21837	0.50708	FALSE
CAB39_5	CAB39	61.597	84.849	40.321	102.41	61.343	56.005	61.597	61.343	-0.0058746	496.67	262.2	0.0158	0.4937	0.5063	0.98739	0.99461	FALSE
CAB39_6	CAB39	1046.3	1031.2	990.89	1205.1	1095.4	953.89	1031.2	1095.4	0.087	927.03	5089	0.89945	0.81579	0.18421	0.36842	0.65491	TRUE
CAB39_7	CAB39	490.99	392.54	360.87	565.61	675.87	440.81	392.54	565.61	0.52584	5347.6	1840.2	4.0345	0.99997	2.736e-05	5.4721e-05	0.0012319	TRUE
CAB39_8	CAB39	65.168	25.175	35.281	40.486	41.626	45.165	35.281	41.626	0.23251	497.69	145.96	0.52515	0.69974	0.30026	0.60053	0.81641	TRUE
CAB39_9	CAB39	177.65	150.12	114.92	141.7	258.52	146.33	150.12	146.33	-0.036576	998.64	669.13	0.14625	0.44186	0.55814	0.88372	0.95267	FALSE
CABIN1_1	CABIN1	295.49	165.97	234.87	179.81	339.58	186.98	234.87	186.98	-0.32739	4211	1071.7	1.4628	0.071762	0.92824	0.14352	0.40568	FALSE
CABIN1_10	CABIN1	546.34	603.27	554.41	652.54	357.1	455.26	554.41	455.26	-0.2837	1226	2646.9	1.9272	0.026978	0.97302	0.053956	0.2289	FALSE
CABIN1_11	CABIN1	158.9	160.37	153.22	248.87	157.74	159.88	158.9	159.88	0.0088261	17.232	710.39	0.036815	0.51468	0.48532	0.97063	0.98798	TRUE
CABIN1_12	CABIN1	456.18	427.04	336.68	271.49	222.37	349.58	427.04	271.49	-0.65153	4507.1	2010.8	3.4688	0.00026137	0.99974	0.00052275	0.0079898	FALSE
CABIN1_13	CABIN1	766.84	670.4	697.55	560.85	514.84	765.1	697.55	560.85	-0.31419	2769	3371.2	2.3545	0.009275	0.99072	0.01855	0.11519	FALSE
CABIN1_14	CABIN1	524.02	548.26	469.74	398.91	457.88	383.9	524.02	398.91	-0.39272	1767	2494.4	2.5052	0.0061194	0.99388	0.012239	0.086729	FALSE
CABIN1_15	CABIN1	230.32	149.19	151.2	207.19	121.59	195.11	151.2	195.11	0.36568	3131.7	674.23	1.691	0.95459	0.045415	0.09083	0.31259	TRUE
CABIN1_2	CABIN1	670.43	625.65	595.74	367.95	563.04	485.07	625.65	485.07	-0.36648	1449.8	3006.2	2.5639	0.0051758	0.99482	0.010352	0.077263	FALSE
CABIN1_3	CABIN1	188.36	187.41	215.72	101.21	196.08	130.98	188.36	130.98	-0.52085	374.59	849.6	1.9687	0.024493	0.97551	0.048985	0.21712	FALSE
CABIN1_4	CABIN1	192.83	140.79	165.32	91.689	116.11	167.11	165.32	116.11	-0.50602	679.07	740.59	1.808	0.035302	0.9647	0.070604	0.26822	FALSE
CABIN1_5	CABIN1	189.26	144.52	176.4	126.22	89.824	187.89	176.4	126.22	-0.47971	590.77	792.94	1.7821	0.037363	0.96264	0.074727	0.27699	FALSE
CABIN1_6	CABIN1	456.18	447.56	379.02	371.52	238.8	411	447.56	371.52	-0.26798	2385.9	2112.6	1.6543	0.049031	0.95097	0.098063	0.32819	FALSE
CABIN1_7	CABIN1	525.81	515.62	469.74	498.93	472.12	464.3	515.62	472.12	-0.1269	1104.5	2452.3	0.87845	0.18985	0.81015	0.3797	0.6625	FALSE
CABIN1_8	CABIN1	163.37	138.93	187.49	83.353	144.59	179.76	163.37	144.59	-0.17497	589.64	731.4	0.69414	0.2438	0.7562	0.48759	0.7399	FALSE
CABIN1_9	CABIN1	476.71	539.87	486.88	501.31	336.29	343.25	486.88	343.25	-0.50304	1455.6	2308.5	2.9892	0.0013986	0.9986	0.0027971	0.030223	FALSE
CAPN8_1	CAPN8	62.49	70.863	99.795	69.064	62.438	102.98	70.863	69.064	-0.036572	453.57	303.82	0.10323	0.45889	0.54111	0.91778	0.96625	FALSE
CAPN8_10	CAPN8	332.98	345.92	244.95	492.98	307.81	357.71	332.98	357.71	0.10304	3958.6	1547.5	0.62853	0.73517	0.26483	0.52966	0.77053	TRUE
CAPN8_11	CAPN8	194.61	190.21	214.71	207.19	212.51	191.5	194.61	207.19	0.089928	211.64	879.28	0.42428	0.66432	0.33568	0.67136	0.85475	TRUE
CAPN8_12	CAPN8	254.42	345.92	321.56	285.78	242.09	271.89	321.56	271.89	-0.24123	2550.5	1491.6	1.286	0.099226	0.90077	0.19845	0.48219	FALSE
CAPN8_13	CAPN8	134.8	152.92	188.5	172.66	139.12	216.79	152.92	172.66	0.17414	797.25	682.26	0.75595	0.77516	0.22484	0.44968	0.71383	TRUE
CAPN8_14	CAPN8	444.57	417.72	504.01	357.23	311.1	411	444.57	357.23	-0.31477	2127.2	2097.8	1.907	0.028263	0.97174	0.056525	0.23524	FALSE
CAPN8_15	CAPN8	362.44	387.88	434.46	454.87	417.35	409.2	387.88	417.35	0.10538	1408.3	1817.2	0.69129	0.75531	0.24469	0.48938	0.74145	TRUE
CAPN8_2	CAPN8	684.71	701.17	677.39	685.88	651.77	701.87	684.71	685.88	0.0024555	162.25	3305.9	0.020316	0.5081	0.4919	0.98379	0.99292	TRUE
CAPN8_3	CAPN8	788.27	947.33	801.38	782.33	791.98	624.18	801.38	782.33	-0.034663	10736	3901.7	0.30496	0.3802	0.6198	0.7604	0.89867	FALSE
CAPN8_4	CAPN8	533.84	503.5	532.24	597.76	556.47	379.39	532.24	556.47	0.064109	414.18	2535.5	0.48119	0.68481	0.31519	0.63038	0.83364	TRUE
CAPN8_5	CAPN8	78.559	125.88	91.73	76.209	72.297	62.328	91.73	72.297	-0.33929	669.68	398.56	0.97343	0.16517	0.83483	0.33034	0.62302	FALSE
CAPN8_6	CAPN8	797.19	837.3	865.89	722.79	833.61	785.87	837.3	785.87	-0.091344	1213.1	4086.2	0.80458	0.21053	0.78947	0.42106	0.69433	FALSE
CAPN8_7	CAPN8	391.9	340.33	336.68	325.08	388.87	304.41	340.33	325.08	-0.065946	1336.5	1583.4	0.38327	0.35076	0.64924	0.70152	0.87076	FALSE
CAPN8_8	CAPN8	119.62	87.647	117.94	85.735	105.16	64.134	117.94	85.735	-0.45554	460.24	519.15	1.4134	0.078769	0.92123	0.15754	0.42612	FALSE
CAPN8_9	CAPN8	533.84	542.66	547.36	501.31	402.02	672.06	542.66	501.31	-0.11413	49.915	2587.9	0.81286	0.20815	0.79185	0.4163	0.6898	FALSE
CAPN9_1	CAPN9	332.09	463.41	349.79	222.67	347.24	451.65	349.79	347.24	-0.010486	6611.6	1629.8	0.062927	0.47491	0.52509	0.94982	0.98	FALSE
CAPN9_10	CAPN9	393.69	412.13	461.68	246.49	509.37	481.46	412.13	481.46	0.22383	1397.6	1936.9	1.5754	0.94242	0.057581	0.11516	0.3579	TRUE
CAPN9_11	CAPN9	444.57	284.39	326.6	297.69	255.23	296.28	326.6	296.28	-0.1401	7849.7	1516.3	0.77859	0.21811	0.78189	0.43622	0.7041	FALSE
CAPN9_12	CAPN9	677.57	704.9	571.55	669.21	558.66	573.6	677.57	573.6	-0.23995	5993.6	3269.6	1.8184	0.034505	0.9655	0.06901	0.26467	FALSE
CAPN9_13	CAPN9	285.67	283.45	264.1	379.85	277.14	262.86	283.45	277.14	-0.032385	189.66	1306.2	0.17471	0.43065	0.56935	0.86131	0.94389	FALSE
CAPN9_14	CAPN9	423.15	436.37	400.19	417.96	400.92	355.9	423.15	400.92	-0.077656	350.99	1991.5	0.49807	0.30922	0.69078	0.61844	0.82648	FALSE
CAPN9_15	CAPN9	299.06	374.83	268.14	275.07	237.7	313.45	299.06	275.07	-0.12023	3348.7	1382	0.6454	0.25933	0.74067	0.51867	0.76213	FALSE
CAPN9_2	CAPN9	162.47	168.77	207.65	125.03	127.07	175.24	168.77	127.07	-0.40665	775.9	756.86	1.5157	0.064797	0.9352	0.12959	0.38375	FALSE
CAPN9_3	CAPN9	131.23	114.69	125	165.52	100.78	190.6	125	165.52	0.40229	72.566	551.87	1.7249	0.95773	0.042274	0.084548	0.29872	TRUE
CAPN9_4	CAPN9	270.49	175.29	210.68	234.58	225.65	168.92	210.68	225.65	0.098626	2414.9	955.83	0.48443	0.68596	0.31404	0.62808	0.8321	TRUE
CAPN9_5	CAPN9	75.881	79.255	51.409	86.926	90.919	105.69	75.881	90.919	0.25774	305.12	326.49	0.83227	0.79737	0.20263	0.40526	0.6819	TRUE
CAPN9_6	CAPN9	365.12	302.1	337.69	345.32	268.38	288.15	337.69	288.15	-0.22813	1009.5	1570.5	1.25	0.10566	0.89434	0.21131	0.49829	FALSE
CAPN9_7	CAPN9	518.67	545.46	495.95	501.31	394.35	568.18	518.67	501.31	-0.049005	616.98	2467.5	0.34939	0.3634	0.6366	0.7268	0.88371	FALSE
CAPN9_8	CAPN9	387.44	414.92	436.48	657.3	385.58	344.16	414.92	385.58	-0.10553	609.96	1950.8	0.66425	0.25326	0.74674	0.50653	0.75422	FALSE
CAPN9_9	CAPN9	292.81	339.4	321.56	176.23	340.67	290.86	321.56	290.86	-0.14428	572.36	1491.6	0.79482	0.21336	0.78664	0.42672	0.69823	FALSE
CASC11_1	CASC11	43.743	39.161	41.329	30.96	27.385	46.068	41.329	30.96	-0.40539	5.2633	172.37	0.79201	0.21418	0.78582	0.42835	0.69939	FALSE
CASC11_10	CASC11	92.842	60.607	68.546	36.914	49.293	65.941	68.546	49.293	-0.46759	326.68	293.39	1.1241	0.13048	0.86952	0.26096	0.55258	FALSE
CASC11_11	CASC11	822.19	758.05	761.06	675.16	639.72	783.16	761.06	675.16	-0.17253	1873	3695.2	1.413	0.078821	0.92118	0.15764	0.42616	FALSE
CASC11_12	CASC11	558.84	418.65	456.64	656.11	349.44	448.04	456.64	448.04	-0.027364	5944.1	2157.8	0.1851	0.42658	0.57342	0.85315	0.94025	FALSE
CASC11_13	CASC11	170.51	218.18	191.53	114.31	156.64	237.57	191.53	156.64	-0.28838	576.2	864.61	1.1863	0.11776	0.88224	0.23552	0.52481	FALSE
CASC11_14	CASC11	370.48	444.76	442.52	490.59	410.78	278.22	442.52	410.78	-0.10714	2597.9	2087.6	0.69478	0.2436	0.7564	0.48719	0.73974	FALSE
CASC11_15	CASC11	192.83	251.75	210.68	150.04	152.26	72.264	210.68	150.04	-0.48697	1002.8	955.83	1.9615	0.024913	0.97509	0.049826	0.21876	FALSE
CASC11_2	CASC11	587.41	451.29	529.21	353.66	384.49	342.35	529.21	353.66	-0.58015	4729.5	2520.4	3.4969	0.00023533	0.99976	0.00047067	0.0073738	FALSE
CASC11_3	CASC11	249.07	220.05	197.57	267.92	236.61	123.75	220.05	236.61	0.10422	673.62	1000.6	0.5235	0.69969	0.30031	0.60063	0.81643	TRUE
CASC11_4	CASC11	260.67	161.31	170.36	133.37	141.31	117.43	170.36	133.37	-0.35084	4119.5	764.36	1.338	0.090454	0.90955	0.18091	0.45876	FALSE
CASC11_5	CASC11	272.28	251.75	281.24	276.26	267.28	177.05	272.28	267.28	-0.02663	250.84	1252	0.14125	0.44384	0.55616	0.88767	0.95457	FALSE
CASC11_6	CASC11	249.96	264.8	217.73	267.92	295.76	242.99	249.96	267.92	0.09973	629.45	1144.3	0.53099	0.70229	0.29771	0.59542	0.81293	TRUE
CASC11_7	CASC11	537.41	366.44	455.63	344.13	468.84	516.69	455.63	468.84	0.041136	7322	2152.8	0.28465	0.61204	0.38796	0.77591	0.90581	TRUE
CASC11_8	CASC11	171.4	163.17	195.56	114.31	108.45	126.46	171.4	114.31	-0.58021	325.62	769.3	2.0582	0.019783	0.98022	0.039567	0.18931	FALSE
CASC11_9	CASC11	80.344	48.485	65.522	72.637	42.721	36.132	65.522	42.721	-0.6055	254.97	279.79	1.3634	0.086383	0.91362	0.17277	0.44834	FALSE
CASP5_1	CASP5	406.19	365.5	343.74	363.18	352.72	326.09	365.5	352.72	-0.051217	1064.4	1707	0.3094	0.37851	0.62149	0.75702	0.89725	FALSE
CASP5_10	CASP5	155.33	201.4	213.7	136.94	118.3	236.67	201.4	136.94	-0.55319	1136.8	911.59	2.1351	0.016378	0.98362	0.032757	0.16826	FALSE
CASP5_11	CASP5	198.18	262.01	232.85	252.44	293.57	264.67	232.85	264.67	0.18401	1026	1062	0.97622	0.83552	0.16448	0.32895	0.62169	TRUE
CASP5_12	CASP5	279.42	189.28	139.11	214.34	245.37	180.66	189.28	214.34	0.17848	5321.2	853.95	0.8575	0.80442	0.19558	0.39117	0.67213	TRUE
CASP5_13	CASP5	67.846	70.863	66.53	94.07	47.103	97.557	67.846	94.07	0.46562	5.4174	290.24	1.5393	0.93813	0.061868	0.12374	0.3735	TRUE
CASP5_14	CASP5	432.07	430.77	419.34	326.27	357.1	376.68	430.77	357.1	-0.2699	66.219	2029.3	1.6354	0.050986	0.94901	0.10197	0.3353	FALSE
CASP5_15	CASP5	217.82	181.82	244.95	169.09	179.65	218.6	217.82	179.65	-0.27659	1016.1	989.97	1.2133	0.11251	0.88749	0.22501	0.51281	FALSE
CASP5_2	CASP5	329.41	276.93	335.67	311.98	294.67	205.05	329.41	294.67	-0.1603	1397	1530	0.88831	0.18719	0.81281	0.37437	0.65865	FALSE
CASP5_3	CASP5	150.87	100.7	65.522	38.104	54.77	157.17	100.7	54.77	-0.86675	1877.2	439.65	2.1905	0.014244	0.98576	0.028488	0.15255	FALSE
CASP5_4	CASP5	220.5	211.66	223.78	161.94	179.65	201.44	220.5	179.65	-0.29414	44.487	1002.8	1.2901	0.098508	0.90149	0.19702	0.4802	FALSE
CASP5_5	CASP5	167.83	148.25	134.07	179.81	192.79	106.59	148.25	179.81	0.27668	292.25	660.39	1.2278	0.89024	0.10976	0.21952	0.50823	TRUE
CASP5_6	CASP5	21.425	51.283	48.385	50.012	29.576	28.906	48.385	29.576	-0.69168	367.62	203.43	1.3206	0.093311	0.90669	0.18662	0.46607	FALSE
CASP5_7	CASP5	390.12	326.34	447.56	346.51	310	375.77	390.12	346.51	-0.17053	3683.6	1828.2	1.0198	0.15391	0.84609	0.30782	0.59982	FALSE
CASP5_8	CASP5	218.72	310.49	304.42	319.12	226.75	236.67	304.42	236.67	-0.36188	3691.4	1408.1	1.8057	0.03548	0.96452	0.070961	0.269	FALSE
CASP5_9	CASP5	490.99	439.17	429.42	390.57	356.01	353.19	439.17	356.01	-0.30209	1390.6	2071	1.8273	0.033826	0.96617	0.067653	0.26058	FALSE
CAV1_1	CAV1	129.44	123.08	146.16	136.94	141.31	58.715	129.44	136.94	0.080592	160.04	572.55	0.3132	0.62294	0.37706	0.75413	0.89564	TRUE
CAV1_10	CAV1	1123.9	1079.7	1351.8	1007.4	1121.7	1029.8	1123.9	1029.8	-0.12612	26931	5572	1.2615	0.10357	0.89643	0.20714	0.49282	FALSE
CAV1_11	CAV1	175.86	148.25	112.9	89.307	95.301	168.01	148.25	95.301	-0.63214	1006.2	660.39	2.0606	0.019672	0.98033	0.039344	0.18901	FALSE
CAV1_12	CAV1	114.27	219.12	133.06	86.926	135.83	137.3	133.06	135.83	0.029519	3879.5	589.39	0.11415	0.54544	0.45456	0.90912	0.96285	TRUE
CAV1_13	CAV1	854.33	914.69	789.28	785.9	884	742.51	854.33	785.9	-0.12029	3937.4	4173.7	1.0591	0.14477	0.85523	0.28955	0.58082	FALSE
CAV1_14	CAV1	898.96	716.09	801.38	760.9	971.63	806.65	801.38	806.65	0.0094403	8398.4	3901.7	0.084331	0.5336	0.4664	0.93279	0.97247	TRUE
CAV1_15	CAV1	374.94	458.75	394.14	542.99	430.5	443.52	394.14	443.52	0.16989	2271.3	1848	1.1487	0.87467	0.12533	0.25066	0.54097	TRUE
CAV1_2	CAV1	70.524	99.768	89.714	165.52	118.3	142.72	89.714	142.72	0.66388	234.66	389.36	2.6864	0.99639	0.0036119	0.0072237	0.06056	TRUE
CAV1_3	CAV1	440.11	470.87	419.34	467.97	421.73	420.94	440.11	421.73	-0.061387	688.73	2075.6	0.40334	0.34335	0.65665	0.6867	0.86348	FALSE
CAV1_4	CAV1	183.01	201.4	125	197.67	251.94	239.37	183.01	239.37	0.38553	1851.8	824.2	1.9635	0.9752	0.024797	0.049593	0.21825	TRUE
CAV1_5	CAV1	138.37	111.89	146.16	269.11	48.198	155.37	138.37	155.37	0.16602	381	614.16	0.68586	0.7536	0.2464	0.4928	0.74389	TRUE
CAV1_6	CAV1	673.11	743.13	563.49	566.8	765.69	619.67	673.11	619.67	-0.11916	8460	3246.9	0.93788	0.17415	0.82585	0.34831	0.63855	FALSE
CAV1_7	CAV1	338.34	358.98	335.67	473.92	315.48	496.82	338.34	473.92	0.48497	216.54	1573.7	3.4179	0.99968	0.00031557	0.00063115	0.0093864	TRUE
CAV1_8	CAV1	234.78	180.89	216.73	177.42	271.66	225.83	216.73	225.83	0.059071	805.24	984.73	0.28998	0.61409	0.38591	0.77183	0.90359	TRUE
CAV1_9	CAV1	232.11	194.87	206.65	244.11	102.97	241.18	206.65	241.18	0.22197	393.4	936.59	1.1285	0.87044	0.12956	0.25911	0.55006	TRUE
CCDC178_1	CCDC178	143.73	173.43	170.36	113.12	133.64	185.18	170.36	133.64	-0.34789	359.28	764.36	1.328	0.092082	0.90792	0.18416	0.46352	FALSE
CCDC178_10	CCDC178	599.01	582.76	493.93	579.9	514.84	634.12	582.76	579.9	-0.007071	4076.9	2789.6	0.054039	0.47845	0.52155	0.9569	0.98265	FALSE
CCDC178_11	CCDC178	75.881	79.255	73.586	61.92	87.633	84.007	75.881	84.007	0.14496	8.3254	326.49	0.44974	0.67355	0.32645	0.65291	0.84493	TRUE
CCDC178_12	CCDC178	311.56	351.52	354.83	385.81	339.58	458.88	351.52	385.81	0.13392	803.92	1638.3	0.84715	0.80154	0.19846	0.39691	0.67599	TRUE
CCDC178_13	CCDC178	257.1	259.21	253.01	248.87	223.46	298.09	257.1	248.87	-0.046764	10.575	1178.7	0.23978	0.40525	0.59475	0.8105	0.92096	FALSE
CCDC178_14	CCDC178	228.53	255.48	267.13	217.91	174.17	188.79	255.48	188.79	-0.43444	430.85	1170.9	1.949	0.025649	0.97435	0.051297	0.22303	FALSE
CCDC178_15	CCDC178	191.04	203.27	135.08	183.38	131.45	200.53	191.04	183.38	-0.05875	1640.8	862.31	0.26096	0.39706	0.60294	0.79412	0.91334	FALSE
CCDC178_2	CCDC178	680.25	693.71	588.69	572.76	599.19	602.5	680.25	599.19	-0.18276	4282.4	3283.2	1.4147	0.078582	0.92142	0.15716	0.42556	FALSE
CCDC178_3	CCDC178	113.37	107.23	142.13	141.7	104.06	151.75	113.37	141.7	0.31923	432.38	498.04	1.2693	0.89783	0.10217	0.20434	0.48871	TRUE
CCDC178_4	CCDC178	232.11	179.02	204.63	111.93	191.7	184.27	204.63	184.27	-0.15039	705.33	926.97	0.66858	0.25188	0.74812	0.50376	0.75245	FALSE
CCDC178_5	CCDC178	557.05	626.58	625.98	489.4	496.22	536.56	625.98	496.22	-0.33454	2375.9	3007.9	2.366	0.0089901	0.99101	0.01798	0.11258	FALSE
CCDC178_6	CCDC178	81.237	112.82	95.763	80.972	97.491	97.557	95.763	97.491	0.02555	251	417.01	0.084665	0.53374	0.46626	0.93253	0.97237	TRUE
CCDC178_7	CCDC178	636.51	654.55	604.82	508.46	592.62	541.98	636.51	541.98	-0.23154	664.95	3061.2	1.7084	0.043778	0.95622	0.087557	0.30553	FALSE
CCDC178_8	CCDC178	81.237	64.336	74.594	132.17	85.442	97.557	74.594	97.557	0.38268	74.675	320.67	1.2823	0.90013	0.099867	0.19973	0.48374	TRUE
CCDC178_9	CCDC178	203.54	123.08	139.11	163.13	220.18	226.73	139.11	220.18	0.65867	2204.2	617.6	3.2621	0.99945	0.00055285	0.0011057	0.015006	TRUE
CCDC22_1	CCDC22	311.56	210.72	304.42	304.84	242.09	214.99	304.42	242.09	-0.32935	4415.2	1408.1	1.6613	0.048329	0.95167	0.096658	0.32499	FALSE
CCDC22_10	CCDC22	663.29	634.97	753	765.66	540.04	677.48	663.29	677.48	0.030492	4424.7	3197	0.25096	0.59908	0.40092	0.80185	0.91647	TRUE
CCDC22_11	CCDC22	538.31	331.01	381.03	489.4	368.06	371.26	381.03	371.26	-0.037402	13619	1783.4	0.23151	0.40846	0.59154	0.81692	0.92484	FALSE
CCDC22_12	CCDC22	207.11	193.01	163.3	226.25	164.31	196.02	193.01	196.02	0.022194	540.72	871.66	0.10187	0.54057	0.45943	0.91886	0.96639	TRUE
CCDC22_13	CCDC22	349.05	336.6	244.95	266.73	387.77	262.86	336.6	266.73	-0.33453	4277.3	1565.2	1.7661	0.038694	0.96131	0.077387	0.28413	FALSE
CCDC22_14	CCDC22	268.71	223.78	254.02	267.92	251.94	335.12	254.02	267.92	0.076562	565.17	1163.8	0.40742	0.65815	0.34185	0.6837	0.86219	TRUE
CCDC22_15	CCDC22	352.62	353.38	313.5	396.52	348.34	356.8	352.62	356.8	0.016962	765.71	1643.7	0.10315	0.54108	0.45892	0.91784	0.96625	TRUE
CCDC22_2	CCDC22	324.06	334.74	380.03	295.31	308.91	383	334.74	308.91	-0.1155	1082.7	1556	0.6548	0.2563	0.7437	0.5126	0.75747	FALSE
CCDC22_3	CCDC22	104.45	56.877	110.88	77.4	54.77	175.24	104.45	77.4	-0.42761	1152.2	456.88	1.2654	0.10286	0.89714	0.20572	0.49058	FALSE
CCDC22_4	CCDC22	124.98	195.81	202.61	113.12	242.09	93.943	195.81	113.12	-0.78619	2531.3	884.96	2.7794	0.0027227	0.99728	0.0054454	0.049681	FALSE
CCDC22_5	CCDC22	123.19	102.57	140.12	122.65	62.438	142.72	123.19	122.65	-0.0063553	355.95	543.51	0.023416	0.49066	0.50934	0.98132	0.99216	FALSE
CCDC22_6	CCDC22	208.9	214.45	200.6	145.27	220.18	80.394	208.9	145.27	-0.521	49.88	947.32	2.0671	0.019363	0.98064	0.038726	0.1872	FALSE
CCDC22_7	CCDC22	981.09	890.45	1008	976.43	966.15	907.82	981.09	966.15	-0.022119	4470.7	4828.6	0.21503	0.41487	0.58513	0.82974	0.93029	FALSE
CCDC22_8	CCDC22	489.21	421.45	493.93	434.63	374.63	385.71	489.21	385.71	-0.34214	2306.8	2320.2	2.1487	0.01583	0.98417	0.03166	0.16432	FALSE
CCDC22_9	CCDC22	1156.1	905.37	1065.5	977.62	1295.9	956.6	1065.5	977.62	-0.12405	16921	5267.1	1.2107	0.11301	0.88699	0.22601	0.51382	FALSE
CCDC77_1	CCDC77	485.64	581.82	566.51	467.97	526.89	494.11	566.51	494.11	-0.19691	3387.6	2707.8	1.3914	0.082048	0.91795	0.1641	0.43531	FALSE
CCDC77_10	CCDC77	701.67	777.63	753	875.21	845.66	785.87	753	845.66	0.16722	1620.4	3654	1.5329	0.93735	0.062652	0.1253	0.37667	TRUE
CCDC77_11	CCDC77	570.44	718.89	565.5	427.48	546.61	533.85	570.44	533.85	-0.095475	11030	2727.6	0.70067	0.24176	0.75824	0.48351	0.73743	FALSE
CCDC77_12	CCDC77	51.777	47.553	53.425	34.532	81.06	50.585	51.777	50.585	-0.032972	10.281	218.45	0.080994	0.46772	0.53228	0.93545	0.97366	FALSE
CCDC77_13	CCDC77	83.022	69.931	66.53	48.821	77.774	64.134	69.931	64.134	-0.12299	91.48	299.62	0.33491	0.36885	0.63115	0.7377	0.88789	FALSE
CCDC77_14	CCDC77	585.62	618.19	582.64	496.55	745.97	654.89	585.62	654.89	0.16103	534.75	2804	1.3082	0.9046	0.095403	0.19081	0.47189	TRUE
CCDC77_15	CCDC77	307.09	307.7	247.97	309.6	336.29	391.13	307.09	336.29	0.13062	1747.7	1421.1	0.77451	0.78069	0.21931	0.43863	0.70625	TRUE
CCDC77_2	CCDC77	177.65	140.79	160.28	138.13	154.45	121.04	160.28	138.13	-0.21311	340.71	716.85	0.8272	0.20406	0.79594	0.40812	0.68409	FALSE
CCDC77_3	CCDC77	30.352	74.593	73.586	33.341	113.92	39.745	73.586	39.745	-0.87227	935.08	316.11	1.9036	0.028481	0.97152	0.056961	0.23555	FALSE
CCDC77_4	CCDC77	60.705	38.229	58.466	32.151	51.484	42.455	58.466	42.455	-0.45253	207.27	248.21	1.0166	0.15467	0.84533	0.30934	0.60142	FALSE
CCDC77_5	CCDC77	67.846	101.63	71.57	40.486	107.35	93.943	71.57	93.943	0.3877	458.82	307.01	1.2769	0.89918	0.10082	0.20164	0.48531	TRUE
CCDC77_6	CCDC77	573.12	446.62	525.18	361.99	448.02	473.33	525.18	448.02	-0.22877	4234.8	2500.2	1.5431	0.061399	0.9386	0.1228	0.37164	FALSE
CCDC77_7	CCDC77	192.83	177.16	182.45	197.67	244.28	121.95	182.45	197.67	0.11494	67.823	821.57	0.53079	0.70222	0.29778	0.59556	0.81295	TRUE
CCDC77_8	CCDC77	275.85	261.07	318.54	398.91	198.27	257.44	275.85	257.44	-0.099263	1020.2	1269.3	0.51667	0.30269	0.69731	0.60538	0.81937	FALSE
CCDC77_9	CCDC77	529.38	519.35	496.96	548.94	525.8	467.91	519.35	525.8	0.017757	301.05	2470.9	0.12964	0.55157	0.44843	0.89685	0.95791	TRUE
CCDC91_1	CCDC91	643.65	695.58	760.05	676.35	598.09	635.92	695.58	635.92	-0.12916	3426.8	3361.1	1.0289	0.15175	0.84825	0.30351	0.59583	FALSE
CCDC91_10	CCDC91	855.22	965.98	1060.4	810.91	910.29	710.9	965.98	810.91	-0.25216	10595	4750.3	2.2499	0.012228	0.98777	0.024457	0.137	FALSE
CCDC91_11	CCDC91	509.74	439.17	398.17	550.13	362.58	401.97	439.17	401.97	-0.12737	3330.7	2071	0.81735	0.20686	0.79314	0.41373	0.68759	FALSE
CCDC91_12	CCDC91	223.18	289.98	262.09	171.47	234.42	327	262.09	234.42	-0.16032	1145.9	1202.8	0.79783	0.21249	0.78751	0.42497	0.69752	FALSE
CCDC91_13	CCDC91	195.5	247.09	293.34	167.9	237.7	158.08	247.09	167.9	-0.55471	2399.9	1130.4	2.3553	0.0092527	0.99075	0.018505	0.11514	FALSE
CCDC91_14	CCDC91	441	595.81	472.76	350.08	435.97	467.91	472.76	435.97	-0.11663	8074.6	2238.1	0.77769	0.21838	0.78162	0.43675	0.70459	FALSE
CCDC91_15	CCDC91	506.17	627.51	587.68	648.97	484.17	761.48	587.68	648.97	0.14288	4115.3	2814.4	1.1552	0.87601	0.12399	0.24799	0.53864	TRUE
CCDC91_2	CCDC91	122.3	110.96	112.9	76.209	133.64	157.17	112.9	133.64	0.24135	46.094	495.84	0.93145	0.82419	0.17581	0.35162	0.64214	TRUE
CCDC91_3	CCDC91	255.32	240.56	207.65	244.11	221.27	155.37	240.56	221.27	-0.12006	650.33	1099	0.58185	0.28033	0.71967	0.56067	0.79086	FALSE
CCDC91_4	CCDC91	108.91	41.026	67.538	64.301	41.626	62.328	67.538	62.328	-0.11406	1207.3	288.85	0.3066	0.37957	0.62043	0.75915	0.89813	FALSE
CCDC91_5	CCDC91	436.54	474.6	481.84	315.55	341.77	408.29	474.6	341.77	-0.47251	750.46	2247.3	2.802	0.0025394	0.99746	0.0050788	0.0472	FALSE
CCDC91_6	CCDC91	563.3	456.88	580.62	539.42	423.92	411.91	563.3	423.92	-0.40927	5812.8	2691.6	2.6865	0.0036099	0.99639	0.0072199	0.06056	FALSE
CCDC91_7	CCDC91	107.13	99.768	63.506	116.69	130.35	87.62	99.768	116.69	0.22402	684.54	435.37	0.81124	0.79139	0.20861	0.41723	0.69061	TRUE
CCDC91_8	CCDC91	27.674	2.7972	21.169	23.815	4.3816	12.646	21.169	12.646	-0.70001	189.91	85.339	0.95809	0.16901	0.83099	0.33802	0.62997	FALSE
CCDC91_9	CCDC91	41.958	48.485	52.417	46.44	24.099	19.873	48.485	24.099	-0.97937	29.036	203.87	1.7115	0.043498	0.9565	0.086996	0.30448	FALSE
CCDC93_1	CCDC93	164.26	100.7	108.87	96.452	105.16	170.72	108.87	105.16	-0.049525	1567.5	477.23	0.16972	0.43262	0.56738	0.86523	0.94535	FALSE
CCDC93_10	CCDC93	499.92	454.08	513.09	579.9	659.44	656.7	499.92	656.7	0.39285	1137.2	2373.7	3.218	0.99935	0.00064554	0.0012911	0.016968	TRUE
CCDC93_11	CCDC93	687.39	603.27	572.56	827.58	536.75	616.05	603.27	616.05	0.0302	4009.7	2893.1	0.23765	0.59392	0.40608	0.81215	0.92189	TRUE
CCDC93_12	CCDC93	182.11	140.79	209.67	200.05	169.79	140.92	182.11	169.79	-0.10053	1233.3	819.97	0.43043	0.33344	0.66656	0.66689	0.85223	FALSE
CCDC93_13	CCDC93	53.563	37.296	50.401	77.4	69.011	39.745	50.401	69.011	0.44577	90.867	212.35	1.2771	0.89918	0.10082	0.20164	0.48531	TRUE
CCDC93_14	CCDC93	381.19	283.45	314.5	251.25	322.05	467.91	314.5	322.05	0.0341	2705.5	1457.2	0.19768	0.57835	0.42165	0.84329	0.93548	TRUE
CCDC93_15	CCDC93	92.842	82.052	71.57	103.6	67.915	57.811	82.052	67.915	-0.26919	113.15	354.46	0.75088	0.22636	0.77364	0.45272	0.71663	FALSE
CCDC93_2	CCDC93	410.65	293.71	349.79	409.62	356.01	357.71	349.79	357.71	0.03222	3424.4	1629.8	0.19624	0.57779	0.42221	0.84442	0.93561	TRUE
CCDC93_3	CCDC93	305.31	330.07	382.04	346.51	379.01	392.03	330.07	379.01	0.19889	1657	1533.2	1.2498	0.89432	0.10568	0.21137	0.49829	TRUE
CCDC93_4	CCDC93	328.52	346.86	336.68	295.31	297.95	255.63	336.68	295.31	-0.18856	85.081	1565.6	1.0456	0.14787	0.85213	0.29575	0.58715	FALSE
CCDC93_5	CCDC93	322.27	375.76	393.13	377.47	351.63	416.42	375.76	377.47	0.0065369	1581.5	1757.4	0.040814	0.51628	0.48372	0.96744	0.98658	TRUE
CCDC93_6	CCDC93	224.96	251.75	273.18	231.01	313.29	287.25	251.75	287.25	0.18961	588.27	1152.9	1.0455	0.85211	0.14789	0.29579	0.58715	TRUE
CCDC93_7	CCDC93	447.25	462.48	480.83	521.55	555.37	534.75	462.48	534.75	0.20908	284.33	2186.9	1.5456	0.9389	0.061098	0.1222	0.37046	TRUE
CCDC93_8	CCDC93	343.7	372.03	360.87	387	308.91	315.25	360.87	315.25	-0.19441	209.8	1684.2	1.1116	0.13314	0.86686	0.26629	0.55715	FALSE
CCDC93_9	CCDC93	172.29	167.83	177.41	177.42	202.65	126.46	172.29	177.42	0.042088	23.047	773.51	0.18445	0.57317	0.42683	0.85366	0.9405	TRUE
CCDC94_1	CCDC94	359.76	342.19	338.7	408.43	296.86	298.99	342.19	298.99	-0.1941	160.46	1592.6	1.0826	0.1395	0.8605	0.279	0.5713	FALSE
CCDC94_10	CCDC94	58.026	96.971	135.08	145.27	112.83	73.167	96.971	112.83	0.21642	1484.3	422.54	0.77139	0.77976	0.22024	0.44048	0.70822	TRUE
CCDC94_11	CCDC94	28.567	27.04	21.169	3.5723	9.8587	3.6132	27.04	3.6132	-2.6036	18.402	110.37	2.4141	0.0078871	0.99211	0.015774	0.10338	FALSE
CCDC94_12	CCDC94	99.091	101.63	125	119.08	92.014	124.66	101.63	119.08	0.22646	276.13	443.93	0.8279	0.79614	0.20386	0.40773	0.68376	TRUE
CCDC94_13	CCDC94	250.85	453.15	269.14	347.7	290.28	340.54	269.14	340.54	0.33835	17097	1236.9	2.0302	0.97883	0.021166	0.042331	0.19745	TRUE
CCDC94_14	CCDC94	264.24	303.97	294.34	235.77	311.1	409.2	294.34	311.1	0.079596	499.3	1359	0.45443	0.67524	0.32476	0.64952	0.84325	TRUE
CCDC94_15	CCDC94	58.919	29.837	38.305	32.151	19.717	34.325	38.305	32.151	-0.24568	248.32	159.14	0.49019	0.312	0.688	0.624	0.82978	FALSE
CCDC94_2	CCDC94	46.421	65.269	62.498	80.972	54.77	37.939	62.498	54.77	-0.1872	133.07	266.23	0.4737	0.31786	0.68214	0.63572	0.83635	FALSE
CCDC94_3	CCDC94	126.77	237.76	140.12	119.08	220.18	146.33	140.12	146.33	0.062221	4856.8	622.31	0.24931	0.59844	0.40156	0.80312	0.91693	TRUE
CCDC94_4	CCDC94	114.27	152.92	153.22	172.66	166.5	224.92	152.92	172.66	0.17414	746.87	682.26	0.75595	0.77516	0.22484	0.44968	0.71383	TRUE
CCDC94_5	CCDC94	115.16	131.47	127.01	219.1	118.3	103.88	127.01	118.3	-0.10163	80.164	561.24	0.36754	0.35661	0.64339	0.71322	0.87718	FALSE
CCDC94_6	CCDC94	193.72	234.03	170.36	208.38	171.98	172.53	193.72	172.53	-0.1662	1085.6	875.04	0.71628	0.23691	0.76309	0.47382	0.73097	FALSE
CCDC94_7	CCDC94	195.5	224.71	240.92	257.21	224.56	196.92	224.71	224.56	-0.00097124	557.85	1022.9	0.0047493	0.49811	0.50189	0.99621	0.99845	FALSE
CCDC94_8	CCDC94	105.34	64.336	89.714	83.353	54.77	65.941	89.714	65.941	-0.43844	444.11	389.36	1.2048	0.11414	0.88586	0.22827	0.51581	FALSE
CCDC94_9	CCDC94	147.3	110.96	75.602	155.99	93.11	144.53	110.96	144.53	0.37836	1285.3	486.87	1.5215	0.93593	0.064071	0.12814	0.38152	TRUE
CCHCR1_1	CCHCR1	314.24	322.61	275.19	252.44	331.91	293.57	314.24	293.57	-0.097804	797.33	1455.9	0.54152	0.29407	0.70593	0.58815	0.8084	FALSE
CCHCR1_10	CCHCR1	306.2	248.95	233.86	220.29	234.42	294.48	248.95	234.42	-0.086437	1752.5	1139.4	0.43063	0.33337	0.66663	0.66674	0.85223	FALSE
CCHCR1_11	CCHCR1	52.67	91.376	100.8	77.4	162.12	169.82	91.376	162.12	0.82035	793.51	396.94	3.5508	0.99981	0.00019202	0.00038405	0.0063025	TRUE
CCHCR1_12	CCHCR1	173.19	107.23	100.8	177.42	84.347	96.653	107.23	96.653	-0.14832	2196	469.67	0.48791	0.31281	0.68719	0.62562	0.83054	FALSE
CCHCR1_13	CCHCR1	330.3	286.25	238.9	254.82	340.67	304.41	286.25	304.41	0.088454	2091.3	1319.7	0.49997	0.69145	0.30855	0.6171	0.82554	TRUE
CCHCR1_14	CCHCR1	401.72	389.75	479.82	381.04	462.26	393.84	401.72	393.84	-0.028516	3121.4	1885.5	0.18152	0.42798	0.57202	0.85596	0.94224	FALSE
CCHCR1_15	CCHCR1	452.61	485.79	437.48	425.1	381.2	437.2	452.61	425.1	-0.090239	664.79	2137.8	0.59485	0.27597	0.72403	0.55194	0.78412	FALSE
CCHCR1_2	CCHCR1	774.88	862.48	845.73	1119.3	1003.4	1242	845.73	1119.3	0.40393	2650.6	4129.5	4.2574	0.99999	1.0342e-05	2.0685e-05	0.00053302	TRUE
CCHCR1_3	CCHCR1	1299.8	1289.5	1338.7	1409.9	1246.6	1327	1299.8	1327	0.029811	808.04	6494.3	0.337	0.63194	0.36806	0.73611	0.8877	TRUE
CCHCR1_4	CCHCR1	272.28	295.57	297.37	294.12	224.56	301.7	295.57	294.12	-0.0070965	272.96	1365	0.039388	0.48429	0.51571	0.96858	0.98694	FALSE
CCHCR1_5	CCHCR1	324.95	323.55	300.39	357.23	273.85	316.16	323.55	316.16	-0.033233	269.05	1501.3	0.19074	0.42436	0.57564	0.84873	0.93815	FALSE
CCHCR1_6	CCHCR1	193.72	200.47	166.32	311.98	216.89	175.24	193.72	216.89	0.16221	398.01	875.04	0.78334	0.78329	0.21671	0.43343	0.70235	TRUE
CCHCR1_7	CCHCR1	208.9	177.16	221.77	295.31	246.47	207.76	208.9	246.47	0.23757	586.45	947.32	1.2207	0.8889	0.1111	0.22219	0.51013	TRUE
CCHCR1_8	CCHCR1	380.3	375.76	408.25	400.1	449.12	405.58	380.3	405.58	0.092635	401.01	1779.8	0.59938	0.72554	0.27446	0.54892	0.78206	TRUE
CCHCR1_9	CCHCR1	336.55	296.51	372.97	273.88	425.02	467.01	336.55	425.02	0.3358	1465	1564.9	2.2363	0.98733	0.012667	0.025334	0.14037	TRUE
CCNI_1	CCNI	523.13	502.57	458.65	448.92	560.85	561.85	502.57	560.85	0.15799	1175.7	2386.9	1.1929	0.88355	0.11645	0.23291	0.5212	TRUE
CCNI_10	CCNI	147.3	129.6	110.88	115.5	98.587	128.27	129.6	115.5	-0.16483	331.78	573.3	0.58892	0.27796	0.72204	0.55592	0.78762	FALSE
CCNI_11	CCNI	810.58	897.91	848.76	764.47	647.39	789.49	848.76	764.47	-0.15071	1936.6	4145.1	1.3092	0.095238	0.90476	0.19048	0.47154	FALSE
CCNI_12	CCNI	1186.4	1037.8	1079.6	1011	1148	909.62	1079.6	1011	-0.094677	6580	5340.7	0.93921	0.17381	0.82619	0.34762	0.63796	FALSE
CCNI_13	CCNI	321.38	263.87	345.75	254.82	329.72	341.45	321.38	329.72	0.036853	1950.5	1490.7	0.21603	0.58552	0.41448	0.82896	0.92983	TRUE
CCNI_14	CCNI	270.49	287.18	253.01	214.34	136.93	193.31	270.49	193.31	-0.48258	292.01	1243.4	2.1889	0.0143	0.9857	0.028601	0.15296	FALSE
CCNI_15	CCNI	435.64	436.37	463.69	310.79	394.35	505.85	436.37	394.35	-0.14573	373.57	2057.1	0.92648	0.1771	0.8229	0.3542	0.64386	FALSE
CCNI_2	CCNI	303.52	310.49	349.79	327.46	277.14	374.87	310.49	327.46	0.076521	796.24	1437.6	0.4475	0.67274	0.32726	0.65451	0.846	TRUE
CCNI_3	CCNI	206.22	277.86	230.84	210.77	210.32	295.38	230.84	210.77	-0.13065	1408.5	1052.3	0.61878	0.26803	0.73197	0.53606	0.77391	FALSE
CCNI_4	CCNI	138.37	129.6	135.08	117.89	90.919	95.75	135.08	95.75	-0.49207	20.393	598.78	1.6071	0.054018	0.94598	0.10804	0.34567	FALSE
CCNI_5	CCNI	348.16	469.93	394.14	321.51	426.11	423.65	394.14	423.65	0.10391	3929.6	1848	0.68646	0.75379	0.24621	0.49242	0.74379	TRUE
CCNI_6	CCNI	427.61	551.05	490.91	462.02	446.93	560.95	490.91	462.02	-0.087327	3812.1	2328.7	0.59873	0.27468	0.72532	0.54935	0.78241	FALSE
CCNI_7	CCNI	255.32	334.74	336.68	407.24	238.8	438.1	334.74	407.24	0.2821	3155.6	1556	1.8381	0.96697	0.033025	0.066051	0.25775	TRUE
CCNI_8	CCNI	802.55	790.68	897.14	899.03	821.56	1137.3	802.55	899.03	0.16358	4544.3	3907.7	1.5433	0.93863	0.061375	0.12275	0.37164	TRUE
CCNI_9	CCNI	540.98	669.47	620.94	650.16	649.58	493.2	620.94	649.58	0.064936	4374.1	2982.4	0.52431	0.69997	0.30003	0.60006	0.81605	TRUE
CCR1_1	CCR1	477.6	463.41	409.26	247.68	362.58	353.19	463.41	353.19	-0.39086	1566.8	2191.5	2.3544	0.0092768	0.99072	0.018554	0.11519	FALSE
CCR1_10	CCR1	354.41	365.5	341.72	323.89	312.19	411.91	354.41	323.89	-0.12953	142.05	1652.5	0.75079	0.22639	0.77361	0.45278	0.71663	FALSE
CCR1_11	CCR1	787.37	829.84	762.07	1018.1	944.24	920.46	787.37	944.24	0.2618	1222.1	3829.9	2.5348	0.99437	0.0056258	0.011252	0.082257	TRUE
CCR1_12	CCR1	250.85	239.63	281.24	281.02	247.56	289.06	250.85	281.02	0.16322	524.65	1148.6	0.89015	0.81331	0.18669	0.37338	0.65798	TRUE
CCR1_13	CCR1	94.628	133.33	175.4	164.33	128.16	74.071	133.33	128.16	-0.05664	1633.7	590.67	0.2128	0.41574	0.58426	0.83149	0.93095	FALSE
CCR1_14	CCR1	294.6	303.03	244.95	328.65	274.95	302.61	294.6	302.61	0.038575	1267.9	1360.3	0.21719	0.58597	0.41403	0.82806	0.92937	TRUE
CCR1_15	CCR1	393.69	428.91	411.27	338.18	392.16	489.59	411.27	392.16	-0.068502	310.14	1932.7	0.43487	0.33183	0.66817	0.66365	0.85079	FALSE
CCR1_2	CCR1	133.91	168.77	139.11	147.65	224.56	168.92	139.11	168.92	0.2783	453.34	617.6	1.1995	0.88484	0.11516	0.23033	0.51825	TRUE
CCR1_3	CCR1	241.93	309.56	267.13	136.94	283.71	152.66	267.13	152.66	-0.80319	1217.8	1227.1	3.2677	0.00054207	0.99946	0.0010841	0.014761	FALSE
CCR1_4	CCR1	329.41	233.1	292.33	267.92	267.28	299.9	292.33	267.92	-0.12533	2441.4	1349.3	0.66442	0.25321	0.74679	0.50642	0.75422	FALSE
CCR1_5	CCR1	195.5	230.31	195.56	197.67	283.71	220.41	195.56	220.41	0.17174	603.72	883.78	0.83585	0.79838	0.20162	0.40324	0.68063	TRUE
CCR1_6	CCR1	34.816	46.62	23.185	40.486	43.816	79.491	34.816	43.816	0.32343	137.32	143.94	0.7502	0.77301	0.22699	0.45398	0.71745	TRUE
CCR1_7	CCR1	665.07	674.13	755.01	771.62	781.03	541.08	674.13	771.62	0.19458	3311.8	3252.1	1.7094	0.95631	0.043687	0.087375	0.30516	TRUE
CCR1_8	CCR1	740.95	604.2	659.25	648.97	613.43	617.86	659.25	617.86	-0.093401	4852.9	3176.5	0.73439	0.23135	0.76865	0.46271	0.72234	FALSE
CCR1_9	CCR1	560.62	497.91	590.7	484.64	542.23	480.56	560.62	484.64	-0.20972	2419.1	2678.1	1.4683	0.071017	0.92898	0.14203	0.4037	FALSE
CCR2_1	CCR2	548.13	586.49	598.77	562.04	573.99	412.81	586.49	562.04	-0.061315	811.13	2808.4	0.46128	0.3223	0.6777	0.6446	0.84066	FALSE
CCR2_10	CCR2	74.988	78.322	102.82	78.59	52.58	110.2	78.322	78.59	0.0048659	305.59	337.54	0.014587	0.50581	0.49419	0.98837	0.99487	TRUE
CCR2_11	CCR2	1.7854	41.026	11.088	0	12.05	0	11.088	0	-3.5955	491.41	43.274	2.0285	0.021256	0.97874	0.042511	0.19798	FALSE
CCR2_12	CCR2	624.01	520.28	595.74	720.41	509.37	598.89	595.74	598.89	0.0075848	3246.4	2855.1	0.058869	0.52347	0.47653	0.95306	0.98132	TRUE
CCR2_13	CCR2	247.28	350.59	318.54	278.64	316.57	233.05	318.54	278.64	-0.19242	3052.2	1476.9	1.0382	0.14959	0.85041	0.29918	0.59088	FALSE
CCR2_14	CCR2	230.32	248.02	189.51	111.93	132.54	148.14	230.32	132.54	-0.79257	989.44	1049.8	3.0177	0.0012737	0.99873	0.0025473	0.028493	FALSE
CCR2_15	CCR2	109.8	104.43	122.98	130.98	73.392	188.79	109.8	130.98	0.25236	101.23	481.55	0.96518	0.83277	0.16723	0.33445	0.62714	TRUE
CCR2_2	CCR2	545.45	488.58	483.85	447.73	418.45	361.32	488.58	418.45	-0.22307	1628	2317	1.4571	0.07255	0.92745	0.1451	0.40713	FALSE
CCR2_3	CCR2	307.99	280.66	389.1	302.45	319.86	320.67	307.99	319.86	0.054398	3663	1425.4	0.31448	0.62342	0.37658	0.75316	0.89564	TRUE
CCR2_4	CCR2	141.05	110.02	73.586	98.833	116.11	95.75	110.02	98.833	-0.15328	1145.1	482.57	0.50943	0.30522	0.69478	0.61045	0.82173	FALSE
CCR2_5	CCR2	112.48	193.01	145.16	115.5	146.78	199.63	145.16	146.78	0.015991	1678.7	645.88	0.0641	0.52555	0.47445	0.94889	0.97968	TRUE
CCR2_6	CCR2	581.16	533.34	639.09	503.69	691.2	713.61	581.16	691.2	0.24979	2821.3	2781.5	2.0866	0.98154	0.018464	0.036927	0.18146	TRUE
CCR2_7	CCR2	350.84	320.75	281.24	359.61	314.38	213.18	320.75	314.38	-0.028833	1233.1	1487.7	0.16506	0.43445	0.56555	0.86889	0.94653	FALSE
CCR2_8	CCR2	234.78	212.59	239.91	134.56	174.17	252.02	234.78	174.17	-0.42871	259.44	1071.3	1.8519	0.032018	0.96798	0.064036	0.25322	FALSE
CCR2_9	CCR2	287.45	277.86	257.05	310.79	325.34	249.31	277.86	310.79	0.16104	262.6	1279	0.9208	0.82142	0.17858	0.35716	0.64646	TRUE
CCR3_1	CCR3	166.04	162.24	207.65	215.53	176.36	226.73	166.04	215.53	0.37432	872.88	744.02	1.8141	0.96517	0.034829	0.069659	0.26614	TRUE
CCR3_10	CCR3	249.07	301.17	267.13	226.25	256.33	415.52	267.13	256.33	-0.05932	742.49	1227.1	0.30834	0.37891	0.62109	0.75782	0.8975	FALSE
CCR3_11	CCR3	361.55	284.39	357.85	521.55	371.34	465.2	357.85	465.2	0.37757	2705.3	1669.4	2.6274	0.9957	0.0043015	0.008603	0.067738	TRUE
CCR3_12	CCR3	71.417	105.36	137.09	169.09	106.25	81.297	105.36	106.25	0.012054	1079.5	461.09	0.041558	0.51657	0.48343	0.96685	0.98621	TRUE
CCR3_13	CCR3	287.45	293.71	324.58	310.79	434.88	336.93	293.71	336.93	0.19744	496.21	1356	1.1738	0.87976	0.12024	0.24048	0.53063	TRUE
CCR3_14	CCR3	130.34	148.25	214.71	170.28	173.07	132.79	148.25	170.28	0.19859	2368.7	660.39	0.85711	0.80431	0.19569	0.39138	0.6723	TRUE
CCR3_15	CCR3	123.19	144.52	134.07	96.452	95.301	92.137	134.07	95.301	-0.48806	113.77	594.08	1.5905	0.05586	0.94414	0.11172	0.35248	FALSE
CCR3_2	CCR3	999.84	788.82	880.01	1233.6	1013.3	1084	880.01	1084	0.30042	11338	4306	3.1081	0.99906	0.0009414	0.0018828	0.022932	TRUE
CCR3_3	CCR3	229.43	202.33	179.43	304.84	239.89	270.09	202.33	270.09	0.41491	629.36	916.03	2.2386	0.98741	0.01259	0.02518	0.13995	TRUE
CCR3_4	CCR3	657.04	722.62	771.14	907.36	640.81	884.33	722.62	884.33	0.29099	3327.6	3498.9	2.7339	0.99687	0.0031294	0.0062588	0.055049	TRUE
CCR3_5	CCR3	234.78	224.71	198.58	246.49	212.51	185.18	224.71	212.51	-0.080176	392.11	1022.9	0.38149	0.35142	0.64858	0.70284	0.87161	FALSE
CCR3_6	CCR3	37.494	15.851	24.193	26.197	38.339	84.007	24.193	38.339	0.64297	123.25	98.19	1.4276	0.92274	0.077262	0.15452	0.42217	TRUE
CCR3_7	CCR3	335.66	237.76	238.9	242.92	230.04	265.57	238.9	242.92	0.023937	4681.7	1091	0.12151	0.54836	0.45164	0.90329	0.96034	TRUE
CCR3_8	CCR3	52.67	103.5	81.65	64.301	106.25	85.814	81.65	85.814	0.070905	658.57	352.64	0.22172	0.58773	0.41227	0.82454	0.92813	TRUE
CCR3_9	CCR3	59.812	61.539	66.53	59.538	42.721	65.038	61.539	59.538	-0.046912	13.945	261.94	0.12373	0.45077	0.54923	0.90153	0.95954	FALSE
CCR5_1	CCR5	117.84	96.971	131.04	90.498	84.347	160.79	117.84	90.498	-0.37719	304.92	518.68	1.2005	0.11498	0.88502	0.22996	0.5176	FALSE
CCR5_10	CCR5	208	200.47	162.29	209.57	201.56	224.02	200.47	209.57	0.063779	757.08	907.15	0.30235	0.61881	0.38119	0.76239	0.8994	TRUE
CCR5_11	CCR5	107.13	54.08	57.458	72.637	70.106	51.488	57.458	70.106	0.28259	1239.2	243.71	0.81023	0.79107	0.20893	0.41785	0.69127	TRUE
CCR5_12	CCR5	175.86	242.43	192.53	220.29	184.03	103.88	192.53	184.03	-0.06483	1383.6	869.4	0.28842	0.38651	0.61349	0.77302	0.90434	FALSE
CCR5_13	CCR5	250.85	254.55	294.34	346.51	349.44	308.93	254.55	346.51	0.44347	798.68	1166.4	2.6928	0.99646	0.0035429	0.0070858	0.060032	TRUE
CCR5_14	CCR5	296.38	257.35	311.48	338.18	360.39	252.92	296.38	338.18	0.18972	875.9	1369	1.1296	0.87069	0.12931	0.25863	0.54932	TRUE
CCR5_15	CCR5	352.62	303.97	280.23	397.72	440.35	373.06	303.97	397.72	0.38671	1465.4	1405.9	2.5003	0.9938	0.0062037	0.012407	0.087327	TRUE
CCR5_2	CCR5	289.24	299.3	275.19	289.36	428.31	258.34	289.24	289.36	0.00057739	149.32	1334.3	0.0031807	0.50127	0.49873	0.99746	0.99934	TRUE
CCR5_3	CCR5	233.89	255.48	215.72	257.21	300.14	419.13	233.89	300.14	0.35845	398.18	1067	2.0282	0.97873	0.021269	0.042537	0.19803	TRUE
CCR5_4	CCR5	273.17	280.66	297.37	446.54	325.34	388.42	280.66	388.42	0.4674	167.66	1292.6	2.9974	0.99864	0.0013615	0.0027231	0.029713	TRUE
CCR5_5	CCR5	512.42	481.12	371.96	397.72	432.69	495.01	481.12	432.69	-0.15275	6447.8	2279.8	1.0144	0.15519	0.84481	0.31037	0.60219	FALSE
CCR5_6	CCR5	126.77	119.35	108.87	139.32	100.78	171.63	119.35	139.32	0.2215	82.438	525.68	0.87104	0.80813	0.19187	0.38373	0.66669	TRUE
CCR5_7	CCR5	27.674	13.986	21.169	25.006	29.576	26.196	21.169	26.196	0.29487	46.955	85.339	0.54419	0.70359	0.29641	0.59281	0.81203	TRUE
CCR5_8	CCR5	230.32	255.48	223.78	211.96	256.33	196.02	230.32	211.96	-0.11934	337.89	1049.8	0.56678	0.28543	0.71457	0.57086	0.79729	FALSE
CCR5_9	CCR5	108.91	68.066	89.714	83.353	64.629	86.717	89.714	83.353	-0.10488	418.59	389.36	0.32237	0.37359	0.62641	0.74718	0.89295	FALSE
CCR9_1	CCR9	641.86	554.78	619.94	587.05	612.33	538.37	619.94	587.05	-0.078514	2362.8	2977.3	0.60276	0.27333	0.72667	0.54667	0.78077	FALSE
CCR9_10	CCR9	307.99	347.79	285.27	236.96	274.95	228.54	307.99	236.96	-0.37681	1050.1	1425.4	1.8812	0.029972	0.97003	0.059945	0.24242	FALSE
CCR9_11	CCR9	144.62	123.08	126	92.88	131.45	175.24	126	131.45	0.060572	177.56	556.55	0.23084	0.59128	0.40872	0.81744	0.92498	TRUE
CCR9_12	CCR9	312.45	357.11	292.33	264.35	297.95	354.09	312.45	297.95	-0.068325	1199.8	1447.2	0.38113	0.35156	0.64844	0.70311	0.87178	FALSE
CCR9_13	CCR9	215.14	303.03	303.42	428.68	392.16	392.03	303.03	392.16	0.37087	3862.3	1401.3	2.3808	0.99136	0.0086374	0.017275	0.10964	TRUE
CCR9_14	CCR9	102.66	79.255	79.634	177.42	118.3	134.59	79.634	134.59	0.74981	265.22	343.49	2.9653	0.99849	0.0015118	0.0030235	0.032122	TRUE
CCR9_15	CCR9	189.26	200.47	184.47	390.57	310	305.32	189.26	310	0.70898	74.318	853.84	4.1322	0.99998	1.7964e-05	3.5928e-05	0.00086173	TRUE
CCR9_2	CCR9	238.35	242.43	208.66	252.44	290.28	318.87	238.35	290.28	0.28327	449.14	1088.4	1.574	0.94226	0.057741	0.11548	0.3585	TRUE
CCR9_3	CCR9	34.816	82.052	69.554	30.96	85.442	62.328	69.554	62.328	-0.15588	681.47	297.92	0.41869	0.33772	0.66228	0.67544	0.85673	FALSE
CCR9_4	CCR9	316.02	358.05	388.09	242.92	366.96	397.45	358.05	366.96	0.035391	1334.4	1670.3	0.21817	0.58635	0.41365	0.82729	0.92895	TRUE
CCR9_5	CCR9	399.04	368.3	379.02	371.52	389.97	384.81	379.02	384.81	0.02181	257.93	1773.5	0.13746	0.55467	0.44533	0.89067	0.95548	TRUE
CCR9_6	CCR9	103.55	77.39	90.722	28.578	63.534	45.165	90.722	45.165	-0.99047	171.21	393.96	2.2953	0.010857	0.98914	0.021713	0.12774	FALSE
CCR9_7	CCR9	484.74	450.35	416.31	512.03	239.89	326.09	450.35	326.09	-0.46456	1170.7	2126.6	2.6946	0.0035233	0.99648	0.0070465	0.059785	FALSE
CCR9_8	CCR9	236.57	220.05	212.69	184.57	193.89	316.16	220.05	193.89	-0.18172	163.51	1000.6	0.82704	0.20411	0.79589	0.40822	0.68413	FALSE
CCR9_9	CCR9	53.563	81.12	82.658	27.388	41.626	76.781	81.12	41.626	-0.94601	380.87	350.23	2.1105	0.017407	0.98259	0.034813	0.17501	FALSE
CCRL2_1	CCRL2	166.94	132.4	144.15	170.28	146.78	230.34	144.15	170.28	0.23883	328.67	641.16	1.032	0.84896	0.15104	0.30207	0.59423	TRUE
CCRL2_10	CCRL2	322.27	331.94	445.55	259.59	316.57	254.73	331.94	259.59	-0.35349	6500.3	1542.4	1.8423	0.032717	0.96728	0.065435	0.25615	FALSE
CCRL2_11	CCRL2	84.808	112.82	122.98	77.4	162.12	98.46	112.82	98.46	-0.19459	443.97	495.48	0.6452	0.2594	0.7406	0.5188	0.76213	FALSE
CCRL2_12	CCRL2	202.65	164.1	206.65	192.9	179.65	231.25	202.65	192.9	-0.070724	750.74	917.52	0.32163	0.37387	0.62613	0.74773	0.8931	FALSE
CCRL2_13	CCRL2	267.81	276.93	299.38	322.7	268.38	439	276.93	322.7	0.21994	293.69	1274.5	1.2821	0.90009	0.099906	0.19981	0.48374	TRUE
CCRL2_14	CCRL2	119.62	134.27	73.586	50.012	107.35	56.005	119.62	56.005	-1.0814	1167	526.95	2.7714	0.0027906	0.99721	0.0055811	0.050441	FALSE
CCRL2_15	CCRL2	197.29	235.9	196.57	120.27	186.22	155.37	197.29	155.37	-0.34267	745.62	892.02	1.4036	0.080214	0.91979	0.16043	0.4302	FALSE
CCRL2_2	CCRL2	220.5	257.35	207.65	281.02	223.46	180.66	220.5	223.46	0.019171	761.29	1002.8	0.093569	0.53727	0.46273	0.92545	0.96899	TRUE
CCRL2_3	CCRL2	58.919	37.296	57.458	94.07	56.961	34.325	57.458	56.961	-0.012299	204.3	243.71	0.031936	0.48726	0.51274	0.97452	0.98951	FALSE
CCRL2_4	CCRL2	501.71	467.14	505.02	457.25	499.51	427.26	501.71	457.25	-0.13357	602.97	2382.6	0.91068	0.18123	0.81877	0.36246	0.64978	FALSE
CCRL2_5	CCRL2	244.6	227.51	231.85	206	274.95	243.89	231.85	243.89	0.072766	90.789	1057.2	0.37047	0.64448	0.35552	0.71103	0.87633	TRUE
CCRL2_6	CCRL2	113.37	134.27	119.96	206	100.78	168.92	119.96	168.92	0.49036	124.07	528.49	2.1298	0.98341	0.016593	0.033186	0.16963	TRUE
CCRL2_7	CCRL2	109.8	94.173	104.83	108.36	74.488	69.554	104.83	74.488	-0.4875	69.178	458.66	1.417	0.078241	0.92176	0.15648	0.42445	FALSE
CCRL2_8	CCRL2	263.35	334.74	339.7	381.04	294.67	411	334.74	381.04	0.18642	2560.2	1556	1.174	0.8798	0.1202	0.24041	0.53063	TRUE
CCRL2_9	CCRL2	917.71	1014.5	981.82	1061	1005.6	859.94	981.82	1005.6	0.034474	2587.7	4832.4	0.34191	0.63379	0.36621	0.73242	0.8854	TRUE
CCZ1B_1	CCZ1B	29.46	78.322	75.602	101.21	79.965	65.038	75.602	79.965	0.079915	1068.3	325.22	0.24193	0.59558	0.40442	0.80885	0.92001	TRUE
CCZ1B_10	CCZ1B	51.777	34.499	22.177	17.861	40.53	54.198	34.499	40.53	0.22637	225.19	142.57	0.5051	0.69266	0.30734	0.61467	0.82445	TRUE
CCZ1B_11	CCZ1B	351.73	351.52	387.08	390.57	389.97	429.07	351.73	390.57	0.15071	624.93	1639.3	0.95931	0.8313	0.1687	0.3374	0.62936	TRUE
CCZ1B_12	CCZ1B	457.07	298.37	363.9	437.01	399.82	303.51	363.9	399.82	0.13548	6487.4	1699.1	0.87159	0.80829	0.19171	0.38343	0.66665	TRUE
CCZ1B_13	CCZ1B	44.636	91.376	97.779	130.98	58.057	98.46	91.376	98.46	0.10659	1112.8	396.94	0.35555	0.63891	0.36109	0.72218	0.88082	TRUE
CCZ1B_14	CCZ1B	691.85	665.74	636.06	656.11	662.72	694.64	665.74	662.72	-0.0065454	781.28	3209.5	0.053274	0.47876	0.52124	0.95751	0.98265	FALSE
CCZ1B_15	CCZ1B	60.705	105.36	49.393	70.255	39.435	69.554	60.705	69.554	0.19336	1061.1	258.21	0.55073	0.70907	0.29093	0.58186	0.80379	TRUE
CCZ1B_2	CCZ1B	357.98	372.96	436.48	403.67	490.74	484.17	372.96	484.17	0.37559	2129.1	1743.7	2.6632	0.99613	0.0038706	0.0077412	0.063269	TRUE
CCZ1B_3	CCZ1B	294.6	294.64	399.18	444.16	645.2	355	294.64	444.16	0.59046	5464	1360.5	4.0535	0.99997	2.5227e-05	5.0454e-05	0.0011567	TRUE
CCZ1B_4	CCZ1B	66.061	73.66	65.522	51.203	73.392	111.11	66.061	73.392	0.14968	29.022	282.21	0.43642	0.66872	0.33128	0.66256	0.85002	TRUE
CCZ1B_5	CCZ1B	35.709	63.404	67.538	116.69	81.06	53.295	63.404	81.06	0.34954	392.06	270.29	1.074	0.85857	0.14143	0.28286	0.57462	TRUE
CCZ1B_6	CCZ1B	58.919	37.296	69.554	57.157	95.301	87.62	58.919	87.62	0.56462	290.32	250.23	1.8144	0.96519	0.034813	0.069625	0.26613	TRUE
CCZ1B_7	CCZ1B	67.846	51.283	26.209	61.92	19.717	55.101	51.283	55.101	0.10171	451.53	216.25	0.25969	0.60235	0.39765	0.7953	0.91397	TRUE
CCZ1B_8	CCZ1B	123.19	68.998	87.698	79.781	115.02	113.82	87.698	113.82	0.37235	804.84	380.16	1.3395	0.9098	0.090199	0.1804	0.45825	TRUE
CCZ1B_9	CCZ1B	712.39	844.76	617.92	768.04	1016.5	742.51	712.39	768.04	0.10838	13224	3446.7	0.94801	0.82844	0.17156	0.34312	0.63452	TRUE
CD46_1	CD46	204.43	254.55	219.75	341.75	198.27	214.99	219.75	214.99	-0.031475	722.78	999.19	0.15071	0.4401	0.5599	0.88021	0.95155	FALSE
CD46_10	CD46	117.84	145.46	134.07	114.31	212.51	158.98	134.07	158.98	0.24422	196.54	594.08	1.0221	0.84664	0.15336	0.30671	0.59912	TRUE
CD46_11	CD46	68.739	116.55	41.329	45.249	73.392	65.941	68.739	65.941	-0.059075	1518.7	294.26	0.16315	0.4352	0.5648	0.8704	0.94687	FALSE
CD46_12	CD46	167.83	167.83	145.16	122.65	266.18	180.66	167.83	180.66	0.10567	257.07	752.44	0.46773	0.68001	0.31999	0.63998	0.8388	TRUE
[truncated: 10,473 more rows]
