# Supplementary material for: Identification of cell type specific ACE2 modifiers by CRISPR screening
Source: PLoS Pathog. 2022 Mar 1;18(3):e1010377. doi: 10.1371/journal.ppat.1010377 (PMC8929698; doi:10.1371/journal.ppat.1010377)
Supplement: S6 Table — MAGeCK output for gene-level and individual gRNA-level enrichment or depletion in ACE2-high cells relative to ACE2-negative cells. Negative log2-fold change and RRA scores indicate gRNA depletion in ACE2-high cells (gene disruption associated with reduced ACE2 abundance). (XLSX) [file ppat.1010377.s015.xlsx]

## Sheet: annotation
Focused secondary screen of ACE2 abundance in HuH7 cells that have been serially enriched for ACE2 expression prior to screening.
Output files from MAGeCK analysis
control = ACE2negative sorted cells
treatment = ACE2high sorted cells
Gene-level analysis (tab: "focused_ACE2-enriched_gene")
id	gene ID
num	number of individual gRNAs detected for a given gene
neg|score	MAGeCK significance score for depletion in ACE2high cells (low score indicates gene disruption reduces ACE2 abundance)
neg|p-value	p-value for depletion in ACE2high cells (gene disruption reduces ACE2 abundance)
neg|fdr	FDR for depletion in ACE2high cells (gene disruption reduces ACE2 abundance)
neg|rank	gene rank for depletion in ACE2high cells (gene disruption reduces ACE2 abundance)
neg|goodsgrna	number of gene-targeting gRNA with significant depletion in ACE2high cells (gene disruption reduces ACE2 abundance)
neg|lfc	composite log2 fold change of gene-targeting gRNA (negative value indicates gene disruption reduces ACE2 abundance)
pos|score	MAGeCK significance score for enrichment in ACE2high cells (low score indicates gene disruption increases ACE2 abundance)
pos|p-value	p-value for enrichment in ACE2high cells (gene disruption increases ACE2 abundance)
pos|fdr	FDR for enrichment in ACE2high cells (gene disruption increases ACE2 abundance)
pos|rank	gene rank for enrichment in ACE2high cells (gene disruption increases ACE2 abundance)
pos|goodsgrna	number of gene-targeting gRNA with significant enrichment in ACE2high cells (gene disruption increases ACE2 abundance)
pos|lfc	composite log2 fold change of gene-targeting gRNA (positive value indicates gene disruption increases ACE2 abundance)
gRNA-level analysis (tab: "focused_ACE2-enriched_gRNA")
sgrna	GeCKO library gRNA identifier
gene	targeted gene
ACE2-NEG-1	normalized read count in ACE2neg cells for replicate 1
ACE2-NEG-2	normalized read count in ACE2neg cells for replicate 2
ACE2-NEG-3	normalized read count in ACE2neg cells for replicate 3
ACE2-HIGH-1	normalized read count in ACE2high cells for replicate 1
ACE2-HIGH-2	normalized read count in ACE2high cells for replicate 2
ACE2-HIGH-3	normalized read count in ACE2high cells for replicate 3
ACE2-NEG-avg	mean normalized read counts in ACE2neg cells
ACE2-HIGH-avg	mean normalized read counts in ACE2high cells
LFC	log2 fold change of normalized read counts in ACE2high relative to ACE2neg cells
control_var	raw variance in ACE2neg cells
adj_var	adjusted variance in ACE2neg cells
score	MAGeCK significance score for individual gRNA
p.low	p-value for depletion in ACE2high cells (gene disruption reduces ACE2 abundance)
p.high	p-value for enrichment in ACE2high cells (gene disruption increases ACE2 abundance)
p.twosided	minimum p-value for either enrichment or depletion
FDR	FDR for p.twosided
high_in_treatment	whether normalized read counts for gRNA are higher in ACE2high than ACE2neg cells (gene disruption increases ACE2 abundance)

## Sheet: focused_ACE2-enriched_gene
id	num	neg|score	neg|p-value	neg|fdr	neg|rank	neg|goodsgrna	neg|lfc	pos|score	pos|p-value	pos|fdr	pos|rank	pos|goodsgrna	pos|lfc
ACE2	15	1.3749e-24	4.9318e-06	9.1e-05	1	15	-3.577	1	1	0.999995	817	0	-3.577
EP300	15	7.0938e-24	4.9318e-06	9.1e-05	2	15	-2.2121	1	1	0.999995	828	0	-2.2121
BRD2	15	1.1861e-22	4.9318e-06	9.1e-05	3	15	-1.2978	1	1	0.999995	829	0	-1.2978
PIAS1	15	1.2468e-22	4.9318e-06	9.1e-05	4	15	-2.4445	1	1	0.999995	827	0	-2.4445
SMAD4	15	4.396e-21	4.9318e-06	9.1e-05	5	15	-1.9355	1	1	0.999995	820	0	-1.9355
CHD7	15	4.5687e-20	4.9318e-06	9.1e-05	6	15	-1.4012	1	1	0.999995	831	0	-1.4012
AJUBA	15	7.0831e-20	4.9318e-06	9.1e-05	7	15	-1.0515	1	1	0.999995	830	0	-1.0515
KAT6A	15	2.3237e-19	4.9318e-06	9.1e-05	8	15	-2.1411	1	1	0.999995	816	0	-2.1411
BRPF1	15	4.9046e-18	4.9318e-06	9.1e-05	9	13	-1.5794	0.99999	0.99999	0.999995	799	0	-1.5794
HNF4A	15	6.5823e-18	4.9318e-06	9.1e-05	10	14	-1.6991	0.011367	0.059365	0.316231	156	1	-1.6991
TRIM28	15	1.2311e-17	4.9318e-06	9.1e-05	11	15	-1.2857	1	1	0.999995	822	0	-1.2857
TFAP4	15	2.0727e-16	4.9318e-06	9.1e-05	12	15	-1.0929	1	1	0.999995	823	0	-1.0929
BRD4	15	2.724e-16	4.9318e-06	9.1e-05	13	14	-1.2374	0.99999	1	0.999995	804	0	-1.2374
WDR82	15	3.2304e-16	4.9318e-06	9.1e-05	14	15	-1.8547	1	1	0.999995	826	0	-1.8547
ACVR1	15	8.4521e-16	4.9318e-06	9.1e-05	15	14	-1.2258	0.99996	0.99995	0.999995	796	0	-1.2258
SPEN	15	2.2471e-15	4.9318e-06	9.1e-05	16	14	-0.8258	1	1	0.999995	809	0	-0.8258
ARNT	15	2.777e-15	4.9318e-06	9.1e-05	17	15	-1.2119	1	1	0.999995	821	0	-1.2119
PCBD1	15	8.5385e-15	4.9318e-06	9.1e-05	18	12	-1.2144	0.8388	0.94623	0.999995	546	2	-1.2144
FBXO22	15	2.3189e-14	4.9318e-06	9.1e-05	19	14	-1.0185	1	1	0.999995	807	0	-1.0185
TRIP12	15	7.5062e-13	4.9318e-06	9.1e-05	20	15	-0.90901	1	1	0.999995	825	0	-0.90901
THAP7	15	8.1271e-13	4.9318e-06	9.1e-05	21	14	-0.5722	1	1	0.999995	811	0	-0.5722
SMAD5	15	2.6477e-12	4.9318e-06	9.1e-05	22	12	-0.95719	0.85041	0.95031	0.999995	558	1	-0.95719
JUN	15	3.6384e-12	4.9318e-06	9.1e-05	23	15	-0.69275	1	1	0.999995	824	0	-0.69275
SLC22A25	15	6.3834e-12	4.9318e-06	9.1e-05	24	14	-0.49459	1	1	0.999995	813	0	-0.49459
BCL9L	15	1.0224e-11	4.9318e-06	9.1e-05	25	14	-1.1038	0.99999	0.99999	0.999995	802	0	-1.1038
EXTL3	15	3.5559e-11	4.9318e-06	9.1e-05	26	15	-0.57801	1	1	0.999995	818	0	-0.57801
TRIB1	15	8.3632e-11	4.9318e-06	9.1e-05	27	15	-0.73541	1	1	0.999995	819	0	-0.73541
PCF11	15	1.1247e-10	4.9318e-06	9.1e-05	28	13	-0.70487	0.99985	0.9998	0.999995	786	0	-0.70487
LDB1	15	7.539e-10	4.9318e-06	9.1e-05	29	14	-0.59389	1	1	0.999995	810	0	-0.59389
N6AMT1	15	1.1619e-09	4.9318e-06	9.1e-05	30	12	-0.61094	0.97023	0.98803	0.999995	663	1	-0.61094
ZDHHC5	15	4.7917e-09	4.9318e-06	9.1e-05	31	13	-0.46165	0.98282	0.99166	0.999995	686	1	-0.46165
EXT1	15	5.3063e-09	4.9318e-06	9.1e-05	32	14	-0.89647	0.99912	0.99908	0.999995	765	0	-0.89647
NAA40	15	1.8547e-08	4.9318e-06	9.1e-05	33	13	-0.58226	0.99759	0.99769	0.999995	744	0	-0.58226
FLT3	15	2.3057e-08	4.9318e-06	9.1e-05	34	14	-0.56238	1	1	0.999995	814	0	-0.56238
ELOB	15	2.6718e-08	4.9318e-06	9.1e-05	35	13	-0.92073	0.99677	0.99683	0.999995	731	1	-0.92073
SLC3A2	15	3.1926e-08	4.9318e-06	9.1e-05	36	13	-0.35114	0.99962	0.99953	0.999995	774	0	-0.35114
LRP12	15	3.1954e-08	4.9318e-06	9.1e-05	37	13	-0.43294	0.99999	0.99999	0.999995	801	0	-0.43294
SNX27	15	5.0427e-08	4.9318e-06	9.1e-05	38	13	-0.45469	0.99632	0.99641	0.999995	727	1	-0.45469
SIAH1	15	6.8815e-08	4.9318e-06	9.1e-05	39	14	-0.66118	1	1	0.999995	812	0	-0.66118
ASB7	15	8.6362e-08	4.9318e-06	9.1e-05	40	13	-0.4254	0.99971	0.99963	0.999995	780	0	-0.4254
LCMT1	15	9.1201e-08	4.9318e-06	9.1e-05	41	12	-0.55786	1	1	0.999995	808	0	-0.55786
DPP3	15	1.723e-07	4.9318e-06	9.1e-05	42	14	-0.41396	0.99999	1	0.999995	805	0	-0.41396
DNMT1	15	1.7761e-07	4.9318e-06	9.1e-05	43	13	-0.57346	0.99999	0.99999	0.999995	800	0	-0.57346
CHRNB3	15	4.2907e-07	4.9318e-06	9.1e-05	44	13	-0.43492	0.99998	0.99999	0.999995	798	0	-0.43492
TMPRSS4	15	4.7991e-07	4.9318e-06	9.1e-05	45	12	-0.38792	0.99809	0.99825	0.999995	750	0	-0.38792
OR8K5	15	5.3439e-07	1.4796e-05	0.000246	46	12	-0.4728	0.98412	0.99188	0.999995	689	1	-0.4728
SIRT1	15	5.8109e-07	1.4796e-05	0.000246	47	14	-0.46885	1	1	0.999995	815	0	-0.46885
ASAP1	15	5.9342e-07	1.4796e-05	0.000246	48	12	-0.3833	0.99807	0.99821	0.999995	749	0	-0.3833
DDI2	15	6.8278e-07	1.4796e-05	0.000246	49	14	-0.43068	0.99996	0.99994	0.999995	794	0	-0.43068
VWCE	15	9.7565e-07	1.4796e-05	0.000246	50	13	-0.42271	0.9901	0.99345	0.999995	700	1	-0.42271
BAALC	15	1.2627e-06	2.4659e-05	0.000394	51	12	-0.33128	0.99989	0.99984	0.999995	787	0	-0.33128
MED17	15	1.4854e-06	2.4659e-05	0.000394	52	12	-0.66357	0.99157	0.99393	0.999995	705	1	-0.66357
DRD2	15	6.3317e-06	8.3841e-05	0.001315	53	13	-0.29932	0.99972	0.99964	0.999995	782	0	-0.29932
ADAM9	15	9.8985e-06	0.00013316	0.002012	54	12	-0.33035	0.99962	0.99956	0.999995	775	0	-0.33035
NME3	15	1.0272e-05	0.00013316	0.002012	55	13	-0.22442	0.95812	0.98376	0.999995	642	1	-0.22442
KLHL21	15	1.6743e-05	0.00019234	0.002756	56	13	-0.27173	0.99996	0.99994	0.999995	795	0	-0.27173
CASC11	15	1.7546e-05	0.00019234	0.002756	57	12	-0.33373	0.79314	0.9314	0.999995	524	1	-0.33373
RAC2	15	1.797e-05	0.00019234	0.002756	58	13	-0.32497	0.99999	1	0.999995	803	0	-0.32497
SDS	15	2.4901e-05	0.0002318	0.00321	59	12	-0.26931	0.99976	0.99967	0.999995	783	0	-0.26931
ANXA13	15	2.552e-05	0.0002318	0.00321	60	12	-0.24781	0.97236	0.98894	0.999995	669	2	-0.24781
NUDT16L1	15	4.8297e-05	0.00043893	0.00598	61	12	-0.25881	0.99945	0.99942	0.999995	772	0	-0.25881
NOMO1	15	5.12e-05	0.00047839	0.006412	62	11	-0.22956	0.93678	0.97737	0.999995	618	1	-0.22956
MAML1	15	6.5899e-05	0.00060662	0.008002	63	11	-0.33724	0.9433	0.97921	0.999995	625	1	-0.33724
CASP5	15	6.6541e-05	0.00061648	0.008005	64	12	-0.3706	0.99775	0.99785	0.999995	745	0	-0.3706
JAK1	15	7.409e-05	0.00069539	0.00889	65	12	-0.29524	0.99965	0.99958	0.999995	778	0	-0.29524
CRYBB2	15	8.9965e-05	0.00086307	0.010867	66	12	-0.25266	0.99971	0.99963	0.999995	781	0	-0.25266
ARF6	15	0.00010577	0.00096171	0.011928	67	10	-0.32512	0.94299	0.97909	0.999995	624	2	-0.32512
B4GALT7	15	0.00012739	0.0011491	0.014043	68	10	-0.30269	0.99875	0.99881	0.999995	757	0	-0.30269
EXOC8	15	0.00013193	0.0011787	0.014196	69	12	-0.37724	0.99997	0.99997	0.999995	797	0	-0.37724
MPG	15	0.00014807	0.0013069	0.015515	70	12	-0.20178	0.87832	0.96047	0.999995	578	2	-0.20178
GDF6	15	0.00015137	0.0013464	0.015653	71	12	-0.29068	0.99726	0.99736	0.999995	739	0	-0.29068
PHF6	15	0.00015219	0.0013563	0.015653	72	11	-0.37255	0.9972	0.99726	0.999995	736	0	-0.37255
SLC39A4	15	0.00017889	0.0015831	0.018022	73	11	-0.23626	0.96208	0.98492	0.999995	646	2	-0.23626
HNRNPA2B1	15	0.00019898	0.0017607	0.019772	74	11	-0.36157	0.99982	0.99975	0.999995	784	0	-0.36157
SMIM22	15	0.000202	0.0018001	0.019945	75	11	-0.30934	0.44187	0.7328	0.999995	356	2	-0.30934
RDX	15	0.00022734	0.002027	0.022164	76	11	-0.28405	0.99717	0.99723	0.999995	735	0	-0.28405
KDM6A	15	0.00023791	0.0021158	0.022751	77	11	-0.2714	0.94529	0.97986	0.999995	627	1	-0.2714
VPS35	15	0.00024067	0.0021355	0.022751	78	11	-0.32141	0.99992	0.99988	0.999995	791	0	-0.32141
PITPNM1	15	0.00025859	0.0023229	0.024435	79	11	-0.25287	0.97059	0.98819	0.999995	664	1	-0.25287
ADGRG7	15	0.00027689	0.0024413	0.025359	80	11	-0.3015	0.96021	0.98439	0.999995	644	2	-0.3015
RPP21	15	0.00033273	0.002895	0.029577	81	11	-0.3844	0.99952	0.99947	0.999995	773	0	-0.3844
GNB1	15	0.00033884	0.0029246	0.029577	82	11	-0.22578	0.99928	0.99921	0.999995	768	0	-0.22578
PIGO	15	0.00034388	0.0029542	0.029577	83	9	-0.26742	0.5934	0.83791	0.999995	426	2	-0.26742
JDP2	15	0.00036268	0.0031514	0.031177	84	11	-0.16922	0.99562	0.99583	0.999995	716	1	-0.16922
NKRF	15	0.00045388	0.003763	0.036789	85	9	-0.30597	0.99791	0.99805	0.999995	746	0	-0.30597
CDC42	15	0.00051861	0.0042956	0.041508	86	11	-0.40789	0.82998	0.94318	0.999995	541	2	-0.40789
TOX	15	0.00053517	0.0044535	0.042538	87	11	-0.19625	0.99091	0.99366	0.999995	702	1	-0.19625
PDAP1	15	0.00054362	0.004562	0.043079	88	11	-0.41012	0.99674	0.99681	0.999995	730	1	-0.41012
ASH2L	15	0.00060195	0.0050354	0.047016	89	10	-0.31885	0.99965	0.99958	0.999995	777	0	-0.31885
ZC3H18	15	0.00065156	0.0053609	0.049499	90	9	-0.5395	0.89574	0.96695	0.999995	591	3	-0.5395
TMED9	15	0.00066302	0.0054398	0.049676	91	11	-0.26774	0.99839	0.9985	0.999995	752	0	-0.26774
RPH3A	15	0.00072746	0.0059922	0.054125	92	9	-0.3444	0.98061	0.99135	0.999995	683	1	-0.3444
ZFP91	15	0.0008083	0.0066037	0.059008	93	10	-0.2784	0.96244	0.98503	0.999995	647	2	-0.2784
ZMYM2	15	0.00083959	0.0068207	0.060298	94	10	-0.27471	0.99257	0.9943	0.999995	709	1	-0.27471
CTSB	15	0.00085669	0.0069391	0.060699	95	10	-0.26305	0.99995	0.99994	0.999995	793	0	-0.26305
ARF1	15	0.00089652	0.0072054	0.062372	96	11	-0.35704	0.9999	0.99985	0.999995	788	0	-0.35704
PTBP2	15	0.00097859	0.0076493	0.065532	97	11	-0.18527	0.99139	0.99383	0.999995	704	1	-0.18527
TCN1	15	0.0010443	0.008103	0.06871	98	9	-0.23237	0.9551	0.98272	0.999995	636	1	-0.23237
SLC46A3	15	0.0011509	0.0087737	0.072043	99	10	-0.31201	0.93784	0.9776	0.999995	619	2	-0.31201
PIR	15	0.0011515	0.0087836	0.072043	100	11	-0.17121	0.99389	0.99481	0.999995	712	1	-0.17121
NECAB1	15	0.0011543	0.0088132	0.072043	101	11	-0.15335	0.99857	0.99869	0.999995	755	0	-0.15335
C5orf15	15	0.0011654	0.0088428	0.072043	102	8	-0.28896	0.96524	0.98604	0.999995	652	2	-0.28896
FAM91A1	15	0.0012604	0.0095037	0.07649	103	8	-0.18552	0.98812	0.9928	0.999995	697	1	-0.18552
RITA1	15	0.0012747	0.0095727	0.07649	104	9	-0.26619	0.98718	0.99258	0.999995	696	1	-0.26619
KCNH3	15	0.0014251	0.01049	0.083021	105	9	-0.23233	0.89901	0.96838	0.999995	598	2	-0.23233
HS2ST1	15	0.0015071	0.011003	0.086259	106	9	-0.29034	0.99219	0.99416	0.999995	708	1	-0.29034
PI4KB	15	0.0017084	0.012265	0.095258	107	10	-0.27085	1	1	0.999995	806	0	-0.27085
DENR	15	0.0018028	0.012857	0.098699	108	10	-0.38829	0.99911	0.99908	0.999995	764	0	-0.38829
SFPQ	15	0.0018204	0.012946	0.098699	109	10	-0.3219	0.86631	0.95616	0.999995	569	2	-0.3219
WDR91	15	0.0019572	0.013607	0.102607	110	10	-0.18442	0.97781	0.99078	0.999995	680	1	-0.18442
MNAT1	15	0.0019872	0.013706	0.102607	111	9	-0.2703	0.95624	0.98303	0.999995	638	2	-0.2703
IL17RA	15	0.0021027	0.014416	0.10696	112	10	-0.13431	0.5408	0.80828	0.999995	403	2	-0.13431
ELOA	15	0.0025968	0.017118	0.125889	113	9	-0.2702	0.98085	0.99137	0.999995	684	1	-0.2702
RAB2A	15	0.003039	0.019614	0.142975	114	8	-0.1981	0.97841	0.99093	0.999995	681	1	-0.1981
DYRK1A	15	0.0038403	0.023905	0.172737	115	10	-0.26258	0.1826	0.4579	0.999995	280	1	-0.26258
LOC100287653	15	0.0038946	0.024122	0.172802	116	9	-0.2746	0.8677	0.9566	0.999995	570	3	-0.2746
PSMD4	15	0.004109	0.025434	0.180643	117	10	-0.24432	0.86351	0.95512	0.999995	566	2	-0.24432
APOBEC3F	15	0.0042973	0.026459	0.184734	118	9	-0.16595	0.99581	0.99597	0.999995	722	1	-0.16595
PSAP	15	0.0043295	0.026676	0.184734	119	9	-0.19903	0.65566	0.86931	0.999995	452	2	-0.19903
GNPTAB	15	0.0045497	0.02783	0.191133	120	10	-0.21846	0.80393	0.93476	0.999995	529	3	-0.21846
OAS2	15	0.0048637	0.029478	0.200786	121	8	-0.18895	0.88927	0.96434	0.999995	584	2	-0.18895
HK1	15	0.0049363	0.029843	0.201619	122	10	-0.22041	0.98501	0.99207	0.999995	693	1	-0.22041
RP1	15	0.0051038	0.03073	0.205943	123	9	-0.17385	0.99992	0.99988	0.999995	792	0	-0.17385
LTK	15	0.0053087	0.031786	0.211311	124	9	-0.20141	0.99909	0.99907	0.999995	763	0	-0.20141
OAS1	15	0.005576	0.033157	0.218677	125	9	-0.18072	0.99712	0.99718	0.999995	734	0	-0.18072
MIR1205	9	0.0055881	0.026371	0.184734	126	6	-0.14799	0.97324	0.97277	0.999995	671	0	-0.14799
CX3CL1	15	0.005739	0.034064	0.222893	127	9	-0.16186	0.96725	0.98681	0.999995	657	1	-0.16186
SLC37A3	15	0.0070304	0.040071	0.26015	128	9	-0.20572	0.99924	0.99915	0.999995	767	0	-0.20572
ASCL1	15	0.0074202	0.041866	0.267875	129	9	-0.1632	0.9974	0.99751	0.999995	742	0	-0.1632
SFT2D1	15	0.0074335	0.041906	0.267875	130	6	-0.064272	0.99577	0.99593	0.999995	720	1	-0.064272
NAT2	15	0.0076683	0.04306	0.273151	131	8	-0.1642	0.96484	0.98594	0.999995	651	1	-0.1642
EXOC2	15	0.0077637	0.043504	0.273876	132	7	-0.20005	0.99983	0.99976	0.999995	785	0	-0.20005
NonTargeting_Human	75	0.0077911	0.06986	0.397625	133	34	-0.071605	0.99921	1	0.999995	766	8	-0.071605
ESR2	15	0.0078852	0.044076	0.275391	134	9	-0.14537	0.99901	0.99901	0.999995	762	0	-0.14537
KCTD5	15	0.0080843	0.044964	0.277687	135	9	-0.19436	0.94145	0.97864	0.999995	622	2	-0.19436
PTPRR	15	0.0081179	0.045112	0.277687	136	9	-0.20205	0.95087	0.98144	0.999995	633	1	-0.20205
GBP3	15	0.011282	0.059049	0.360806	137	7	-0.19604	0.91966	0.97362	0.999995	609	2	-0.19604
FAM162A	15	0.011683	0.060568	0.364724	138	9	-0.18366	0.97977	0.99125	0.999995	682	1	-0.18366
ZYG11B	15	0.012285	0.06334	0.378671	139	8	-0.18359	0.89866	0.96823	0.999995	597	2	-0.18359
WLS	15	0.012742	0.065332	0.385506	140	9	-0.15408	0.84743	0.94936	0.999995	553	3	-0.15408
OR5K3	15	0.012807	0.065569	0.385506	141	9	-0.11705	0.99887	0.99892	0.999995	758	0	-0.11705
CPOX	15	0.012922	0.065875	0.385506	142	9	-0.19506	0.99806	0.99818	0.999995	748	0	-0.19506
EMC9	15	0.013756	0.069021	0.397625	143	9	-0.12241	0.99381	0.99477	0.999995	711	1	-0.12241
EPYC	15	0.013845	0.069475	0.397625	144	7	-0.13135	0.90388	0.97055	0.999995	603	3	-0.13135
MYO1H	15	0.013919	0.069781	0.397625	145	7	-0.14307	0.99097	0.99369	0.999995	703	1	-0.14307
LOC107984655	15	0.014491	0.072266	0.407815	146	9	-0.1783	0.98319	0.9917	0.999995	687	1	-0.1783
GPAA1	15	0.014571	0.072631	0.407815	147	9	-0.1608	0.81766	0.93874	0.999995	534	2	-0.1608
OC90	15	0.014897	0.074022	0.412541	148	9	-0.15115	0.65786	0.87037	0.999995	454	3	-0.15115
EBP	15	0.015007	0.074466	0.412541	149	9	-0.17248	0.9999	0.99986	0.999995	790	0	-0.17248
PEG10	15	0.015623	0.07705	0.421457	150	9	-0.14588	0.99897	0.99897	0.999995	761	0	-0.14588
NKX3-1	14	0.016088	0.07709	0.421457	151	8	-0.15918	0.7976	0.92487	0.999995	527	3	-0.15918
SHF	15	0.016229	0.079506	0.431828	152	9	-0.13066	0.94696	0.98031	0.999995	629	2	-0.13066
SPATC1	15	0.016641	0.081045	0.437327	153	7	-0.11726	0.99673	0.9968	0.999995	729	1	-0.11726
PKN2-AS1	15	0.017585	0.084981	0.455605	154	8	-0.23768	0.85385	0.95152	0.999995	560	1	-0.23768
PABPC1	15	0.017914	0.086233	0.459358	155	7	-0.43013	0.99522	0.9956	0.999995	715	1	-0.43013
KITLG	15	0.01858	0.088719	0.469589	156	9	-0.17545	0.96992	0.98789	0.999995	661	2	-0.17545
USP33	15	0.01992	0.094223	0.495564	157	9	-0.16182	0.74456	0.91409	0.999995	499	3	-0.16182
RHBDD3	15	0.020909	0.09804	0.512398	158	7	-0.22908	0.39323	0.694	0.999995	343	1	-0.22908
OAS3	15	0.021372	0.099865	0.517895	159	9	-0.14926	0.9855	0.99217	0.999995	694	1	-0.14926
TSPY1	15	0.021482	0.10034	0.517895	160	9	-0.1467	0.99966	0.99959	0.999995	779	0	-0.1467
SNORD59A	4	0.022336	0.060568	0.364724	161	3	-0.31486	0.87427	0.87429	0.999995	575	0	-0.31486
IL23A	15	0.022417	0.10409	0.533925	162	7	-0.096972	0.99724	0.99732	0.999995	737	0	-0.096972
C1orf74	15	0.023742	0.10901	0.555743	163	8	-0.20719	0.99628	0.9964	0.999995	726	1	-0.20719
GOLGA2	15	0.026746	0.11884	0.598089	164	8	-0.12645	0.33567	0.64674	0.999995	329	3	-0.12645
TNPO1	15	0.02684	0.11908	0.598089	165	8	-0.17512	0.3106	0.61831	0.999995	322	3	-0.17512
RBX1	15	0.026956	0.11947	0.598089	166	8	-0.40732	0.99065	0.99361	0.999995	701	1	-0.40732
SLC22A17	15	0.028426	0.12388	0.616447	167	5	-0.060627	0.81671	0.93843	0.999995	533	3	-0.060627
SSH1	15	0.030904	0.13204	0.652076	168	8	-0.19286	0.99964	0.99958	0.999995	776	0	-0.19286
WBP5	15	0.031037	0.13261	0.652076	169	8	-0.11954	0.539	0.80701	0.999995	399	4	-0.11954
C1orf174	15	0.033435	0.14021	0.685366	170	8	-0.12828	0.98498	0.99207	0.999995	692	1	-0.12828
SPTY2D1	15	0.035128	0.14547	0.706955	171	7	-0.11739	0.98958	0.99324	0.999995	698	1	-0.11739
GP2	15	0.037323	0.15181	0.73344	172	7	-0.16266	0.99658	0.99664	0.999995	728	1	-0.16266
TMEM176A	15	0.037724	0.15302	0.735028	173	8	-0.13941	0.97133	0.98847	0.999995	666	2	-0.13941
HIPK4	15	0.038541	0.1556	0.743146	174	6	-0.027972	0.44989	0.73904	0.999995	358	3	-0.027972
PIAS3	15	0.040586	0.16179	0.768267	175	8	-0.12799	0.97507	0.9902	0.999995	676	1	-0.12799
NPTX2	15	0.041415	0.16413	0.771997	176	7	-0.15928	0.95576	0.9829	0.999995	637	2	-0.15928
MGAM2	15	0.041553	0.16443	0.771997	177	8	-0.11777	0.9993	0.99924	0.999995	769	0	-0.11777
FNTB	15	0.043015	0.1687	0.787599	178	8	-0.19158	0.99337	0.99459	0.999995	710	1	-0.19158
VPS29	15	0.044077	0.17194	0.798219	179	8	-0.25381	0.98451	0.99199	0.999995	690	1	-0.25381
LYN	15	0.046355	0.1787	0.824631	180	5	-0.10299	0.89667	0.96733	0.999995	593	3	-0.10299
PKP2	15	0.046694	0.17961	0.824631	181	7	-0.082492	0.99512	0.99552	0.999995	714	1	-0.082492
DRD3	15	0.047863	0.183	0.835548	182	7	-0.094453	0.90412	0.97069	0.999995	604	2	-0.094453
TMEM151A	15	0.048485	0.18494	0.839806	183	7	-0.12568	0.96372	0.98552	0.999995	649	1	-0.12568
ULK1	15	0.048845	0.18601	0.839898	184	5	0.0013945	0.96599	0.98629	0.999995	653	2	0.0013945
MT1A	15	0.049163	0.18698	0.839898	185	8	-0.14842	0.39346	0.69417	0.999995	344	4	-0.14842
ARF5	15	0.05022	0.19006	0.847747	186	8	-0.12891	0.99732	0.99744	0.999995	741	0	-0.12891
CTSK	15	0.050423	0.19077	0.847747	187	8	-0.16269	0.99569	0.99586	0.999995	717	1	-0.16269
ELOC	15	0.05163	0.19423	0.849262	188	8	-0.25216	0.98965	0.99326	0.999995	699	1	-0.25216
ADAMTS6	15	0.051697	0.19446	0.849262	189	7	-0.082877	0.59403	0.83829	0.999995	427	4	-0.082877
MDH2	15	0.051906	0.19507	0.849262	190	7	-0.05252	0.99705	0.99709	0.999995	733	0	-0.05252
GAREML	15	0.051935	0.1952	0.849262	191	8	-0.10245	0.45523	0.7431	0.999995	362	4	-0.10245
GOLGA8O	15	0.052857	0.19782	0.856195	192	8	-0.16908	0.997	0.99706	0.999995	732	0	-0.16908
FSTL4	15	0.054099	0.20141	0.867217	193	7	-0.10444	0.97769	0.99076	0.999995	679	1	-0.10444
ERGIC1	15	0.055213	0.20436	0.87538	194	5	-0.047988	0.64417	0.86357	0.999995	447	4	-0.047988
PPT1	15	0.056259	0.20687	0.881568	195	8	-0.13139	0.89214	0.96539	0.999995	587	2	-0.13139
SLC25A24	15	0.057072	0.20908	0.886438	196	8	-0.12721	0.84395	0.94798	0.999995	549	2	-0.12721
IFI44	15	0.058955	0.21445	0.904558	197	7	-0.2035	0.97203	0.98879	0.999995	668	1	-0.2035
XAGE2	15	0.059312	0.21553	0.904558	198	8	-0.12487	0.93375	0.97683	0.999995	617	2	-0.12487
HSD17B4	15	0.061005	0.22023	0.91966	199	8	-0.14829	0.95718	0.98336	0.999995	640	1	-0.14829
TM6SF1	15	0.062386	0.22386	0.929064	200	8	-0.15531	0.72433	0.90426	0.999995	487	1	-0.15531
SIGMAR1	15	0.062735	0.22472	0.929064	201	8	-0.12345	0.86183	0.95435	0.999995	565	2	-0.12345
UBAP2L	15	0.065439	0.2319	0.954005	202	8	-0.14308	0.79992	0.93342	0.999995	528	3	-0.14308
CHIC2	15	0.065936	0.23334	0.955201	203	8	-0.10554	0.92316	0.97435	0.999995	613	2	-0.10554
NAGK	15	0.066891	0.2358	0.960523	204	8	-0.14482	0.90334	0.9703	0.999995	602	3	-0.14482
ARVCF	15	0.069062	0.24188	0.980508	205	8	-0.095974	0.68324	0.88286	0.999995	466	2	-0.095974
ZKSCAN2	15	0.070001	0.24452	0.982755	206	8	-0.20609	0.99931	0.99928	0.999995	770	0	-0.20609
RBM44	15	0.070095	0.2448	0.982755	207	8	-0.15494	0.9691	0.98754	0.999995	659	2	-0.15494
CLCA4	15	0.074352	0.25462	0.999995	208	7	-0.10046	0.97373	0.9895	0.999995	673	2	-0.10046
CXXC1	15	0.074881	0.25577	0.999995	209	7	-0.077725	0.87398	0.95876	0.999995	574	2	-0.077725
MIR661	15	0.076006	0.25835	0.999995	210	7	-0.11288	0.76456	0.92275	0.999995	511	3	-0.11288
AKR1B1	15	0.079221	0.2653	0.999995	211	6	-0.090327	0.64726	0.86509	0.999995	448	4	-0.090327
CAV1	15	0.082674	0.27281	0.999995	212	7	-0.13522	0.68532	0.88402	0.999995	467	3	-0.13522
USP17L1P	15	0.083438	0.27411	0.999995	213	7	-0.13131	0.75829	0.92093	0.999995	505	3	-0.13131
KCNK18	15	0.083487	0.27421	0.999995	214	6	-0.13448	0.89669	0.96733	0.999995	594	2	-0.13448
ATRX	15	0.085062	0.27726	0.999995	215	6	-0.069428	0.70998	0.89653	0.999995	478	4	-0.069428
GPR50	15	0.085967	0.27928	0.999995	216	7	-0.11977	0.76174	0.92193	0.999995	509	3	-0.11977
OS9	15	0.08822	0.28404	0.999995	217	7	-0.13367	0.96161	0.98483	0.999995	645	2	-0.13367
GTF2B	15	0.089888	0.28766	0.999995	218	7	-0.35072	0.59824	0.84058	0.999995	429	2	-0.35072
MDGA2	15	0.093784	0.29559	0.999995	219	7	-0.099728	0.81453	0.93784	0.999995	532	3	-0.099728
ERP44	15	0.097535	0.30284	0.999995	220	6	-0.045702	0.52106	0.79375	0.999995	390	5	-0.045702
LIMD1	15	0.099771	0.30744	0.999995	221	7	-0.074325	0.92277	0.97429	0.999995	611	2	-0.074325
SCYL2	15	0.1029	0.31404	0.999995	222	6	-0.11655	0.78245	0.92804	0.999995	517	3	-0.11655
MPHOSPH8	15	0.1032	0.31461	0.999995	223	7	-0.19428	0.91277	0.97232	0.999995	607	1	-0.19428
SPANXA1	15	0.1036	0.31546	0.999995	224	7	-0.11333	0.99862	0.99871	0.999995	756	0	-0.11333
HSD3B1	15	0.10373	0.3158	0.999995	225	7	-0.17575	0.60627	0.84441	0.999995	433	2	-0.17575
EMC2	15	0.10403	0.31636	0.999995	226	6	-0.05525	0.8976	0.96773	0.999995	595	3	-0.05525
NDUFB2	15	0.10613	0.32052	0.999995	227	3	0.022009	0.046727	0.17987	0.76652	195	6	0.022009
HAT1	15	0.10617	0.32058	0.999995	228	7	-0.15276	0.99934	0.9993	0.999995	771	0	-0.15276
UVRAG	15	0.10666	0.32141	0.999995	229	6	0.065539	0.71739	0.90077	0.999995	481	3	0.065539
PLIN4	15	0.10745	0.32317	0.999995	230	7	-0.087578	0.57892	0.83059	0.999995	423	3	-0.087578
TM4SF20	15	0.11409	0.33647	0.999995	231	6	-0.099397	0.51174	0.78682	0.999995	386	4	-0.099397
ACY1	15	0.11557	0.33918	0.999995	232	7	-0.063907	0.64159	0.86213	0.999995	444	3	-0.063907
ZNF250	15	0.11585	0.33972	0.999995	233	7	-0.092548	0.44743	0.73705	0.999995	357	2	-0.092548
PIAS2	15	0.12489	0.35744	0.999995	234	5	-0.028439	0.54964	0.81541	0.999995	413	4	-0.028439
FAM78A	15	0.12497	0.35764	0.999995	235	5	0.006592	0.13675	0.38006	0.999995	253	7	0.006592
MIR4427	7	0.12619	0.295	0.999995	236	4	-0.17098	0.43665	0.63817	0.999995	353	1	-0.17098
FBXO33	15	0.12686	0.36128	0.999995	237	7	-0.092227	0.76758	0.9235	0.999995	512	3	-0.092227
ATG14	15	0.1279	0.36311	0.999995	238	7	-0.099183	0.9821	0.99156	0.999995	685	1	-0.099183
GRID1	15	0.12826	0.36369	0.999995	239	7	-0.035053	0.94604	0.98012	0.999995	628	2	-0.035053
UBR4	15	0.1285	0.36412	0.999995	240	7	-0.15016	0.91545	0.97291	0.999995	608	1	-0.15016
FAM25A	15	0.13031	0.36777	0.999995	241	7	-0.076948	0.5437	0.8107	0.999995	405	4	-0.076948
HMGB1P4	15	0.13578	0.3781	0.999995	242	6	-0.098241	0.95647	0.98315	0.999995	639	1	-0.098241
RAB1A	15	0.13612	0.37876	0.999995	243	6	-0.12039	0.99201	0.99408	0.999995	707	1	-0.12039
PAH	15	0.13866	0.3837	0.999995	244	7	-0.10959	0.96817	0.98707	0.999995	658	2	-0.10959
DPEP1	15	0.14101	0.38824	0.999995	245	5	-0.056843	0.9697	0.98779	0.999995	660	1	-0.056843
ADAM12	15	0.14482	0.39544	0.999995	246	7	-0.069928	0.62059	0.85129	0.999995	437	2	-0.069928
IFNGR1	15	0.1466	0.39859	0.999995	247	7	-0.072069	0.84981	0.95013	0.999995	556	2	-0.072069
NDNF	15	0.14741	0.40014	0.999995	248	7	-0.16101	0.78852	0.92979	0.999995	518	3	-0.16101
AKAP17A	15	0.14953	0.40381	0.999995	249	7	-0.14947	0.50629	0.78282	0.999995	384	4	-0.14947
PDZRN4	15	0.15014	0.40495	0.999995	250	7	-0.17935	0.75022	0.91678	0.999995	504	1	-0.17935
CCDC178	15	0.153	0.41019	0.999995	251	6	-0.02871	0.65569	0.86933	0.999995	453	4	-0.02871
RAB7A	15	0.15333	0.41099	0.999995	252	7	-0.096531	0.97316	0.98929	0.999995	670	1	-0.096531
LRIT3	15	0.15734	0.41827	0.999995	253	6	-0.078924	0.7234	0.90372	0.999995	486	4	-0.078924
A2M	15	0.15839	0.42013	0.999995	254	6	-0.071361	0.92291	0.97432	0.999995	612	2	-0.071361
TMEM41B	15	0.15904	0.42122	0.999995	255	7	0.022508	0.72047	0.90223	0.999995	485	4	0.022508
LINC00485	15	0.16108	0.42492	0.999995	256	7	-0.11864	0.9989	0.99893	0.999995	760	0	-0.11864
TFF1	15	0.1616	0.42578	0.999995	257	7	-0.084944	0.99827	0.99845	0.999995	751	0	-0.084944
LAMP2	15	0.1628	0.42792	0.999995	258	7	-0.11674	0.92803	0.97547	0.999995	616	1	-0.11674
C3AR1	15	0.16591	0.433	0.999995	259	7	-0.081771	0.90826	0.97133	0.999995	606	2	-0.081771
IGF1	15	0.16818	0.43698	0.999995	260	7	-0.13871	0.99889	0.99893	0.999995	759	0	-0.13871
RANBP10	15	0.17134	0.4424	0.999995	261	7	-0.10987	0.8412	0.94709	0.999995	548	3	-0.10987
ACSF3	15	0.17654	0.44895	0.999995	262	5	0.010131	0.71044	0.89678	0.999995	479	4	0.010131
HEPH	15	0.17669	0.44921	0.999995	263	6	-0.041591	0.95989	0.9843	0.999995	643	2	-0.041591
YTHDF1	15	0.17933	0.45288	0.999995	264	6	-0.03862	0.92709	0.97523	0.999995	615	1	-0.03862
GMDS	15	0.18589	0.46194	0.999995	265	6	-0.081431	0.60485	0.84367	0.999995	432	2	-0.081431
C11orf74	15	0.18609	0.46228	0.999995	266	6	-0.057976	0.85923	0.95333	0.999995	563	2	-0.057976
DONSON	15	0.18669	0.46309	0.999995	267	6	0.1981	0.19229	0.47096	0.999995	281	6	0.1981
POLR3A	15	0.18848	0.46559	0.999995	268	6	-0.12167	0.64838	0.86563	0.999995	450	4	-0.12167
GLIPR1L1	15	0.19391	0.47261	0.999995	269	6	-0.11573	0.99853	0.99867	0.999995	754	0	-0.11573
PPIL3	15	0.19627	0.47571	0.999995	270	6	-0.059586	0.57323	0.828	0.999995	421	3	-0.059586
GNB5	15	0.20817	0.49104	0.999995	271	5	-0.074869	0.86951	0.95722	0.999995	571	2	-0.074869
hsa-mir-10a	8	0.21045	0.42961	0.999995	272	3	0.021057	0.28316	0.50885	0.999995	307	3	0.021057
CDK7	15	0.21169	0.49606	0.999995	273	6	0.014072	0.51423	0.78879	0.999995	388	4	0.014072
COLEC11	15	0.21738	0.50341	0.999995	274	5	0.041811	0.53702	0.80538	0.999995	397	5	0.041811
GPR55	15	0.21851	0.50511	0.999995	275	5	-0.017873	0.87453	0.95898	0.999995	576	1	-0.017873
KDM3B	15	0.22085	0.50825	0.999995	276	6	-0.036828	0.76444	0.92273	0.999995	510	2	-0.036828
DUSP28	15	0.22374	0.51206	0.999995	277	5	0.0060185	0.27992	0.58192	0.999995	304	6	0.0060185
FAM229A	15	0.22517	0.51408	0.999995	278	6	-0.07094	0.99617	0.99634	0.999995	725	1	-0.07094
CHD6	15	0.22721	0.51637	0.999995	279	6	-0.030898	0.68831	0.88545	0.999995	468	4	-0.030898
IL1R1	15	0.22767	0.51689	0.999995	280	6	-0.089105	0.71875	0.90141	0.999995	484	3	-0.089105
RPEL1	15	0.22818	0.51747	0.999995	281	3	0.1317	0.059225	0.21533	0.860281	207	8	0.1317
CFTR	15	0.23128	0.52153	0.999995	282	3	-0.11198	0.84774	0.94945	0.999995	554	1	-0.11198
GOLGA8A	15	0.2369	0.52904	0.999995	283	5	-0.0088116	0.70744	0.89511	0.999995	476	4	-0.0088116
GNG12-AS1	15	0.24056	0.53384	0.999995	284	6	-0.1285	0.68014	0.88155	0.999995	464	3	-0.1285
LRRC19	15	0.24118	0.53473	0.999995	285	6	-0.013939	0.79452	0.93173	0.999995	526	2	-0.013939
HDGFL3	15	0.24256	0.53638	0.999995	286	6	-0.1265	0.79204	0.93093	0.999995	520	2	-0.1265
TAPT1	15	0.24496	0.53945	0.999995	287	6	-0.028655	0.94821	0.98061	0.999995	630	2	-0.028655
ERP27	15	0.24865	0.54418	0.999995	288	5	-0.051135	0.94529	0.97986	0.999995	626	1	-0.051135
LEPRE1	15	0.25035	0.54632	0.999995	289	4	-0.05211	0.47774	0.76083	0.999995	374	2	-0.05211
MIR4706	15	0.25315	0.54952	0.999995	290	5	-0.010967	0.33891	0.65057	0.999995	331	5	-0.010967
AGR3	15	0.25427	0.55082	0.999995	291	5	-0.07151	0.30179	0.60807	0.999995	317	3	-0.07151
SH3YL1	15	0.25463	0.55118	0.999995	292	3	-0.091756	0.81815	0.93888	0.999995	536	1	-0.091756
CAPN9	15	0.2564	0.5536	0.999995	293	6	-0.11423	0.52591	0.79732	0.999995	392	4	-0.11423
LZTFL1	15	0.25733	0.55476	0.999995	294	4	-0.052398	0.83844	0.94613	0.999995	545	2	-0.052398
EIF2B1	15	0.25823	0.55587	0.999995	295	6	0.00108	0.80433	0.93488	0.999995	530	2	0.00108
C3orf43	15	0.26486	0.56382	0.999995	296	5	-0.057956	0.74781	0.91572	0.999995	500	4	-0.057956
ALPI	15	0.27308	0.57387	0.999995	297	6	-0.047643	0.8468	0.94914	0.999995	551	3	-0.047643
TRIM59	15	0.27355	0.57445	0.999995	298	6	-0.14823	0.98462	0.99201	0.999995	691	1	-0.14823
DPP9	15	0.27702	0.5787	0.999995	299	6	-0.015993	0.54547	0.81201	0.999995	407	4	-0.015993
F13B	15	0.27779	0.5796	0.999995	300	6	-0.023491	0.7263	0.90528	0.999995	489	4	-0.023491
HSD17B2	15	0.27826	0.58008	0.999995	301	6	-0.15483	0.69191	0.88714	0.999995	470	4	-0.15483
CNOT1	15	0.28033	0.58231	0.999995	302	3	0.50393	9.2168e-07	1.4796e-05	0.000246	50	11	0.50393
ARID1A	15	0.2805	0.58242	0.999995	303	5	-0.062118	0.95724	0.98339	0.999995	641	2	-0.062118
LCN2	15	0.28264	0.58511	0.999995	304	5	0.1274	0.042141	0.16631	0.727373	190	8	0.1274
PRAME	15	0.28297	0.58551	0.999995	305	5	-0.069286	0.99577	0.99593	0.999995	721	1	-0.069286
MAPK3	15	0.283	0.58553	0.999995	306	6	-0.0025174	0.52994	0.80026	0.999995	395	4	-0.0025174
CCR1	15	0.28449	0.58722	0.999995	307	6	-0.021248	0.90611	0.97102	0.999995	605	2	-0.021248
PHIP	15	0.28501	0.58783	0.999995	308	5	0.043474	0.54448	0.81134	0.999995	406	4	0.043474
NDRG4	15	0.28848	0.59235	0.999995	309	6	-0.068781	0.89586	0.96702	0.999995	592	3	-0.068781
MMGT1	15	0.2894	0.59356	0.999995	310	5	0.015607	0.1009	0.30992	0.999995	231	6	0.015607
ANKZF1	15	0.29424	0.59939	0.999995	311	6	-0.10898	0.9975	0.99761	0.999995	743	0	-0.10898
SNUPN	15	0.2959	0.60123	0.999995	312	5	0.0035881	0.47745	0.76065	0.999995	373	5	0.0035881
IRF8	15	0.2981	0.60369	0.999995	313	6	-0.10691	0.9999	0.99985	0.999995	789	0	-0.10691
ERI2	15	0.29995	0.60576	0.999995	314	6	-0.097346	0.86576	0.95598	0.999995	568	2	-0.097346
PRODH2	15	0.30061	0.6066	0.999995	315	5	-0.046047	0.53891	0.80696	0.999995	398	5	-0.046047
VPS11	15	0.301	0.60708	0.999995	316	6	7.5059e-05	0.73665	0.91019	0.999995	494	4	7.5059e-05
AGPS	15	0.30375	0.61029	0.999995	317	5	-0.12097	0.62507	0.85341	0.999995	440	4	-0.12097
EIF4E2	15	0.30562	0.61254	0.999995	318	6	-0.003604	0.86153	0.95422	0.999995	564	3	-0.003604
C2orf78	15	0.30642	0.61353	0.999995	319	4	0.0143	0.89858	0.96821	0.999995	596	2	0.0143
FSD1	15	0.30775	0.61503	0.999995	320	4	-0.016425	0.56687	0.82486	0.999995	418	3	-0.016425
IL10RB	15	0.31094	0.61867	0.999995	321	4	-0.052493	0.42441	0.71912	0.999995	351	3	-0.052493
PLIN2	15	0.31223	0.6202	0.999995	322	6	-0.10008	0.96718	0.98679	0.999995	656	2	-0.10008
PARPBP	15	0.31444	0.62267	0.999995	323	6	-0.047328	0.97406	0.98967	0.999995	674	2	-0.047328
EPHX3	15	0.31526	0.62351	0.999995	324	4	-0.0045057	0.70348	0.89297	0.999995	474	4	-0.0045057
CPAMD8	15	0.31585	0.62427	0.999995	325	6	-0.10119	0.55343	0.81788	0.999995	415	2	-0.10119
TDRKH	15	0.31591	0.62434	0.999995	326	6	-0.0993	0.99614	0.99632	0.999995	724	1	-0.0993
EMC1	15	0.31665	0.62525	0.999995	327	6	0.046765	0.43705	0.72892	0.999995	354	5	0.046765
FAM86A	15	0.31739	0.62613	0.999995	328	6	-0.028953	0.8957	0.96692	0.999995	590	2	-0.028953
FOXM1	15	0.32165	0.63107	0.999995	329	2	0.024295	0.29705	0.60254	0.999995	313	5	0.024295
BAI1	15	0.32176	0.63114	0.999995	330	4	-0.10325	0.75898	0.92113	0.999995	506	2	-0.10325
LBH	15	0.32416	0.63371	0.999995	331	6	-0.06947	0.98555	0.99217	0.999995	695	1	-0.06947
BECN2	15	0.33011	0.64017	0.999995	332	4	0.038922	0.50716	0.78357	0.999995	385	5	0.038922
ZEB2	15	0.33299	0.64348	0.999995	333	5	-0.15041	0.84998	0.95016	0.999995	557	2	-0.15041
IRAK3	15	0.33365	0.64422	0.999995	334	4	-0.0014256	0.95016	0.98119	0.999995	631	2	-0.0014256
LINC01322	15	0.33479	0.64562	0.999995	335	6	-0.060075	0.97526	0.99027	0.999995	678	1	-0.060075
S100A12	15	0.3354	0.64644	0.999995	336	3	0.0067444	0.8923	0.96548	0.999995	588	3	0.0067444
CUL4A	15	0.34161	0.65229	0.999995	337	5	-0.034238	0.57851	0.8304	0.999995	422	4	-0.034238
USF1P1	15	0.34296	0.65321	0.999995	338	5	0.054997	0.54776	0.8139	0.999995	410	5	0.054997
CABIN1	15	0.3454	0.65508	0.999995	339	5	-0.074281	0.97513	0.99022	0.999995	677	2	-0.074281
HIF1A	15	0.34748	0.65699	0.999995	340	4	-0.081121	0.99584	0.99603	0.999995	723	1	-0.081121
B3GNT7	15	0.35279	0.66136	0.999995	341	3	-0.034165	0.66426	0.87337	0.999995	457	4	-0.034165
MIR4685	15	0.35327	0.66177	0.999995	342	5	-0.0023759	0.54821	0.81425	0.999995	411	2	-0.0023759
NHLH2	15	0.35354	0.66195	0.999995	343	5	-0.059912	0.82639	0.94188	0.999995	540	2	-0.059912
FBXO42	15	0.355	0.66335	0.999995	344	5	0.0561	0.3765	0.68092	0.999995	338	5	0.0561
ZNF616	15	0.35659	0.66459	0.999995	345	5	-0.060617	0.28669	0.59015	0.999995	308	5	-0.060617
SMG5	15	0.3568	0.66473	0.999995	346	5	0.026232	0.31076	0.61852	0.999995	323	6	0.026232
NUTM2B	15	0.36718	0.67324	0.999995	347	5	-0.027798	0.29399	0.59915	0.999995	311	5	-0.027798
NPC2	15	0.36805	0.67397	0.999995	348	5	-0.059313	0.83344	0.94443	0.999995	544	3	-0.059313
CCDC91	15	0.36937	0.67494	0.999995	349	5	-0.033383	0.88597	0.96319	0.999995	583	1	-0.033383
TMEM106B	15	0.37009	0.67552	0.999995	350	4	0.063445	0.72652	0.90543	0.999995	490	4	0.063445
IL1R2	15	0.37019	0.67562	0.999995	351	5	-0.062527	0.5267	0.79788	0.999995	393	4	-0.062527
RTP3	15	0.37285	0.67757	0.999995	352	2	0.050012	0.46426	0.7502	0.999995	366	5	0.050012
ZNF488	15	0.3765	0.68052	0.999995	353	5	-0.03176	0.64314	0.86289	0.999995	446	4	-0.03176
BZW2	15	0.37917	0.68298	0.999995	354	4	-0.013929	0.23306	0.52402	0.999995	291	5	-0.013929
S100A7	15	0.38062	0.68414	0.999995	355	5	0.098535	0.64755	0.86521	0.999995	449	4	0.098535
HIRA	15	0.38318	0.68611	0.999995	356	4	-0.066114	0.99731	0.99743	0.999995	740	0	-0.066114
SUPT16H	15	0.38432	0.68699	0.999995	357	5	-0.12926	0.79314	0.9314	0.999995	525	2	-0.12926
PSMA4	15	0.38584	0.68811	0.999995	358	5	-0.05421	0.62825	0.85528	0.999995	442	4	-0.05421
POTEC	15	0.38947	0.69086	0.999995	359	4	-0.11044	0.25093	0.54714	0.999995	297	6	-0.11044
TPRG1	15	0.39274	0.69332	0.999995	360	5	-0.0013934	0.45091	0.73988	0.999995	359	5	-0.0013934
EMC8	15	0.39657	0.69643	0.999995	361	3	-0.0038574	0.45673	0.74447	0.999995	364	5	-0.0038574
PRRC2A	15	0.40677	0.70458	0.999995	362	5	-0.05782	0.7376	0.91064	0.999995	495	3	-0.05782
RTN4	15	0.4081	0.70562	0.999995	363	4	-0.028493	0.88058	0.96124	0.999995	580	2	-0.028493
SAA1	15	0.4092	0.70637	0.999995	364	5	0.056693	0.23732	0.52978	0.999995	292	6	0.056693
NKAP	15	0.40986	0.70686	0.999995	365	3	0.12041	0.12986	0.36698	0.999995	251	7	0.12041
AGTR1	15	0.41011	0.70702	0.999995	366	5	-0.065689	0.54045	0.80804	0.999995	401	4	-0.065689
C20orf202	15	0.41237	0.70879	0.999995	367	5	0.024217	0.683	0.88278	0.999995	465	4	0.024217
HOMER2	15	0.41542	0.71127	0.999995	368	5	-0.030887	0.67764	0.88042	0.999995	463	2	-0.030887
SLX1A	15	0.41866	0.71399	0.999995	369	4	0.069332	0.52733	0.79843	0.999995	394	4	0.069332
TINF2	15	0.42488	0.71915	0.999995	370	1	0.59608	4.3449e-05	0.00040934	0.004306	78	10	0.59608
PLXDC2	15	0.42614	0.72013	0.999995	371	3	0.15021	0.057236	0.20964	0.845675	205	8	0.15021
TET1	15	0.42892	0.72226	0.999995	372	3	-0.03563	0.28157	0.58386	0.999995	305	6	-0.03563
ACBD3	15	0.429	0.72231	0.999995	373	5	-0.086928	0.97109	0.98842	0.999995	665	2	-0.086928
TAS2R41	15	0.42915	0.72243	0.999995	374	5	-0.01148	0.96634	0.98646	0.999995	654	1	-0.01148
MTSS1L	15	0.43165	0.72437	0.999995	375	5	-0.061145	0.97354	0.98944	0.999995	672	2	-0.061145
TONSL	15	0.43306	0.7256	0.999995	376	4	0.26912	0.0037331	0.023244	0.14523	133	8	0.26912
SUV39H2	15	0.43788	0.72937	0.999995	377	5	0.258	0.0039333	0.02424	0.150324	134	8	0.258
CDH12	15	0.44509	0.73484	0.999995	378	5	-0.065961	0.89098	0.96494	0.999995	586	3	-0.065961
RNF126	15	0.44898	0.73812	0.999995	379	5	0.16281	0.016475	0.080364	0.402306	166	8	0.16281
VTA1	15	0.45074	0.73949	0.999995	380	4	-0.047729	0.84632	0.94899	0.999995	550	3	-0.047729
ERVV-2	15	0.45583	0.74337	0.999995	381	4	0.21812	0.043001	0.16878	0.734336	191	8	0.21812
SIL1	15	0.45701	0.74452	0.999995	382	5	-0.039104	0.89988	0.96878	0.999995	599	3	-0.039104
VPS26A	15	0.45812	0.74523	0.999995	383	5	-0.0069556	0.47715	0.76046	0.999995	372	4	-0.0069556
SMARCB1	15	0.46005	0.74653	0.999995	384	4	0.07985	0.21981	0.50707	0.999995	287	6	0.07985
TRIAP1	15	0.46033	0.74669	0.999995	385	5	0.186	0.083896	0.27522	0.999995	227	7	0.186
DPYSL3	15	0.4631	0.749	0.999995	386	5	-0.062988	0.85408	0.95159	0.999995	561	3	-0.062988
CPVL	15	0.46581	0.75128	0.999995	387	3	-0.029677	0.04802	0.18364	0.774632	197	7	-0.029677
SLC28A1	15	0.46698	0.75223	0.999995	388	5	-0.07968	0.86571	0.95596	0.999995	567	3	-0.07968
CIB1	15	0.46726	0.75245	0.999995	389	4	0.046675	0.47026	0.75471	0.999995	369	4	0.046675
CTSS	15	0.47026	0.75461	0.999995	390	5	-0.032029	0.99172	0.99399	0.999995	706	1	-0.032029
FURIN	15	0.47069	0.75489	0.999995	391	2	0.27739	0.0011847	0.0089907	0.062784	119	9	0.27739
ZNRF1	15	0.47379	0.75749	0.999995	392	3	0.061332	0.35191	0.66089	0.999995	332	5	0.061332
SYNC	15	0.47531	0.75877	0.999995	393	3	-0.063876	0.9957	0.99586	0.999995	718	1	-0.063876
DNAJC19	15	0.47573	0.7591	0.999995	394	3	0.014894	0.62361	0.85274	0.999995	439	3	0.014894
ZBTB41	15	0.47803	0.76094	0.999995	395	5	-0.033521	0.75999	0.92145	0.999995	508	3	-0.033521
SLC9A3R1	15	0.47985	0.76228	0.999995	396	4	0.098485	0.064322	0.22888	0.892962	212	8	0.098485
GALNT5	15	0.48656	0.76746	0.999995	397	4	0.068927	0.14964	0.40405	0.999995	262	6	0.068927
SRRD	15	0.4876	0.76834	0.999995	398	4	0.042118	0.28991	0.59426	0.999995	309	6	0.042118
VGLL3	15	0.49234	0.77179	0.999995	399	3	-0.052645	0.8951	0.96663	0.999995	589	3	-0.052645
WDR81	15	0.49373	0.77293	0.999995	400	5	0.037203	0.14839	0.4018	0.999995	261	7	0.037203
ALG8	15	0.49454	0.7736	0.999995	401	3	0.2604	3.4376e-05	0.00030084	0.003289	76	8	0.2604
THBS4	15	0.50442	0.78137	0.999995	402	5	-0.064979	0.99845	0.99859	0.999995	753	0	-0.064979
HKDC1	15	0.50457	0.7815	0.999995	403	4	-0.037867	0.82058	0.93967	0.999995	537	2	-0.037867
PLD3	15	0.50497	0.7818	0.999995	404	5	-0.067621	0.87648	0.95971	0.999995	577	3	-0.067621
PMCH	15	0.5079	0.78409	0.999995	405	5	0.060101	0.46816	0.7532	0.999995	368	5	0.060101
C1orf233	15	0.51022	0.7858	0.999995	406	4	0.025088	0.49007	0.77019	0.999995	377	4	0.025088
ARSD	15	0.51041	0.78589	0.999995	407	4	-0.092219	0.99439	0.99505	0.999995	713	1	-0.092219
IFNAR2	15	0.51371	0.78837	0.999995	408	5	-0.027011	0.70863	0.89577	0.999995	477	3	-0.027011
AAAS	15	0.51482	0.78903	0.999995	409	4	0.08192	0.17636	0.44901	0.999995	279	4	0.08192
MT1H	15	0.51589	0.78994	0.999995	410	5	0.2728	0.0095534	0.051395	0.279144	153	9	0.2728
ZNF503	15	0.51834	0.79165	0.999995	411	5	-0.019574	0.70315	0.89279	0.999995	473	3	-0.019574
SLPI	15	0.51981	0.79279	0.999995	412	4	0.043937	0.32407	0.63363	0.999995	327	6	0.043937
PCDH19	15	0.52051	0.7933	0.999995	413	5	-0.09278	0.9414	0.97862	0.999995	621	2	-0.09278
TMEM182	15	0.52193	0.79426	0.999995	414	4	-0.059241	0.88565	0.96306	0.999995	582	2	-0.059241
ATP6AP1	15	0.52511	0.79662	0.999995	415	3	0.060087	0.984	0.99185	0.999995	688	1	0.060087
PCDH17	15	0.52811	0.79888	0.999995	416	5	-0.040087	0.81797	0.9388	0.999995	535	3	-0.040087
MYL6B	15	0.52919	0.79971	0.999995	417	5	-0.033669	0.6112	0.84678	0.999995	435	4	-0.033669
TUBAL3	15	0.53027	0.80041	0.999995	418	5	0.021468	0.8469	0.94916	0.999995	552	1	0.021468
ZNF257	15	0.53176	0.80156	0.999995	419	4	-0.12012	0.79259	0.93112	0.999995	523	3	-0.12012
CCRL2	15	0.53352	0.80301	0.999995	420	5	-0.027971	0.5416	0.80901	0.999995	404	4	-0.027971
OGG1	15	0.53498	0.80391	0.999995	421	3	0.16658	0.082161	0.27198	0.999995	225	7	0.16658
PLIN5	15	0.53553	0.80433	0.999995	422	4	0.0085686	0.24035	0.53365	0.999995	294	5	0.0085686
SMARCA4	15	0.54129	0.80873	0.999995	423	3	0.18344	0.0014235	0.01048	0.072575	120	10	0.18344
MMP21	15	0.54294	0.81013	0.999995	424	5	0.034501	0.66525	0.87391	0.999995	459	3	0.034501
FASTKD5	15	0.54477	0.81151	0.999995	425	4	0.22966	0.00098705	0.0076986	0.055151	116	9	0.22966
CCR2	15	0.54505	0.81172	0.999995	426	4	0.12972	0.22042	0.50791	0.999995	288	6	0.12972
AKR1B15	15	0.54723	0.81352	0.999995	427	5	-0.072183	0.95058	0.98135	0.999995	632	1	-0.072183
OFD1	15	0.54884	0.81474	0.999995	428	5	-0.071346	0.96446	0.98579	0.999995	650	2	-0.071346
MRPS27	15	0.54888	0.81476	0.999995	429	3	0.16999	0.060968	0.22015	0.871175	209	7	0.16999
CCDC77	15	0.54964	0.81541	0.999995	430	4	0.0047239	0.51352	0.7883	0.999995	387	4	0.0047239
MAT2B	15	0.5576	0.81971	0.999995	431	4	-0.033875	0.77202	0.92492	0.999995	515	3	-0.033875
ANKFN1	15	0.55855	0.82019	0.999995	432	3	0.23152	0.013718	0.068863	0.355437	161	9	0.23152
NONO	15	0.56019	0.82103	0.999995	433	3	0.028174	0.22422	0.51296	0.999995	289	6	0.028174
VCP	15	0.56077	0.82138	0.999995	434	4	0.4339	0.021672	0.10094	0.471242	178	8	0.4339
PPARG	15	0.56186	0.82197	0.999995	435	2	0.30598	0.00088849	0.0071561	0.053096	112	10	0.30598
DTX2	15	0.56643	0.82433	0.999995	436	4	-0.0062919	0.83941	0.9464	0.999995	547	3	-0.0062919
INTU	15	0.56987	0.82604	0.999995	437	3	0.072769	0.16331	0.42871	0.999995	271	7	0.072769
LOC645181	15	0.57038	0.82623	0.999995	438	4	-0.06542	0.80891	0.93619	0.999995	531	3	-0.06542
MIR6887	15	0.57066	0.82638	0.999995	439	4	-0.044121	0.92493	0.97466	0.999995	614	2	-0.044121
MIR1231	15	0.57208	0.82701	0.999995	440	4	0.0045695	0.26786	0.56748	0.999995	299	5	0.0045695
STAMBP	15	0.57323	0.82767	0.999995	441	4	-0.053949	0.82583	0.94163	0.999995	539	2	-0.053949
ZNF599	15	0.57426	0.82811	0.999995	442	3	-0.042171	0.90267	0.96991	0.999995	601	3	-0.042171
EMC6	15	0.57509	0.82844	0.999995	443	3	0.25252	0.00092889	0.0073632	0.053674	114	9	0.25252
IL6	15	0.57666	0.82923	0.999995	444	2	0.14782	0.0051344	0.030928	0.183322	140	10	0.14782
DRD5	15	0.57963	0.83057	0.999995	445	4	-0.049504	0.65952	0.87115	0.999995	455	2	-0.049504
CD46	15	0.58297	0.83213	0.999995	446	4	-0.017735	0.85784	0.95281	0.999995	562	3	-0.017735
ECM2	15	0.58602	0.83373	0.999995	447	4	-0.028091	0.21786	0.50428	0.999995	285	4	-0.028091
KRTAP15-1	15	0.59196	0.83687	0.999995	448	4	-0.0045742	0.54868	0.81462	0.999995	412	4	-0.0045742
MUM1L1	15	0.59359	0.83773	0.999995	449	2	0.040495	0.60305	0.84275	0.999995	431	4	0.040495
AGER	15	0.59485	0.83845	0.999995	450	4	0.11551	0.060919	0.22002	0.871175	208	8	0.11551
DRD1	15	0.59533	0.83879	0.999995	451	3	0.022784	0.44121	0.73231	0.999995	355	5	0.022784
TAT	15	0.59772	0.84001	0.999995	452	4	-0.0562	0.95128	0.98154	0.999995	634	2	-0.0562
RAD23B	15	0.59844	0.84039	0.999995	453	2	0.11706	0.11119	0.33069	0.999995	235	7	0.11706
SHD	15	0.60028	0.8412	0.999995	454	4	0.07133	0.30112	0.60722	0.999995	315	5	0.07133
ACTR3	15	0.60243	0.84221	0.999995	455	3	0.23334	0.0063871	0.037181	0.210187	147	9	0.23334
TMEM104	15	0.60379	0.84285	0.999995	456	4	-0.016766	0.53967	0.80751	0.999995	400	2	-0.016766
ZNF799	15	0.60414	0.843	0.999995	457	4	-0.037148	0.36854	0.67477	0.999995	335	5	-0.037148
CNOT6L	15	0.60889	0.84534	0.999995	458	4	-0.037773	0.84862	0.94974	0.999995	555	3	-0.037773
DPEP2	15	0.60983	0.84589	0.999995	459	4	-0.013448	0.8309	0.94349	0.999995	542	3	-0.013448
OSBPL8	15	0.61138	0.84656	0.999995	460	3	0.091355	0.12464	0.3571	0.999995	248	7	0.091355
JAK2	15	0.61295	0.84723	0.999995	461	4	0.053733	0.71823	0.90115	0.999995	483	4	0.053733
NPIPA5	15	0.61386	0.84768	0.999995	462	4	0.04427	0.40932	0.70684	0.999995	348	5	0.04427
LGALS3BP	15	0.61731	0.84931	0.999995	463	3	0.07525	0.011956	0.061831	0.323152	159	7	0.07525
NDUFAF2	15	0.62797	0.85483	0.999995	464	2	-0.015351	0.76903	0.92388	0.999995	513	3	-0.015351
COMMD2	15	0.63324	0.85779	0.999995	465	4	0.1175	0.059081	0.21484	0.860281	206	8	0.1175
MRAP2	15	0.63456	0.85836	0.999995	466	3	0.067496	0.15794	0.41937	0.999995	267	7	0.067496
LMAN2	15	0.63725	0.85952	0.999995	467	3	0.031889	0.48905	0.76956	0.999995	376	5	0.031889
NUAK2	15	0.64184	0.86202	0.999995	468	4	-0.095413	0.96306	0.98533	0.999995	648	1	-0.095413
EGFR	15	0.64224	0.86222	0.999995	469	3	0.16958	0.049405	0.18763	0.775732	201	7	0.16958
TRMT61A	15	0.64288	0.86256	0.999995	470	4	-0.0046428	0.019588	0.092783	0.436811	176	6	-0.0046428
LDLRAD3	15	0.64291	0.86257	0.999995	471	2	0.010541	0.74291	0.9133	0.999995	498	4	0.010541
PTPN11	15	0.64469	0.86359	0.999995	472	4	0.45807	4.1522e-05	0.00039948	0.004306	77	8	0.45807
DNMT3A	15	0.64573	0.86409	0.999995	473	4	0.073797	0.37402	0.67897	0.999995	337	5	0.073797
PFDN4	15	0.64726	0.86488	0.999995	474	4	0.074925	0.047081	0.1808	0.76654	196	8	0.074925
CXCL9	15	0.65296	0.86778	0.999995	475	1	0.017086	0.74794	0.91581	0.999995	501	4	0.017086
RPF2	15	0.65386	0.86826	0.999995	476	3	0.39372	0.00040155	0.0034276	0.029065	98	10	0.39372
SEC22C	15	0.65508	0.8689	0.999995	477	3	0.026285	0.29352	0.59859	0.999995	310	6	0.026285
DRD4	15	0.6563	0.86947	0.999995	478	3	-0.054251	0.71776	0.90099	0.999995	482	3	-0.054251
NR2F6	15	0.65746	0.87002	0.999995	479	4	0.065388	0.47637	0.7598	0.999995	371	5	0.065388
EMC10	15	0.65848	0.87049	0.999995	480	4	-0.013561	0.66987	0.87632	0.999995	461	3	-0.013561
MRPS5	15	0.65918	0.87084	0.999995	481	4	-0.0038204	0.10826	0.3249	0.999995	234	7	-0.0038204
HDAC9	15	0.6605	0.87144	0.999995	482	1	0.089644	0.59014	0.83628	0.999995	425	3	0.089644
GPRIN1	15	0.661	0.87173	0.999995	483	4	-0.013804	0.7148	0.89933	0.999995	480	4	-0.013804
ZNF791	15	0.66253	0.87238	0.999995	484	3	0.0025187	0.30489	0.61161	0.999995	319	6	0.0025187
C5AR2	15	0.66493	0.87355	0.999995	485	2	0.059647	0.60874	0.8456	0.999995	434	3	0.059647
LRRC2	15	0.66776	0.87506	0.999995	486	4	-0.04017	0.16745	0.43578	0.999995	274	6	-0.04017
DMGDH	15	0.67095	0.87672	0.999995	487	4	-0.089398	0.87834	0.96048	0.999995	579	3	-0.089398
MIPOL1	15	0.67203	0.87727	0.999995	488	3	-0.016969	0.97177	0.98869	0.999995	667	1	-0.016969
SERTAD4	15	0.67247	0.87754	0.999995	489	4	0.017698	0.83243	0.94404	0.999995	543	3	0.017698
COMMD3-BMI1	15	0.67371	0.87815	0.999995	490	2	0.32703	0.00062087	0.0051735	0.041338	104	11	0.32703
PDPR	15	0.67391	0.87826	0.999995	491	3	0.10306	0.20106	0.48247	0.999995	283	6	0.10306
CCDC94	15	0.67596	0.87941	0.999995	492	3	0.18198	0.049163	0.18704	0.775732	200	8	0.18198
NR	24	0.67647	0.91598	0.999995	493	5	-0.036383	0.56163	0.86058	0.999995	417	5	-0.036383
LAMP5	15	0.6769	0.87987	0.999995	494	4	-0.04736	0.61966	0.85076	0.999995	436	3	-0.04736
CCNI	15	0.67862	0.88066	0.999995	495	4	-0.020808	0.47582	0.75927	0.999995	370	5	-0.020808
POLA1	15	0.68058	0.88163	0.999995	496	3	0.14388	0.076006	0.25864	0.95951	223	6	0.14388
IRS2	15	0.6808	0.88183	0.999995	497	3	0.02924	0.62318	0.8525	0.999995	438	3	0.02924
AP2M1	15	0.6813	0.88202	0.999995	498	4	0.17107	0.3169	0.62552	0.999995	325	6	0.17107
SAAL1	15	0.68262	0.88253	0.999995	499	2	0.04077	0.70605	0.8943	0.999995	475	4	0.04077
TMPRSS2	15	0.68276	0.88259	0.999995	500	4	-0.055651	0.96715	0.98678	0.999995	655	2	-0.055651
HSD17B14	15	0.68639	0.8844	0.999995	501	4	0.010595	0.14623	0.39801	0.999995	260	5	0.010595
TOMM70	15	0.69197	0.88705	0.999995	502	1	0.11808	0.11783	0.34398	0.999995	239	7	0.11808
PRPF40B	15	0.69365	0.88795	0.999995	503	4	-0.044915	0.99576	0.99593	0.999995	719	1	-0.044915
ATP6V1E1	15	0.69391	0.88808	0.999995	504	3	0.062382	0.277	0.57876	0.999995	302	3	0.062382
XCR1	15	0.69556	0.88887	0.999995	505	2	0.073304	0.075294	0.25714	0.958226	222	6	0.073304
IFNAR1	15	0.6969	0.88947	0.999995	506	4	-0.060915	0.72514	0.90468	0.999995	488	2	-0.060915
MAS1	15	0.69863	0.89042	0.999995	507	3	0.016796	0.36012	0.66796	0.999995	333	4	0.016796
TTLL9	15	0.69997	0.89105	0.999995	508	4	-0.026258	0.50358	0.78079	0.999995	383	4	-0.026258
DNMT3B	15	0.71005	0.89646	0.999995	509	3	0.18183	0.005285	0.031628	0.184197	142	9	0.18183
WDR18	15	0.71066	0.89674	0.999995	510	1	0.86233	4.1381e-10	4.9318e-06	9.5e-05	27	14	0.86233
LAMA4	15	0.71409	0.89885	0.999995	511	4	0.064001	0.13679	0.38018	0.999995	254	5	0.064001
RAC1	15	0.71434	0.89898	0.999995	512	4	0.43741	9.4959e-05	0.00089266	0.008937	83	9	0.43741
STOX2	15	0.71683	0.90035	0.999995	513	2	-0.0466	0.30161	0.60786	0.999995	316	6	-0.0466
EGR1	15	0.71739	0.90067	0.999995	514	2	-0.01441	0.87256	0.95826	0.999995	573	3	-0.01441
DPP4	15	0.71867	0.90126	0.999995	515	4	-0.011638	0.99804	0.99817	0.999995	747	0	-0.011638
APRT	15	0.72182	0.90277	0.999995	516	4	-0.058099	0.97	0.98793	0.999995	662	1	-0.058099
OLIG1	15	0.72865	0.90655	0.999995	517	4	-0.049425	0.97449	0.98989	0.999995	675	1	-0.049425
ACVR1B	15	0.73031	0.90727	0.999995	518	3	-0.011256	0.60169	0.84216	0.999995	430	4	-0.011256
RND2	15	0.73058	0.90738	0.999995	519	3	0.30163	0.0002676	0.0024018	0.022023	90	11	0.30163
ZNF567	15	0.73095	0.90751	0.999995	520	4	-0.076642	0.64191	0.86227	0.999995	445	3	-0.076642
EIF4G2	15	0.73147	0.9077	0.999995	521	1	0.53826	1.4297e-06	2.4659e-05	0.000379	54	11	0.53826
MYO7B	15	0.73253	0.90811	0.999995	522	1	0.056055	0.49098	0.77096	0.999995	378	5	0.056055
C19orf10	15	0.73359	0.90874	0.999995	523	4	0.076928	0.098105	0.30437	0.999995	230	6	0.076928
ARPC3	15	0.73434	0.9091	0.999995	524	3	0.20254	0.019141	0.091037	0.436811	172	9	0.20254
EMC4	15	0.74118	0.91237	0.999995	525	2	0.22344	0.00074455	0.0061303	0.04761	107	11	0.22344
CCZ1B	15	0.74141	0.91245	0.999995	526	4	0.24932	0.011763	0.060923	0.321203	157	9	0.24932
COL17A1	15	0.74227	0.91289	0.999995	527	4	0.16778	0.045658	0.17666	0.76066	193	8	0.16778
C15orf27	15	0.74355	0.91357	0.999995	528	3	0.10435	0.36918	0.67526	0.999995	336	5	0.10435
C21orf54	15	0.74389	0.91373	0.999995	529	2	0.063157	0.40185	0.70102	0.999995	346	5	0.063157
OTUD6B	15	0.74692	0.91522	0.999995	530	4	0.097707	0.018476	0.088295	0.4331	169	7	0.097707
ATP6V0A4	15	0.74802	0.91582	0.999995	531	4	-0.038146	0.74865	0.91614	0.999995	502	4	-0.038146
MIR6785	15	0.74823	0.91592	0.999995	532	4	-0.075439	0.28269	0.58524	0.999995	306	5	-0.075439
ACOX1	15	0.7489	0.91625	0.999995	533	2	0.10651	0.045035	0.17492	0.757065	192	8	0.10651
ATP6V1C1	15	0.74908	0.91632	0.999995	534	4	-0.094378	0.6685	0.87559	0.999995	460	4	-0.094378
CPN2	15	0.75034	0.9168	0.999995	535	4	-0.005285	0.62701	0.85452	0.999995	441	4	-0.005285
ARHGAP26	15	0.75307	0.91814	0.999995	536	4	-0.075857	0.55092	0.81635	0.999995	414	3	-0.075857
ATP6V1B2	15	0.75619	0.91978	0.999995	537	4	0.036916	0.46642	0.75191	0.999995	367	5	0.036916
REEP6	15	0.75804	0.9206	0.999995	538	2	0.23026	0.00084889	0.0068602	0.051826	110	9	0.23026
DGKE	15	0.75953	0.9211	0.999995	539	2	0.18115	0.016054	0.078757	0.399031	164	9	0.18115
ATP6V0C	15	0.76383	0.92234	0.999995	540	2	0.193	0.12361	0.35521	0.999995	246	7	0.193
CENPV	15	0.76517	0.92267	0.999995	541	2	0.12194	0.027936	0.1227	0.554147	184	8	0.12194
ATP6V1A	15	0.77323	0.92507	0.999995	542	2	0.098008	0.89084	0.9649	0.999995	585	2	0.098008
POU5F1	15	0.7752	0.92561	0.999995	543	3	0.077688	0.15275	0.40984	0.999995	264	6	0.077688
INTS2	15	0.77812	0.92644	0.999995	544	3	0.077682	0.13415	0.37519	0.999995	252	4	0.077682
GEMIN8P4	15	0.77874	0.9266	0.999995	545	3	-0.13097	0.95443	0.9825	0.999995	635	2	-0.13097
CEP350	15	0.77985	0.927	0.999995	546	2	-0.0040655	0.39191	0.69315	0.999995	341	5	-0.0040655
ADAM17	15	0.78169	0.92762	0.999995	547	3	0.17765	0.023317	0.10755	0.493773	181	8	0.17765
DDX60	15	0.78352	0.92806	0.999995	548	3	0.12904	0.1687	0.43791	0.999995	275	7	0.12904
THSD4	15	0.7853	0.92855	0.999995	549	3	0.079517	0.14068	0.38774	0.999995	258	7	0.079517
WIPF2	15	0.79036	0.93011	0.999995	550	1	0.39305	3.1652e-06	4.4387e-05	0.000595	59	13	0.39305
HMOX1	15	0.79329	0.93127	0.999995	551	3	0.039302	0.69023	0.88629	0.999995	469	4	0.039302
IGDCC3	15	0.79388	0.93139	0.999995	552	3	0.002635	0.45613	0.74389	0.999995	363	4	0.002635
EIF3CL	15	0.79402	0.93143	0.999995	553	2	0.16423	0.048949	0.18642	0.775732	199	7	0.16423
SAA2	15	0.79772	0.93255	0.999995	554	2	0.23667	0.0032698	0.020788	0.131867	131	9	0.23667
TIMM10	15	0.79901	0.93292	0.999995	555	2	0.35044	0.0028469	0.01843	0.118725	129	9	0.35044
DDX47	15	0.80498	0.93484	0.999995	556	2	0.57316	0.00084188	0.0068207	0.051826	109	10	0.57316
CLIP4	15	0.80563	0.93498	0.999995	557	3	-0.042643	0.66493	0.87372	0.999995	458	2	-0.042643
KMT2D	15	0.8068	0.93527	0.999995	558	1	1.3648	5.0389e-21	4.9318e-06	9.5e-05	6	14	1.3648
TYK2	15	0.80746	0.9355	0.999995	559	2	0.06145	0.30197	0.60827	0.999995	318	6	0.06145
FRYL	15	0.8104	0.93638	0.999995	560	2	0.01012	0.79226	0.93101	0.999995	521	3	0.01012
LGI2	15	0.81815	0.93871	0.999995	561	2	0.044156	0.07482	0.25598	0.958226	220	7	0.044156
CYS1	15	0.82065	0.93951	0.999995	562	3	0.051135	0.82189	0.94014	0.999995	538	3	0.051135
HAO1	15	0.82155	0.93988	0.999995	563	3	0.029218	0.16245	0.4273	0.999995	270	7	0.029218
PRR15L	15	0.82251	0.94026	0.999995	564	2	0.20438	0.065442	0.23192	0.896397	214	8	0.20438
RSPH1	15	0.82273	0.94033	0.999995	565	3	0.021617	0.5701	0.82646	0.999995	419	4	0.021617
KCNS1	15	0.82347	0.9406	0.999995	566	3	0.080284	0.12532	0.35851	0.999995	249	6	0.080284
MIR4670	5	0.82444	0.82777	0.999995	567	1	0.21913	0.088647	0.19707	0.806731	228	3	0.21913
SIRT5	15	0.82504	0.94121	0.999995	568	2	0.055496	0.75013	0.91675	0.999995	503	4	0.055496
SLC25A5P3	15	0.82791	0.94224	0.999995	569	3	0.11106	0.22731	0.51666	0.999995	290	6	0.11106
MTTP	15	0.82834	0.94241	0.999995	570	3	0.1028	0.11797	0.34434	0.999995	240	7	0.1028
LRRFIP2	15	0.82998	0.94302	0.999995	571	2	0.095681	0.17223	0.44388	0.999995	278	7	0.095681
MBTPS2	15	0.83092	0.94335	0.999995	572	2	0.12168	0.023815	0.10937	0.499392	182	8	0.12168
AGTR2	15	0.83185	0.94368	0.999995	573	2	-0.034721	0.72935	0.90696	0.999995	492	2	-0.034721
BNIP5	15	0.83254	0.94395	0.999995	574	1	0.14731	0.019409	0.092053	0.436811	175	9	0.14731
CHRNB4	15	0.83344	0.94428	0.999995	575	3	0.0076477	0.24203	0.5359	0.999995	295	5	0.0076477
SMARCE1	15	0.83627	0.9453	0.999995	576	2	0.11836	0.2376	0.53014	0.999995	293	5	0.11836
FMN2	15	0.83812	0.9459	0.999995	577	1	0.044649	0.74152	0.91253	0.999995	497	2	0.044649
RPS11	15	0.84201	0.9472	0.999995	578	2	0.46154	0.00087654	0.0070575	0.052836	111	9	0.46154
ALG11	15	0.84325	0.94767	0.999995	579	3	0.065844	0.11842	0.34525	0.999995	242	5	0.065844
ELANE	15	0.8436	0.94771	0.999995	580	3	0.14773	0.11216	0.3327	0.999995	236	7	0.14773
STX4	15	0.84501	0.94825	0.999995	581	2	0.18145	0.048778	0.18589	0.775732	198	7	0.18145
LCT	15	0.85225	0.95084	0.999995	582	3	-0.046828	0.58786	0.83507	0.999995	424	3	-0.046828
RBM28	15	0.85469	0.95165	0.999995	583	3	0.38869	0.00020469	0.0018297	0.017477	87	10	0.38869
ECSIT	15	0.85564	0.95195	0.999995	584	2	0.13412	0.0074829	0.042212	0.235422	149	9	0.13412
BAX	15	0.85583	0.95201	0.999995	585	2	0.10615	0.065395	0.23177	0.896397	213	8	0.10615
LMLN	15	0.85642	0.9522	0.999995	586	1	-0.007036	0.49207	0.77168	0.999995	379	4	-0.007036
CXCR6	15	0.85679	0.95234	0.999995	587	3	0.064248	0.074926	0.25616	0.958226	221	7	0.064248
PCID2	15	0.85779	0.95267	0.999995	588	1	0.64362	3.9245e-06	4.4387e-05	0.000595	61	11	0.64362
MIXL1	15	0.86194	0.95431	0.999995	589	2	-0.030737	0.87035	0.95756	0.999995	572	3	-0.030737
RFX1	15	0.86585	0.95594	0.999995	590	3	0.083403	0.1193	0.34696	0.999995	243	6	0.083403
VMP1	15	0.86614	0.95603	0.999995	591	3	0.047858	0.89999	0.9688	0.999995	600	2	0.047858
CTSL	15	0.86662	0.95621	0.999995	592	2	0.086248	0.045989	0.17767	0.761049	194	6	0.086248
PPHLN1	15	0.87187	0.95803	0.999995	593	3	-0.038802	0.99726	0.99735	0.999995	738	0	-0.038802
CCR3	15	0.87199	0.95805	0.999995	594	2	0.16793	0.068406	0.23998	0.910603	218	7	0.16793
NARS2	15	0.8731	0.95842	0.999995	595	2	0.15002	0.695	0.88879	0.999995	471	4	0.15002
ABO	15	0.87331	0.95847	0.999995	596	1	0.13386	0.0093376	0.050517	0.276181	152	8	0.13386
MIR6076	15	0.87378	0.95865	0.999995	597	3	0.075048	0.33514	0.64609	0.999995	328	5	0.075048
MRPS25	15	0.87401	0.95872	0.999995	598	2	0.62686	2.2109e-05	0.00022193	0.002459	74	12	0.62686
GRPEL1	15	0.87453	0.95892	0.999995	599	2	0.070774	0.13904	0.3845	0.999995	256	6	0.070774
KCNMB3	15	0.87505	0.95911	0.999995	600	1	0.1003	0.19404	0.47303	0.999995	282	6	0.1003
TOR1AIP1	15	0.87845	0.96046	0.999995	601	2	0.039201	0.068013	0.23901	0.910603	217	7	0.039201
CSNK2B	15	0.88518	0.96283	0.999995	602	3	-0.026035	0.63555	0.85893	0.999995	443	4	-0.026035
RPL35	15	0.88644	0.96329	0.999995	603	1	0.65143	1.8396e-06	3.4523e-05	0.000503	55	12	0.65143
ZBTB26	15	0.88832	0.96402	0.999995	604	1	0.1931	0.0011434	0.0087343	0.06151	118	11	0.1931
ACTR2	15	0.88848	0.96406	0.999995	605	1	0.82693	1.2546e-05	0.00017261	0.00202	71	12	0.82693
LGR4	15	0.88867	0.96413	0.999995	606	3	0.080258	0.33715	0.64843	0.999995	330	5	0.080258
COQ7	15	0.89149	0.96516	0.999995	607	2	0.1542	0.0081485	0.0452	0.248751	151	8	0.1542
MUC21	15	0.89278	0.96563	0.999995	608	2	0.13664	0.0052968	0.031697	0.184197	143	9	0.13664
ATG16L1	15	0.89405	0.96614	0.999995	609	2	0.1415	0.070001	0.24452	0.923603	219	8	0.1415
ARPC4	15	0.89409	0.96617	0.999995	610	1	0.78619	7.2069e-06	0.00010357	0.001304	66	11	0.78619
ACE	15	0.89424	0.96622	0.999995	611	1	0.11468	0.11814	0.34466	0.999995	241	7	0.11468
SORCS2	15	0.89527	0.96666	0.999995	612	2	0.044686	0.27399	0.57505	0.999995	301	5	0.044686
CR1	15	0.89644	0.9672	0.999995	613	2	0.0487	0.36348	0.67062	0.999995	334	5	0.0487
MYCL	15	0.89679	0.96738	0.999995	614	3	-0.069757	0.88372	0.96235	0.999995	581	3	-0.069757
DDC	15	0.89788	0.96785	0.999995	615	3	0.040973	0.06774	0.23831	0.910603	216	6	0.040973
LRRC66	15	0.8992	0.96845	0.999995	616	3	-0.032078	0.75929	0.92125	0.999995	507	3	-0.032078
TIMP2	15	0.89954	0.96862	0.999995	617	3	-0.0089479	0.2198	0.50706	0.999995	286	6	-0.0089479
FCAMR	15	0.9019	0.96958	0.999995	618	3	0.023168	0.494	0.7733	0.999995	381	5	0.023168
NDUFAF1	15	0.90215	0.96971	0.999995	619	2	0.23303	0.022147	0.10305	0.478409	179	9	0.23303
SEPSECS	15	0.90466	0.97062	0.999995	620	2	0.12865	0.01843	0.088176	0.4331	168	8	0.12865
MIR4472-2	5	0.90689	0.9086	0.999995	621	0	0.36066	0.14601	0.28992	0.999995	259	2	0.36066
PSMB9	15	0.91001	0.97151	0.999995	622	2	0.15951	0.011305	0.059177	0.316231	155	9	0.15951
CCHCR1	15	0.91412	0.97249	0.999995	623	1	0.046177	0.15041	0.40561	0.999995	263	4	0.046177
UBXN6	15	0.9146	0.97255	0.999995	624	2	0.025512	0.72764	0.90611	0.999995	491	4	0.025512
CNTRL	15	0.91497	0.97264	0.999995	625	2	0.25752	0.0010595	0.0082115	0.058323	117	11	0.25752
ATP6V1H	15	0.91573	0.97283	0.999995	626	2	0.42588	0.0016876	0.012147	0.08274	122	10	0.42588
EIF3C	15	0.91881	0.97335	0.999995	627	2	0.56021	0.0018632	0.013242	0.088743	124	9	0.56021
ERBB2	15	0.92002	0.97357	0.999995	628	2	0.19062	0.005405	0.03223	0.185992	144	10	0.19062
C4BPB	15	0.92181	0.97395	0.999995	629	1	0.032194	0.79248	0.93109	0.999995	522	3	0.032194
KAT14	15	0.92192	0.97398	0.999995	630	2	0.060931	0.38103	0.68484	0.999995	340	5	0.060931
MIR7114	15	0.92563	0.97471	0.999995	631	2	0.11891	0.16976	0.43971	0.999995	276	7	0.11891
PI3	15	0.92749	0.97525	0.999995	632	2	0.047223	0.30538	0.61232	0.999995	321	6	0.047223
NUDT4	15	0.92824	0.9754	0.999995	633	2	0.15674	0.019275	0.09152	0.436811	174	9	0.15674
IER5L	15	0.92844	0.97543	0.999995	634	2	0.25648	5.5146e-06	6.4114e-05	0.00082	64	12	0.25648
ETFA	15	0.92867	0.97548	0.999995	635	2	0.14615	0.40988	0.70716	0.999995	349	5	0.14615
DPH5	15	0.93126	0.97616	0.999995	636	1	0.3044	0.0002773	0.0024413	0.022051	91	10	0.3044
APBA1	15	0.93567	0.97706	0.999995	637	1	0.1573	0.0039629	0.024477	0.150668	135	9	0.1573
TEFM	15	0.93687	0.97731	0.999995	638	1	0.42	7.9913e-07	1.4796e-05	0.000246	48	13	0.42
POLRMT	15	0.93732	0.9774	0.999995	639	2	0.14048	0.29472	0.60002	0.999995	312	6	0.14048
GTF3C5	15	0.93813	0.97762	0.999995	640	2	0.11393	0.10638	0.32118	0.999995	232	7	0.11393
NEU1	15	0.93849	0.97778	0.999995	641	1	0.10394	0.032576	0.13765	0.608454	188	8	0.10394
ANAPC1	15	0.93858	0.97781	0.999995	642	1	0.11008	0.73795	0.91079	0.999995	496	4	0.11008
SLC6A20	15	0.93902	0.97799	0.999995	643	1	0.15476	0.034497	0.14382	0.63234	189	6	0.15476
CDCP1	15	0.93911	0.97802	0.999995	644	2	0.0066214	0.39257	0.69361	0.999995	342	4	0.0066214
SIK1B	15	0.9397	0.97813	0.999995	645	2	0.042764	0.69635	0.88931	0.999995	472	3	0.042764
ELOVL3	15	0.94154	0.97858	0.999995	646	1	0.0086184	0.78912	0.92996	0.999995	519	3	0.0086184
JARID2	15	0.94171	0.97864	0.999995	647	2	0.014444	0.57066	0.82672	0.999995	420	4	0.014444
CYB5B	15	0.94188	0.9787	0.999995	648	1	0.081589	0.6488	0.86583	0.999995	451	4	0.081589
RAB18	15	0.94299	0.97902	0.999995	649	2	0.041081	0.55821	0.82039	0.999995	416	4	0.041081
CHMP2A	15	0.94342	0.97919	0.999995	650	2	0.22001	0.061807	0.22238	0.875825	210	7	0.22001
GPR155	15	0.94475	0.97963	0.999995	651	2	0.01446	0.5235	0.79548	0.999995	391	5	0.01446
PSME1	15	0.94554	0.97988	0.999995	652	2	0.10463	0.14004	0.38653	0.999995	257	6	0.10463
DLGAP4	15	0.94783	0.98045	0.999995	653	2	0.10646	0.37732	0.68165	0.999995	339	5	0.10646
WASH1	15	0.94889	0.98076	0.999995	654	2	0.10881	0.11966	0.34757	0.999995	244	7	0.10881
TMEM97	15	0.94963	0.98098	0.999995	655	2	0.3425	7.9593e-06	0.00011343	0.001407	67	12	0.3425
CAPN8	15	0.95243	0.98181	0.999995	656	2	-0.049722	0.43511	0.72732	0.999995	352	5	-0.049722
ATP5F1	15	0.95263	0.98189	0.999995	657	2	0.1127	0.40753	0.70541	0.999995	347	5	0.1127
ROR2	15	0.95762	0.98349	0.999995	658	1	0.38449	0.0003077	0.0027273	0.023608	96	11	0.38449
EMC3	15	0.95849	0.98381	0.999995	659	1	0.38998	4.9798e-05	0.0004488	0.004662	80	11	0.38998
BRF1	15	0.95855	0.98383	0.999995	660	2	0.008075	0.59485	0.83877	0.999995	428	4	0.008075
DCAKD	15	0.95998	0.98429	0.999995	661	1	0.50009	4.3585e-05	0.00040934	0.004306	79	12	0.50009
PDP2	15	0.96176	0.98482	0.999995	662	2	0.030145	0.78215	0.92797	0.999995	516	3	0.030145
DHX16	15	0.96242	0.98499	0.999995	663	2	0.24198	0.0026229	0.017316	0.112417	128	9	0.24198
CCR5	15	0.96261	0.98503	0.999995	664	1	0.13569	0.053479	0.19951	0.812701	203	8	0.13569
SIK1	15	0.963	0.98524	0.999995	665	2	0.029109	0.92248	0.97424	0.999995	610	2	0.029109
GIGYF2	15	0.96311	0.98532	0.999995	666	2	0.009831	0.54073	0.80826	0.999995	402	5	0.009831
EIF3I	15	0.96317	0.98534	0.999995	667	1	0.27278	0.0041002	0.025394	0.155165	136	10	0.27278
PAK5	15	0.96392	0.98559	0.999995	668	2	-0.017557	0.30514	0.61193	0.999995	320	6	-0.017557
MIR3914-1	5	0.96454	0.96393	0.999995	669	0	0.26506	0.13793	0.27729	0.999995	255	3	0.26506
TOM1L1	15	0.96516	0.98596	0.999995	670	2	0.11582	0.11633	0.34094	0.999995	238	6	0.11582
COX6B1P1	15	0.96662	0.98652	0.999995	671	2	-0.015624	0.48749	0.76831	0.999995	375	2	-0.015624
UBXN7	15	0.96736	0.98685	0.999995	672	2	0.095908	0.079273	0.26568	0.981257	224	7	0.095908
PLIN3	15	0.96772	0.98696	0.999995	673	2	0.0023177	0.5319	0.80167	0.999995	396	5	0.0023177
UTRN	15	0.96837	0.98716	0.999995	674	1	0.073728	0.12346	0.3549	0.999995	245	7	0.073728
UGP2	15	0.96841	0.98718	0.999995	675	1	0.70933	2.1303e-07	4.9318e-06	9.5e-05	36	12	0.70933
SRP54	15	0.96884	0.98744	0.999995	676	2	0.043885	0.45424	0.74233	0.999995	361	5	0.043885
TNFAIP8L1	15	0.96901	0.98749	0.999995	677	2	0.0018465	0.49388	0.77315	0.999995	380	3	0.0018465
JMJD6	15	0.97005	0.98796	0.999995	678	1	0.20736	0.030822	0.13186	0.585978	187	7	0.20736
NGDN	15	0.97051	0.98815	0.999995	679	2	0.26146	0.0045881	0.028107	0.16925	138	10	0.26146
KIAA1033	15	0.97088	0.98835	0.999995	680	2	0.12069	0.1241	0.35615	0.999995	247	6	0.12069
OR52W1	15	0.97121	0.98844	0.999995	681	1	0.058772	0.54723	0.81353	0.999995	408	5	0.058772
MKX	15	0.97296	0.98918	0.999995	682	1	0.13926	0.030672	0.13138	0.585978	186	8	0.13926
DDX10	15	0.973	0.98922	0.999995	683	2	0.58162	0.00092685	0.0073435	0.053674	113	10	0.58162
PTGES2	15	0.9738	0.98953	0.999995	684	2	0.26466	0.00039611	0.0033487	0.028689	97	11	0.26466
ZNF439	15	0.97399	0.98964	0.999995	685	2	0.12916	0.11571	0.33955	0.999995	237	7	0.12916
ARPC4-TTLL3	15	0.97511	0.99021	0.999995	686	1	0.077967	0.1649	0.43141	0.999995	273	6	0.077967
GINS1	15	0.9767	0.99057	0.999995	687	1	0.11506	0.092058	0.29234	0.999995	229	5	0.11506
SPNS1	15	0.97678	0.99058	0.999995	688	1	0.21959	0.018711	0.089261	0.433779	171	9	0.21959
TBCA	15	0.97971	0.99119	0.999995	689	1	0.30003	0.0074368	0.041945	0.235422	148	9	0.30003
SLC30A9	15	0.98037	0.99128	0.999995	690	1	0.30232	0.00010944	0.00097157	0.009612	84	11	0.30232
ESR1	15	0.981	0.99133	0.999995	691	1	0.046677	0.5475	0.81373	0.999995	409	5	0.046677
SEC24B	15	0.98167	0.99145	0.999995	692	1	0.02797	0.94284	0.97906	0.999995	623	2	0.02797
BCS1L	15	0.98179	0.99147	0.999995	693	1	0.35519	0.0015095	0.011013	0.075633	121	10	0.35519
ELP3	15	0.98193	0.9915	0.999995	694	1	0.79627	3.0661e-09	4.9318e-06	9.5e-05	31	12	0.79627
SARDH	15	0.98202	0.99151	0.999995	695	1	0.18006	0.0002937	0.0025695	0.022563	93	11	0.18006
SLC4A4	15	0.98268	0.99161	0.999995	696	1	-0.0045492	0.66102	0.8719	0.999995	456	3	-0.0045492
SMARCA5	15	0.98274	0.99162	0.999995	697	1	0.07771	0.20645	0.48918	0.999995	284	6	0.07771
PECAM1	15	0.98325	0.99168	0.999995	698	1	0.18373	0.0035308	0.022277	0.140245	132	10	0.18373
FAM83B	15	0.98351	0.9917	0.999995	699	1	0.17728	0.019207	0.091244	0.436811	173	9	0.17728
PIGR	15	0.98529	0.99211	0.999995	700	1	0.077451	0.73183	0.90787	0.999995	493	4	0.077451
IFNGR2	15	0.98534	0.99211	0.999995	701	1	0.057156	0.083866	0.27516	0.999995	226	6	0.057156
PTPRS	15	0.98664	0.99237	0.999995	702	1	0.062735	0.26785	0.56748	0.999995	298	5	0.062735
HMGB1	15	0.98679	0.99243	0.999995	703	1	0.12525	0.12852	0.36425	0.999995	250	6	0.12525
LIN54	15	0.98774	0.99267	0.999995	704	1	0.35129	0.0042244	0.026045	0.157981	137	9	0.35129
NDUFB9	15	0.98792	0.99272	0.999995	705	1	0.28994	0.0017454	0.012522	0.084599	123	10	0.28994
VAC14	15	0.99097	0.99366	0.999995	706	1	0.27242	0.015566	0.076774	0.391406	163	9	0.27242
MIR6859-1	14	0.99104	0.9921	0.999995	707	1	0.51022	0.00030322	0.0024117	0.022023	95	10	0.51022
FBXW2	15	0.99179	0.99397	0.999995	708	1	0.42127	1.1656e-06	2.4659e-05	0.000379	51	13	0.42127
CCR9	15	0.99201	0.99405	0.999995	709	1	0.1239	0.054232	0.20177	0.817893	204	7	0.1239
H1-4	15	0.99309	0.99447	0.999995	710	1	0.3149	4.9411e-07	1.4796e-05	0.000246	44	13	0.3149
TRAF3	15	0.99322	0.99455	0.999995	711	1	0.41035	2.5797e-06	3.4523e-05	0.000503	57	13	0.41035
BECN1	15	0.99326	0.99456	0.999995	712	1	0.46688	3.114e-06	4.4387e-05	0.000595	58	12	0.46688
ATP6V0B	15	0.99328	0.99456	0.999995	713	1	0.045955	0.51452	0.78892	0.999995	389	4	0.045955
EMC7	15	0.99334	0.99456	0.999995	714	1	0.10838	0.31509	0.6233	0.999995	324	5	0.10838
KRT15	15	0.99365	0.9947	0.999995	715	1	0.44535	4.5576e-07	4.9318e-06	9.5e-05	43	12	0.44535
MYOCD	15	0.99374	0.99472	0.999995	716	1	0.089308	0.15533	0.41471	0.999995	265	7	0.089308
ZNF552	15	0.9938	0.99474	0.999995	717	1	0.079626	0.17134	0.4424	0.999995	277	7	0.079626
SEC61G	15	0.99385	0.99478	0.999995	718	1	0.13008	0.029944	0.12917	0.580217	185	7	0.13008
ODF4	15	0.99392	0.99481	0.999995	719	1	0.054655	0.27826	0.58017	0.999995	303	6	0.054655
SLC25A29	15	0.9943	0.99501	0.999995	720	1	0.067719	0.46144	0.74779	0.999995	365	5	0.067719
ACTR1A	15	0.99438	0.99504	0.999995	721	1	0.23698	0.00029479	0.0025794	0.022563	94	10	0.23698
CENPF	15	0.99455	0.99514	0.999995	722	1	0.30893	2.1691e-06	3.4523e-05	0.000503	56	13	0.30893
WRAP53	15	0.99456	0.99515	0.999995	723	1	0.60878	1.2721e-06	2.4659e-05	0.000379	53	12	0.60878
UST	15	0.99477	0.9953	0.999995	724	1	0.094463	0.15853	0.42039	0.999995	268	7	0.094463
HDGFRP2	15	0.99484	0.99535	0.999995	725	1	0.4954	8.3427e-07	1.4796e-05	0.000246	49	12	0.4954
HIST1H2BJ	15	0.99486	0.99538	0.999995	726	1	0.23024	0.0076418	0.042932	0.237842	150	9	0.23024
C3	15	0.99495	0.99544	0.999995	727	1	0.11628	0.018549	0.088601	0.4331	170	7	0.11628
CTSV	15	0.99501	0.99546	0.999995	728	1	0.16796	0.01617	0.07923	0.399031	165	9	0.16796
SRPK1	15	0.9952	0.99558	0.999995	729	1	0.27709	0.0098102	0.052677	0.284251	154	9	0.27709
ARHGEF18	15	0.99537	0.99566	0.999995	730	1	0.072463	0.01964	0.093039	0.436811	177	7	0.072463
GBGT1	15	0.99554	0.99578	0.999995	731	1	0.047426	0.42371	0.71843	0.999995	350	4	0.047426
ZC3H15	15	0.99566	0.99585	0.999995	732	1	0.46175	0.00014954	0.0013365	0.013067	85	10	0.46175
TET2	15	0.9957	0.99586	0.999995	733	1	0.038886	0.77022	0.92428	0.999995	514	2	0.038886
FEM1A	15	0.99571	0.99586	0.999995	734	1	0.18888	0.0030892	0.019791	0.126513	130	8	0.18888
RPL12	15	0.99574	0.99589	0.999995	735	1	0.33774	0.0021398	0.014593	0.097016	125	10	0.33774
SMARCD2	15	0.99578	0.99594	0.999995	736	1	0.83073	5.8222e-13	4.9318e-06	9.5e-05	19	13	0.83073
ABL1	15	0.99593	0.99613	0.999995	737	1	-0.00042771	0.32058	0.63003	0.999995	326	4	-0.00042771
DNMT2	15	0.99597	0.99615	0.999995	738	1	0.27776	0.00069915	0.0057752	0.045275	106	11	0.27776
NPC1	15	0.99607	0.99626	0.999995	739	1	0.08095	0.26841	0.56814	0.999995	300	6	0.08095
ZNF880	15	0.99625	0.99639	0.999995	740	1	0.099812	0.164	0.42986	0.999995	272	7	0.099812
PIK3C3	15	0.99643	0.99647	0.999995	741	1	0.26237	0.0049671	0.03002	0.179473	139	10	0.26237
ATP6V1G1	15	0.99654	0.99658	0.999995	742	1	0.24389	0.0055513	0.033019	0.187935	146	9	0.24389
SACM1L	15	0.99684	0.99689	0.999995	743	1	0.58167	1.8791e-05	0.00021207	0.002414	73	12	0.58167
ZNF628	15	0.99695	0.99701	0.999995	744	0	0.23446	5.2905e-06	5.425e-05	0.000716	63	13	0.23446
EREG	15	0.99702	0.99707	0.999995	745	0	0.035506	0.67764	0.88042	0.999995	462	4	0.035506
CRYAA	15	0.99705	0.9971	0.999995	746	0	0.021222	0.93836	0.97774	0.999995	620	2	0.021222
USP17L11	15	0.99715	0.9972	0.999995	747	0	0.28998	0.01325	0.067157	0.348796	160	9	0.28998
VTN	15	0.99719	0.99726	0.999995	748	0	0.23372	7.07e-05	0.0006658	0.006747	81	11	0.23372
CAB39	15	0.99731	0.99743	0.999995	749	0	0.18584	0.062823	0.22494	0.881708	211	8	0.18584
ATP6AP2	15	0.99734	0.99748	0.999995	750	0	0.010611	0.49482	0.77398	0.999995	382	5	0.010611
CCDC22	15	0.99736	0.99749	0.999995	751	0	0.13756	0.050348	0.1906	0.784106	202	8	0.13756
ISCA2	15	0.99764	0.99775	0.999995	752	0	0.29264	0.011787	0.061071	0.321203	158	9	0.29264
ELL	15	0.99768	0.99781	0.999995	753	0	0.19358	0.01781	0.085809	0.42699	167	9	0.19358
FYCO1	15	0.99772	0.99783	0.999995	754	0	0.052836	0.40075	0.70016	0.999995	345	5	0.052836
UROD	15	0.99775	0.99785	0.999995	755	0	1.3161	1.1282e-14	4.9318e-06	9.5e-05	12	12	1.3161
TET3	15	0.99782	0.99794	0.999995	756	0	0.034484	0.8507	0.95039	0.999995	559	3	0.034484
PCNT	15	0.99784	0.99799	0.999995	757	0	0.3793	2.3172e-05	0.00022193	0.002459	75	12	0.3793
PEG3	15	0.99797	0.99809	0.999995	758	0	0.058114	0.15972	0.42249	0.999995	269	6	0.058114
ALG5	15	0.99797	0.9981	0.999995	759	0	0.51409	2.7414e-07	4.9318e-06	9.5e-05	39	13	0.51409
MAPK1	15	0.99809	0.99823	0.999995	760	0	0.27365	0.00022073	0.0019875	0.018769	88	10	0.27365
POU6F2	15	0.99812	0.99828	0.999995	761	0	0.16018	0.06632	0.23426	0.901241	215	8	0.16018
ATP6V0D1	15	0.99816	0.99832	0.999995	762	0	0.52432	0.00024891	0.0022144	0.020676	89	11	0.52432
RNASEK	15	0.99825	0.99845	0.999995	763	0	0.15955	0.02241	0.10407	0.480442	180	9	0.15955
GDA	15	0.99877	0.99882	0.999995	764	0	0.17578	0.00065806	0.0054201	0.042896	105	10	0.17578
NDUFA2	15	0.99888	0.99893	0.999995	765	0	0.22894	0.00018022	0.0016028	0.015488	86	12	0.22894
EARS2	15	0.99897	0.99897	0.999995	766	0	0.39186	0.00029094	0.0025498	0.022563	92	11	0.39186
CCDC93	15	0.99906	0.99906	0.999995	767	0	0.31727	0.00045138	0.0037433	0.031421	99	10	0.31727
BEX1	15	0.99911	0.99908	0.999995	768	0	0.088939	0.4523	0.74082	0.999995	360	5	0.088939
DPF2	15	0.99914	0.99908	0.999995	769	0	0.46496	1.245e-06	2.4659e-05	0.000379	52	13	0.46496
COL7A1	15	0.99915	0.99909	0.999995	770	0	0.07689	0.29879	0.60462	0.999995	314	6	0.07689
LTF	15	0.99919	0.99913	0.999995	771	0	0.15674	0.025368	0.11415	0.518342	183	8	0.15674
NSMCE4A	15	0.99936	0.99931	0.999995	772	0	0.22337	0.00047536	0.0039899	0.033156	100	11	0.22337
SLC1A5	15	0.99939	0.99935	0.999995	773	0	0.095147	0.15718	0.41805	0.999995	266	7	0.095147
ILK	15	0.99945	0.99942	0.999995	774	0	0.45314	3.697e-07	4.9318e-06	9.5e-05	41	11	0.45314
DYN2	15	0.99958	0.99951	0.999995	775	0	0.7487	4.3609e-08	4.9318e-06	9.5e-05	34	13	0.7487
STK11	15	0.9996	0.99951	0.999995	776	0	1.7033	2.0051e-20	4.9318e-06	9.5e-05	8	14	1.7033
NOC4L	15	0.99965	0.99958	0.999995	777	0	0.82461	2.2142e-09	4.9318e-06	9.5e-05	29	12	0.82461
KRTCAP2	15	0.99966	0.99958	0.999995	778	0	0.5375	3.8509e-11	4.9318e-06	9.5e-05	24	12	0.5375
TCF19	15	0.99967	0.99959	0.999995	779	0	0.23002	0.00081041	0.0066333	0.05104	108	11	0.23002
LST1	15	0.99972	0.99963	0.999995	780	0	0.14315	0.01412	0.070718	0.362756	162	9	0.14315
VSTM2A	15	0.99976	0.99967	0.999995	781	0	0.25775	0.00048651	0.0040786	0.033558	101	10	0.25775
MIB1	15	0.99977	0.99967	0.999995	782	0	1.1744	4.1572e-14	4.9318e-06	9.5e-05	16	12	1.1744
VPS39	15	0.99979	0.9997	0.999995	783	0	0.11905	0.10684	0.322	0.999995	233	6	0.11905
PPRC1	15	0.9998	0.99972	0.999995	784	0	0.78826	3.86e-10	4.9318e-06	9.5e-05	26	13	0.78826
PLCD3	15	0.99982	0.99975	0.999995	785	0	0.20196	0.0022451	0.015156	0.099167	127	10	0.20196
OR2V2	15	0.99985	0.99981	0.999995	786	0	0.14832	0.0051769	0.031105	0.183322	141	10	0.14832
TMEM199	15	0.99986	0.99982	0.999995	787	0	0.39054	1.2233e-05	0.00016275	0.001932	70	13	0.39054
C5	15	0.99988	0.99983	0.999995	788	0	0.22223	0.0054606	0.032525	0.186405	145	10	0.22223
DDX18	15	0.99988	0.99984	0.999995	789	0	0.29552	0.00051319	0.0042562	0.034339	103	11	0.29552
UQCRC2P1	15	0.99991	0.99988	0.999995	790	0	0.14007	0.24438	0.53889	0.999995	296	6	0.14007
SMARCC1	15	0.99992	0.99989	0.999995	791	0	0.29418	7.0936e-05	0.0006658	0.006747	82	11	0.29418
SETD1A	15	0.99994	0.9999	0.999995	792	0	0.27964	5.5044e-07	1.4796e-05	0.000246	46	14	0.27964
MMS19	15	0.99994	0.9999	0.999995	793	0	0.67547	3.2904e-11	4.9318e-06	9.5e-05	23	14	0.67547
HOXB3	15	0.99995	0.99993	0.999995	794	0	0.34729	9.7113e-06	0.00013316	0.001604	69	12	0.34729
COMMD3	15	0.99996	0.99994	0.999995	795	0	0.38761	2.3829e-07	4.9318e-06	9.5e-05	37	14	0.38761
NDOR1	15	0.99996	0.99995	0.999995	796	0	0.78937	4.8214e-11	4.9318e-06	9.5e-05	25	13	0.78937
TRMT6	15	0.99997	0.99998	0.999995	797	0	0.2904	0.00098333	0.0076789	0.055151	115	11	0.2904
CHD8	15	0.99998	0.99998	0.999995	798	0	1.838	2.1088e-18	4.9318e-06	9.5e-05	9	14	1.838
TNF	15	0.99998	0.99999	0.999995	799	0	0.26138	0.0021686	0.014751	0.097287	126	10	0.26138
CNOT4	15	0.99999	0.99999	0.999995	800	0	0.48651	3.6035e-06	4.4387e-05	0.000595	60	12	0.48651
ACAD9	15	0.99999	0.99999	0.999995	801	0	0.35294	2.6229e-07	4.9318e-06	9.5e-05	38	14	0.35294
RHOA	15	0.99999	0.99999	0.999995	802	0	0.46063	3.1969e-07	4.9318e-06	9.5e-05	40	14	0.46063
NR5A2	15	0.99999	1	0.999995	803	0	1.3231	1.6618e-13	4.9318e-06	9.5e-05	18	14	1.3231
NUP62	15	1	1	0.999995	804	0	0.30318	0.00049331	0.0041378	0.033711	102	11	0.30318
KDM1A	15	1	1	0.999995	805	0	0.59089	3.9688e-06	4.4387e-05	0.000595	62	12	0.59089
BPTF	15	1	1	0.999995	806	0	0.59203	3.7285e-07	4.9318e-06	9.5e-05	42	14	0.59203
RAD54L2	15	1	1	0.999995	807	0	0.31694	1.351e-05	0.00018248	0.002106	72	13	0.31694
FIG4	15	1	1	0.999995	808	0	0.56654	1.0801e-07	4.9318e-06	9.5e-05	35	14	0.56654
RPE	15	1	1	0.999995	809	0	0.59401	8.0775e-09	4.9318e-06	9.5e-05	32	14	0.59401
MIDN	15	1	1	0.999995	810	0	1.3474	1.6235e-20	4.9318e-06	9.5e-05	7	14	1.3474
KRTAP4-7	15	1	1	0.999995	811	0	0.38397	6.1774e-07	1.4796e-05	0.000246	47	14	0.38397
SNAI1	15	1	1	0.999995	812	0	0.76851	1.9921e-09	4.9318e-06	9.5e-05	28	14	0.76851
G3BP1	15	1	1	0.999995	813	0	0.31674	5.0247e-07	1.4796e-05	0.000246	45	13	0.31674
H2AZ1	15	1	1	0.999995	814	0	0.45154	5.9439e-06	6.4114e-05	0.00082	65	12	0.45154
NR6A1	15	1	1	0.999995	815	0	2.3813	5.9737e-23	4.9318e-06	9.5e-05	2	14	2.3813
C17orf50	15	1	1	0.999995	816	0	0.42676	9.2774e-06	0.0001233	0.001507	68	13	0.42676
SCAP	15	1	1	0.999995	817	0	1.2672	1.5137e-15	4.9318e-06	9.5e-05	11	14	1.2672
MOGS	15	1	1	0.999995	818	0	0.80561	5.5742e-14	4.9318e-06	9.5e-05	17	15	0.80561
ANKS6	15	1	1	0.999995	819	0	0.3214	2.7049e-08	4.9318e-06	9.5e-05	33	15	0.3214
MRPS2	15	1	1	0.999995	820	0	0.63572	3.0136e-09	4.9318e-06	9.5e-05	30	15	0.63572
MEX3D	15	1	1	0.999995	821	0	0.68215	1.154e-11	4.9318e-06	9.5e-05	21	15	0.68215
ALDOA	15	1	1	0.999995	822	0	0.93614	1.9022e-14	4.9318e-06	9.5e-05	13	15	0.93614
ZNF217	15	1	1	0.999995	823	0	2.2656	7.0048e-17	4.9318e-06	9.5e-05	10	15	2.2656
GTPBP4	15	1	1	0.999995	824	0	0.99661	1.1742e-11	4.9318e-06	9.5e-05	22	15	0.99661
BAMBI	15	1	1	0.999995	825	0	2.4491	6.9495e-23	4.9318e-06	9.5e-05	4	15	2.4491
GAPDH	15	1	1	0.999995	826	0	0.90506	1.001e-12	4.9318e-06	9.5e-05	20	15	0.90506
CLTC	15	1	1	0.999995	827	0	1.0304	3.634e-14	4.9318e-06	9.5e-05	15	15	1.0304
SLC25A28	15	1	1	0.999995	828	0	0.79571	3.5322e-14	4.9318e-06	9.5e-05	14	15	0.79571
HHEX	15	1	1	0.999995	829	0	1.8296	6.7665e-23	4.9318e-06	9.5e-05	3	15	1.8296
GREB1L	15	1	1	0.999995	830	0	2.078	1.2199e-26	4.9318e-06	9.5e-05	1	15	2.078
STAG2	15	1	1	0.999995	831	0	2.3062	1.1045e-21	4.9318e-06	9.5e-05	5	15	2.3062

## Sheet: focused_ACE2-enriched_gRNA
sgrna	Gene	ACE2-NEG-1	ACE2-NEG-2	ACE2-NEG-3	ACE2-HIGH-1	ACE2-HIGH-2	ACE2-HIGH-3	ACE2-NEG-avg	ACE2-HIGH-avg	LFC	control_var	adj_var	score	p.low	p.high	p.twosided	FDR	high_in_treatment
A2M_1	A2M	110.57	148.77	161.77	140.63	145.69	137.52	148.77	140.63	-0.080661	814.09	594.42	0.33404	0.36918	0.63082	0.73835	0.91112	FALSE
A2M_10	A2M	412.55	345.78	407.37	338.55	456.62	345.12	407.37	345.12	-0.23862	1910.6	1716.2	1.5028	0.066446	0.93355	0.13289	0.41597	FALSE
A2M_11	A2M	144.89	124.25	167.67	159.73	186.56	138.4	144.89	159.73	0.13975	472.54	578.1	0.61716	0.73144	0.26856	0.53713	0.80435	TRUE
A2M_12	A2M	129.64	85.831	164.13	90.281	119.93	97.592	129.64	97.592	-0.40603	1554.4	514.26	1.4131	0.078813	0.92119	0.15763	0.4586	FALSE
A2M_13	A2M	10.676	49.046	17.712	26.042	23.986	20.406	17.712	23.986	0.41717	515.67	63.472	0.78752	0.78165	0.21835	0.4367	0.74365	TRUE
A2M_14	A2M	559.73	694.82	590.4	538.21	692.93	566.03	590.4	566.03	-0.060702	5922.4	2536.7	0.4838	0.31426	0.68574	0.62853	0.85832	FALSE
A2M_15	A2M	597.86	528.88	505.38	508.7	542.8	483.52	528.88	508.7	-0.056031	2654.8	2259.1	0.42467	0.33554	0.66446	0.67107	0.88037	FALSE
A2M_2	A2M	261.56	225.61	246.79	309.04	300.27	286.56	246.79	300.27	0.28196	333.32	1012.5	1.6808	0.9536	0.046397	0.092793	0.33978	TRUE
A2M_3	A2M	131.92	159.4	116.9	100.7	100.39	156.15	131.92	100.7	-0.38632	490.34	523.81	1.3644	0.08622	0.91378	0.17244	0.4833	FALSE
A2M_4	A2M	276.05	275.48	203.1	230.91	199.88	158.81	275.48	199.88	-0.46079	2619.5	1136.8	2.242	0.01248	0.98752	0.02496	0.14684	FALSE
A2M_5	A2M	337.82	309.81	410.92	293.41	278.95	377.06	337.82	293.41	-0.20268	3064	1409.1	1.183	0.11841	0.88159	0.23682	0.56942	FALSE
A2M_6	A2M	198.27	158.58	268.04	227.44	162.57	190.75	198.27	190.75	-0.055507	3221.6	804.15	0.26523	0.39542	0.60458	0.79083	0.93155	FALSE
A2M_7	A2M	81.595	68.665	85.017	69.447	70.182	44.36	81.595	69.447	-0.22952	89.453	316.02	0.68339	0.24718	0.75282	0.49436	0.77878	FALSE
A2M_8	A2M	131.92	120.98	132.25	151.05	109.27	137.52	131.92	137.52	0.059437	59.939	523.81	0.24427	0.59649	0.40351	0.80702	0.93629	TRUE
A2M_9	A2M	343.92	335.15	221.99	269.11	318.93	324.71	335.15	318.93	-0.071361	6441	1397.4	0.43398	0.33215	0.66785	0.66431	0.87739	FALSE
AAAS_1	AAAS	599.38	460.22	447.52	432.31	442.41	418.76	460.22	432.31	-0.090061	9763.8	1951.4	0.63185	0.26374	0.73626	0.52748	0.79789	FALSE
AAAS_10	AAAS	141.84	204.36	146.42	161.46	192.78	140.18	146.42	161.46	0.14019	1689	584.53	0.62227	0.73312	0.26688	0.53376	0.80216	TRUE
AAAS_11	AAAS	447.63	504.36	414.46	456.61	413.09	423.19	447.63	423.19	-0.080803	2159.2	1895.2	0.56132	0.28729	0.71271	0.57458	0.82604	FALSE
AAAS_12	AAAS	151.75	138.96	151.14	125	166.13	162.36	151.14	162.36	0.10261	74.334	604.38	0.45619	0.67587	0.32413	0.64826	0.86825	TRUE
AAAS_13	AAAS	217.33	286.1	207.82	260.42	230.09	217.36	217.33	230.09	0.08192	2409.9	885.72	0.42862	0.6659	0.3341	0.6682	0.87946	TRUE
AAAS_14	AAAS	388.15	373.57	362.5	335.08	350.91	231.56	373.57	335.08	-0.15642	167.49	1566.5	0.97244	0.16542	0.83458	0.33083	0.66052	FALSE
AAAS_15	AAAS	513.97	466.76	488.85	479.18	420.2	388.59	488.85	420.2	-0.21783	559.64	2079.4	1.5054	0.066106	0.93389	0.13221	0.41503	FALSE
AAAS_2	AAAS	353.83	324.52	364.87	383.69	297.61	269.71	353.83	297.61	-0.2489	490.42	1479.5	1.4618	0.071898	0.9281	0.1438	0.4339	FALSE
AAAS_3	AAAS	212.76	268.94	281.03	284.73	208.77	233.33	268.94	233.33	-0.20406	1651.2	1108.4	1.0694	0.14244	0.85756	0.28487	0.61877	FALSE
AAAS_4	AAAS	206.66	210.9	252.69	289.94	269.18	272.37	210.9	272.37	0.36748	882.27	858.15	2.0984	0.98206	0.017936	0.035871	0.18885	TRUE
AAAS_5	AAAS	251.65	238.69	270.4	361.12	299.38	307.86	251.65	307.86	0.28981	259.8	1033.5	1.7484	0.95981	0.040195	0.08039	0.31118	TRUE
AAAS_6	AAAS	117.44	103	201.92	157.99	134.14	162.36	117.44	157.99	0.42484	3672.7	463.48	1.8838	0.9702	0.029796	0.059593	0.25887	TRUE
AAAS_7	AAAS	676.4	699.73	725.01	626.76	717.81	771.86	699.73	717.81	0.036753	591.67	3033.9	0.32826	0.62864	0.37136	0.74272	0.91362	TRUE
AAAS_8	AAAS	102.95	89.918	77.933	97.225	79.954	113.56	89.918	97.225	0.11153	156.7	350	0.39059	0.65195	0.34805	0.6961	0.89291	TRUE
AAAS_9	AAAS	175.39	197.82	138.15	178.83	234.53	235.11	175.39	234.53	0.41714	944.85	706.82	2.2245	0.98694	0.013059	0.026117	0.15165	TRUE
ABL1_1	ABL1	343.92	297.55	276.31	250.01	306.49	272.37	297.55	272.37	-0.12711	1300.8	1232.8	0.71707	0.23666	0.76334	0.47333	0.76717	FALSE
ABL1_10	ABL1	187.59	317.98	203.1	213.55	178.56	195.18	203.1	195.18	-0.057054	6719.6	824.77	0.27556	0.39144	0.60856	0.78288	0.92938	FALSE
ABL1_11	ABL1	38.891	68.665	77.933	64.238	70.182	34.601	68.665	64.238	-0.094712	486.18	263.59	0.27267	0.39255	0.60745	0.78511	0.92964	FALSE
ABL1_12	ABL1	80.07	98.092	62.582	69.447	118.15	87.832	80.07	87.832	0.13192	315.31	309.81	0.44102	0.6704	0.3296	0.6592	0.87491	TRUE
ABL1_13	ABL1	613.87	522.34	652.98	706.62	501.93	634.35	613.87	634.35	0.047261	4953.5	2643.1	0.39828	0.65479	0.34521	0.69042	0.89028	TRUE
ABL1_14	ABL1	250.12	288.56	309.37	347.23	324.26	322.94	288.56	324.26	0.16774	955.11	1193.6	1.0334	0.84928	0.15072	0.30144	0.63603	TRUE
ABL1_15	ABL1	162.43	198.64	177.12	215.28	163.46	160.58	177.12	163.46	-0.1151	339.43	714.15	0.51111	0.30464	0.69536	0.60927	0.84648	FALSE
ABL1_2	ABL1	158.61	192.92	230.26	147.57	196.33	218.25	192.92	196.33	0.025191	1285.4	781.32	0.1222	0.54863	0.45137	0.90274	0.97073	TRUE
ABL1_3	ABL1	111.34	89.918	99.187	92.017	89.726	115.34	99.187	92.017	-0.10713	116.75	388.04	0.36399	0.35793	0.64207	0.71587	0.90185	FALSE
ABL1_4	ABL1	149.46	189.65	165.31	251.74	249.63	154.37	165.31	249.63	0.59169	421.64	664.14	3.272	0.99947	0.000534	0.001068	0.012164	TRUE
ABL1_5	ABL1	475.84	474.11	471.14	451.4	547.24	533.2	474.11	533.2	0.16912	5.9244	2013.5	1.3169	0.90606	0.093935	0.18787	0.50509	TRUE
ABL1_6	ABL1	163.19	198.64	113.36	168.41	159.91	102.03	163.19	159.91	-0.029137	1869.9	655.17	0.12825	0.44898	0.55102	0.89795	0.96975	FALSE
ABL1_7	ABL1	460.59	531.33	460.51	593.77	584.55	517.24	460.59	584.55	0.34317	2502.2	1953	2.8049	0.99748	0.0025166	0.0050331	0.043113	TRUE
ABL1_8	ABL1	375.95	331.88	289.3	317.72	308.27	446.26	331.88	317.72	-0.062717	1877.7	1383	0.38078	0.35168	0.64832	0.70337	0.89565	FALSE
ABL1_9	ABL1	98.372	67.03	86.198	64.238	86.172	121.55	86.198	86.172	-0.00042771	257.81	334.79	0.0014141	0.49944	0.50056	0.99887	0.99987	FALSE
ABO_1	ABO	540.66	471.66	569.14	569.46	527.69	618.38	540.66	569.46	0.074738	2786.2	2312.2	0.59894	0.72539	0.27461	0.54922	0.81233	TRUE
ABO_10	ABO	370.61	455.31	334.17	524.32	439.75	417.87	370.61	439.75	0.24616	4251.4	1553.5	1.7541	0.96029	0.039707	0.079415	0.30846	TRUE
ABO_11	ABO	329.43	393.19	315.27	385.43	419.31	252.85	329.43	385.43	0.22586	2132.7	1372.3	1.5117	0.93469	0.065311	0.13062	0.41202	TRUE
ABO_12	ABO	481.18	386.65	334.17	366.33	405.99	432.06	386.65	405.99	0.070237	5845.6	1624.3	0.47985	0.68433	0.31567	0.63133	0.85976	TRUE
ABO_13	ABO	341.63	451.23	406.19	572.93	509.04	512.8	406.19	512.8	0.33549	3098	1710.9	2.5773	0.99502	0.0049788	0.0099577	0.0745	TRUE
ABO_14	ABO	189.88	192.92	218.45	256.95	223.87	291.89	192.92	256.95	0.41168	330.55	781.32	2.291	0.98902	0.010982	0.021965	0.13462	TRUE
ABO_15	ABO	211.23	258.31	191.29	269.11	231.87	231.56	211.23	231.87	0.13386	1307	859.58	0.70377	0.75921	0.24079	0.48157	0.77091	TRUE
ABO_2	ABO	150.23	78.474	103.91	152.78	137.7	166.79	103.91	152.78	0.55174	1396.1	407.5	2.421	0.99226	0.0077383	0.015477	0.10369	TRUE
ABO_3	ABO	212.76	145.5	180.66	190.98	279.84	235.99	180.66	235.99	0.3836	1133.1	729.18	2.0491	0.97977	0.020227	0.040454	0.20452	TRUE
ABO_4	ABO	191.41	215.8	233.8	213.55	157.24	212.93	215.8	212.93	-0.019268	459.53	879.17	0.097003	0.46136	0.53864	0.92272	0.97679	FALSE
ABO_5	ABO	185.3	160.22	201.92	211.81	165.24	180.99	185.3	180.99	-0.03382	452.65	748.92	0.15774	0.43733	0.56267	0.87467	0.96059	FALSE
ABO_6	ABO	117.44	106.27	128.71	83.336	82.619	126.87	117.44	83.336	-0.48989	125.89	463.48	1.5839	0.056603	0.9434	0.11321	0.38113	FALSE
ABO_7	ABO	131.92	84.196	83.837	121.53	120.82	190.75	84.196	121.53	0.5243	1139.1	326.62	2.0659	0.98058	0.01942	0.03884	0.19853	TRUE
ABO_8	ABO	320.28	345.78	419.18	366.33	290.5	423.19	345.78	366.33	0.083078	3019.3	1444.1	0.54092	0.70572	0.29428	0.58857	0.83412	TRUE
ABO_9	ABO	84.645	94.823	90.921	93.753	87.949	102.91	90.921	93.753	0.043771	27.304	354.11	0.15048	0.55981	0.44019	0.88039	0.96316	TRUE
ACAD9_1	ACAD9	49.567	32.697	30.701	38.196	47.084	47.021	32.697	47.021	0.51104	144.29	120.85	1.303	0.90357	0.096433	0.19287	0.51212	TRUE
ACAD9_10	ACAD9	191.41	174.11	136.97	302.09	210.54	198.73	174.11	210.54	0.27267	839.24	701.4	1.3756	0.91552	0.084477	0.16895	0.47771	TRUE
ACAD9_11	ACAD9	67.106	80.109	66.125	121.53	128.81	137.52	67.106	128.81	0.93059	85.015	257.3	3.847	0.99994	5.9786e-05	0.00011957	0.0018434	TRUE
ACAD9_12	ACAD9	170.82	182.29	199.55	225.7	216.76	161.47	182.29	216.76	0.24865	214.87	736.09	1.2707	0.89808	0.10192	0.20384	0.52681	TRUE
ACAD9_13	ACAD9	257.75	273.84	229.07	388.9	321.59	437.39	257.75	388.9	0.59156	540.59	1059.9	4.0285	0.99997	2.8065e-05	5.613e-05	0.00094219	TRUE
ACAD9_14	ACAD9	254.7	219.07	185.39	347.23	326.03	412.55	219.07	347.23	0.66207	1202	893.19	4.2883	0.99999	9.004e-06	1.8008e-05	0.00033029	TRUE
ACAD9_15	ACAD9	101.42	57.221	86.198	163.2	69.293	162.36	86.198	162.36	0.90566	535.73	334.79	4.1623	0.99998	1.5753e-05	3.1506e-05	0.00054727	TRUE
ACAD9_2	ACAD9	359.17	330.24	284.57	470.5	455.74	469.33	330.24	469.33	0.50577	1461.4	1375.9	3.7496	0.99991	8.8559e-05	0.00017712	0.0026081	TRUE
ACAD9_3	ACAD9	140.31	123.43	80.294	164.94	127.93	157.92	123.43	157.92	0.35294	1072.9	488.4	1.5605	0.94068	0.059315	0.11863	0.3904	TRUE
ACAD9_4	ACAD9	204.37	136.51	164.13	244.8	267.4	245.75	164.13	245.75	0.57946	1191	659.15	3.1792	0.99926	0.00073839	0.0014768	0.015905	TRUE
ACAD9_5	ACAD9	328.67	321.25	340.07	331.61	433.53	281.24	328.67	331.61	0.012808	92.49	1368.9	0.079455	0.53166	0.46834	0.93667	0.98175	TRUE
ACAD9_6	ACAD9	462.88	450.41	349.52	545.16	562.34	656.53	450.41	562.34	0.31958	5167.4	1907.6	2.5628	0.99481	0.0051913	0.010383	0.076487	TRUE
ACAD9_7	ACAD9	86.17	58.855	47.232	69.447	52.414	102.91	58.855	69.447	0.23505	440.61	224.15	0.70742	0.76034	0.23966	0.47933	0.7695	TRUE
ACAD9_8	ACAD9	314.94	325.34	272.76	428.83	371.34	337.13	314.94	371.34	0.23696	943.54	1308.8	1.5589	0.94049	0.059505	0.11901	0.39114	TRUE
ACAD9_9	ACAD9	95.321	88.283	107.45	149.31	117.27	110.01	95.321	117.27	0.2961	98.35	372.15	1.1375	0.87234	0.12766	0.25532	0.59111	TRUE
ACBD3_1	ACBD3	127.35	152.04	180.66	128.48	108.38	161.47	152.04	128.48	-0.24125	714.41	608.17	0.95563	0.16963	0.83037	0.33926	0.66743	FALSE
ACBD3_10	ACBD3	119.72	70.3	132.25	69.447	102.16	131.31	119.72	102.16	-0.22678	1299.8	472.98	0.80745	0.2097	0.7903	0.41941	0.73199	FALSE
ACBD3_11	ACBD3	118.96	120.16	94.464	79.864	105.72	105.58	118.96	105.58	-0.17068	300.78	469.81	0.61751	0.26845	0.73155	0.5369	0.80426	FALSE
ACBD3_12	ACBD3	265.37	225.61	190.11	163.2	195.44	254.63	225.61	195.44	-0.20612	1420.8	921.27	0.99399	0.16011	0.83989	0.32023	0.65185	FALSE
ACBD3_13	ACBD3	103.71	104.63	126.35	125	119.04	110.01	104.63	119.04	0.1845	236.16	410.48	0.71126	0.76154	0.23846	0.47693	0.76857	TRUE
ACBD3_14	ACBD3	98.372	100.54	106.27	95.489	137.7	106.46	100.54	106.46	0.081732	18.76	393.63	0.29833	0.61727	0.38273	0.76545	0.9244	TRUE
ACBD3_15	ACBD3	199.03	170.84	166.49	147.57	160.8	179.21	170.84	160.8	-0.086928	406.71	687.55	0.38322	0.35078	0.64922	0.70155	0.89484	FALSE
ACBD3_2	ACBD3	690.13	608.99	645.9	553.84	554.35	584.66	645.9	554.35	-0.22015	1659.2	2788.5	1.7337	0.041487	0.95851	0.082973	0.31677	FALSE
ACBD3_3	ACBD3	56.43	39.237	46.051	53.821	46.195	38.149	46.051	46.195	0.0044207	77.079	173.2	0.010972	0.50426	0.49574	0.99148	0.99767	TRUE
ACBD3_4	ACBD3	74.732	107.9	107.45	175.35	106.6	90.494	107.45	106.6	-0.011319	535.42	422.13	0.041253	0.48355	0.51645	0.96709	0.99256	FALSE
ACBD3_5	ACBD3	102.18	71.117	73.209	98.961	92.391	83.396	73.209	92.391	0.33168	421.97	281.96	1.1423	0.87334	0.12666	0.25332	0.58952	TRUE
ACBD3_6	ACBD3	64.056	85.831	60.221	64.238	76.4	64.765	64.056	64.765	0.015646	244.43	245.02	0.04532	0.51806	0.48194	0.96387	0.99177	TRUE
ACBD3_7	ACBD3	203.61	166.76	159.41	168.41	163.46	116.22	166.76	163.46	-0.028629	705.94	670.25	0.12732	0.44934	0.55066	0.89869	0.96975	FALSE
ACBD3_8	ACBD3	189.88	184.74	226.71	248.27	168.79	175.66	189.88	175.66	-0.11165	691.54	768.39	0.51282	0.30404	0.69596	0.60808	0.84567	FALSE
ACBD3_9	ACBD3	300.45	355.58	275.13	246.54	270.07	361.98	300.45	270.07	-0.15329	1840.5	1245.5	0.86102	0.19461	0.80539	0.38923	0.7067	FALSE
ACE_1	ACE	150.23	119.35	121.62	142.37	142.14	155.26	121.62	142.37	0.22548	411.7	480.87	0.94595	0.82791	0.17209	0.34417	0.67136	TRUE
ACE_10	ACE	463.64	410.35	429.81	430.57	340.25	438.27	429.81	430.57	0.0025403	761.62	1815.8	0.017817	0.50711	0.49289	0.98578	0.99625	TRUE
ACE_11	ACE	86.933	62.943	96.825	111.11	82.619	149.94	86.933	111.11	0.3505	336.7	337.79	1.3157	0.90586	0.094136	0.18827	0.50574	TRUE
ACE_12	ACE	247.07	259.13	268.04	335.08	229.2	262.61	259.13	262.61	0.019187	112.38	1065.9	0.10667	0.54248	0.45752	0.91505	0.97442	TRUE
ACE_13	ACE	161.66	133.24	134.61	213.55	225.65	227.12	134.61	225.65	0.74098	366.9	535.04	3.9357	0.99996	4.1478e-05	8.2957e-05	0.0013231	TRUE
ACE_14	ACE	440.77	402.18	429.81	333.34	365.12	407.22	429.81	365.12	-0.23473	441.75	1815.8	1.5181	0.0645	0.9355	0.129	0.40885	FALSE
ACE_15	ACE	185.3	109.54	118.08	131.95	107.49	157.92	118.08	131.95	0.15894	2296.1	466.15	0.64236	0.73968	0.26032	0.52064	0.79473	TRUE
ACE_2	ACE	98.372	91.553	147.6	104.17	134.14	86.945	98.372	104.17	0.081817	1234.9	384.69	0.29563	0.61624	0.38376	0.76751	0.92553	TRUE
ACE_3	ACE	252.41	341.69	259.78	347.23	310.93	352.22	259.78	347.23	0.41725	3382	1068.7	2.6753	0.99627	0.0037327	0.0074654	0.059723	TRUE
ACE_4	ACE	86.933	54.768	55.497	114.59	91.503	101.14	55.497	101.14	0.8543	494.36	210.73	3.1442	0.99917	0.00083267	0.0016653	0.017583	TRUE
ACE_5	ACE	152.51	122.62	167.67	123.27	135.92	164.13	152.51	135.92	-0.16502	561.86	610.16	0.67174	0.25087	0.74913	0.50175	0.78217	FALSE
ACE_6	ACE	327.14	371.93	412.1	463.56	374.01	402.79	371.93	402.79	0.11468	1809.7	1559.3	0.78133	0.7827	0.2173	0.43461	0.74204	TRUE
ACE_7	ACE	231.82	204.36	237.34	260.42	215.87	264.38	231.82	260.42	0.16717	392.32	947.98	0.92901	0.82356	0.17644	0.35289	0.67804	TRUE
ACE_8	ACE	352.31	310.63	317.63	352.44	302.05	314.07	317.63	314.07	-0.016241	625.68	1320.6	0.098151	0.46091	0.53909	0.92181	0.97679	FALSE
ACE_9	ACE	271.48	270.57	205.46	359.39	269.18	259.06	270.57	269.18	-0.0074254	2120.3	1115.5	0.041743	0.48335	0.51665	0.9667	0.99241	FALSE
ACE2_1	ACE2	696.23	578.75	674.23	93.753	68.405	79.848	674.23	79.848	-3.0621	4801	2917.6	11.004	1.8236e-28	1	3.6471e-28	4.4595e-26	FALSE
ACE2_10	ACE2	195.22	174.11	181.84	15.625	15.991	7.9848	181.84	15.625	-3.4591	119.32	734.2	6.138	4.1787e-10	1	8.3575e-10	3.0748e-08	FALSE
ACE2_11	ACE2	183.78	128.34	184.2	156.25	121.71	92.268	183.78	121.71	-0.59058	1537	742.43	2.2781	0.011361	0.98864	0.022722	0.13763	FALSE
ACE2_12	ACE2	154.04	110.35	147.6	1.7362	3.5535	2.6616	147.6	2.6616	-5.3428	714.35	589.49	6.0842	5.8535e-10	1	1.1707e-09	4.2078e-08	FALSE
ACE2_13	ACE2	206.66	219.89	184.2	13.889	20.433	10.646	206.66	13.889	-3.8018	339.62	839.99	6.6511	1.4042e-11	1	2.8085e-11	1.212e-09	FALSE
ACE2_14	ACE2	170.82	161.85	187.75	26.042	22.209	24.841	170.82	24.841	-2.7331	183.5	687.43	5.568	1.2882e-08	1	2.5764e-08	7.6325e-07	FALSE
ACE2_15	ACE2	372.9	364.58	480.58	22.57	26.651	10.646	372.9	22.57	-3.9876	5832.9	1563.6	8.8596	3.9943e-19	1	7.9885e-19	5.9305e-17	FALSE
ACE2_2	ACE2	243.26	160.22	245.61	24.306	6.2186	35.488	243.26	24.306	-3.2708	3450.8	997.27	6.9334	2.0479e-12	1	4.0957e-12	1.9204e-10	FALSE
ACE2_3	ACE2	350.02	223.16	329.44	17.362	15.991	37.262	329.44	17.362	-4.1696	5859.7	1372.3	8.4243	1.7843e-17	1	3.5687e-17	2.3929e-15	FALSE
ACE2_4	ACE2	559.73	523.98	618.74	38.196	50.637	44.36	559.73	44.36	-3.6278	2380.2	2398.1	10.524	3.3487e-26	1	6.6974e-26	7.5224e-24	FALSE
ACE2_5	ACE2	477.37	250.14	356.6	43.404	31.093	52.345	356.6	43.404	-3.0096	12960	1491.7	8.1091	2.5488e-16	1	5.0976e-16	3.1474e-14	FALSE
ACE2_6	ACE2	596.33	465.12	388.48	24.306	58.633	28.39	465.12	28.39	-3.9873	11545	1973.3	9.8315	4.1112e-23	1	8.2225e-23	7.653e-21	FALSE
ACE2_7	ACE2	459.07	466.76	477.04	38.196	35.535	39.924	466.76	38.196	-3.577	82.455	1980.6	9.6298	2.9915e-22	1	5.9831e-22	5.255e-20	FALSE
ACE2_8	ACE2	95.321	94.005	106.27	8.6808	0.88837	0.8872	95.321	0.88837	-5.6726	60.821	372.15	5.1939	1.0296e-07	1	2.0592e-07	5.2844e-06	FALSE
ACE2_9	ACE2	181.49	149.59	209	194.45	158.13	115.34	181.49	158.13	-0.19762	887.21	732.71	0.86304	0.19406	0.80594	0.38812	0.70609	FALSE
ACOX1_1	ACOX1	73.207	98.91	96.825	59.03	100.39	55.893	96.825	59.03	-0.70453	281.09	378.33	1.9432	0.025999	0.974	0.051998	0.23799	FALSE
ACOX1_10	ACOX1	215.04	173.3	180.66	161.46	183.01	200.51	180.66	183.01	0.01849	618.22	729.18	0.086775	0.53457	0.46543	0.93085	0.97921	TRUE
ACOX1_11	ACOX1	491.1	444.69	418	512.17	478.83	449.81	444.69	478.83	0.10651	1432.9	1882.1	0.78714	0.7844	0.2156	0.4312	0.73985	TRUE
ACOX1_12	ACOX1	578.03	635.97	660.07	661.48	753.34	704.43	635.97	704.43	0.14729	1968.8	2743.4	1.3072	0.90443	0.095572	0.19114	0.51035	TRUE
ACOX1_13	ACOX1	266.9	340.87	310.55	307.3	287.83	223.57	310.55	287.83	-0.10922	1412.4	1289.6	0.63257	0.26351	0.73649	0.52702	0.79788	FALSE
ACOX1_14	ACOX1	140.31	163.49	230.26	152.78	187.45	193.41	163.49	187.45	0.19618	2497.5	656.43	0.93516	0.82515	0.17485	0.34971	0.67613	TRUE
ACOX1_15	ACOX1	326.38	390.73	327.08	456.61	425.53	507.48	327.08	456.61	0.48007	2026.2	1362	3.5098	0.99978	0.00022419	0.00044838	0.005783	TRUE
ACOX1_2	ACOX1	117.44	49.046	92.102	109.38	141.25	108.24	92.102	109.38	0.24557	1247.8	358.95	0.91188	0.81908	0.18092	0.36183	0.68604	TRUE
ACOX1_3	ACOX1	117.44	107.08	121.62	119.8	113.71	117.11	117.44	117.11	-0.0039763	62.34	463.48	0.015142	0.49396	0.50604	0.98792	0.99703	FALSE
ACOX1_4	ACOX1	384.34	339.24	416.82	430.57	372.23	441.82	384.34	430.57	0.16348	1544.6	1614.1	1.1508	0.87509	0.12491	0.24982	0.5855	TRUE
ACOX1_5	ACOX1	135.74	156.13	173.58	164.94	131.48	140.18	156.13	140.18	-0.15446	360.13	625.39	0.63794	0.26176	0.73824	0.52351	0.79547	FALSE
ACOX1_6	ACOX1	446.1	497	550.25	732.66	578.33	672.49	497	672.49	0.43552	2713.1	2116	3.8151	0.99993	6.8061e-05	0.00013612	0.0020653	TRUE
ACOX1_7	ACOX1	80.07	91.553	90.921	118.06	115.49	101.14	90.921	115.49	0.34172	59.076	354.11	1.3055	0.90414	0.095855	0.19171	0.51037	TRUE
ACOX1_8	ACOX1	229.53	192.1	168.85	218.76	141.25	196.07	192.1	196.07	0.02938	970.87	777.83	0.14244	0.55664	0.44336	0.88673	0.96659	TRUE
ACOX1_9	ACOX1	330.19	394.82	381.4	328.14	390	304.31	381.4	328.14	-0.21639	1401	1601.1	1.3311	0.091581	0.90842	0.18316	0.49921	FALSE
ACSF3_1	ACSF3	94.559	62.125	60.221	31.251	73.735	75.412	62.125	73.735	0.24357	527.78	237.26	0.75373	0.77449	0.22551	0.45102	0.75358	TRUE
ACSF3_10	ACSF3	740.46	669.48	885.6	690.99	683.16	676.93	740.46	683.16	-0.11603	13052	3220.2	1.0097	0.15632	0.84368	0.31265	0.64525	FALSE
ACSF3_11	ACSF3	205.13	208.45	237.34	218.76	254.08	183.65	208.45	218.76	0.069328	422.92	847.65	0.35414	0.63838	0.36162	0.72323	0.90562	TRUE
ACSF3_12	ACSF3	324.09	314.71	325.9	284.73	221.21	253.74	324.09	253.74	-0.35184	45.619	1348.9	1.9156	0.027709	0.97229	0.055417	0.24764	FALSE
ACSF3_13	ACSF3	410.26	322.07	348.33	366.33	394.44	393.92	348.33	393.92	0.17693	2262.5	1455.3	1.1948	0.88392	0.11608	0.23217	0.56378	TRUE
ACSF3_14	ACSF3	279.86	248.5	297.56	281.26	307.38	261.72	279.86	281.26	0.0071504	648.41	1155.8	0.041047	0.51637	0.48363	0.96726	0.99259	TRUE
ACSF3_15	ACSF3	290.54	273.84	327.08	324.66	312.71	369.96	290.54	324.66	0.15969	807.04	1202.3	0.98413	0.83747	0.16253	0.32505	0.65516	TRUE
ACSF3_2	ACSF3	641.32	632.7	712.02	697.94	645.85	573.13	641.32	645.85	0.010131	2536.3	2767.7	0.086034	0.53428	0.46572	0.93144	0.97934	TRUE
ACSF3_3	ACSF3	500.25	451.23	453.43	368.07	372.23	445.37	453.43	372.23	-0.28398	1098.5	1921	1.8526	0.031973	0.96803	0.063946	0.27004	FALSE
ACSF3_4	ACSF3	182.25	149.59	161.77	177.09	170.57	142.84	161.77	170.57	0.075952	283.98	649.17	0.34533	0.63508	0.36492	0.72984	0.90835	TRUE
ACSF3_5	ACSF3	178.44	206.81	152.32	137.16	184.78	153.48	178.44	153.48	-0.21605	743.52	719.76	0.93023	0.17612	0.82388	0.35225	0.67765	FALSE
ACSF3_6	ACSF3	44.229	44.959	115.72	53.821	79.065	91.381	44.959	79.065	0.80083	2503.7	168.88	2.6245	0.99566	0.0043404	0.0086809	0.067331	TRUE
ACSF3_7	ACSF3	239.45	175.75	260.96	248.27	268.29	203.17	239.45	248.27	0.051999	2260.1	980.83	0.28177	0.61094	0.38906	0.77812	0.92822	TRUE
ACSF3_8	ACSF3	273.76	255.86	234.98	222.23	293.16	257.29	255.86	257.29	0.0080051	378.27	1051.7	0.04407	0.51758	0.48242	0.96485	0.99189	TRUE
ACSF3_9	ACSF3	89.221	93.188	112.18	46.876	91.503	31.052	93.188	46.876	-0.97622	188.14	363.4	2.4294	0.0075618	0.99244	0.015124	0.10207	FALSE
ACTR1A_1	ACTR1A	82.358	108.72	125.16	142.37	140.36	149.05	108.72	142.37	0.38588	482.69	427.36	1.6276	0.94819	0.051807	0.10361	0.36228	TRUE
ACTR1A_10	ACTR1A	15.251	16.349	7.0848	24.306	15.102	13.308	15.251	15.102	-0.013293	33.949	54.247	0.045171	0.48199	0.51801	0.96397	0.99177	FALSE
ACTR1A_11	ACTR1A	533.8	626.97	556.16	651.06	655.62	676.93	556.16	655.62	0.23698	2757.5	2382	2.038	0.97922	0.020776	0.041553	0.20788	TRUE
ACTR1A_12	ACTR1A	122.77	138.15	172.4	232.65	298.49	251.96	138.15	251.96	0.86232	704.68	549.84	4.8539	1	6.053e-07	1.2106e-06	2.7156e-05	TRUE
ACTR1A_13	ACTR1A	300.45	398.09	425.09	451.4	515.26	541.19	398.09	515.26	0.37137	5131	1675	2.8628	0.9979	0.0020996	0.0041991	0.037543	TRUE
ACTR1A_14	ACTR1A	581.08	645.77	665.97	456.61	732.02	605.07	645.77	605.07	-0.093785	2296.7	2788	0.77095	0.22037	0.77963	0.44074	0.74645	FALSE
ACTR1A_15	ACTR1A	442.29	367.03	397.93	460.08	461.07	421.42	397.93	460.08	0.2089	1461.4	1674.3	1.519	0.93562	0.064378	0.12876	0.40861	TRUE
ACTR1A_2	ACTR1A	32.028	39.237	23.616	26.042	26.651	58.555	32.028	26.651	-0.25634	61.366	118.25	0.4976	0.30938	0.69062	0.61877	0.85247	FALSE
ACTR1A_3	ACTR1A	220.38	224.8	153.5	388.9	351.8	254.63	220.38	351.8	0.67229	2246.2	898.81	4.3833	0.99999	5.8438e-06	1.1688e-05	0.00022289	TRUE
ACTR1A_4	ACTR1A	66.344	45.776	63.763	29.515	63.963	98.479	63.763	63.963	0.0044469	165.09	243.84	0.012803	0.5051	0.4949	0.98981	0.99748	TRUE
ACTR1A_5	ACTR1A	172.34	289.37	301.1	283	212.32	276.81	289.37	276.81	-0.063832	6917	1197.2	0.36321	0.35822	0.64178	0.71645	0.90216	FALSE
ACTR1A_6	ACTR1A	83.12	44.959	72.029	104.17	93.279	102.91	72.029	102.91	0.50887	427.89	277.18	1.8552	0.96821	0.031786	0.063573	0.26936	TRUE
ACTR1A_7	ACTR1A	30.503	6.5395	15.35	27.779	33.758	34.601	15.35	33.758	1.088	153.61	54.617	2.4908	0.9935	0.0064953	0.012991	0.090869	TRUE
ACTR1A_8	ACTR1A	143.36	147.96	144.06	126.74	220.32	235.99	144.06	220.32	0.60949	7.8413	574.61	3.1813	0.99927	0.00073302	0.001466	0.015803	TRUE
ACTR1A_9	ACTR1A	254.7	252.59	320	251.74	336.69	286.56	254.7	286.56	0.16944	2134.1	1046.7	0.98495	0.83768	0.16232	0.32465	0.65516	TRUE
ACTR2_1	ACTR2	48.805	36.785	29.52	114.59	111.05	90.494	36.785	111.05	1.5682	98.627	136.77	6.3499	1	1.0781e-10	2.1563e-10	8.4837e-09	TRUE
ACTR2_10	ACTR2	342.39	456.13	388.48	427.1	457.51	409	388.48	427.1	0.13638	3350.1	1632.5	0.95572	0.83039	0.16961	0.33921	0.66743	TRUE
ACTR2_11	ACTR2	16.777	9.8092	22.435	31.251	45.307	55.893	16.777	45.307	1.3813	40.281	59.957	3.6846	0.99988	0.00011629	0.00023258	0.0032447	TRUE
ACTR2_12	ACTR2	197.51	147.96	175.94	255.22	238.97	237.77	175.94	238.97	0.43962	624.08	709.14	2.3671	0.99104	0.008965	0.01793	0.11605	TRUE
ACTR2_13	ACTR2	39.654	26.975	18.893	15.625	28.428	50.57	26.975	28.428	0.073029	113.03	98.736	0.14618	0.55664	0.44336	0.88672	0.96659	TRUE
ACTR2_14	ACTR2	9.9134	10.627	17.712	27.779	26.651	44.36	10.627	27.779	1.3076	25.355	37.124	2.8151	0.99746	0.0025415	0.0050829	0.043421	TRUE
ACTR2_15	ACTR2	9.1508	7.3569	14.17	15.625	40.865	18.631	9.1508	18.631	0.95154	14.203	31.732	1.683	0.95127	0.048733	0.097466	0.34887	TRUE
ACTR2_2	ACTR2	3.0503	13.079	5.904	1.7362	15.991	25.729	5.904	15.991	1.2992	29.812	20.036	2.2534	0.98663	0.013367	0.026733	0.154	TRUE
ACTR2_3	ACTR2	22.115	28.61	48.413	29.515	51.526	78.96	28.61	51.526	0.82693	217.16	105.03	2.236	0.98729	0.01271	0.02542	0.14843	TRUE
ACTR2_4	ACTR2	150.99	212.53	210.18	144.1	165.24	175.66	210.18	165.24	-0.34524	1754.7	855.08	1.537	0.062148	0.93785	0.1243	0.40047	FALSE
ACTR2_5	ACTR2	5.338	18.801	14.17	34.723	12.437	26.616	14.17	26.616	0.86432	49.724	50.214	1.7564	0.95957	0.040429	0.080858	0.31232	TRUE
ACTR2_6	ACTR2	94.559	128.34	145.24	118.06	89.726	137.52	128.34	118.06	-0.11946	713.32	508.84	0.45565	0.32432	0.67568	0.64864	0.86857	FALSE
ACTR2_7	ACTR2	11.439	17.166	28.339	38.196	10.66	23.954	17.166	23.954	0.45803	78.82	61.42	0.86615	0.804	0.196	0.39199	0.70898	TRUE
ACTR2_8	ACTR2	88.458	172.48	80.294	197.92	191	240.43	88.458	197.92	1.1529	3563.1	344.03	5.9017	1	1.7988e-09	3.5976e-09	1.2226e-07	TRUE
ACTR2_9	ACTR2	41.179	24.523	25.978	71.183	24.874	44.36	25.978	44.36	0.74966	116.6	94.903	1.8869	0.9703	0.029698	0.059395	0.25835	TRUE
ACTR3_1	ACTR3	136.5	133.24	151.14	140.63	257.63	170.34	136.5	170.34	0.31744	112.5	542.94	1.4524	0.9268	0.073201	0.1464	0.43882	TRUE
ACTR3_10	ACTR3	49.567	46.594	30.701	29.515	31.093	39.037	46.594	31.093	-0.56851	130.72	175.34	1.1715	0.12069	0.87931	0.24138	0.57474	FALSE
ACTR3_11	ACTR3	93.034	101.36	106.27	131.95	174.12	181.88	101.36	174.12	0.77467	46.734	397	3.6517	0.99987	0.00013026	0.00026052	0.0035864	TRUE
ACTR3_12	ACTR3	108.29	179.02	136.97	95.489	148.36	87.832	136.97	95.489	-0.51594	1295.4	544.92	1.7771	0.037778	0.96222	0.075555	0.29978	FALSE
ACTR3_13	ACTR3	71.682	94.823	92.102	147.57	108.38	102.03	92.102	108.38	0.23248	212.2	358.95	0.85926	0.8049	0.1951	0.3902	0.70745	TRUE
ACTR3_14	ACTR3	40.416	55.586	68.486	67.71	106.6	125.09	55.586	106.6	0.92723	198.27	211.08	3.5117	0.99978	0.00022267	0.00044535	0.0057618	TRUE
ACTR3_15	ACTR3	85.408	71.934	75.571	138.89	178.56	121.55	75.571	138.89	0.86946	54.995	291.53	3.7086	0.9999	0.00010419	0.00020838	0.0029941	TRUE
ACTR3_2	ACTR3	34.316	19.618	25.978	19.098	30.205	52.345	25.978	30.205	0.21001	54.981	94.903	0.43392	0.66655	0.33345	0.6669	0.87907	TRUE
ACTR3_3	ACTR3	69.394	89.101	62.582	107.64	42.642	91.381	69.394	91.381	0.39215	217.38	266.53	1.3468	0.91097	0.089025	0.17805	0.49184	TRUE
ACTR3_4	ACTR3	65.581	43.324	59.04	65.974	105.72	53.232	59.04	65.974	0.15769	144.89	224.89	0.46241	0.67809	0.32191	0.64381	0.86659	TRUE
ACTR3_5	ACTR3	38.129	82.561	70.848	131.95	71.958	101.14	70.848	101.14	0.50754	603.88	272.4	1.8354	0.96678	0.033224	0.066448	0.27635	TRUE
ACTR3_6	ACTR3	159.38	127.52	157.05	328.14	272.73	284.79	157.05	284.79	0.85461	438.6	629.25	5.0925	1	1.7669e-07	3.5338e-07	8.7103e-06	TRUE
ACTR3_7	ACTR3	13.726	12.262	2.3616	3.4723	4.4419	21.293	12.262	4.4419	-1.2851	50.077	43.141	1.3488	0.088699	0.9113	0.1774	0.49142	FALSE
ACTR3_8	ACTR3	75.494	98.092	86.198	88.544	99.498	90.494	86.198	90.494	0.06938	128.02	334.79	0.23478	0.59281	0.40719	0.81438	0.93978	TRUE
ACTR3_9	ACTR3	80.07	98.092	114.54	100.7	115.49	201.39	98.092	115.49	0.23334	297.62	383.54	0.88828	0.8128	0.1872	0.37439	0.69557	TRUE
ACVR1_1	ACVR1	263.09	292.64	281.03	100.7	119.93	75.412	281.03	100.7	-1.4716	228.4	1160.9	5.2927	6.0268e-08	1	1.2054e-07	3.2191e-06	FALSE
ACVR1_10	ACVR1	488.05	424.25	447.52	168.41	123.48	158.81	447.52	158.81	-1.4888	1091.9	1894.7	6.6328	1.647e-11	1	3.294e-11	1.4118e-09	FALSE
ACVR1_11	ACVR1	173.1	107.08	107.45	39.932	58.633	77.186	107.45	58.633	-0.86289	2155.1	422.13	2.3762	0.0087469	0.99125	0.017494	0.11393	FALSE
ACVR1_12	ACVR1	424.75	380.11	402.65	217.02	196.33	226.23	402.65	217.02	-0.88865	498.32	1695.2	4.5086	3.2634e-06	1	6.5268e-06	0.00013172	FALSE
ACVR1_13	ACVR1	379	388.28	397.93	321.19	315.37	354.88	388.28	321.19	-0.2729	89.627	1631.6	1.661	0.048358	0.95164	0.096716	0.34743	FALSE
ACVR1_14	ACVR1	613.87	643.32	597.48	138.89	136.81	104.69	613.87	136.81	-2.1576	568.01	2643.1	9.2793	8.5261e-21	1	1.7052e-20	1.3721e-18	FALSE
ACVR1_15	ACVR1	611.58	501.09	508.92	217.02	251.41	199.62	508.92	217.02	-1.2258	5300.1	2169.4	6.2671	1.8397e-10	1	3.6793e-10	1.4033e-08	FALSE
ACVR1_2	ACVR1	469.74	438.15	471.14	302.09	355.35	284.79	469.74	302.09	-0.63518	500.17	1993.9	3.7545	8.6846e-05	0.99991	0.00017369	0.0025697	FALSE
ACVR1_3	ACVR1	562.01	479.02	524.27	130.21	85.284	105.58	524.27	105.58	-2.3012	1736.2	2238.4	8.8497	4.3868e-19	1	8.7736e-19	6.3991e-17	FALSE
ACVR1_4	ACVR1	141.84	89.101	153.5	85.072	48.861	66.54	141.84	66.54	-1.0806	1458.7	565.3	3.167	0.00077015	0.99923	0.0015403	0.01649	FALSE
ACVR1_5	ACVR1	64.056	53.133	57.859	12.153	8.8837	12.421	57.859	12.153	-2.1619	30.367	220.16	3.0945	0.00098561	0.99901	0.0019712	0.020135	FALSE
ACVR1_6	ACVR1	102.18	120.98	87.379	20.834	25.763	20.406	102.18	20.834	-2.2406	286.25	400.39	4.0672	2.3795e-05	0.99998	4.7589e-05	0.00080863	FALSE
ACVR1_7	ACVR1	546.76	461.03	453.43	204.87	214.1	167.68	461.03	204.87	-1.1663	3703.7	1955	5.7936	3.4446e-09	1	6.8892e-09	2.2375e-07	FALSE
ACVR1_8	ACVR1	160.9	205.18	179.48	199.66	179.45	170.34	179.48	179.45	-0.00023568	502.71	724.17	0.0010955	0.49956	0.50044	0.99913	0.99987	FALSE
ACVR1_9	ACVR1	229.53	235.42	224.35	74.655	40.865	103.8	229.53	74.655	-1.6075	30.763	938.13	5.0566	2.134e-07	1	4.2679e-07	1.0356e-05	FALSE
ACVR1B_1	ACVR1B	510.92	519.07	423.91	534.74	509.93	542.08	510.92	534.74	0.065606	3819.1	2178.4	0.51029	0.69507	0.30493	0.60985	0.84655	TRUE
ACVR1B_10	ACVR1B	292.06	295.91	275.13	274.31	302.05	297.21	292.06	297.21	0.025114	150.87	1208.9	0.14801	0.55883	0.44117	0.88234	0.96379	TRUE
ACVR1B_11	ACVR1B	434.67	497.82	390.84	428.83	485.94	389.48	434.67	428.83	-0.019444	2954.4	1837.4	0.13606	0.44589	0.55411	0.89177	0.96793	FALSE
ACVR1B_12	ACVR1B	205.89	223.98	230.26	222.23	292.28	180.99	223.98	222.23	-0.011256	183.21	914.25	0.057824	0.47694	0.52306	0.95389	0.98861	FALSE
ACVR1B_13	ACVR1B	84.645	129.97	86.198	86.808	103.05	124.21	86.198	103.05	0.25493	959.3	334.79	0.92108	0.8215	0.1785	0.35701	0.68154	TRUE
ACVR1B_14	ACVR1B	125.06	133.24	120.44	90.281	169.68	121.55	125.06	121.55	-0.040807	44.135	495.19	0.15799	0.43723	0.56277	0.87447	0.96059	FALSE
ACVR1B_15	ACVR1B	59.48	76.022	69.667	55.557	103.94	86.058	69.667	86.058	0.30094	72.073	267.63	1.0019	0.84181	0.15819	0.31638	0.64802	TRUE
ACVR1B_2	ACVR1B	134.21	169.21	102.73	154.52	124.37	89.607	134.21	124.37	-0.10901	1108	533.37	0.42607	0.33503	0.66497	0.67006	0.88031	FALSE
ACVR1B_3	ACVR1B	217.33	322.89	251.51	196.19	237.2	214.7	251.51	214.7	-0.2273	3131.4	1032.9	1.1453	0.12604	0.87396	0.25209	0.58806	FALSE
ACVR1B_4	ACVR1B	146.41	137.33	142.88	112.85	119.04	131.31	142.88	119.04	-0.26129	21.64	569.66	0.99861	0.15899	0.84101	0.31799	0.64962	FALSE
ACVR1B_5	ACVR1B	118.2	122.62	139.33	149.31	136.81	165.02	122.62	149.31	0.28208	149.51	485	1.2121	0.88727	0.11273	0.22546	0.55516	TRUE
ACVR1B_6	ACVR1B	70.919	36.785	38.966	15.625	31.981	37.262	38.966	31.981	-0.27713	512.87	145.31	0.58075	0.28071	0.71929	0.56141	0.81913	FALSE
ACVR1B_7	ACVR1B	308.08	299.18	246.79	180.56	243.41	273.26	299.18	243.41	-0.29651	1412.2	1240	1.5837	0.05663	0.94337	0.11326	0.38113	FALSE
ACVR1B_8	ACVR1B	210.47	237.06	257.41	243.06	253.19	252.85	237.06	252.85	0.092676	560.64	970.52	0.50699	0.69392	0.30608	0.61216	0.84832	TRUE
ACVR1B_9	ACVR1B	252.41	196.18	260.96	331.61	262.96	311.41	252.41	311.41	0.30194	1617.2	1036.8	1.8322	0.96654	0.033462	0.066925	0.27721	TRUE
ACY1_1	ACY1	393.49	568.94	525.45	553.84	423.75	488.85	525.45	488.85	-0.10398	9653.1	2243.7	0.77287	0.2198	0.7802	0.4396	0.74587	FALSE
ACY1_10	ACY1	68.631	59.673	56.678	52.085	67.516	88.72	59.673	67.516	0.1754	44.611	227.42	0.52011	0.6985	0.3015	0.60301	0.84247	TRUE
ACY1_11	ACY1	147.18	183.11	205.46	203.13	233.64	216.48	183.11	216.48	0.24032	895.29	739.57	1.2271	0.8901	0.1099	0.2198	0.54783	TRUE
ACY1_12	ACY1	427.8	488.01	468.78	500.02	474.39	471.99	468.78	474.39	0.017143	1024.4	1989.6	0.1259	0.55009	0.44991	0.89981	0.97021	TRUE
ACY1_13	ACY1	381.29	332.7	402.65	331.61	342.02	369.96	381.29	342.02	-0.15634	1408.7	1600.6	0.98134	0.16321	0.83679	0.32643	0.65665	FALSE
ACY1_14	ACY1	118.2	109.54	75.571	83.336	106.6	82.509	109.54	83.336	-0.3903	614.34	430.74	1.2624	0.1034	0.8966	0.2068	0.53017	FALSE
ACY1_15	ACY1	203.61	192.92	232.62	137.16	226.54	205.83	203.61	205.83	0.015591	477.96	826.95	0.077309	0.53081	0.46919	0.93838	0.98282	TRUE
ACY1_2	ACY1	160.9	119.35	159.41	123.27	108.38	144.61	159.41	123.27	-0.36829	803.59	639.21	1.4294	0.076439	0.92356	0.15288	0.45097	FALSE
ACY1_3	ACY1	215.81	240.33	226.71	151.05	195.44	170.34	226.71	170.34	-0.41034	152.13	926	1.8525	0.031979	0.96802	0.063958	0.27004	FALSE
ACY1_4	ACY1	106.76	131.61	187.75	78.127	109.27	127.76	131.61	109.27	-0.26612	1884.5	522.49	0.97722	0.16423	0.83577	0.32846	0.65893	FALSE
ACY1_5	ACY1	298.93	279.56	268.04	281.26	251.41	278.58	279.56	278.58	-0.0050675	253.87	1154.5	0.028953	0.48845	0.51155	0.9769	0.99464	FALSE
ACY1_6	ACY1	362.98	526.43	329.44	345.5	439.75	390.37	362.98	390.37	0.10465	13920	1519.8	0.70239	0.75878	0.24122	0.48244	0.77091	TRUE
ACY1_7	ACY1	33.553	26.975	31.882	65.974	64.851	52.345	31.882	64.851	1.0019	13.432	117.68	3.0392	0.99881	0.0011881	0.0023761	0.023501	TRUE
ACY1_8	ACY1	172.34	99.727	133.43	125	103.94	104.69	133.43	104.69	-0.34703	1325	530.1	1.2483	0.10596	0.89404	0.21192	0.53783	FALSE
ACY1_9	ACY1	177.68	143.05	126.35	123.27	136.81	172.12	143.05	136.81	-0.063907	739.08	570.39	0.26135	0.39691	0.60309	0.79382	0.93218	FALSE
ADAM12_1	ADAM12	132.69	99.727	166.49	112.85	126.15	116.22	132.69	116.22	-0.18961	1114.6	527	0.71721	0.23662	0.76338	0.47325	0.76713	FALSE
ADAM12_10	ADAM12	167.77	207.63	220.81	182.3	139.47	186.31	207.63	182.3	-0.18675	881.4	844.15	0.87187	0.19164	0.80836	0.38328	0.70288	FALSE
ADAM12_11	ADAM12	93.034	80.109	62.582	62.502	66.628	80.735	80.109	66.628	-0.26224	237.12	309.97	0.7657	0.22193	0.77807	0.44385	0.74926	FALSE
ADAM12_12	ADAM12	408.74	459.4	414.46	408	360.68	394.8	414.46	394.8	-0.069928	1026.2	1747.6	0.47022	0.3191	0.6809	0.6382	0.86339	FALSE
ADAM12_13	ADAM12	224.96	242.78	220.81	232.65	240.75	191.63	224.96	232.65	0.048269	167.39	918.46	0.25368	0.60013	0.39987	0.79975	0.93376	TRUE
ADAM12_14	ADAM12	334.77	252.59	296.38	319.45	250.52	303.42	296.38	303.42	0.033761	1695.7	1227.7	0.20095	0.57963	0.42037	0.84074	0.94936	TRUE
ADAM12_15	ADAM12	70.919	47.411	83.837	64.238	69.293	89.607	70.919	69.293	-0.032989	359.74	272.69	0.09847	0.46078	0.53922	0.92156	0.97679	FALSE
ADAM12_2	ADAM12	236.4	210.08	190.11	317.72	278.06	229.78	210.08	278.06	0.40278	545.72	854.65	2.3253	0.98997	0.010027	0.020054	0.12587	TRUE
ADAM12_3	ADAM12	240.21	192.92	204.28	258.69	209.66	291	204.28	258.69	0.33921	710.11	829.82	1.8888	0.97054	0.029457	0.058914	0.25736	TRUE
ADAM12_4	ADAM12	532.27	520.71	459.33	496.54	461.95	478.2	520.71	478.2	-0.12262	1950.5	2222.4	0.90171	0.18361	0.81639	0.36721	0.69001	FALSE
ADAM12_5	ADAM12	267.66	252.59	205.46	208.34	269.18	170.34	252.59	208.34	-0.27664	1224.2	1037.6	1.3737	0.08477	0.91523	0.16954	0.47892	FALSE
ADAM12_6	ADAM12	885.34	698.91	840.73	859.4	885.71	849.05	840.73	859.4	0.031659	11052	3681.3	0.3078	0.62088	0.37912	0.75824	0.92097	TRUE
ADAM12_7	ADAM12	196.74	230.52	205.46	208.34	255.85	197.84	205.46	208.34	0.019995	351.94	834.87	0.09972	0.53972	0.46028	0.92057	0.97632	TRUE
ADAM12_8	ADAM12	199.03	114.44	152.32	138.89	97.721	125.09	152.32	125.09	-0.28206	1808.3	609.35	1.103	0.13501	0.86499	0.27002	0.60385	FALSE
ADAM12_9	ADAM12	279.86	304.09	283.39	239.59	263.85	214.7	283.39	239.59	-0.24129	220.37	1171.2	1.2799	0.10029	0.89971	0.20059	0.52327	FALSE
ADAM17_1	ADAM17	234.11	243.6	197.19	142.37	278.95	276.81	234.11	276.81	0.24074	726.4	957.83	1.3796	0.91614	0.08386	0.16772	0.47567	TRUE
ADAM17_10	ADAM17	108.29	89.101	66.125	118.06	95.056	75.412	89.101	95.056	0.09234	447.97	346.66	0.31986	0.62546	0.37454	0.74907	0.91682	TRUE
ADAM17_11	ADAM17	238.68	241.14	197.19	185.77	229.2	184.54	238.68	185.77	-0.35988	863.8	977.54	1.6924	0.045282	0.95472	0.090565	0.33507	FALSE
ADAM17_12	ADAM17	151.75	122.62	139.33	164.94	184.78	177.44	139.33	177.44	0.34657	216.85	554.81	1.6178	0.94714	0.052857	0.10571	0.36665	TRUE
ADAM17_13	ADAM17	159.38	95.64	136.97	177.09	112.82	143.73	136.97	143.73	0.068942	1105.2	544.92	0.2893	0.61383	0.38617	0.77235	0.92657	TRUE
ADAM17_14	ADAM17	153.28	158.58	139.33	203.13	177.67	171.23	153.28	177.67	0.21182	111.28	613.37	0.98514	0.83772	0.16228	0.32456	0.65516	TRUE
ADAM17_15	ADAM17	120.49	142.23	159.41	121.53	71.07	122.43	142.23	121.53	-0.22522	383.95	566.96	0.86945	0.1923	0.8077	0.3846	0.70427	FALSE
ADAM17_2	ADAM17	246.31	211.72	162.95	239.59	210.54	247.53	211.72	239.59	0.17765	1787.4	861.65	0.94961	0.82885	0.17115	0.34231	0.66962	TRUE
ADAM17_3	ADAM17	68.631	41.689	87.379	93.753	99.498	94.043	68.631	94.043	0.44884	538.67	263.45	1.5656	0.94128	0.058722	0.11744	0.38833	TRUE
ADAM17_4	ADAM17	58.718	42.507	55.497	88.544	87.061	68.314	55.497	87.061	0.64031	89.565	210.73	2.1743	0.98516	0.014842	0.029683	0.16601	TRUE
ADAM17_5	ADAM17	289.01	200.27	220.81	182.3	308.27	262.61	220.81	262.61	0.24909	2536.9	900.64	1.3929	0.91817	0.081829	0.16366	0.46858	TRUE
ADAM17_6	ADAM17	125.06	116.08	108.63	118.06	168.79	127.76	116.08	127.76	0.1372	68.067	457.83	0.54588	0.70743	0.29257	0.58515	0.83215	TRUE
ADAM17_7	ADAM17	388.15	347.41	389.66	376.75	336.69	296.32	388.15	336.69	-0.2046	830.93	1631	1.2741	0.10132	0.89868	0.20263	0.52618	FALSE
ADAM17_8	ADAM17	152.51	197.82	159.41	213.55	203.44	291	159.41	213.55	0.41956	761.51	639.21	2.1414	0.98388	0.016119	0.032239	0.17551	TRUE
ADAM17_9	ADAM17	291.3	326.16	334.17	414.94	321.59	288.34	326.16	321.59	-0.020276	639.51	1357.9	0.1239	0.4507	0.5493	0.90139	0.97053	FALSE
ADAM9_1	ADAM9	80.07	64.577	61.401	53.821	69.293	72.75	64.577	69.293	0.10018	125.05	247.12	0.29998	0.6179	0.3821	0.76421	0.92383	TRUE
ADAM9_10	ADAM9	168.53	162.67	161.77	125	185.67	132.19	162.67	132.19	-0.29728	17.565	652.98	1.1927	0.11649	0.88351	0.23299	0.56401	FALSE
ADAM9_11	ADAM9	158.61	203.54	129.89	149.31	127.04	134.85	158.61	134.85	-0.23254	1421.8	635.86	0.94228	0.17302	0.82698	0.34605	0.67341	FALSE
ADAM9_12	ADAM9	182.25	131.61	166.49	107.64	133.26	109.13	166.49	109.13	-0.60495	732.7	669.13	2.2177	0.013287	0.98671	0.026574	0.1533	FALSE
ADAM9_13	ADAM9	265.37	158.58	232.62	170.14	158.13	176.55	232.62	170.14	-0.44893	3277.1	951.4	2.0254	0.021414	0.97859	0.042828	0.21196	FALSE
ADAM9_14	ADAM9	388.15	581.2	468.78	430.57	386.44	355.77	468.78	386.44	-0.27799	9569.7	1989.6	1.8458	0.032458	0.96754	0.064915	0.27242	FALSE
ADAM9_15	ADAM9	285.2	298.36	299.92	204.87	248.74	166.79	298.36	204.87	-0.54019	87.846	1236.4	2.659	0.0039187	0.99608	0.0078375	0.061945	FALSE
ADAM9_2	ADAM9	169.29	161.04	186.57	185.77	165.24	151.71	169.29	165.24	-0.034753	183.29	680.97	0.15532	0.43829	0.56171	0.87657	0.96145	FALSE
ADAM9_3	ADAM9	481.18	396.46	358.96	263.9	351.8	245.75	396.46	263.9	-0.58537	4292.1	1667.8	3.246	0.00058526	0.99941	0.0011705	0.0132	FALSE
ADAM9_4	ADAM9	385.86	367.03	426.27	312.51	276.28	257.29	385.86	276.28	-0.48045	993.67	1620.9	2.7217	0.0032471	0.99675	0.0064942	0.053008	FALSE
ADAM9_5	ADAM9	558.96	593.46	569.14	416.68	410.43	387.7	569.14	410.43	-0.47068	347.43	2440.6	3.2127	0.00065754	0.99934	0.0013151	0.014541	FALSE
ADAM9_6	ADAM9	253.17	291.01	271.58	210.08	263.85	247.53	271.58	247.53	-0.13329	358.11	1119.9	0.71884	0.23612	0.76388	0.47224	0.76671	FALSE
ADAM9_7	ADAM9	241.73	315.53	277.49	220.49	182.12	280.35	277.49	220.49	-0.33035	1362.8	1145.5	1.684	0.046094	0.95391	0.092189	0.33807	FALSE
ADAM9_8	ADAM9	141.84	129.97	144.06	133.68	71.958	98.479	141.84	98.479	-0.52192	72.859	565.3	1.8237	0.034102	0.9659	0.068205	0.28083	FALSE
ADAM9_9	ADAM9	131.92	122.62	113.36	126.74	113.71	134.85	122.62	126.74	0.047352	86.196	485	0.18729	0.57428	0.42572	0.85143	0.9541	TRUE
ADAMTS6_1	ADAMTS6	401.87	444.69	514.83	371.54	451.29	503.93	444.69	451.29	0.021235	3376.3	1882.1	0.15233	0.56054	0.43946	0.87893	0.9627	TRUE
ADAMTS6_10	ADAMTS6	237.92	248.5	186.57	180.56	250.52	230.67	237.92	230.67	-0.044462	1374.7	974.25	0.23231	0.40815	0.59185	0.8163	0.94073	FALSE
ADAMTS6_11	ADAMTS6	192.17	168.39	162.95	145.84	115.49	105.58	168.39	115.49	-0.54018	297.45	677.17	2.033	0.021027	0.97897	0.042054	0.20955	FALSE
ADAMTS6_12	ADAMTS6	1.5251	8.9918	15.35	10.417	3.5535	4.436	8.9918	4.436	-0.8782	48.091	31.153	0.98509	0.16229	0.83771	0.32458	0.65516	FALSE
ADAMTS6_13	ADAMTS6	1150.7	1138.7	1122.9	1024.3	1005.6	1026.5	1138.7	1024.3	-0.15254	196.42	5067.9	1.6063	0.054104	0.9459	0.10821	0.37219	FALSE
ADAMTS6_14	ADAMTS6	108.29	143.05	132.25	119.8	129.7	126.87	132.25	126.87	-0.05946	345.49	525.17	0.23477	0.40719	0.59281	0.81439	0.93978	FALSE
ADAMTS6_15	ADAMTS6	129.64	85.831	100.37	119.8	81.73	118.88	100.37	118.88	0.24204	534.01	392.9	0.93415	0.82489	0.17511	0.35022	0.67637	TRUE
ADAMTS6_2	ADAMTS6	64.056	22.071	40.147	55.557	65.74	32.826	40.147	55.557	0.45892	449.19	149.94	1.2585	0.89584	0.10416	0.20832	0.53253	TRUE
ADAMTS6_3	ADAMTS6	102.18	86.648	51.955	64.238	54.191	37.262	86.648	54.191	-0.6673	722.5	336.63	1.7691	0.038442	0.96156	0.076884	0.30278	FALSE
ADAMTS6_4	ADAMTS6	307.32	283.65	303.46	286.47	215.87	294.55	303.46	286.47	-0.082877	203.72	1258.7	0.4791	0.31593	0.68407	0.63187	0.85996	FALSE
ADAMTS6_5	ADAMTS6	419.41	465.12	409.74	383.69	310.04	381.49	419.41	381.49	-0.13637	1091.4	1769.6	0.90141	0.18368	0.81632	0.36737	0.69001	FALSE
ADAMTS6_6	ADAMTS6	56.43	58.855	87.379	88.544	96.833	72.75	58.855	88.544	0.58112	409.74	224.15	1.983	0.97632	0.023684	0.047367	0.22696	TRUE
ADAMTS6_7	ADAMTS6	58.718	45.776	66.125	34.723	36.423	47.021	58.718	36.423	-0.67423	111.17	223.6	1.4913	0.067947	0.93205	0.13589	0.4215	FALSE
ADAMTS6_8	ADAMTS6	163.95	114.44	161.77	121.53	155.47	102.03	161.77	121.53	-0.40967	1122.4	649.17	1.5792	0.057139	0.94286	0.11428	0.38213	FALSE
ADAMTS6_9	ADAMTS6	51.855	48.229	53.136	50.349	67.516	65.653	51.855	65.653	0.33462	7.3946	196.21	0.98502	0.83768	0.16232	0.32465	0.65516	TRUE
ADGRG7_1	ADGRG7	228.77	183.11	175.94	140.63	139.47	145.5	183.11	140.63	-0.37841	1068.3	739.57	1.5619	0.059154	0.94085	0.11831	0.39029	FALSE
ADGRG7_10	ADGRG7	183.02	187.19	179.48	151.05	133.26	110.9	183.02	133.26	-0.45485	14.971	739.19	1.8302	0.033607	0.96639	0.067213	0.27776	FALSE
ADGRG7_11	ADGRG7	196.74	153.68	160.59	187.51	156.35	184.54	160.59	184.54	0.19938	677.46	644.19	0.94356	0.8273	0.1727	0.34539	0.67272	TRUE
ADGRG7_12	ADGRG7	315.7	300.82	332.98	284.73	270.07	328.26	315.7	284.73	-0.14848	260.13	1312.2	0.85505	0.19626	0.80374	0.39253	0.7092	FALSE
ADGRG7_13	ADGRG7	286.73	286.92	227.89	217.02	183.01	275.92	286.73	217.02	-0.40023	1730.7	1185.7	2.0243	0.021467	0.97853	0.042935	0.2124	FALSE
ADGRG7_14	ADGRG7	133.45	149.59	174.76	102.43	107.49	165.02	149.59	107.49	-0.47303	446.96	597.86	1.7217	0.042561	0.95744	0.085123	0.32093	FALSE
ADGRG7_15	ADGRG7	37.366	63.76	55.497	45.14	23.098	39.924	55.497	39.924	-0.46524	198.51	210.73	1.0731	0.14162	0.85838	0.28323	0.61754	FALSE
ADGRG7_2	ADGRG7	253.17	282.83	242.06	213.55	207.88	223.57	253.17	213.55	-0.24451	501.57	1040.1	1.2287	0.1096	0.8904	0.2192	0.54723	FALSE
ADGRG7_3	ADGRG7	198.27	240.33	233.8	170.14	136.81	144.61	233.8	144.61	-0.68928	652.48	956.49	2.8837	0.0019651	0.99803	0.0039302	0.035546	FALSE
ADGRG7_4	ADGRG7	427.8	388.28	370.77	338.55	313.6	298.1	388.28	313.6	-0.30732	934.24	1631.6	1.849	0.032229	0.96777	0.064457	0.27157	FALSE
ADGRG7_5	ADGRG7	346.21	332.7	373.13	279.52	280.73	288.34	346.21	280.73	-0.3015	453.73	1446	1.722	0.042534	0.95747	0.085068	0.32084	FALSE
ADGRG7_6	ADGRG7	154.04	151.23	230.26	144.1	166.13	178.33	154.04	166.13	0.1083	2908.4	616.58	0.48676	0.68679	0.31321	0.62643	0.85715	TRUE
ADGRG7_7	ADGRG7	266.14	313.9	311.73	343.76	313.6	272.37	311.73	313.6	0.0085818	1041.7	1294.8	0.051853	0.52068	0.47932	0.95865	0.99009	TRUE
ADGRG7_8	ADGRG7	123.54	139.78	106.27	121.53	194.55	141.06	123.54	141.06	0.18998	280.99	488.84	0.79277	0.78604	0.21396	0.42791	0.73749	TRUE
ADGRG7_9	ADGRG7	179.97	246.87	219.63	236.12	181.23	191.63	219.63	191.63	-0.19575	1157.5	895.57	0.93543	0.17478	0.82522	0.34957	0.67613	FALSE
AGER_1	AGER	160.14	176.57	138.15	180.56	134.14	139.29	160.14	139.29	-0.1999	376.62	642.3	0.8227	0.20534	0.79466	0.41068	0.72663	FALSE
AGER_10	AGER	277.58	274.66	258.59	210.08	259.41	272.37	274.66	259.41	-0.082125	133.28	1133.2	0.45312	0.32523	0.67477	0.65046	0.86959	FALSE
AGER_11	AGER	611.58	693.19	700.21	730.93	818.19	781.62	693.19	781.62	0.17299	3354.3	3004	1.6135	0.94668	0.05332	0.10664	0.36873	TRUE
AGER_12	AGER	305.03	361.31	330.62	298.62	246.08	246.64	330.62	246.64	-0.4213	798.3	1377.5	2.2628	0.011825	0.98817	0.02365	0.14166	FALSE
AGER_13	AGER	435.43	420.98	434.53	560.78	470.84	452.47	434.53	470.84	0.11551	92.245	1836.8	0.8471	0.80153	0.19847	0.39694	0.71383	TRUE
AGER_14	AGER	440.77	444.69	497.12	592.03	493.94	541.19	444.69	541.19	0.28277	1382.1	1882.1	2.2245	0.98694	0.013058	0.026116	0.15165	TRUE
AGER_15	AGER	128.87	155.31	122.8	126.74	108.38	188.09	128.87	126.74	-0.023906	367.93	511.08	0.094409	0.46239	0.53761	0.92478	0.97702	FALSE
AGER_2	AGER	313.42	407.9	316.45	375.01	334.92	385.04	316.45	375.01	0.24423	4185.9	1315.4	1.6146	0.9468	0.053203	0.10641	0.36814	TRUE
AGER_3	AGER	141.84	165.94	166.49	184.03	158.13	140.18	165.94	158.13	-0.069115	290.59	666.79	0.30241	0.38117	0.61883	0.76234	0.92336	FALSE
AGER_4	AGER	48.805	93.188	80.294	46.876	52.414	78.96	80.294	52.414	-0.60593	578.92	310.72	1.5817	0.056863	0.94314	0.11373	0.38155	FALSE
AGER_5	AGER	256.22	269.75	265.68	199.66	319.81	289.23	265.68	289.23	0.12207	53.006	1094.2	0.71182	0.76171	0.23829	0.47657	0.76857	TRUE
AGER_6	AGER	616.92	765.94	635.27	656.27	726.69	783.39	635.27	726.69	0.19369	8705.6	2740.2	1.7464	0.95963	0.040367	0.080733	0.31193	TRUE
AGER_7	AGER	253.17	233.79	161.77	201.4	185.67	228.9	233.79	201.4	-0.21418	2781.2	956.44	1.0474	0.14746	0.85254	0.29492	0.62809	FALSE
AGER_8	AGER	370.61	450.41	302.28	454.88	439.75	476.42	370.61	454.88	0.29485	5518.1	1553.5	2.138	0.98374	0.01626	0.032519	0.17649	TRUE
AGER_9	AGER	74.732	92.37	140.51	109.38	143.03	62.991	92.37	109.38	0.24142	1314.5	360.05	0.89635	0.81497	0.18503	0.37007	0.69239	TRUE
AGPS_1	AGPS	59.48	40.054	33.062	15.625	33.758	41.698	40.054	33.758	-0.24018	213.13	149.58	0.51586	0.30298	0.69702	0.60595	0.84431	FALSE
AGPS_10	AGPS	170.82	268.12	237.34	213.55	230.09	236.88	237.34	230.09	-0.044574	2686.4	971.75	0.23261	0.40803	0.59197	0.81606	0.94073	FALSE
AGPS_11	AGPS	145.65	171.66	123.98	232.65	189.22	108.24	145.65	189.22	0.37531	573.02	581.3	1.8072	0.96464	0.035363	0.070726	0.28761	TRUE
AGPS_12	AGPS	64.056	141.42	81.475	97.225	114.6	92.268	81.475	97.225	0.25214	1948.2	315.53	0.88669	0.81238	0.18762	0.37525	0.69592	TRUE
AGPS_13	AGPS	107.52	183.92	144.06	118.06	164.35	106.46	144.06	118.06	-0.28494	1462	574.61	1.0846	0.13906	0.86094	0.27812	0.61285	FALSE
AGPS_14	AGPS	305.03	333.51	257.41	239.59	231.87	315.84	305.03	239.59	-0.34708	1539.3	1265.5	1.8395	0.032922	0.96708	0.065844	0.27502	FALSE
AGPS_15	AGPS	169.29	122.62	219.63	227.44	191	202.28	169.29	202.28	0.25547	2356.2	680.97	1.2642	0.89692	0.10308	0.20616	0.52937	TRUE
AGPS_2	AGPS	250.12	290.19	271.58	239.59	244.3	140.18	271.58	239.59	-0.18011	403.37	1119.9	0.95601	0.16953	0.83047	0.33907	0.66743	FALSE
AGPS_3	AGPS	69.394	76.022	77.933	79.864	46.195	89.607	76.022	79.864	0.070228	23.789	293.36	0.22432	0.58874	0.41126	0.82252	0.94338	TRUE
AGPS_4	AGPS	140.31	222.34	221.99	203.13	208.77	204.06	221.99	204.06	-0.12097	3335.6	905.71	0.59593	0.27561	0.72439	0.55122	0.8132	FALSE
AGPS_5	AGPS	1035.6	969.48	1054.5	946.21	1057.2	763.88	1035.6	946.21	-0.13006	2362.2	4585.5	1.3196	0.093479	0.90652	0.18696	0.50409	FALSE
AGPS_6	AGPS	232.58	277.11	252.69	144.1	123.48	196.96	252.69	144.1	-0.806	500.32	1038	3.3704	0.00037527	0.99962	0.00075054	0.0089961	FALSE
AGPS_7	AGPS	109.05	143.87	131.07	145.84	143.03	124.21	131.07	143.03	0.12507	324.38	520.24	0.52435	0.69998	0.30002	0.60003	0.84125	TRUE
AGPS_8	AGPS	40.416	107.08	73.209	93.753	61.298	91.381	73.209	91.381	0.316	1111.4	281.96	1.0822	0.86042	0.13958	0.27917	0.61383	TRUE
AGPS_9	AGPS	28.215	23.706	29.52	24.306	28.428	7.9848	28.215	24.306	-0.20722	11.019	103.51	0.38908	0.34861	0.65139	0.69722	0.8935	FALSE
AGR3_1	AGR3	176.92	196.18	136.97	138.89	148.36	141.95	176.92	141.95	-0.31567	983.4	713.28	1.3092	0.095235	0.90476	0.19047	0.50945	FALSE
AGR3_10	AGR3	80.07	99.727	72.029	102.43	180.34	139.29	80.07	139.29	0.79117	225.54	309.81	3.3645	0.99962	0.00038341	0.00076681	0.0091606	TRUE
AGR3_11	AGR3	253.94	269.75	278.67	211.81	302.05	219.14	269.75	219.14	-0.29858	164.83	1111.9	1.5179	0.064514	0.93549	0.12903	0.40885	FALSE
AGR3_12	AGR3	159.38	118.53	146.42	102.43	163.46	139.29	146.42	139.29	-0.07151	472.9	584.53	0.29487	0.38405	0.61595	0.7681	0.92584	FALSE
AGR3_13	AGR3	295.88	296.73	329.44	321.19	397.1	418.76	296.73	397.1	0.41914	535.42	1229.3	2.8628	0.9979	0.0020993	0.0041987	0.037543	TRUE
AGR3_14	AGR3	448.39	320.44	387.3	444.46	393.55	404.56	387.3	404.56	0.062744	4101.5	1627.2	0.42788	0.66563	0.33437	0.66874	0.87956	TRUE
AGR3_15	AGR3	99.897	134.06	100.37	121.53	90.614	67.427	100.37	90.614	-0.14596	567.68	392.9	0.49206	0.31134	0.68866	0.62268	0.85435	FALSE
AGR3_2	AGR3	127.35	188.83	100.37	93.753	117.27	142.84	127.35	117.27	-0.11805	2253.8	504.72	0.44885	0.32677	0.67323	0.65354	0.87082	FALSE
AGR3_3	AGR3	177.68	176.57	133.43	157.99	97.721	128.64	176.57	128.64	-0.45381	930.99	711.8	1.7962	0.036228	0.96377	0.072457	0.29123	FALSE
AGR3_4	AGR3	218.86	187.19	188.93	194.45	167.9	168.57	188.93	168.57	-0.16359	449.42	764.33	0.73645	0.23073	0.76927	0.46146	0.75968	FALSE
AGR3_5	AGR3	194.46	251.77	179.48	133.68	191.89	150.82	194.46	150.82	-0.36445	1754.6	787.88	1.5544	0.060039	0.93996	0.12008	0.39277	FALSE
AGR3_6	AGR3	104.47	106.27	85.017	126.74	99.498	116.22	104.47	116.22	0.15239	190.86	409.82	0.58044	0.71919	0.28081	0.56161	0.81924	TRUE
AGR3_7	AGR3	25.165	40.872	16.531	24.306	20.433	29.277	25.165	24.306	-0.048131	160.63	91.787	0.095448	0.46198	0.53802	0.92396	0.977	FALSE
AGR3_8	AGR3	98.372	129.97	109.81	123.27	132.37	143.73	109.81	132.37	0.26727	268.64	431.89	1.0853	0.8611	0.1389	0.27781	0.6126	TRUE
AGR3_9	AGR3	80.07	70.3	107.45	90.281	111.94	87.832	80.07	90.281	0.17114	422.63	309.81	0.58011	0.71908	0.28092	0.56184	0.81937	TRUE
AGTR1_1	AGTR1	157.85	122.62	118.08	164.94	129.7	126.87	122.62	129.7	0.080429	631.1	485	0.32181	0.6262	0.3738	0.7476	0.91596	TRUE
AGTR1_10	AGTR1	115.91	121.8	158.23	112.85	86.172	94.93	121.8	94.93	-0.35623	680.85	481.6	1.2243	0.11042	0.88958	0.22083	0.54891	FALSE
AGTR1_11	AGTR1	334.77	390.73	224.35	293.41	353.57	330.92	334.77	330.92	-0.016613	7662.1	1395.7	0.1029	0.45902	0.54098	0.91804	0.97566	FALSE
AGTR1_12	AGTR1	607.01	559.13	592.76	517.38	572.11	507.48	592.76	517.38	-0.19588	667.07	2547.4	1.4935	0.067647	0.93235	0.13529	0.42017	FALSE
AGTR1_13	AGTR1	195.98	112.81	227.89	164.94	157.24	208.49	195.98	164.94	-0.24743	3968.2	794.39	1.1015	0.13535	0.86465	0.27069	0.60451	FALSE
AGTR1_14	AGTR1	102.18	107.9	73.209	85.072	102.16	97.592	102.18	97.592	-0.065689	436.12	400.39	0.22953	0.40923	0.59077	0.81845	0.94104	FALSE
AGTR1_15	AGTR1	383.57	370.3	354.24	421.89	373.12	409.88	370.3	409.88	0.14615	217.06	1552.1	1.0048	0.8425	0.1575	0.31499	0.64665	TRUE
AGTR1_2	AGTR1	68.631	71.117	77.933	41.668	102.16	62.991	71.117	62.991	-0.17247	26.315	273.49	0.49139	0.31158	0.68842	0.62315	0.85463	FALSE
AGTR1_3	AGTR1	79.307	59.673	88.56	55.557	79.065	55.006	79.307	55.557	-0.50582	235.56	306.71	1.3562	0.087525	0.91247	0.17505	0.48788	FALSE
AGTR1_4	AGTR1	282.15	282.83	299.92	321.19	326.03	318.5	282.83	321.19	0.18287	146.25	1168.7	1.122	0.86907	0.13093	0.26186	0.5958	TRUE
AGTR1_5	AGTR1	6.1006	17.166	5.904	19.098	12.437	1.7744	6.1006	12.437	0.92023	61.243	20.736	1.3915	0.90984	0.090161	0.18032	0.49482	TRUE
AGTR1_6	AGTR1	98.372	114.44	112.18	140.63	204.33	103.8	112.18	140.63	0.32356	97.842	441.66	1.3539	0.91212	0.087881	0.17576	0.48898	TRUE
AGTR1_7	AGTR1	99.897	107.08	86.198	114.59	88.837	71.863	99.897	88.837	-0.16749	119.66	390.96	0.55932	0.28797	0.71203	0.57594	0.82717	FALSE
AGTR1_8	AGTR1	256.99	237.06	192.47	227.44	248.74	228.9	237.06	228.9	-0.05032	1192.6	970.52	0.26193	0.39669	0.60331	0.79337	0.93218	FALSE
AGTR1_9	AGTR1	167	134.06	185.39	185.77	141.25	146.39	167	146.39	-0.18887	711.58	671.29	0.79568	0.21311	0.78689	0.42622	0.73652	FALSE
AGTR2_1	AGTR2	231.06	232.15	226.71	262.16	225.65	263.5	231.06	262.16	0.18146	10.041	944.7	1.0119	0.84421	0.15579	0.31158	0.64434	TRUE
AGTR2_10	AGTR2	204.37	192.1	116.9	187.51	193.67	159.7	192.1	187.51	-0.034721	2902.7	777.83	0.16464	0.43461	0.56539	0.86923	0.95921	FALSE
AGTR2_11	AGTR2	279.86	234.6	279.85	265.63	287.83	291.89	279.85	287.83	0.040443	1023.5	1155.8	0.23486	0.59284	0.40716	0.81432	0.93978	TRUE
AGTR2_12	AGTR2	112.86	116.89	146.42	118.06	87.949	138.4	116.89	118.06	0.014197	444	461.22	0.054285	0.52165	0.47835	0.95671	0.98939	TRUE
AGTR2_13	AGTR2	206.66	199.45	206.64	203.13	224.76	202.28	206.64	203.13	-0.024582	25.811	839.92	0.12104	0.45183	0.54817	0.90366	0.97073	FALSE
AGTR2_14	AGTR2	130.4	116.89	122.8	64.238	117.27	143.73	122.8	117.27	-0.066016	46.316	485.78	0.25124	0.40081	0.59919	0.80163	0.93396	FALSE
AGTR2_15	AGTR2	615.39	735.69	641.17	729.19	654.73	597.97	641.17	654.73	0.030145	4799.3	2767.1	0.25777	0.60171	0.39829	0.79659	0.93251	TRUE
AGTR2_2	AGTR2	144.13	161.04	167.67	156.25	124.37	131.31	161.04	131.31	-0.29244	164.99	646.07	1.1696	0.12107	0.87893	0.24214	0.5756	FALSE
AGTR2_3	AGTR2	115.15	132.42	131.07	125	157.24	123.32	131.07	125	-0.067817	127.65	520.24	0.26588	0.39516	0.60484	0.79033	0.93155	FALSE
AGTR2_4	AGTR2	154.8	141.42	151.14	184.03	125.26	134.85	151.14	134.85	-0.16336	53.989	604.38	0.66255	0.25381	0.74619	0.50762	0.78522	FALSE
AGTR2_5	AGTR2	308.84	291.82	353.06	331.61	346.47	301.65	308.84	331.61	0.10229	1122.4	1282.1	0.63581	0.73755	0.26245	0.5249	0.79622	TRUE
AGTR2_6	AGTR2	145.65	129.97	170.03	104.17	111.94	95.817	145.65	104.17	-0.47966	420.19	581.3	1.7205	0.042673	0.95733	0.085346	0.32125	FALSE
AGTR2_7	AGTR2	74.732	39.237	44.87	98.961	79.065	56.781	44.87	79.065	0.80362	461.73	168.53	2.634	0.99578	0.0042201	0.0084402	0.065997	TRUE
AGTR2_8	AGTR2	93.796	97.275	63.763	93.753	83.507	37.262	93.796	83.507	-0.16576	457.05	365.89	0.53789	0.29533	0.70467	0.59065	0.83562	FALSE
AGTR2_9	AGTR2	229.53	187.19	233.8	173.62	224.76	211.15	229.53	211.15	-0.11988	905.46	938.13	0.60012	0.27421	0.72579	0.54843	0.81213	FALSE
AJUBA_1	AJUBA	459.07	446.32	413.28	222.23	239.86	204.94	446.32	222.23	-1.0028	627.12	1889.4	5.1555	1.265e-07	1	2.53e-07	6.4106e-06	FALSE
AJUBA_10	AJUBA	111.34	182.29	139.33	53.821	39.977	82.509	139.33	53.821	-1.3561	1314.5	554.81	3.6305	0.00014146	0.99986	0.00028293	0.0038607	FALSE
AJUBA_11	AJUBA	77.782	74.387	113.36	17.362	34.647	50.57	77.782	34.647	-1.1441	638.53	300.51	2.4885	0.0064136	0.99359	0.012827	0.089877	FALSE
AJUBA_12	AJUBA	202.84	182.29	175.94	81.6	87.061	89.607	182.29	87.061	-1.0575	231.42	736.09	3.5099	0.00022412	0.99978	0.00044825	0.005783	FALSE
AJUBA_13	AJUBA	77.782	58.038	113.36	46.876	35.535	31.939	77.782	35.535	-1.1086	827.68	300.51	2.4373	0.0073995	0.9926	0.014799	0.10037	FALSE
AJUBA_14	AJUBA	173.1	133.24	151.14	65.974	46.195	62.991	151.14	62.991	-1.2495	401.36	604.38	3.5857	0.0001681	0.99983	0.00033619	0.0044989	FALSE
AJUBA_15	AJUBA	237.92	237.06	233.8	217.02	160.8	125.09	237.06	160.8	-0.55713	5.6847	970.52	2.4479	0.007184	0.99282	0.014368	0.097976	FALSE
AJUBA_2	AJUBA	745.79	815.8	930.47	435.78	321.59	314.95	815.8	321.59	-1.3403	9024.7	3566.4	8.2756	6.391e-17	1	1.2782e-16	8.3464e-15	FALSE
AJUBA_3	AJUBA	480.42	428.34	441.62	208.34	228.31	246.64	441.62	228.31	-0.94875	840.97	1868.4	4.9348	4.012e-07	1	8.024e-07	1.8601e-05	FALSE
AJUBA_4	AJUBA	530.75	540.33	564.42	217.02	241.64	144.61	540.33	217.02	-1.312	336.14	2310.7	6.7258	8.7311e-12	1	1.7462e-11	7.723e-10	FALSE
AJUBA_5	AJUBA	488.81	492.1	591.58	272.58	370.45	358.43	492.1	358.43	-0.45617	4953.8	2094	2.9211	0.0017439	0.99826	0.0034879	0.031986	FALSE
AJUBA_6	AJUBA	568.12	681.74	729.73	434.04	524.14	386.82	681.74	434.04	-0.65019	7607.1	2951.8	4.5591	2.5681e-06	1	5.1362e-06	0.0001045	FALSE
AJUBA_7	AJUBA	1009.6	936.78	942.28	428.83	503.71	485.3	942.28	485.3	-0.95584	2284.3	4151.2	7.0926	6.5792e-13	1	1.3158e-12	6.5124e-11	FALSE
AJUBA_8	AJUBA	721.39	851.77	908.03	388.9	410.43	453.36	851.77	410.43	-1.0515	10082	3732.2	7.2242	2.5203e-13	1	5.0407e-13	2.6195e-11	FALSE
AJUBA_9	AJUBA	310.37	286.92	408.56	138.89	174.12	154.37	310.37	154.37	-1.0029	5095.4	1288.8	4.3452	6.9564e-06	0.99999	1.3913e-05	0.00026093	FALSE
AKAP17A_1	AKAP17A	130.4	207.63	126.35	144.1	166.13	154.37	130.4	154.37	0.24177	2990.4	517.45	1.0539	0.85403	0.14597	0.29195	0.625	TRUE
AKAP17A_10	AKAP17A	154.8	270.57	264.5	170.14	151.91	149.94	264.5	151.91	-0.796	6035.1	1089.1	3.4115	0.00032302	0.99968	0.00064604	0.007884	FALSE
AKAP17A_11	AKAP17A	550.58	521.52	553.79	444.46	440.63	482.63	550.58	444.46	-0.30827	427.17	2356.9	2.1859	0.014413	0.98559	0.028826	0.16239	FALSE
AKAP17A_12	AKAP17A	398.06	444.69	455.79	418.42	431.75	390.37	444.69	418.42	-0.087644	1148.5	1882.1	0.60553	0.27241	0.72759	0.54483	0.80881	FALSE
AKAP17A_13	AKAP17A	209.71	185.56	255.05	190.98	115.49	156.15	209.71	156.15	-0.42313	1319.7	853.05	1.8338	0.03334	0.96666	0.06668	0.27666	FALSE
AKAP17A_14	AKAP17A	96.846	58.038	115.72	86.808	87.949	64.765	96.846	86.808	-0.15616	931.12	378.42	0.51602	0.30292	0.69708	0.60584	0.84425	FALSE
AKAP17A_15	AKAP17A	251.65	248.5	245.61	194.45	258.52	310.52	248.5	258.52	0.056784	9.1442	1019.9	0.31363	0.6231	0.3769	0.7538	0.91945	TRUE
AKAP17A_2	AKAP17A	83.883	72.752	51.955	59.03	72.847	55.006	72.752	59.03	-0.297	278.2	280.11	0.81992	0.20613	0.79387	0.41226	0.72749	FALSE
AKAP17A_3	AKAP17A	125.06	120.16	164.13	168.41	111.94	199.62	125.06	168.41	0.42637	775.2	495.19	1.9479	0.97429	0.025713	0.051425	0.23641	TRUE
AKAP17A_4	AKAP17A	510.92	459.4	494.75	458.35	445.96	428.52	494.75	445.96	-0.14947	755.67	2105.9	1.0632	0.14385	0.85615	0.28769	0.62067	FALSE
AKAP17A_5	AKAP17A	183.02	192.92	204.28	277.79	262.07	277.69	192.92	277.69	0.52325	113.54	781.32	3.033	0.99879	0.0012109	0.0024217	0.023839	TRUE
AKAP17A_6	AKAP17A	133.45	93.188	95.645	121.53	91.503	143.73	95.645	121.53	0.34239	717.64	373.48	1.3395	0.9098	0.090201	0.1804	0.49493	TRUE
AKAP17A_7	AKAP17A	99.134	85.831	56.678	86.808	72.847	64.765	85.831	72.847	-0.23367	513.43	333.29	0.71122	0.23847	0.76153	0.47695	0.76857	FALSE
AKAP17A_8	AKAP17A	125.82	129.15	116.9	95.489	155.47	109.13	125.82	109.13	-0.20369	45.378	498.36	0.74803	0.22722	0.77278	0.45444	0.75507	FALSE
AKAP17A_9	AKAP17A	513.21	502.72	517.19	503.49	507.26	428.52	513.21	503.49	-0.027537	62.898	2188.7	0.20781	0.41769	0.58231	0.83538	0.94783	FALSE
AKR1B1_1	AKR1B1	68.631	43.324	50.774	62.502	70.182	46.134	50.774	62.502	0.29457	187.19	191.92	0.84656	0.80136	0.19864	0.39729	0.71427	TRUE
AKR1B1_10	AKR1B1	268.42	295.91	249.15	262.16	219.43	173	268.42	219.43	-0.28957	563.57	1106.2	1.4732	0.070351	0.92965	0.1407	0.42843	FALSE
AKR1B1_11	AKR1B1	145.65	111.99	142.88	166.67	134.14	124.21	142.88	134.14	-0.090327	480.87	569.66	0.36585	0.35724	0.64276	0.71448	0.90146	FALSE
AKR1B1_12	AKR1B1	642.08	558.31	551.43	513.91	460.18	462.23	558.31	462.23	-0.27192	3532.8	2391.7	1.9646	0.02473	0.97527	0.049459	0.23241	FALSE
AKR1B1_13	AKR1B1	229.53	176.57	221.99	156.25	191	173	221.99	173	-0.35786	1060.1	905.71	1.6277	0.051791	0.94821	0.10358	0.36228	FALSE
AKR1B1_14	AKR1B1	718.34	738.15	681.32	796.9	772	747.91	718.34	772	0.10379	881.41	3119	0.96075	0.83166	0.16834	0.33668	0.66536	TRUE
AKR1B1_15	AKR1B1	118.96	57.221	81.475	78.127	101.27	74.524	81.475	78.127	-0.059778	996.74	315.53	0.18846	0.42526	0.57474	0.85052	0.95347	FALSE
AKR1B1_2	AKR1B1	508.63	501.09	416.82	508.7	451.29	382.38	501.09	451.29	-0.15068	3579	2134.3	1.0778	0.14055	0.85945	0.2811	0.6161	FALSE
AKR1B1_3	AKR1B1	263.85	219.89	199.55	244.8	204.33	213.81	219.89	213.81	-0.040241	1173	896.7	0.20291	0.4196	0.5804	0.8392	0.94893	FALSE
AKR1B1_4	AKR1B1	655.81	560.76	648.26	548.63	521.48	626.36	648.26	548.63	-0.24033	3856.3	2799.3	1.8831	0.029847	0.97015	0.059693	0.25898	FALSE
AKR1B1_5	AKR1B1	31.265	38.42	20.074	36.459	24.874	48.796	31.265	36.459	0.21534	88.22	115.3	0.48373	0.68515	0.31485	0.62971	0.85893	TRUE
AKR1B1_6	AKR1B1	137.26	108.72	165.31	119.8	135.92	121.55	137.26	121.55	-0.17409	800.74	546.13	0.67254	0.25062	0.74938	0.50124	0.78173	FALSE
AKR1B1_7	AKR1B1	126.59	101.36	126.35	95.489	103.05	93.156	126.35	95.489	-0.40031	312.11	500.53	1.3792	0.083918	0.91608	0.16784	0.47574	FALSE
AKR1B1_8	AKR1B1	136.5	151.23	154.68	171.88	188.34	173	151.23	173	0.1929	114.4	604.73	0.88557	0.81208	0.18792	0.37585	0.69652	TRUE
AKR1B1_9	AKR1B1	364.51	222.34	285.75	361.12	326.03	275.92	285.75	326.03	0.18963	5111.7	1181.4	1.1719	0.87938	0.12062	0.24124	0.57471	TRUE
AKR1B15_1	AKR1B15	328.67	236.24	255.05	187.51	270.95	249.3	255.05	249.3	-0.032767	2886.6	1048.2	0.1776	0.42952	0.57048	0.85904	0.95684	FALSE
AKR1B15_10	AKR1B15	437.72	449.59	438.08	505.22	416.65	373.51	438.08	416.65	-0.072183	66.359	1852.6	0.49784	0.3093	0.6907	0.6186	0.85247	FALSE
AKR1B15_11	AKR1B15	221.91	234.6	303.46	302.09	222.98	239.54	234.6	239.54	0.029928	2451.5	959.96	0.1594	0.56332	0.43668	0.87336	0.96006	TRUE
AKR1B15_12	AKR1B15	209.71	164.3	170.03	145.84	135.03	147.27	170.03	145.84	-0.22006	803.36	684.12	0.9251	0.17746	0.82254	0.35491	0.67911	FALSE
AKR1B15_13	AKR1B15	108.29	142.23	121.62	133.68	83.507	138.4	121.62	133.68	0.13537	301.36	480.87	0.55009	0.70887	0.29113	0.58226	0.83032	TRUE
AKR1B15_14	AKR1B15	407.21	389.1	341.25	283	297.61	307.86	389.1	297.61	-0.3856	1308.8	1635.2	2.2626	0.01183	0.98817	0.023659	0.14166	FALSE
AKR1B15_15	AKR1B15	115.15	124.25	115.72	97.225	162.57	147.27	115.72	147.27	0.34524	36.563	456.35	1.4772	0.93019	0.06981	0.13962	0.4268	TRUE
AKR1B15_2	AKR1B15	84.645	80.109	67.305	86.808	72.847	102.03	80.109	86.808	0.1145	92.254	309.97	0.38053	0.64822	0.35178	0.70356	0.89565	TRUE
AKR1B15_3	AKR1B15	121.25	116.89	120.44	151.05	63.963	105.58	120.44	105.58	-0.18837	6.6194	475.96	0.68136	0.24782	0.75218	0.49564	0.77909	FALSE
AKR1B15_4	AKR1B15	324.86	322.07	268.04	300.36	265.62	297.21	322.07	297.21	-0.11552	1463.5	1340	0.6791	0.24854	0.75146	0.49708	0.7796	FALSE
AKR1B15_5	AKR1B15	256.99	220.71	197.19	272.58	219.43	233.33	220.71	233.33	0.079897	934.53	900.21	0.42077	0.66304	0.33696	0.67392	0.88178	TRUE
AKR1B15_6	AKR1B15	195.22	180.65	155.87	168.41	143.03	171.23	180.65	168.41	-0.10069	413.29	729.15	0.45349	0.3251	0.6749	0.6502	0.86953	FALSE
AKR1B15_7	AKR1B15	62.531	32.697	86.198	29.515	45.307	43.473	62.531	43.473	-0.51454	725.09	238.89	1.2332	0.10875	0.89125	0.21751	0.54506	FALSE
AKR1B15_8	AKR1B15	249.36	264.85	341.25	243.06	212.32	281.24	264.85	243.06	-0.12335	3038.5	1090.6	0.65969	0.25473	0.74527	0.50945	0.78618	FALSE
AKR1B15_9	AKR1B15	371.37	420.98	382.58	416.68	362.46	376.17	382.58	376.17	-0.024301	800.14	1606.3	0.15986	0.4365	0.5635	0.87299	0.96006	FALSE
ALDOA_1	ALDOA	73.207	53.951	62.582	88.544	131.48	120.66	62.582	120.66	0.93614	93.691	239.09	3.7559	0.99991	8.6359e-05	0.00017272	0.0025584	TRUE
ALDOA_10	ALDOA	162.43	144.69	131.07	246.54	253.19	198.73	144.69	246.54	0.76477	250.1	577.25	4.2391	0.99999	1.122e-05	2.244e-05	0.00040386	TRUE
ALDOA_11	ALDOA	59.48	34.332	31.882	111.11	111.05	70.976	34.332	111.05	1.665	319.22	127.21	6.8017	1	5.1747e-12	1.0349e-11	4.6544e-10	TRUE
ALDOA_12	ALDOA	223.43	269.75	168.85	388.9	302.94	306.08	223.43	306.08	0.45234	2562.3	911.91	2.7369	0.9969	0.0031008	0.0062015	0.051019	TRUE
ALDOA_13	ALDOA	33.553	31.88	14.17	65.974	119.93	62.104	31.88	65.974	1.0264	158.23	117.68	3.1429	0.99916	0.00083776	0.0016755	0.01762	TRUE
ALDOA_14	ALDOA	37.366	67.03	17.712	125	129.7	88.72	37.366	125	1.7156	633.11	139.05	7.4321	1	5.3465e-14	1.0693e-13	5.8493e-12	TRUE
ALDOA_15	ALDOA	147.94	105.45	119.26	211.81	210.54	183.65	119.26	210.54	0.8148	506.59	471.05	4.2059	0.99999	1.3001e-05	2.6002e-05	0.00046131	TRUE
ALDOA_2	ALDOA	96.846	147.96	103.91	177.09	194.55	214.7	103.91	194.55	0.89841	994.97	407.5	4.4903	1	3.5564e-06	7.1128e-06	0.00014148	TRUE
ALDOA_3	ALDOA	35.841	49.864	16.531	46.876	44.419	64.765	35.841	46.876	0.37801	284.75	133.09	0.9566	0.83045	0.16955	0.33909	0.66743	TRUE
ALDOA_4	ALDOA	88.458	94.823	67.305	173.62	237.2	173	88.458	173.62	0.96491	243.97	344.03	4.5912	1	2.203e-06	4.406e-06	9.0829e-05	TRUE
ALDOA_5	ALDOA	97.609	163.49	123.98	286.47	304.71	246.64	123.98	286.47	1.2017	1128.1	490.7	7.335	1	1.1082e-13	2.2164e-13	1.1813e-11	TRUE
ALDOA_6	ALDOA	79.307	125.07	66.125	243.06	326.92	259.06	79.307	259.06	1.6952	1133.9	306.71	10.264	1	5.1181e-25	1.0236e-24	1.0728e-22	TRUE
ALDOA_7	ALDOA	80.07	74.387	83.837	157.99	139.47	87.832	80.07	139.47	0.79307	23.243	309.81	3.375	0.99963	0.00036906	0.00073812	0.0088688	TRUE
ALDOA_8	ALDOA	86.17	111.17	76.752	137.16	133.26	111.79	86.17	133.26	0.62308	356.88	334.68	2.5738	0.99497	0.0050294	0.010059	0.075026	TRUE
ALDOA_9	ALDOA	9.1508	33.515	9.4464	41.668	34.647	20.406	9.4464	34.647	1.7708	289.69	32.808	4.3996	0.99999	5.7055e-06	1.1411e-05	0.00021828	TRUE
ALG11_1	ALG11	286.73	340.87	236.16	289.94	302.94	300.76	286.73	300.76	0.068701	2744.3	1185.7	0.40753	0.65819	0.34181	0.68362	0.88737	TRUE
ALG11_10	ALG11	16.777	19.618	7.0848	17.362	10.66	31.052	16.777	17.362	0.046721	51.004	59.957	0.075564	0.5229	0.4771	0.9542	0.98869	TRUE
ALG11_11	ALG11	59.48	48.229	63.763	50.349	93.279	87.832	59.48	87.832	0.55462	72.471	226.65	1.8832	0.97016	0.029836	0.059673	0.25898	TRUE
ALG11_12	ALG11	40.416	31.063	22.435	20.834	29.316	62.991	31.063	29.316	-0.080795	80.962	114.51	0.16584	0.43414	0.56586	0.86828	0.95893	FALSE
ALG11_13	ALG11	36.603	67.847	63.763	38.196	53.302	45.247	63.763	45.247	-0.48581	377.16	243.84	1.1859	0.11784	0.88216	0.23568	0.56788	FALSE
ALG11_14	ALG11	21.352	31.88	10.627	34.723	31.981	49.683	21.352	34.723	0.67646	112.93	77.238	1.5215	0.93544	0.06456	0.12912	0.40904	TRUE
ALG11_15	ALG11	193.69	222.34	226.71	206.6	244.3	180.99	222.34	206.6	-0.10543	419.96	907.23	0.52254	0.30065	0.69935	0.60129	0.8422	FALSE
ALG11_2	ALG11	13.726	6.5395	18.893	17.362	35.535	31.052	13.726	31.052	1.122	39.171	48.566	2.4861	0.99338	0.0066191	0.013238	0.092252	TRUE
ALG11_3	ALG11	113.62	138.96	161.77	166.67	123.48	145.5	138.96	145.5	0.065844	581.12	553.26	0.27787	0.60944	0.39056	0.78111	0.9287	TRUE
ALG11_4	ALG11	8.3883	18.801	17.712	29.515	41.754	7.9848	17.712	29.515	0.70555	44.058	63.472	1.4815	0.92984	0.070158	0.14032	0.42788	TRUE
ALG11_5	ALG11	116.67	111.17	90.921	142.37	125.26	109.13	111.17	125.26	0.1707	220.17	437.51	0.6736	0.74972	0.25028	0.50057	0.78149	TRUE
ALG11_6	ALG11	86.933	103	116.9	149.31	135.03	191.63	103	149.31	0.5314	225.66	403.74	2.3049	0.98941	0.010585	0.021171	0.13065	TRUE
ALG11_7	ALG11	77.02	80.926	60.221	59.03	83.507	63.878	77.02	63.878	-0.26611	148.73	297.41	0.76203	0.22302	0.77698	0.44604	0.75125	FALSE
ALG11_8	ALG11	122.77	190.46	154.68	119.8	126.15	134.85	154.68	126.15	-0.2921	1149.2	619.29	1.1467	0.12576	0.87424	0.25152	0.58768	FALSE
ALG11_9	ALG11	178.44	137.33	153.5	201.4	138.59	160.58	153.5	160.58	0.064631	441.75	614.32	0.28561	0.61241	0.38759	0.77518	0.92741	TRUE
ALG5_1	ALG5	51.092	52.316	30.701	74.655	53.302	67.427	51.092	67.427	0.3935	208.66	193.18	1.1752	0.88004	0.11996	0.23992	0.57357	TRUE
ALG5_10	ALG5	120.49	122.62	132.25	147.57	141.25	159.7	122.62	147.57	0.26532	48.671	485	1.1333	0.87146	0.12854	0.25708	0.59234	TRUE
ALG5_11	ALG5	16.777	18.801	31.882	39.932	21.321	42.585	18.801	39.932	1.0476	87.599	67.577	2.5705	0.99487	0.0051347	0.010269	0.075831	TRUE
ALG5_12	ALG5	283.68	207.63	226.71	494.81	422.87	490.62	226.71	490.62	1.1103	1804.5	926	8.6725	1	2.114e-18	4.2279e-18	2.9624e-16	TRUE
ALG5_13	ALG5	51.092	31.063	40.147	116.32	98.61	121.55	40.147	116.32	1.5116	101.16	149.94	6.221	1	2.4717e-10	4.9433e-10	1.8459e-08	TRUE
ALG5_14	ALG5	36.603	36.785	43.689	43.404	81.73	54.119	36.785	54.119	0.54475	23.855	136.77	1.4822	0.9308	0.069201	0.1384	0.42511	TRUE
ALG5_15	ALG5	144.13	83.379	155.87	125	143.92	179.21	144.13	143.92	-0.0020813	1914	574.9	0.0087255	0.49652	0.50348	0.99304	0.99798	FALSE
ALG5_2	ALG5	102.18	107.08	113.36	97.225	157.24	138.4	107.08	138.4	0.3671	31.674	420.6	1.5271	0.93663	0.06337	0.12674	0.4052	TRUE
ALG5_3	ALG5	133.45	155.31	164.13	222.23	188.34	235.99	155.31	222.23	0.51409	277.87	621.94	2.6832	0.99635	0.0036458	0.0072916	0.058672	TRUE
ALG5_4	ALG5	56.43	58.855	46.051	104.17	110.16	124.21	56.43	110.16	0.95273	56.804	214.45	3.6689	0.99988	0.00012179	0.00024359	0.0033869	TRUE
ALG5_5	ALG5	88.458	112.81	110.99	156.25	118.15	162.36	110.99	156.25	0.48967	255.59	436.78	2.1656	0.98483	0.015169	0.030339	0.16847	TRUE
ALG5_6	ALG5	485.76	462.67	551.43	605.92	457.51	538.53	485.76	538.53	0.14849	2423.1	2065.6	1.1611	0.8772	0.1228	0.2456	0.5798	TRUE
ALG5_7	ALG5	150.99	149.59	127.53	246.54	209.66	255.51	149.59	246.54	0.717	244.41	597.86	3.9648	0.99996	3.6723e-05	7.3446e-05	0.0011927	TRUE
ALG5_8	ALG5	97.609	159.4	155.87	140.63	132.37	217.36	155.87	140.63	-0.1474	1703.1	624.27	0.60978	0.271	0.729	0.542	0.80652	FALSE
ALG5_9	ALG5	11.439	11.444	18.893	17.362	18.656	28.39	11.444	18.656	0.6595	27.741	40.127	1.1385	0.86786	0.13214	0.26428	0.59785	TRUE
ALG8_1	ALG8	71.682	70.3	29.52	90.281	71.958	58.555	70.3	71.958	0.033179	832.44	270.19	0.10091	0.54019	0.45981	0.91963	0.9758	TRUE
ALG8_10	ALG8	126.59	98.092	155.87	164.94	218.54	211.15	126.59	211.15	0.73362	834.58	501.54	3.7761	0.99992	7.9655e-05	0.00015931	0.0023767	TRUE
ALG8_11	ALG8	236.4	215.8	212.54	258.69	288.72	253.74	215.8	258.69	0.2604	217.36	879.17	1.4464	0.92596	0.074039	0.14808	0.44278	TRUE
ALG8_12	ALG8	27.453	49.046	47.232	69.447	40.865	42.585	47.232	42.585	-0.14614	197.26	177.87	0.34873	0.36365	0.63635	0.72729	0.90696	FALSE
ALG8_13	ALG8	103.71	102.18	127.53	187.51	171.46	165.91	103.71	171.46	0.71984	284.78	406.67	3.3594	0.99961	0.00039053	0.00078106	0.0092729	TRUE
ALG8_14	ALG8	45.754	53.133	54.317	123.27	78.177	123.32	53.133	123.27	1.1989	27.926	201.3	4.9432	1	3.8427e-07	7.6854e-07	1.7916e-05	TRUE
ALG8_15	ALG8	179.97	143.87	162.95	109.38	135.92	173.89	162.95	135.92	-0.25991	326.83	654.16	1.0568	0.14531	0.85469	0.29061	0.62342	FALSE
ALG8_2	ALG8	51.855	38.42	30.701	74.655	40.865	94.043	38.42	74.655	0.94053	120.04	143.17	3.0284	0.99877	0.0012301	0.0024602	0.024122	TRUE
ALG8_3	ALG8	535.32	450.41	406.19	793.43	600.54	750.57	450.41	750.57	0.73547	4582.9	1907.6	6.8725	1	3.1553e-12	6.3105e-12	2.8936e-10	TRUE
ALG8_4	ALG8	217.33	315.53	221.99	217.02	230.98	206.72	221.99	217.02	-0.032512	4385.8	905.71	0.16511	0.43443	0.56557	0.86886	0.95906	FALSE
ALG8_5	ALG8	271.48	337.6	315.27	223.97	267.4	273.26	315.27	267.4	-0.23678	1208.4	1310.3	1.3225	0.092998	0.907	0.186	0.50276	FALSE
ALG8_6	ALG8	16.777	26.158	49.593	57.293	47.972	55.006	26.158	55.006	1.0442	318.62	95.596	2.9505	0.99841	0.0015921	0.0031842	0.029581	TRUE
ALG8_7	ALG8	799.17	775.75	857.26	619.81	691.16	643.22	799.17	643.22	-0.31277	1961.3	3489.8	2.64	0.0041454	0.99585	0.0082908	0.064951	FALSE
ALG8_8	ALG8	29.74	38.42	38.966	34.723	39.088	62.991	38.42	39.088	0.024277	37.814	143.17	0.055907	0.52198	0.47802	0.95605	0.98936	TRUE
ALG8_9	ALG8	162.43	127.52	129.89	397.58	290.5	305.2	129.89	305.2	1.2261	532.23	515.31	7.7227	1	5.6956e-15	1.1391e-14	6.7015e-13	TRUE
ALPI_1	ALPI	187.59	185.56	247.97	171.88	159.91	212.93	187.59	171.88	-0.1255	1824.6	758.65	0.57044	0.28419	0.71581	0.56838	0.82228	FALSE
ALPI_10	ALPI	231.06	241.96	183.02	192.71	228.31	173.89	231.06	192.71	-0.26056	1213.1	944.7	1.2475	0.1061	0.8939	0.2122	0.53799	FALSE
ALPI_11	ALPI	272.24	214.17	349.52	283	274.51	209.38	272.24	274.51	0.011936	4672	1122.7	0.067746	0.52701	0.47299	0.94599	0.98591	TRUE
ALPI_12	ALPI	116.67	160.22	89.741	112.85	117.27	93.156	116.67	112.85	-0.047643	1310.7	460.31	0.17817	0.4293	0.5707	0.85859	0.95666	FALSE
ALPI_13	ALPI	162.43	139.78	199.55	187.51	223.87	187.2	162.43	187.51	0.20596	945.63	651.95	0.98218	0.83699	0.16301	0.32601	0.65665	TRUE
ALPI_14	ALPI	654.29	666.21	576.23	607.66	590.77	751.46	654.29	607.66	-0.10649	3117.5	2826.7	0.877	0.19024	0.80976	0.38048	0.70057	FALSE
ALPI_15	ALPI	212.76	241.96	242.06	295.15	282.5	209.38	241.96	282.5	0.22264	426.44	991.67	1.2874	0.90103	0.098975	0.19795	0.51992	TRUE
ALPI_2	ALPI	613.11	641.69	623.46	621.55	614.75	613.94	623.46	614.75	-0.020254	219.72	2686.6	0.16796	0.43331	0.56669	0.86662	0.95888	FALSE
ALPI_3	ALPI	282.91	242.78	247.97	274.31	304.71	217.36	247.97	274.31	0.14512	624.09	1017.6	0.82593	0.79558	0.20442	0.40884	0.72472	TRUE
ALPI_4	ALPI	334.01	350.68	302.28	303.83	294.94	386.82	334.01	303.83	-0.13619	642.16	1392.4	0.80872	0.20934	0.79066	0.41868	0.73155	FALSE
ALPI_5	ALPI	244.79	232.97	194.83	230.91	208.77	189.86	232.97	208.77	-0.15753	797.06	952.92	0.784	0.21652	0.78348	0.43304	0.74113	FALSE
ALPI_6	ALPI	372.9	350.68	394.39	388.9	320.7	335.36	372.9	335.36	-0.15263	477.68	1563.6	0.94929	0.17124	0.82876	0.34247	0.66962	FALSE
ALPI_7	ALPI	170.82	185.56	183.02	246.54	126.15	180.99	183.02	180.99	-0.016046	77.726	739.22	0.074864	0.47016	0.52984	0.94032	0.98401	FALSE
ALPI_8	ALPI	1194.2	1392.9	1256.4	1163.2	1364.5	1200.4	1256.4	1200.4	-0.065718	11256	5621.4	0.74679	0.2276	0.7724	0.45519	0.75564	FALSE
ALPI_9	ALPI	440	416.08	488.85	402.79	456.62	474.65	440	456.62	0.053375	1479.3	1861.2	0.38527	0.64998	0.35002	0.70004	0.89453	TRUE
ANAPC1_1	ANAPC1	3.0503	9.8092	8.2656	26.042	2.6651	0	8.2656	2.6651	-1.338	14.791	28.518	1.3291	0.091907	0.90809	0.18381	0.49987	FALSE
ANAPC1_10	ANAPC1	26.69	13.896	17.712	34.723	23.986	20.406	17.712	23.986	0.41717	47.582	63.472	0.78752	0.78165	0.21835	0.4367	0.74365	TRUE
ANAPC1_11	ANAPC1	62.531	57.221	72.029	52.085	69.293	84.284	62.531	69.293	0.14593	59.203	238.89	0.43753	0.66913	0.33087	0.66175	0.87587	TRUE
ANAPC1_12	ANAPC1	32.028	31.88	33.062	36.459	34.647	32.826	32.028	34.647	0.11008	0.54587	118.25	0.24081	0.59449	0.40551	0.81101	0.93805	TRUE
ANAPC1_13	ANAPC1	45.754	46.594	61.401	86.808	31.981	45.247	46.594	45.247	-0.041417	109.98	175.34	0.10201	0.45937	0.54063	0.91875	0.97566	FALSE
ANAPC1_14	ANAPC1	94.559	144.69	144.06	156.25	160.8	135.74	144.06	156.25	0.11648	1225.2	574.61	0.50885	0.69457	0.30543	0.61085	0.84717	TRUE
ANAPC1_15	ANAPC1	221.91	195.37	179.48	215.28	157.24	226.23	195.37	215.28	0.13938	478.39	791.77	0.70783	0.76047	0.23953	0.47905	0.76946	TRUE
ANAPC1_2	ANAPC1	145.65	218.26	212.54	170.14	224.76	243.09	212.54	224.76	0.080252	2253.6	865.19	0.41529	0.66103	0.33897	0.67793	0.88405	TRUE
ANAPC1_3	ANAPC1	4.5754	13.079	10.627	6.9447	11.549	10.646	10.627	10.646	0.0023785	21.318	37.125	0.0031486	0.48017	0.51983	0.96034	0.99068	TRUE
ANAPC1_4	ANAPC1	4.5754	0	8.2656	6.9447	7.9954	11.534	4.5754	7.9954	0.6901	17.276	15.335	0.87333	0.78235	0.21765	0.43529	0.74221	TRUE
ANAPC1_5	ANAPC1	39.654	22.888	44.87	32.987	47.972	39.924	39.654	39.924	0.0095554	154.15	148	0.022206	0.50858	0.49142	0.98283	0.99544	TRUE
ANAPC1_6	ANAPC1	281.39	371.12	286.93	333.34	340.25	268.82	286.93	333.34	0.2156	3558.7	1186.6	1.3473	0.91106	0.088941	0.17788	0.49159	TRUE
ANAPC1_7	ANAPC1	77.782	49.864	61.401	57.293	53.302	71.863	61.401	57.293	-0.098244	200.73	234.35	0.26839	0.3942	0.6058	0.7884	0.93066	FALSE
ANAPC1_8	ANAPC1	3.8129	21.253	10.627	12.153	16.879	11.534	10.627	12.153	0.17791	79.675	37.125	0.25045	0.58192	0.41808	0.83616	0.94783	TRUE
ANAPC1_9	ANAPC1	254.7	241.96	196.01	213.55	259.41	264.38	241.96	259.41	0.10003	1136.8	991.67	0.55394	0.71019	0.28981	0.57962	0.82864	TRUE
ANKFN1_1	ANKFN1	180.73	164.3	127.53	229.17	106.6	78.073	164.3	106.6	-0.61938	811.22	659.88	2.2462	0.012347	0.98765	0.024694	0.14596	FALSE
ANKFN1_10	ANKFN1	48.805	61.308	31.882	79.864	24.874	39.037	48.805	39.037	-0.31496	221.36	184.1	0.72031	0.23567	0.76433	0.47134	0.76612	FALSE
ANKFN1_11	ANKFN1	268.42	205.18	225.53	329.87	337.58	367.3	225.53	337.58	0.57979	1127.1	920.93	3.6923	0.99989	0.00011111	0.00022222	0.0031423	TRUE
ANKFN1_12	ANKFN1	73.969	107.9	95.645	67.71	95.944	116.22	95.645	95.944	0.0044699	310.03	373.48	0.015518	0.50619	0.49381	0.98762	0.99689	TRUE
ANKFN1_13	ANKFN1	284.44	262.4	345.97	406.26	449.52	391.25	284.44	406.26	0.51278	2136.2	1175.7	3.5529	0.99981	0.00019052	0.00038105	0.005029	TRUE
ANKFN1_14	ANKFN1	116.67	103.81	142.88	137.16	156.35	122.43	116.67	137.16	0.23152	425.98	460.31	0.95474	0.83015	0.16985	0.33971	0.66743	TRUE
ANKFN1_15	ANKFN1	347.73	409.54	316.45	496.54	512.59	515.46	347.73	512.59	0.5585	2399	1452.7	4.3254	0.99999	7.6113e-06	1.5223e-05	0.00028295	TRUE
ANKFN1_2	ANKFN1	89.983	64.577	72.029	41.668	124.37	98.479	72.029	98.479	0.44593	188.95	277.18	1.5887	0.94394	0.056062	0.11212	0.37973	TRUE
ANKFN1_3	ANKFN1	125.06	140.6	139.33	100.7	118.15	92.268	139.33	100.7	-0.46458	102.65	554.81	1.6403	0.050471	0.94953	0.10094	0.35684	FALSE
ANKFN1_4	ANKFN1	87.696	91.553	87.379	98.961	66.628	108.24	87.696	98.961	0.17251	7.4895	340.91	0.61016	0.72912	0.27088	0.54176	0.80649	TRUE
ANKFN1_5	ANKFN1	395.77	495.37	440.44	543.42	511.7	409	440.44	511.7	0.21592	2506	1863.1	1.6511	0.95064	0.049363	0.098726	0.3512	TRUE
ANKFN1_6	ANKFN1	269.19	293.46	223.17	232.65	268.29	263.5	269.19	263.5	-0.030708	1353.3	1109.5	0.17083	0.43218	0.56782	0.86436	0.95884	FALSE
ANKFN1_7	ANKFN1	39.654	37.602	29.52	46.876	52.414	41.698	37.602	46.876	0.31064	34.765	139.97	0.78392	0.7833	0.2167	0.43341	0.74129	TRUE
ANKFN1_8	ANKFN1	7.6257	25.341	16.531	24.306	24.874	22.18	16.531	24.306	0.52958	78.456	59.036	1.0119	0.84173	0.15827	0.31655	0.64803	TRUE
ANKFN1_9	ANKFN1	254.7	191.28	177.12	274.31	266.51	171.23	191.28	266.51	0.47639	2111.2	774.35	2.7035	0.99657	0.0034302	0.0068604	0.055705	TRUE
ANKS6_1	ANKS6	208.18	228.06	229.07	241.33	249.63	274.14	228.06	249.63	0.12982	198.18	931.82	0.70656	0.76008	0.23992	0.47984	0.76996	TRUE
ANKS6_10	ANKS6	619.97	510.08	605.75	730.93	588.99	648.54	605.75	648.54	0.09832	4677.3	2606.3	0.83821	0.79904	0.20096	0.40192	0.71753	TRUE
ANKS6_11	ANKS6	402.64	428.34	402.65	470.5	501.93	495.06	402.65	495.06	0.29739	329.87	1695.2	2.2443	0.98759	0.012407	0.024814	0.14633	TRUE
ANKS6_12	ANKS6	35.078	33.515	44.87	48.613	44.419	51.457	35.078	48.613	0.45958	49.164	130.11	1.1865	0.88217	0.11783	0.23566	0.56788	TRUE
ANKS6_13	ANKS6	51.092	127.52	64.944	93.753	87.061	66.54	64.944	87.061	0.41726	2053.8	248.59	1.4028	0.91965	0.080346	0.16069	0.46439	TRUE
ANKS6_14	ANKS6	287.49	223.16	350.7	270.84	325.14	389.48	287.49	325.14	0.177	4066.7	1189	1.092	0.86259	0.13741	0.27481	0.60929	TRUE
ANKS6_15	ANKS6	205.89	220.71	281.03	298.62	320.7	278.58	220.71	298.62	0.43448	1929.1	900.21	2.5968	0.9953	0.004705	0.00941	0.071354	TRUE
ANKS6_2	ANKS6	238.68	201.91	211.36	309.04	362.46	319.39	211.36	319.39	0.5933	417.95	860.14	3.6834	0.99988	0.00011506	0.00023011	0.0032211	TRUE
ANKS6_3	ANKS6	39.654	59.673	36.605	71.183	66.628	88.72	39.654	71.183	0.82827	205.03	148	2.5916	0.99522	0.0047787	0.0095574	0.072111	TRUE
ANKS6_4	ANKS6	175.39	194.55	153.5	227.44	221.21	241.32	175.39	227.44	0.37302	423.06	706.82	1.9577	0.97487	0.025135	0.050269	0.23424	TRUE
ANKS6_5	ANKS6	207.42	207.63	239.7	248.27	230.09	323.83	207.63	248.27	0.25678	514.35	844.15	1.3989	0.91907	0.080928	0.16186	0.46556	TRUE
ANKS6_6	ANKS6	196.74	183.92	245.61	234.38	291.39	212.93	196.74	234.38	0.25138	1275.9	797.64	1.3327	0.90869	0.091313	0.18263	0.4987	TRUE
ANKS6_7	ANKS6	266.14	223.98	233.8	293.41	296.72	235.99	233.8	293.41	0.32642	571.14	956.49	1.9276	0.97305	0.026954	0.053908	0.24325	TRUE
ANKS6_8	ANKS6	211.23	174.93	200.74	284.73	217.65	251.08	200.74	251.08	0.3214	388.01	814.68	1.7637	0.96111	0.03889	0.07778	0.30453	TRUE
ANKS6_9	ANKS6	411.03	344.96	315.27	383.69	384.67	321.16	344.96	383.69	0.15311	2623.1	1440.5	1.0206	0.84627	0.15373	0.30746	0.64231	TRUE
ANKZF1_1	ANKZF1	282.91	241.96	309.37	229.17	237.2	250.19	282.91	237.2	-0.2533	1188.5	1169.1	1.3371	0.090597	0.9094	0.18119	0.49645	FALSE
ANKZF1_10	ANKZF1	382.81	443.05	399.11	420.15	434.41	424.97	399.11	424.97	0.090348	1098.3	1679.5	0.63096	0.73597	0.26403	0.52807	0.79812	TRUE
ANKZF1_11	ANKZF1	384.34	422.61	357.78	375.01	430.86	322.05	384.34	375.01	-0.035337	1085.2	1614.1	0.23207	0.40824	0.59176	0.81648	0.94073	FALSE
ANKZF1_12	ANKZF1	235.63	242.78	256.23	218.76	239.86	220.02	242.78	220.02	-0.14136	116.03	995.2	0.72128	0.23537	0.76463	0.47074	0.76583	FALSE
ANKZF1_13	ANKZF1	232.58	256.68	203.1	263.9	206.99	215.59	232.58	215.59	-0.10898	724.93	951.26	0.55104	0.2908	0.7092	0.58161	0.82984	FALSE
ANKZF1_14	ANKZF1	191.41	254.22	259.78	314.25	200.77	225.35	254.22	225.35	-0.17322	1988.4	1044.6	0.89339	0.18583	0.81417	0.37165	0.69348	FALSE
ANKZF1_15	ANKZF1	321.8	329.43	307.01	326.4	386.44	319.39	321.8	326.4	0.020389	138.53	1338.9	0.12556	0.54996	0.45004	0.90008	0.97032	TRUE
ANKZF1_2	ANKZF1	286.73	264.85	310.55	251.74	293.16	261.72	286.73	261.72	-0.13116	523.07	1185.7	0.72614	0.23388	0.76612	0.46775	0.76419	FALSE
ANKZF1_3	ANKZF1	165.48	152.86	201.92	197.92	108.38	146.39	165.48	146.39	-0.17572	743.47	664.84	0.74038	0.22953	0.77047	0.45907	0.75872	FALSE
ANKZF1_4	ANKZF1	51.092	119.35	60.221	43.404	79.065	55.006	60.221	55.006	-0.12843	1789.6	229.62	0.34418	0.36536	0.63464	0.73071	0.90869	FALSE
ANKZF1_5	ANKZF1	50.33	58.038	73.209	55.557	65.74	43.473	58.038	55.557	-0.06193	144.79	220.88	0.16698	0.43369	0.56631	0.86738	0.95888	FALSE
ANKZF1_6	ANKZF1	99.134	128.34	158.23	140.63	78.177	133.97	128.34	133.97	0.061461	873.1	508.84	0.24954	0.59853	0.40147	0.80294	0.93461	TRUE
ANKZF1_7	ANKZF1	548.29	603.27	477.04	479.18	520.59	553.61	548.29	520.59	-0.074655	4049.4	2346.5	0.57185	0.28371	0.71629	0.56742	0.82175	FALSE
ANKZF1_8	ANKZF1	908.22	864.03	938.73	871.56	832.41	857.03	908.22	857.03	-0.083601	1441.9	3993.3	0.81006	0.20895	0.79105	0.4179	0.73121	FALSE
ANKZF1_9	ANKZF1	199.03	173.3	213.72	213.55	181.23	141.06	199.03	181.23	-0.13448	439.07	807.41	0.62652	0.26549	0.73451	0.53097	0.80018	FALSE
ANXA13_1	ANXA13	417.13	399.73	370.77	442.72	306.49	343.34	399.73	343.34	-0.21876	570.61	1682.2	1.3747	0.08462	0.91538	0.16924	0.4783	FALSE
ANXA13_10	ANXA13	123.54	150.41	119.26	102.43	79.954	91.381	123.54	91.381	-0.4309	370.19	488.84	1.4544	0.072924	0.92708	0.14585	0.43758	FALSE
ANXA13_11	ANXA13	448.39	379.29	426.27	343.76	258.52	255.51	426.27	258.52	-0.71931	1348.1	1800.1	3.9538	3.8453e-05	0.99996	7.6905e-05	0.0012408	FALSE
ANXA13_12	ANXA13	339.34	365.39	336.53	246.54	322.48	251.96	339.34	251.96	-0.42806	343.28	1415.8	2.3223	0.010109	0.98989	0.020219	0.12659	FALSE
ANXA13_13	ANXA13	413.31	367.85	371.95	354.18	350.91	307.86	371.95	350.91	-0.083788	863.84	1559.4	0.53288	0.29706	0.70294	0.59411	0.83802	FALSE
ANXA13_14	ANXA13	364.51	255.86	286.93	269.11	254.08	205.83	286.93	254.08	-0.17481	3491.8	1186.6	0.95389	0.17007	0.82993	0.34014	0.66764	FALSE
ANXA13_15	ANXA13	153.28	119.35	116.9	118.06	95.944	90.494	119.35	95.944	-0.31196	578.65	471.41	1.0778	0.14056	0.85944	0.28112	0.6161	FALSE
ANXA13_2	ANXA13	220.38	227.25	191.29	163.2	161.68	198.73	220.38	163.2	-0.43109	446.79	898.81	1.9074	0.028236	0.97176	0.056473	0.25047	FALSE
ANXA13_3	ANXA13	147.18	83.379	120.44	69.447	101.27	122.43	120.44	101.27	-0.24781	1044.2	475.96	0.87854	0.18983	0.81017	0.37965	0.69941	FALSE
ANXA13_4	ANXA13	88.458	89.918	108.63	90.281	104.83	138.4	89.918	104.83	0.21909	176.2	350	0.79698	0.78727	0.21273	0.42546	0.73604	TRUE
ANXA13_5	ANXA13	1114.1	1081.5	985.97	678.84	759.56	745.24	1081.5	745.24	-0.5366	5093.4	4799.9	4.853	6.0797e-07	1	1.2159e-06	2.7227e-05	FALSE
ANXA13_6	ANXA13	380.52	335.97	379.04	295.15	310.04	310.52	379.04	310.04	-0.28902	928.58	1590.7	1.7299	0.041827	0.95817	0.083653	0.31789	FALSE
ANXA13_7	ANXA13	468.98	579.56	433.35	371.54	426.42	415.21	468.98	415.21	-0.1753	6748.9	1990.5	1.2053	0.11405	0.88595	0.2281	0.55793	FALSE
ANXA13_8	ANXA13	211.99	142.23	216.09	185.77	241.64	162.36	211.99	185.77	-0.18956	2441.6	862.84	0.89279	0.18599	0.81401	0.37197	0.69367	FALSE
ANXA13_9	ANXA13	80.832	76.839	82.656	107.64	93.279	64.765	80.832	93.279	0.20427	9.6359	312.91	0.70364	0.75917	0.24083	0.48166	0.77091	TRUE
AP2M1_1	AP2M1	138.79	138.96	145.24	215.28	140.36	157.92	138.96	157.92	0.18325	19.695	553.26	0.80593	0.78986	0.21014	0.42028	0.7325	TRUE
AP2M1_10	AP2M1	81.595	93.188	123.98	105.91	111.94	100.25	93.188	105.91	0.18273	541.39	363.4	0.66717	0.74767	0.25233	0.50466	0.78335	TRUE
AP2M1_11	AP2M1	82.358	120.16	110.99	123.27	138.59	125.09	110.99	125.09	0.17107	452.08	436.78	0.67466	0.75005	0.24995	0.49989	0.78148	TRUE
AP2M1_12	AP2M1	355.36	459.4	330.62	454.88	416.65	369.96	355.36	416.65	0.22896	5718.2	1486.2	1.5898	0.94406	0.05594	0.11188	0.37907	TRUE
AP2M1_13	AP2M1	168.53	201.09	270.4	192.71	269.18	265.27	201.09	265.27	0.3979	2932.3	816.2	2.2466	0.98767	0.012334	0.024668	0.14589	TRUE
AP2M1_14	AP2M1	99.897	129.15	106.27	119.8	75.512	138.4	106.27	119.8	0.1713	282.14	417.25	0.66206	0.74604	0.25396	0.50793	0.78558	TRUE
AP2M1_15	AP2M1	91.508	116.08	110.99	92.017	100.39	94.93	110.99	94.93	-0.22338	202.77	436.78	0.76869	0.22104	0.77896	0.44208	0.74766	FALSE
AP2M1_2	AP2M1	192.17	144.69	187.75	229.17	154.58	158.81	187.75	158.81	-0.24011	936.87	759.31	1.0502	0.14682	0.85318	0.29363	0.62663	FALSE
AP2M1_3	AP2M1	247.84	241.96	250.33	227.44	282.5	266.16	247.84	266.16	0.10251	20.362	1017	0.57457	0.71721	0.28279	0.56558	0.82071	TRUE
AP2M1_4	AP2M1	250.12	333.51	318.82	315.98	265.62	283.9	318.82	283.9	-0.16677	2467.3	1325.8	0.95883	0.16882	0.83118	0.33764	0.66652	FALSE
AP2M1_5	AP2M1	84.645	101.36	105.09	128.48	95.056	121.55	101.36	121.55	0.25964	146.68	397	1.013	0.84447	0.15553	0.31106	0.64424	TRUE
AP2M1_6	AP2M1	692.41	731.61	690.77	817.73	731.13	720.4	692.41	731.13	0.078387	769.36	3000.5	0.70683	0.76016	0.23984	0.47967	0.76994	TRUE
AP2M1_7	AP2M1	118.96	148.77	142.88	119.8	141.25	98.479	142.88	119.8	-0.25226	303.36	569.66	0.96704	0.16676	0.83324	0.33352	0.66226	FALSE
AP2M1_8	AP2M1	100.66	97.275	157.05	126.74	136.81	120.66	100.66	126.74	0.32947	1595.5	394.1	1.3138	0.90554	0.094464	0.18893	0.50662	TRUE
AP2M1_9	AP2M1	254.7	326.97	271.58	220.49	271.84	285.68	271.58	271.84	0.0013718	1676.7	1119.9	0.0077488	0.50309	0.49691	0.99382	0.99822	TRUE
APBA1_1	APBA1	131.16	143.05	118.08	206.6	139.47	146.39	131.16	146.39	0.1573	156.25	520.63	0.66727	0.7477	0.2523	0.5046	0.78335	TRUE
APBA1_10	APBA1	449.15	592.64	501.84	522.59	512.59	566.03	501.84	522.59	0.058331	5510.4	2137.6	0.44874	0.67319	0.32681	0.65362	0.87082	TRUE
APBA1_11	APBA1	327.14	299.18	260.96	263.9	320.7	295.44	299.18	295.44	-0.018114	1121.5	1240	0.10637	0.45765	0.54235	0.91529	0.97444	FALSE
APBA1_12	APBA1	436.19	406.27	451.06	383.69	378.45	335.36	436.19	378.45	-0.20436	558.35	1844.2	1.3446	0.089378	0.91062	0.17876	0.49226	FALSE
APBA1_13	APBA1	338.58	406.27	364.87	404.53	501.04	387.7	364.87	404.53	0.14848	1202.4	1528.1	1.0146	0.84484	0.15516	0.31032	0.64386	TRUE
APBA1_14	APBA1	548.29	578.75	547.89	598.98	566.78	637.01	548.29	598.98	0.12734	463.89	2346.5	1.0464	0.85231	0.14769	0.29537	0.62822	TRUE
APBA1_15	APBA1	196.74	232.97	238.52	324.66	285.17	233.33	232.97	285.17	0.29054	671.58	952.92	1.691	0.95458	0.045423	0.090846	0.33556	TRUE
APBA1_2	APBA1	167.77	179.84	145.24	246.54	234.53	134.85	167.77	234.53	0.4809	326.59	674.52	2.5707	0.99493	0.0050744	0.010149	0.075306	TRUE
APBA1_3	APBA1	55.668	77.656	62.582	100.7	94.168	69.201	62.582	94.168	0.58185	137.52	239.09	2.0427	0.97946	0.020542	0.041084	0.20662	TRUE
APBA1_4	APBA1	289.01	279.56	302.28	378.48	342.02	387.7	289.01	378.48	0.38792	132.7	1195.6	2.5875	0.99517	0.0048341	0.0096682	0.072772	TRUE
APBA1_5	APBA1	343.16	551.77	447.52	526.06	610.31	475.54	447.52	526.06	0.23278	10880	1894.7	1.8043	0.9644	0.035595	0.07119	0.28826	TRUE
APBA1_6	APBA1	395.77	420.98	276.31	491.33	461.07	469.33	395.77	469.33	0.24535	7453.9	1664.7	1.8027	0.96428	0.035717	0.071434	0.28889	TRUE
APBA1_7	APBA1	110.57	109.54	100.37	163.2	133.26	132.19	109.54	133.26	0.28046	42.57	430.74	1.1429	0.87346	0.12654	0.25309	0.58913	TRUE
APBA1_8	APBA1	171.58	145.5	155.87	184.03	165.24	163.24	155.87	165.24	0.083722	177.13	624.27	0.37512	0.64621	0.35379	0.70757	0.89775	TRUE
APBA1_9	APBA1	197.51	219.07	168.85	213.55	188.34	165.91	197.51	188.34	-0.068237	643.04	800.9	0.32404	0.37295	0.62705	0.74591	0.91516	FALSE
APOBEC3F_1	APOBEC3F	236.4	205.99	250.33	283	211.43	255.51	236.4	255.51	0.11173	559.22	967.68	0.6145	0.73056	0.26944	0.53888	0.80516	TRUE
APOBEC3F_10	APOBEC3F	146.41	164.3	172.4	156.25	111.05	172.12	164.3	156.25	-0.072023	192.78	659.88	0.31337	0.377	0.623	0.754	0.91945	FALSE
APOBEC3F_11	APOBEC3F	178.44	201.91	219.63	157.99	130.59	112.67	201.91	130.59	-0.62476	432.33	819.69	2.4909	0.0063704	0.99363	0.012741	0.089373	FALSE
APOBEC3F_12	APOBEC3F	655.81	660.49	651.8	480.92	608.54	677.82	655.81	608.54	-0.10777	18.987	2833.6	0.88808	0.18725	0.81275	0.3745	0.69557	FALSE
APOBEC3F_13	APOBEC3F	187.59	153.68	174.76	137.16	123.48	165.02	174.76	137.16	-0.34728	304.54	704.13	1.417	0.078241	0.92176	0.15648	0.45665	FALSE
APOBEC3F_14	APOBEC3F	249.36	207.63	245.61	163.2	140.36	235.11	245.61	163.2	-0.58676	728.17	1007.4	2.5963	0.0047114	0.99529	0.0094228	0.071398	FALSE
APOBEC3F_15	APOBEC3F	203.61	282.83	289.3	236.12	226.54	234.22	282.83	234.22	-0.27103	3159.3	1168.7	1.422	0.077515	0.92249	0.15503	0.45473	FALSE
APOBEC3F_2	APOBEC3F	286.73	371.12	321.18	260.42	262.96	292.77	321.18	262.96	-0.28754	1840.4	1336.1	1.5927	0.055614	0.94439	0.11123	0.37766	FALSE
APOBEC3F_3	APOBEC3F	350.78	296.73	283.39	298.62	277.17	200.51	296.73	277.17	-0.098021	1549.8	1229.3	0.55779	0.28849	0.71151	0.57699	0.82762	FALSE
APOBEC3F_4	APOBEC3F	167	146.32	186.57	109.38	143.92	99.366	167	109.38	-0.60603	405.22	671.29	2.2241	0.013071	0.98693	0.026143	0.15165	FALSE
APOBEC3F_5	APOBEC3F	253.94	223.16	334.17	237.85	220.32	226.23	253.94	226.23	-0.16595	3692	1043.4	0.85757	0.19556	0.80444	0.39113	0.70831	FALSE
APOBEC3F_6	APOBEC3F	221.15	177.38	181.84	135.42	190.11	176.55	181.84	176.55	-0.042361	782.3	734.2	0.19525	0.4226	0.5774	0.84519	0.9512	FALSE
APOBEC3F_7	APOBEC3F	61.006	68.665	41.328	59.03	56.856	83.396	61.006	59.03	-0.046724	222.94	232.77	0.12956	0.44846	0.55154	0.89691	0.96975	FALSE
APOBEC3F_8	APOBEC3F	290.54	228.88	291.66	241.33	292.28	241.32	290.54	241.33	-0.26674	1901.4	1202.3	1.4193	0.077908	0.92209	0.15582	0.45586	FALSE
APOBEC3F_9	APOBEC3F	134.21	78.474	90.921	109.38	104.83	76.299	90.921	104.83	0.20325	1014.5	354.11	0.73903	0.77005	0.22995	0.45989	0.75892	TRUE
APRT_1	APRT	260.04	249.32	214.9	284.73	247.86	238.66	249.32	247.86	-0.0084496	649.58	1023.4	0.045693	0.48178	0.51822	0.96355	0.99165	FALSE
APRT_10	APRT	48.042	87.466	56.678	39.932	47.084	46.134	56.678	46.134	-0.29125	511.23	215.44	0.7185	0.23622	0.76378	0.47245	0.76672	FALSE
APRT_11	APRT	169.29	214.99	110.99	159.73	127.04	164.13	169.29	159.73	-0.083385	2743.2	680.97	0.36648	0.357	0.643	0.71401	0.90142	FALSE
APRT_12	APRT	433.14	446.32	448.7	421.89	453.96	475.54	446.32	453.96	0.024429	89.698	1889.4	0.17574	0.56975	0.43025	0.8605	0.95739	TRUE
APRT_13	APRT	517.79	348.23	445.16	409.74	413.09	426.74	445.16	413.09	-0.1076	7335.1	1884.2	0.73873	0.23003	0.76997	0.46007	0.75892	FALSE
APRT_14	APRT	515.5	414.44	438.08	475.71	393.55	389.48	438.08	393.55	-0.15426	3276.4	1852.6	1.0345	0.15046	0.84954	0.30092	0.63535	FALSE
APRT_15	APRT	334.77	330.24	285.75	298.62	376.67	389.48	330.24	376.67	0.18923	999.99	1375.9	1.2516	0.89465	0.10535	0.2107	0.5367	TRUE
APRT_2	APRT	411.03	416.08	413.28	430.57	417.54	385.04	413.28	417.54	0.014749	6.4487	1742.4	0.10199	0.54062	0.45938	0.91877	0.97566	TRUE
APRT_3	APRT	253.94	251.77	199.55	222.23	239.86	275.03	251.77	239.86	-0.069627	1365.6	1034	0.37036	0.35556	0.64444	0.71111	0.89969	FALSE
APRT_4	APRT	67.869	97.275	63.763	81.6	71.958	73.637	67.869	73.637	0.11605	440.79	260.37	0.35749	0.63963	0.36037	0.72073	0.90395	TRUE
APRT_5	APRT	277.58	286.92	317.63	276.05	267.4	233.33	286.92	267.4	-0.10128	515.34	1186.5	0.56667	0.28547	0.71453	0.57094	0.82378	FALSE
APRT_6	APRT	442.29	441.42	567.96	347.23	453.96	500.38	442.29	453.96	0.037483	7897.1	1871.4	0.26973	0.60631	0.39369	0.78737	0.93019	TRUE
APRT_7	APRT	81.595	73.569	67.305	71.183	97.721	65.653	73.569	71.183	-0.046927	51.825	283.42	0.14177	0.44363	0.55637	0.88726	0.9666	FALSE
APRT_8	APRT	514.74	482.29	562.06	447.93	645.85	456.91	514.74	456.91	-0.17158	1646.2	2195.5	1.2342	0.10857	0.89143	0.21714	0.54435	FALSE
APRT_9	APRT	228.77	266.48	256.23	159.73	246.08	265.27	256.23	246.08	-0.058099	429.62	1053.3	0.31284	0.3772	0.6228	0.7544	0.91945	FALSE
ARF1_1	ARF1	8.3883	31.063	24.797	8.6808	3.5535	15.082	24.797	8.6808	-1.414	154.25	90.377	1.7432	0.040653	0.95935	0.081306	0.31356	FALSE
ARF1_10	ARF1	44.229	42.507	53.136	34.723	39.088	39.037	44.229	39.037	-0.17593	41.148	166	0.40354	0.34327	0.65673	0.68655	0.88886	FALSE
ARF1_11	ARF1	59.48	62.943	67.305	50.349	53.302	56.781	62.943	53.302	-0.23576	15.51	240.54	0.62162	0.26709	0.73291	0.53419	0.80238	FALSE
ARF1_12	ARF1	67.869	46.594	46.051	52.085	25.763	31.052	46.594	31.052	-0.57037	226.46	175.34	1.1747	0.12006	0.87994	0.24013	0.57373	FALSE
ARF1_13	ARF1	57.193	49.864	37.785	55.557	51.526	38.149	49.864	51.526	0.046389	99.799	188.3	0.12112	0.54814	0.45186	0.90372	0.97073	TRUE
ARF1_14	ARF1	64.056	70.3	24.797	48.613	42.642	34.601	64.056	42.642	-0.57596	790.13	245.02	1.3682	0.08563	0.91437	0.17126	0.48129	FALSE
ARF1_15	ARF1	217.33	200.27	175.94	187.51	140.36	156.15	200.27	156.15	-0.35704	441.59	812.71	1.5478	0.060832	0.93917	0.12166	0.39598	FALSE
ARF1_2	ARF1	60.243	78.474	55.497	55.557	35.535	45.247	60.243	45.247	-0.40519	177.44	229.71	0.98956	0.16119	0.83881	0.32239	0.65358	FALSE
ARF1_3	ARF1	64.818	84.196	92.102	64.238	51.526	43.473	84.196	51.526	-0.69776	219	326.62	1.8077	0.035323	0.96468	0.070646	0.28746	FALSE
ARF1_4	ARF1	29.74	44.142	11.808	29.515	6.2186	15.97	29.74	15.97	-0.85718	264.48	109.39	1.3288	0.091958	0.90804	0.18392	0.49987	FALSE
ARF1_5	ARF1	72.444	90.735	93.283	46.876	79.065	77.186	90.735	77.186	-0.23057	170.53	353.35	0.72081	0.23551	0.76449	0.47103	0.76583	FALSE
ARF1_6	ARF1	78.545	64.577	77.933	86.808	55.968	39.924	77.933	55.968	-0.47048	89.366	301.12	1.2658	0.10279	0.89721	0.20558	0.52896	FALSE
ARF1_7	ARF1	87.696	138.96	112.18	97.225	69.293	99.366	112.18	97.225	-0.2044	658.45	441.66	0.71139	0.23842	0.76158	0.47684	0.76857	FALSE
ARF1_8	ARF1	51.855	29.428	33.062	27.779	27.54	28.39	33.062	27.779	-0.24318	183.18	122.27	0.48052	0.31543	0.68457	0.63086	0.85962	FALSE
ARF1_9	ARF1	102.18	113.62	139.33	102.43	55.968	97.592	113.62	97.592	-0.21737	395.94	447.66	0.75773	0.22431	0.77569	0.44861	0.75304	FALSE
ARF5_1	ARF5	571.93	623.7	546.71	500.02	511.7	652.98	571.93	511.7	-0.16023	1658.4	2453.2	1.2159	0.11201	0.88799	0.22402	0.55347	FALSE
ARF5_10	ARF5	527.7	514.17	533.72	411.47	350.02	431.18	527.7	411.47	-0.35815	109.67	2253.8	2.4482	0.0071784	0.99282	0.014357	0.097952	FALSE
ARF5_11	ARF5	391.96	374.39	349.52	298.62	323.37	377.95	374.39	323.37	-0.21074	463.71	1570.1	1.2875	0.098958	0.90104	0.19792	0.51992	FALSE
ARF5_12	ARF5	287.49	259.94	281.03	289.94	269.18	289.23	281.03	289.23	0.04133	243.15	1160.9	0.24056	0.59505	0.40495	0.8099	0.93748	TRUE
ARF5_13	ARF5	515.5	537.06	501.84	440.99	496.6	537.64	515.5	496.6	-0.053772	325.66	2199	0.40297	0.34349	0.65651	0.68697	0.88886	FALSE
ARF5_14	ARF5	385.86	449.59	486.49	381.96	522.36	396.58	449.59	396.58	-0.18058	2711.5	1903.9	1.215	0.11219	0.88781	0.22438	0.55394	FALSE
ARF5_15	ARF5	415.6	416.89	418	347.23	378.45	382.38	416.89	378.45	-0.13923	1.4495	1758.4	0.91682	0.17962	0.82038	0.35924	0.68361	FALSE
ARF5_2	ARF5	503.3	449.59	422.73	421.89	433.53	425.85	449.59	425.85	-0.078073	1803.1	1903.9	0.54398	0.29323	0.70677	0.58646	0.83306	FALSE
ARF5_3	ARF5	189.12	167.57	225.53	232.65	206.99	193.41	189.12	206.99	0.12963	895.06	765.14	0.64617	0.74091	0.25909	0.51817	0.79267	TRUE
ARF5_4	ARF5	410.26	367.85	405.01	378.48	399.77	413.43	405.01	399.77	-0.018758	704.46	1705.7	0.12699	0.44947	0.55053	0.89895	0.96987	FALSE
ARF5_5	ARF5	188.35	193.73	252.69	256.95	192.78	188.97	193.73	192.78	-0.0070948	1752.5	784.8	0.0341	0.4864	0.5136	0.9728	0.9938	FALSE
ARF5_6	ARF5	294.35	338.42	282.21	269.11	286.94	211.15	294.35	269.11	-0.12891	1044.6	1218.9	0.72313	0.2348	0.7652	0.4696	0.76534	FALSE
ARF5_7	ARF5	263.85	254.22	205.46	171.88	172.34	267.05	254.22	172.34	-0.55811	1235.3	1044.6	2.5333	0.0056498	0.99435	0.0113	0.081792	FALSE
ARF5_8	ARF5	580.32	450.41	477.04	510.43	474.39	473.76	477.04	474.39	-0.0080197	5687.5	2026.6	0.058865	0.47653	0.52347	0.95306	0.98831	FALSE
ARF5_9	ARF5	136.5	101.36	135.79	116.32	80.842	77.186	135.79	80.842	-0.74107	592.94	539.98	2.3647	0.0090223	0.99098	0.018045	0.11661	FALSE
ARF6_1	ARF6	209.71	180.65	183.02	1003.5	163.46	207.6	183.02	207.6	0.18088	358.81	739.22	0.90407	0.81702	0.18298	0.36596	0.68863	TRUE
ARF6_10	ARF6	120.49	118.53	101.55	48.613	119.04	80.735	118.53	80.735	-0.54833	146.07	468.01	1.747	0.04032	0.95968	0.08064	0.31176	FALSE
ARF6_11	ARF6	101.42	50.681	49.593	62.502	48.861	53.232	50.681	53.232	0.069502	1287.9	191.55	0.1843	0.57306	0.42694	0.85389	0.95472	TRUE
ARF6_12	ARF6	195.22	150.41	116.9	121.53	54.191	125.09	150.41	121.53	-0.30529	1565.4	601.29	1.1776	0.11947	0.88053	0.23895	0.57223	FALSE
ARF6_13	ARF6	410.26	370.3	416.82	359.39	300.27	340.68	410.26	340.68	-0.2674	820.07	1729	1.6734	0.047129	0.95287	0.094257	0.34292	FALSE
ARF6_14	ARF6	119.72	116.08	67.305	65.974	63.075	74.524	116.08	65.974	-0.80577	1195.9	457.83	2.3415	0.0096024	0.9904	0.019205	0.12183	FALSE
ARF6_15	ARF6	59.48	79.291	82.656	64.238	57.744	27.503	79.291	57.744	-0.4508	201.89	306.64	1.2305	0.10926	0.89074	0.21851	0.54661	FALSE
ARF6_2	ARF6	153.28	104.63	99.187	119.8	72.847	95.817	104.63	95.817	-0.12571	1198	410.48	0.43507	0.33175	0.66825	0.66351	0.87726	FALSE
ARF6_3	ARF6	95.321	42.507	49.593	62.502	63.963	39.924	49.593	62.502	0.32785	1070.6	187.23	0.94339	0.82723	0.17277	0.34553	0.67272	TRUE
ARF6_4	ARF6	114.39	98.092	90.921	71.183	49.749	71.863	98.092	71.183	-0.45712	158.45	383.54	1.374	0.084713	0.91529	0.16943	0.47872	FALSE
ARF6_5	ARF6	279.1	240.33	237.34	159.73	233.64	191.63	240.33	191.63	-0.32512	756.19	984.62	1.5518	0.06036	0.93964	0.12072	0.39383	FALSE
ARF6_6	ARF6	224.96	220.71	245.61	262.16	195.44	234.22	224.96	234.22	0.057953	222.19	918.46	0.3056	0.62004	0.37996	0.75991	0.92204	TRUE
ARF6_7	ARF6	123.54	131.61	106.27	90.281	93.279	102.91	123.54	93.279	-0.40156	181.61	488.84	1.3685	0.085577	0.91442	0.17115	0.48121	FALSE
ARF6_8	ARF6	86.17	95.64	133.43	48.613	107.49	68.314	95.64	68.314	-0.47947	758.88	373.46	1.414	0.078679	0.92132	0.15736	0.45812	FALSE
ARF6_9	ARF6	208.18	201.09	194.83	85.072	127.04	92.268	201.09	92.268	-1.1155	44.732	816.2	3.809	6.9754e-05	0.99993	0.00013951	0.002109	FALSE
ARHGAP26_1	ARHGAP26	274.53	362.94	321.18	302.09	296.72	384.16	321.18	302.09	-0.088092	1960.3	1336.1	0.52209	0.30081	0.69919	0.60161	0.8422	FALSE
ARHGAP26_10	ARHGAP26	122.77	77.656	74.39	109.38	102.16	108.24	77.656	108.24	0.47384	1023.1	300	1.7656	0.96127	0.038729	0.077458	0.30378	TRUE
ARHGAP26_11	ARHGAP26	195.98	226.43	185.39	218.76	201.66	192.52	195.98	201.66	0.041014	519.71	794.39	0.20154	0.57986	0.42014	0.84028	0.94925	TRUE
ARHGAP26_12	ARHGAP26	419.41	314.71	402.65	381.96	444.19	350.44	402.65	381.96	-0.07593	4007.1	1695.2	0.50264	0.30761	0.69239	0.61522	0.85029	FALSE
ARHGAP26_13	ARHGAP26	465.17	519.07	579.77	503.49	453.96	519.9	519.07	503.49	-0.043892	3295	2215	0.33113	0.37027	0.62973	0.74055	0.91239	FALSE
ARHGAP26_14	ARHGAP26	276.05	291.01	299.92	276.05	309.15	219.14	291.01	276.05	-0.075857	151.59	1204.3	0.431	0.33324	0.66676	0.66647	0.87877	FALSE
ARHGAP26_15	ARHGAP26	147.94	152.86	131.07	131.95	102.16	149.05	147.94	131.95	-0.16385	154.42	590.91	0.65779	0.25534	0.74466	0.51067	0.78753	FALSE
ARHGAP26_2	ARHGAP26	48.042	81.744	43.689	69.447	54.191	33.713	48.042	54.191	0.17041	577.37	181.08	0.45695	0.67609	0.32391	0.64782	0.86816	TRUE
ARHGAP26_3	ARHGAP26	250.89	354.77	252.69	298.62	236.31	307.86	252.69	298.62	0.24007	5211.5	1038	1.4256	0.92301	0.076992	0.15398	0.45273	TRUE
ARHGAP26_4	ARHGAP26	77.782	87.466	79.113	57.293	133.26	89.607	79.113	89.607	0.17758	35.767	305.92	0.59995	0.72573	0.27427	0.54854	0.81213	TRUE
ARHGAP26_5	ARHGAP26	358.41	350.68	349.52	324.66	425.53	282.13	350.68	324.66	-0.11088	30.538	1465.6	0.67959	0.24838	0.75162	0.49676	0.7796	FALSE
ARHGAP26_6	ARHGAP26	104.47	61.308	109.81	83.336	90.614	113.56	104.47	90.614	-0.20322	945.85	409.82	0.68455	0.24681	0.75319	0.49363	0.77858	FALSE
ARHGAP26_7	ARHGAP26	552.86	537.06	598.66	508.7	478.83	480.86	552.86	480.86	-0.20092	1173.8	2367.2	1.4799	0.069447	0.93055	0.13889	0.42552	FALSE
ARHGAP26_8	ARHGAP26	122.01	79.291	135.79	170.14	121.71	160.58	122.01	160.58	0.39348	1007.4	482.49	1.756	0.96045	0.039546	0.079092	0.30794	TRUE
ARHGAP26_9	ARHGAP26	91.508	53.133	93.283	100.7	68.405	69.201	91.508	69.201	-0.39809	737.9	356.51	1.1814	0.11872	0.88128	0.23743	0.57013	FALSE
ARHGEF18_1	ARHGEF18	155.56	128.34	181.84	184.03	220.32	216.48	155.56	216.48	0.4741	715.92	623	2.4404	0.99266	0.0073362	0.014672	0.099725	TRUE
ARHGEF18_10	ARHGEF18	494.91	394.82	428.63	552.1	669.83	466.67	428.63	552.1	0.36445	2767.9	1810.6	2.9017	0.99814	0.0018555	0.0037109	0.033783	TRUE
ARHGEF18_11	ARHGEF18	241.73	169.21	188.93	192.71	124.37	168.57	188.93	168.57	-0.16359	1588.7	764.33	0.73645	0.23073	0.76927	0.46146	0.75968	FALSE
ARHGEF18_12	ARHGEF18	593.28	598.36	602.21	789.96	712.48	741.7	598.36	741.7	0.30934	20.305	2572.8	2.8258	0.99764	0.0023582	0.0047164	0.04102	TRUE
ARHGEF18_13	ARHGEF18	142.6	164.3	133.43	182.3	172.34	199.62	142.6	182.3	0.35212	277.58	568.5	1.6649	0.95203	0.047966	0.095932	0.34678	TRUE
ARHGEF18_14	ARHGEF18	389.67	368.66	449.88	392.37	339.36	451.58	389.67	392.37	0.0099362	2033.3	1637.7	0.066717	0.5266	0.4734	0.94681	0.98615	TRUE
ARHGEF18_15	ARHGEF18	335.53	356.4	358.96	338.55	350.02	415.21	356.4	350.02	-0.025998	221.08	1490.8	0.16531	0.43435	0.56565	0.8687	0.95905	FALSE
ARHGEF18_2	ARHGEF18	95.321	67.03	79.113	46.876	71.958	82.509	79.113	71.958	-0.13497	204.36	305.92	0.40909	0.34124	0.65876	0.68248	0.88646	FALSE
ARHGEF18_3	ARHGEF18	64.818	75.204	88.56	69.447	43.53	84.284	75.204	69.447	-0.11334	143.12	290.04	0.33808	0.36765	0.63235	0.7353	0.91053	FALSE
ARHGEF18_4	ARHGEF18	210.47	243.6	201.92	248.27	263.85	221.8	210.47	248.27	0.23727	585.27	856.31	1.2918	0.90179	0.09821	0.19642	0.51748	TRUE
ARHGEF18_5	ARHGEF18	529.99	570.57	533.72	618.08	597.88	587.32	533.72	597.88	0.16347	685.96	2280.9	1.3433	0.91042	0.089583	0.17917	0.49306	TRUE
ARHGEF18_6	ARHGEF18	161.66	169.21	183.02	182.3	153.69	146.39	169.21	153.69	-0.13794	123.87	680.63	0.59492	0.27595	0.72405	0.5519	0.81411	FALSE
ARHGEF18_7	ARHGEF18	106	125.89	93.283	97.225	111.94	110.01	106	110.01	0.053145	278.59	416.11	0.19682	0.57802	0.42198	0.84396	0.95093	TRUE
ARHGEF18_8	ARHGEF18	744.27	742.23	752.17	727.45	782.66	794.04	744.27	782.66	0.072463	33.267	3237.7	0.67466	0.75006	0.24994	0.49989	0.78148	TRUE
ARHGEF18_9	ARHGEF18	455.25	447.14	473.5	522.59	438.86	602.41	455.25	522.59	0.19859	199.38	1929.2	1.533	0.93736	0.062644	0.12529	0.402	TRUE
ARID1A_1	ARID1A	440	488.83	401.47	477.45	439.75	440.05	440	440.05	0.00015068	1934.3	1861.2	0.0010677	0.50043	0.49957	0.99915	0.99987	TRUE
ARID1A_10	ARID1A	283.68	240.33	297.56	314.25	302.05	280.35	283.68	302.05	0.090221	1036	1172.4	0.53653	0.7042	0.2958	0.59159	0.83623	TRUE
ARID1A_11	ARID1A	99.134	91.553	66.125	97.225	137.7	83.396	91.553	97.225	0.085816	352.04	356.7	0.30034	0.61804	0.38196	0.76392	0.92375	TRUE
ARID1A_12	ARID1A	189.12	125.89	175.94	175.35	129.7	91.381	175.94	129.7	-0.43696	1339.5	709.14	1.7363	0.041259	0.95874	0.082517	0.316	FALSE
ARID1A_13	ARID1A	310.37	242.78	273.94	315.98	190.11	243.09	273.94	243.09	-0.17172	1148.9	1130.1	0.91778	0.17937	0.82063	0.35873	0.68319	FALSE
ARID1A_14	ARID1A	58.718	48.229	93.283	55.557	72.847	43.473	58.718	55.557	-0.078451	652.38	223.6	0.21143	0.41628	0.58372	0.83255	0.94639	FALSE
ARID1A_15	ARID1A	135.74	124.25	147.6	203.13	154.58	134.85	135.74	154.58	0.18622	136.33	539.75	0.81091	0.79129	0.20871	0.41742	0.73098	TRUE
ARID1A_2	ARID1A	93.034	78.474	109.81	52.085	67.516	62.104	93.034	62.104	-0.57545	246.78	362.77	1.6239	0.052196	0.9478	0.10439	0.36358	FALSE
ARID1A_3	ARID1A	41.179	59.673	96.825	53.821	62.186	72.75	59.673	62.186	0.058558	861.17	227.42	0.16666	0.56616	0.43384	0.86767	0.95888	TRUE
ARID1A_4	ARID1A	105.23	130.79	115.72	144.1	177.67	117.11	115.72	144.1	0.31404	168.53	456.35	1.3287	0.90802	0.091976	0.18395	0.49987	TRUE
ARID1A_5	ARID1A	687.08	523.16	639.99	680.58	612.98	558.05	639.99	612.98	-0.062118	7933.4	2761.7	0.51404	0.30361	0.69639	0.60723	0.84524	FALSE
ARID1A_6	ARID1A	632.17	599.18	759.25	536.48	516.15	530.54	632.17	530.54	-0.25241	8619	2726.2	1.9464	0.025802	0.9742	0.051604	0.23662	FALSE
ARID1A_7	ARID1A	97.609	88.283	62.582	67.71	75.512	55.006	88.283	67.71	-0.37786	373.76	343.31	1.1103	0.13343	0.86657	0.26686	0.60121	FALSE
ARID1A_8	ARID1A	215.81	216.62	239.7	251.74	202.55	188.97	216.62	202.55	-0.096438	266.7	882.67	0.47363	0.31788	0.68212	0.63576	0.86175	FALSE
ARID1A_9	ARID1A	423.99	396.46	374.31	473.97	405.1	365.52	396.46	405.1	0.031032	624.2	1667.8	0.21161	0.5838	0.4162	0.83241	0.94639	TRUE
ARNT_1	ARNT	316.47	282.02	252.69	118.06	123.48	102.03	282.02	118.06	-1.2492	1023.4	1165.2	4.8032	7.8075e-07	1	1.5615e-06	3.4287e-05	FALSE
ARNT_10	ARNT	253.17	319.62	258.59	81.6	115.49	104.69	258.59	104.69	-1.2964	1876.6	1063.6	4.7193	1.1835e-06	1	2.367e-06	5.1075e-05	FALSE
ARNT_11	ARNT	147.18	85.013	149.96	112.85	79.065	110.01	147.18	110.01	-0.41659	1936	587.71	1.533	0.062639	0.93736	0.12528	0.402	FALSE
ARNT_12	ARNT	411.03	253.41	358.96	156.25	106.6	114.45	358.96	114.45	-1.6406	6926.4	1502.1	6.3089	1.4053e-10	1	2.8106e-10	1.092e-08	FALSE
ARNT_13	ARNT	97.609	122.62	102.73	38.196	51.526	33.713	102.73	38.196	-1.4041	210.84	402.63	3.2162	0.00064953	0.99935	0.0012991	0.01444	FALSE
ARNT_14	ARNT	338.58	268.12	295.2	173.62	123.48	126.87	295.2	126.87	-1.2119	1307.7	1222.6	4.8142	7.3911e-07	1	1.4782e-06	3.2631e-05	FALSE
ARNT_15	ARNT	193.69	226.43	211.36	125	138.59	122.43	211.36	125	-0.75306	269.62	860.14	2.9446	0.001617	0.99838	0.003234	0.029966	FALSE
ARNT_2	ARNT	268.42	131.61	193.65	88.544	26.651	46.134	193.65	46.134	-2.046	4720.3	784.45	5.2669	6.9363e-08	1	1.3873e-07	3.6657e-06	FALSE
ARNT_3	ARNT	163.19	129.97	164.13	93.753	48.861	80.735	163.19	80.735	-1.0063	552.15	655.17	3.2214	0.00063791	0.99936	0.0012758	0.014233	FALSE
ARNT_4	ARNT	246.31	208.45	216.09	144.1	64.851	107.35	216.09	107.35	-1.0026	485.94	880.38	3.6647	0.00012383	0.99988	0.00024766	0.0034317	FALSE
ARNT_5	ARNT	254.7	359.67	276.31	93.753	95.056	75.412	276.31	93.753	-1.5492	3708.4	1140.4	5.4059	3.2243e-08	1	6.4486e-08	1.7953e-06	FALSE
ARNT_6	ARNT	95.321	143.05	110.99	97.225	90.614	70.976	110.99	90.614	-0.28979	636.64	436.78	0.97519	0.16473	0.83527	0.32946	0.65961	FALSE
ARNT_7	ARNT	318.75	232.97	324.72	135.42	69.293	81.622	318.75	81.622	-1.9524	3697.3	1325.5	6.5133	3.6765e-11	1	7.353e-11	3.0665e-09	FALSE
ARNT_8	ARNT	305.79	239.51	314.09	138.89	135.92	112.67	305.79	135.92	-1.1639	2231.1	1268.8	4.7689	9.263e-07	1	1.8526e-06	4.0465e-05	FALSE
ARNT_9	ARNT	267.66	183.92	142.88	135.42	120.82	102.03	183.92	120.82	-0.60219	4348.5	743.04	2.315	0.010306	0.98969	0.020612	0.12815	FALSE
ARPC3_1	ARPC3	27.453	34.332	17.712	38.196	34.647	23.954	27.453	34.647	0.32521	71.105	100.57	0.71736	0.76269	0.23731	0.47462	0.7678	TRUE
ARPC3_10	ARPC3	199.79	193.73	265.68	246.54	164.35	180.99	199.79	180.99	-0.14187	2188.8	810.66	0.66049	0.25447	0.74553	0.50894	0.78607	FALSE
ARPC3_11	ARPC3	240.97	214.99	302.28	255.22	266.51	280.35	240.97	266.51	0.14476	2217.2	987.4	0.81278	0.79183	0.20817	0.41634	0.72992	TRUE
ARPC3_12	ARPC3	89.221	59.673	51.955	74.655	75.512	57.668	59.673	74.655	0.31839	466.32	227.42	0.99348	0.83976	0.16024	0.32049	0.65185	TRUE
ARPC3_13	ARPC3	217.33	225.61	192.47	177.09	192.78	148.16	217.33	177.09	-0.29393	343.36	885.72	1.3522	0.088152	0.91185	0.1763	0.49016	FALSE
ARPC3_14	ARPC3	100.66	66.212	98.006	93.753	140.36	149.94	98.006	140.36	0.51382	508.94	383.19	2.1638	0.98476	0.015239	0.030478	0.16902	TRUE
ARPC3_15	ARPC3	102.95	92.37	93.283	121.53	107.49	94.043	93.283	107.49	0.20254	47.114	363.79	0.74504	0.77188	0.22812	0.45625	0.75624	TRUE
ARPC3_2	ARPC3	61.006	83.379	74.39	60.766	90.614	88.72	74.39	88.72	0.25105	129.97	286.74	0.84622	0.80128	0.19872	0.39743	0.71434	TRUE
ARPC3_3	ARPC3	137.26	130.79	152.32	125	184.78	182.76	137.26	182.76	0.41043	134.35	546.13	1.947	0.97423	0.025769	0.051539	0.23649	TRUE
ARPC3_4	ARPC3	42.704	39.237	40.147	39.932	49.749	117.11	40.147	49.749	0.30259	3.683	149.94	0.78414	0.78341	0.21659	0.43318	0.74113	TRUE
ARPC3_5	ARPC3	61.006	66.212	47.232	39.932	24.874	31.052	61.006	31.052	-0.95199	108.41	232.77	1.9639	0.024773	0.97523	0.049547	0.23257	FALSE
ARPC3_6	ARPC3	93.796	89.918	56.678	65.974	99.498	124.21	89.918	99.498	0.14453	559.96	350	0.51207	0.6957	0.3043	0.60861	0.84612	TRUE
ARPC3_7	ARPC3	57.955	67.847	83.837	72.919	54.191	58.555	67.847	58.555	-0.20918	176.75	260.29	0.57599	0.28231	0.71769	0.56462	0.82045	FALSE
ARPC3_8	ARPC3	97.609	71.117	67.305	116.32	90.614	103.8	71.117	103.8	0.53925	358.18	273.49	1.9764	0.97595	0.024055	0.04811	0.22902	TRUE
ARPC3_9	ARPC3	60.243	78.474	113.36	90.281	58.633	62.104	78.474	62.104	-0.33276	774.58	303.32	0.93996	0.17362	0.82638	0.34724	0.67426	FALSE
ARPC4_1	ARPC4	24.402	28.61	28.339	72.919	83.507	187.2	28.339	83.507	1.5262	7.7862	103.99	5.41	1	3.1595e-08	6.3191e-08	1.771e-06	TRUE
ARPC4_10	ARPC4	86.933	94.005	60.221	59.03	63.075	57.668	86.933	59.03	-0.55073	381.78	337.79	1.5182	0.06448	0.93552	0.12896	0.40884	FALSE
ARPC4_11	ARPC4	43.467	30.245	41.328	74.655	66.628	92.268	41.328	74.655	0.83783	63.7	154.58	2.6806	0.99632	0.0036766	0.0073533	0.059092	TRUE
ARPC4_12	ARPC4	18.302	17.984	15.35	69.447	58.633	69.201	17.984	69.201	1.8867	3.5176	64.495	6.3776	1	9.1083e-11	1.8217e-10	7.2126e-09	TRUE
ARPC4_13	ARPC4	555.91	511.72	438.08	552.1	574.78	527.88	511.72	552.1	0.10938	3688.2	2182	0.86457	0.80636	0.19364	0.38728	0.70559	TRUE
ARPC4_14	ARPC4	234.87	236.24	201.92	239.59	165.24	220.02	234.87	220.02	-0.093795	543.97	961.11	0.47891	0.316	0.684	0.632	0.86002	FALSE
ARPC4_15	ARPC4	43.467	33.515	20.074	31.251	33.758	31.939	33.515	31.939	-0.06742	139.85	124.03	0.14335	0.44301	0.55699	0.88602	0.9662	FALSE
ARPC4_2	ARPC4	39.654	21.253	16.531	46.876	47.084	64.765	21.253	47.084	1.1115	180.44	76.863	2.9463	0.99838	0.0016206	0.0032411	0.029987	TRUE
ARPC4_3	ARPC4	58.718	62.943	73.209	130.21	109.27	102.91	62.943	109.27	0.78619	61.627	240.54	2.987	0.99859	0.0014085	0.0028169	0.026799	TRUE
ARPC4_4	ARPC4	147.94	168.39	152.32	256.95	280.73	298.99	152.32	280.73	0.87772	138.72	609.35	5.2017	1	9.8748e-08	1.975e-07	5.0892e-06	TRUE
ARPC4_5	ARPC4	67.869	57.221	49.593	126.74	95.056	122.43	57.221	122.43	1.0841	85.779	217.61	4.4207	1	4.919e-06	9.8381e-06	0.00019112	TRUE
ARPC4_6	ARPC4	134.97	141.42	88.56	194.45	140.36	165.91	134.97	165.91	0.29569	1097.9	536.56	1.3353	0.90911	0.090889	0.18178	0.49725	TRUE
ARPC4_7	ARPC4	247.07	228.06	209	283	276.28	327.38	228.06	283	0.31011	362.37	931.82	1.7995	0.96403	0.035972	0.071943	0.29019	TRUE
ARPC4_8	ARPC4	56.43	41.689	51.955	86.808	95.944	117.11	51.955	95.944	0.87239	62.707	196.61	3.1372	0.99915	0.00085289	0.0017058	0.017908	TRUE
ARPC4_9	ARPC4	139.55	136.51	119.26	104.17	138.59	155.26	136.51	138.59	0.021601	153.42	542.99	0.089024	0.53547	0.46453	0.92906	0.97865	TRUE
ARPC4-TTLL3_1	ARPC4-TTLL3	113.62	76.022	114.54	138.89	90.614	89.607	113.62	90.614	-0.32325	707.35	447.66	1.0875	0.13841	0.86159	0.27683	0.61162	FALSE
ARPC4-TTLL3_10	ARPC4-TTLL3	189.12	152.04	154.68	187.51	141.25	157.03	154.68	157.03	0.021608	596.31	619.29	0.094407	0.53761	0.46239	0.92479	0.97702	TRUE
ARPC4-TTLL3_11	ARPC4-TTLL3	514.74	441.42	408.56	428.83	486.83	459.57	441.42	459.57	0.05801	3227.8	1867.5	0.42004	0.66277	0.33723	0.67446	0.8823	TRUE
ARPC4-TTLL3_12	ARPC4-TTLL3	38.891	107.08	31.882	48.613	61.298	68.314	38.891	61.298	0.64311	2349.7	145.02	1.8607	0.96859	0.031414	0.062828	0.26717	TRUE
ARPC4-TTLL3_13	ARPC4-TTLL3	186.83	204.36	120.44	210.08	169.68	167.68	186.83	169.68	-0.13814	2357.4	755.4	0.624	0.26631	0.73369	0.53263	0.80123	FALSE
ARPC4-TTLL3_14	ARPC4-TTLL3	186.07	179.02	168.85	177.09	222.09	188.97	179.02	188.97	0.077646	76.502	722.21	0.3704	0.64446	0.35554	0.71108	0.89969	TRUE
ARPC4-TTLL3_15	ARPC4-TTLL3	469.74	416.08	429.81	402.79	429.97	361.09	429.81	402.79	-0.093445	891.66	1815.8	0.63407	0.26302	0.73698	0.52603	0.79717	FALSE
ARPC4-TTLL3_2	ARPC4-TTLL3	165.48	152.86	160.59	159.73	228.31	196.07	160.59	196.07	0.28639	41.812	644.19	1.398	0.91894	0.081059	0.16212	0.46578	TRUE
ARPC4-TTLL3_3	ARPC4-TTLL3	190.64	214.17	251.51	244.8	243.41	254.63	214.17	244.8	0.19202	973.92	872.16	1.0372	0.85018	0.14982	0.29964	0.63352	TRUE
ARPC4-TTLL3_4	ARPC4-TTLL3	244.02	216.62	276.31	246.54	257.63	282.13	244.02	257.63	0.077967	896.55	1000.6	0.43014	0.66645	0.33355	0.6671	0.87907	TRUE
ARPC4-TTLL3_5	ARPC4-TTLL3	61.768	76.022	92.102	74.655	84.396	93.156	76.022	84.396	0.1489	230.87	293.36	0.48891	0.68755	0.31245	0.62491	0.856	TRUE
ARPC4-TTLL3_6	ARPC4-TTLL3	337.06	341.69	361.32	378.48	314.48	391.25	341.69	378.48	0.14714	203.5	1426.1	0.97436	0.83506	0.16494	0.32988	0.66007	TRUE
ARPC4-TTLL3_7	ARPC4-TTLL3	273.76	358.85	317.63	331.61	358.01	306.97	317.63	331.61	0.06192	1811.9	1320.6	0.38452	0.6497	0.3503	0.70059	0.89453	TRUE
ARPC4-TTLL3_8	ARPC4-TTLL3	61.006	98.092	68.486	111.11	127.04	124.21	68.486	124.21	0.84952	466.24	262.87	3.4368	0.99971	0.00029432	0.00058863	0.0073195	TRUE
ARPC4-TTLL3_9	ARPC4-TTLL3	25.927	40.054	28.339	57.293	63.075	117.11	28.339	63.075	1.1269	71.532	103.99	3.4063	0.99967	0.00033014	0.00066028	0.0080341	TRUE
ARSD_1	ARSD	362.98	326.97	328.26	269.11	308.27	367.3	328.26	308.27	-0.090386	603.64	1367.2	0.54078	0.29433	0.70567	0.58866	0.83412	FALSE
ARSD_10	ARSD	1214.8	1102.7	1185.5	1000	1088.3	1001.6	1185.5	1001.6	-0.24293	3855.7	5287.8	2.5286	0.0057255	0.99427	0.011451	0.082649	FALSE
ARSD_11	ARSD	450.68	390.73	336.53	357.65	385.55	364.64	390.73	364.64	-0.099463	3265.9	1642.4	0.64395	0.2598	0.7402	0.51961	0.7939	FALSE
ARSD_12	ARSD	107.52	116.89	160.59	118.06	187.45	131.31	116.89	131.31	0.16638	998.53	461.22	0.67105	0.74891	0.25109	0.50219	0.78217	TRUE
ARSD_13	ARSD	262.32	322.89	277.49	281.26	236.31	282.13	277.49	281.26	0.019408	1145.6	1145.5	0.11144	0.54437	0.45563	0.91127	0.97275	TRUE
ARSD_14	ARSD	799.17	754.49	732.09	848.99	715.14	716.85	754.49	716.85	-0.073729	1249	3284.6	0.65676	0.25567	0.74433	0.51134	0.78801	FALSE
ARSD_15	ARSD	259.27	352.32	331.8	293.41	234.53	284.79	331.8	284.79	-0.21972	2840.6	1382.7	1.2643	0.10306	0.89694	0.20611	0.52937	FALSE
ARSD_2	ARSD	130.4	138.15	178.3	116.32	166.13	129.53	138.15	129.53	-0.092219	836.16	549.84	0.36745	0.35664	0.64336	0.71328	0.90069	FALSE
ARSD_3	ARSD	90.746	90.735	59.04	57.293	95.944	92.268	90.735	92.268	0.023909	502.31	353.35	0.081549	0.5325	0.4675	0.93501	0.9811	TRUE
ARSD_4	ARSD	491.86	412.81	485.31	458.35	371.34	416.09	485.31	416.09	-0.22149	2649.7	2063.6	1.5236	0.063802	0.9362	0.1276	0.40682	FALSE
ARSD_5	ARSD	184.54	164.3	161.77	157.99	184.78	193.41	164.3	184.78	0.16848	207.99	659.88	0.79714	0.78731	0.21269	0.42537	0.73604	TRUE
ARSD_6	ARSD	69.394	94.823	73.209	55.557	163.46	56.781	73.209	56.781	-0.36102	240.85	281.96	0.97842	0.16393	0.83607	0.32787	0.65848	FALSE
ARSD_7	ARSD	61.768	106.27	99.187	83.336	86.172	106.46	99.187	86.172	-0.20075	725.14	388.04	0.66068	0.25441	0.74559	0.50882	0.78607	FALSE
ARSD_8	ARSD	166.24	164.3	144.06	164.94	153.69	85.171	164.3	153.69	-0.09576	206.86	659.88	0.41326	0.33971	0.66029	0.67941	0.88514	FALSE
ARSD_9	ARSD	138.03	131.61	109.81	133.68	158.13	133.08	131.61	133.68	0.022427	258.07	522.49	0.090886	0.53621	0.46379	0.92758	0.97809	TRUE
ARVCF_1	ARVCF	73.969	56.403	68.486	119.8	81.73	96.704	68.486	96.704	0.4917	88.033	262.87	1.7405	0.95911	0.04089	0.08178	0.31434	TRUE
ARVCF_10	ARVCF	132.69	107.08	123.98	131.95	142.14	118.88	123.98	131.95	0.08913	180.67	490.7	0.35957	0.64041	0.35959	0.71917	0.90327	TRUE
ARVCF_11	ARVCF	674.87	622.89	667.15	677.1	714.25	611.28	667.15	677.1	0.021336	1009.5	2885.3	0.18532	0.57351	0.42649	0.85297	0.95457	TRUE
ARVCF_12	ARVCF	236.4	349.86	310.55	251.74	290.5	346.89	310.55	290.5	-0.095974	3522.1	1289.6	0.55835	0.2883	0.7117	0.5766	0.82748	FALSE
ARVCF_13	ARVCF	160.14	188.83	220.81	197.92	129.7	123.32	188.83	129.7	-0.5384	922.9	763.91	2.1392	0.01621	0.98379	0.032419	0.17618	FALSE
ARVCF_14	ARVCF	193.69	205.18	197.19	180.56	250.52	276.81	197.19	250.52	0.34378	37.994	799.56	1.886	0.97035	0.02965	0.0593	0.25821	TRUE
ARVCF_15	ARVCF	181.49	173.3	180.66	151.05	142.14	185.42	180.66	151.05	-0.25674	27.468	729.18	1.0967	0.13638	0.86362	0.27276	0.6065	FALSE
ARVCF_2	ARVCF	662.67	676.84	628.18	756.97	626.3	624.59	662.67	626.3	-0.08131	695.09	2864.9	0.6795	0.24841	0.75159	0.49682	0.7796	FALSE
ARVCF_3	ARVCF	298.93	350.68	435.71	354.18	227.42	337.13	350.68	337.13	-0.056667	4954.5	1465.6	0.35383	0.36173	0.63827	0.72347	0.90562	FALSE
ARVCF_4	ARVCF	418.65	335.15	328.26	293.41	334.92	290.11	335.15	293.41	-0.19126	3510	1397.4	1.1165	0.1321	0.8679	0.2642	0.59785	FALSE
ARVCF_5	ARVCF	187.59	129.97	158.23	140.63	140.36	120.66	158.23	140.36	-0.17168	830.32	634.22	0.70933	0.23906	0.76094	0.47812	0.76895	FALSE
ARVCF_6	ARVCF	231.06	296.73	315.27	204.87	322.48	247.53	296.73	247.53	-0.2606	2328.2	1229.3	1.4033	0.08026	0.91974	0.16052	0.46407	FALSE
ARVCF_7	ARVCF	229.53	252.59	256.23	239.59	176.79	228.01	252.59	228.01	-0.14708	272.39	1037.6	0.76304	0.22272	0.77728	0.44544	0.75064	FALSE
ARVCF_8	ARVCF	214.28	277.11	154.68	288.2	165.24	222.69	214.28	222.69	0.055247	3749.7	872.65	0.28449	0.61198	0.38802	0.77604	0.92792	TRUE
ARVCF_9	ARVCF	446.1	451.23	435.71	354.18	363.35	367.3	446.1	363.35	-0.2953	67.088	1888.4	1.9044	0.028426	0.97157	0.056852	0.25163	FALSE
ASAP1_1	ASAP1	115.91	161.04	129.89	67.71	87.949	85.171	129.89	85.171	-0.60306	582.76	515.31	1.9699	0.024427	0.97557	0.048854	0.23074	FALSE
ASAP1_10	ASAP1	811.38	759.4	725.01	677.1	658.29	700.88	759.4	677.1	-0.16525	1942.1	3307.1	1.431	0.076212	0.92379	0.15242	0.45027	FALSE
ASAP1_11	ASAP1	550.58	592.64	508.92	533	476.17	562.48	550.58	533	-0.046712	1752.2	2356.9	0.36198	0.35869	0.64131	0.71737	0.90216	FALSE
ASAP1_12	ASAP1	311.89	461.85	427.45	253.48	358.01	270.59	427.45	270.59	-0.65767	7268.5	1805.3	3.6916	0.00011141	0.99989	0.00022283	0.0031474	FALSE
ASAP1_13	ASAP1	12.201	11.444	20.074	0	3.5535	31.052	12.201	3.5535	-1.5356	31.274	42.917	1.5208	0.06415	0.93585	0.1283	0.40794	FALSE
ASAP1_14	ASAP1	130.4	148.77	144.06	184.03	151.02	157.92	144.06	157.92	0.13169	104.39	574.61	0.57835	0.71849	0.28151	0.56303	0.81999	TRUE
ASAP1_15	ASAP1	113.62	83.379	87.379	62.502	58.633	66.54	87.379	62.502	-0.4769	352.38	339.61	1.3499	0.088522	0.91148	0.17704	0.49101	FALSE
ASAP1_2	ASAP1	305.03	394	340.07	277.79	278.95	283.9	340.07	278.95	-0.2849	2068.4	1419	1.6225	0.052345	0.94766	0.10469	0.36441	FALSE
ASAP1_3	ASAP1	104.47	40.054	121.62	79.864	55.079	88.72	104.47	79.864	-0.3833	2221.9	409.82	1.2156	0.11207	0.88793	0.22414	0.55367	FALSE
ASAP1_4	ASAP1	680.21	671.12	583.31	506.96	512.59	611.28	671.12	512.59	-0.38809	3896	2903.4	2.942	0.0016305	0.99837	0.0032609	0.030148	FALSE
ASAP1_5	ASAP1	359.93	375.2	481.76	303.83	302.05	335.36	375.2	303.83	-0.30351	5794.3	1573.8	1.7992	0.035995	0.964	0.071991	0.29029	FALSE
ASAP1_6	ASAP1	150.99	167.57	122.8	119.8	138.59	106.46	150.99	119.8	-0.3314	534.77	603.74	1.2695	0.10213	0.89787	0.20425	0.52753	FALSE
ASAP1_7	ASAP1	289.78	362.94	279.85	196.19	303.82	219.14	289.78	219.14	-0.40151	2725.8	1199	2.0401	0.020672	0.97933	0.041344	0.20742	FALSE
ASAP1_8	ASAP1	86.17	94.823	80.294	74.655	95.944	137.52	86.17	95.944	0.15332	54.696	334.68	0.53426	0.70342	0.29658	0.59316	0.83752	TRUE
ASAP1_9	ASAP1	249.36	217.44	226.71	171.88	144.8	192.52	226.71	171.88	-0.39744	299.47	926	1.8019	0.03578	0.96422	0.071561	0.28912	FALSE
ASB7_1	ASB7	833.49	846.05	824.2	559.05	538.35	529.66	833.49	538.35	-0.62966	122.03	3647.9	4.8865	5.1315e-07	1	1.0263e-06	2.3486e-05	FALSE
ASB7_10	ASB7	150.23	177.38	140.51	112.85	127.04	193.41	150.23	127.04	-0.24014	415.92	600.53	0.94626	0.17201	0.82799	0.34401	0.67136	FALSE
ASB7_11	ASB7	479.66	457.76	501.84	307.3	374.01	294.55	479.66	307.3	-0.64067	485.65	2038.3	3.8176	6.7366e-05	0.99993	0.00013473	0.0020492	FALSE
ASB7_12	ASB7	250.12	245.23	257.41	177.09	182.12	149.94	250.12	177.09	-0.4958	38.542	1026.9	2.2791	0.011331	0.98867	0.022662	0.13741	FALSE
ASB7_13	ASB7	150.99	195.37	185.39	121.53	160.8	117.11	185.39	121.53	-0.60513	641.37	749.26	2.3328	0.0098306	0.99017	0.019661	0.12416	FALSE
ASB7_14	ASB7	193.69	147.96	201.92	104.17	101.27	111.79	193.69	104.17	-0.88848	1079.7	784.63	3.196	0.00069684	0.9993	0.0013937	0.015288	FALSE
ASB7_15	ASB7	698.51	936.78	836	746.55	702.7	603.29	836	702.7	-0.25027	14530	3659.5	2.2035	0.013778	0.98622	0.027557	0.15758	FALSE
ASB7_2	ASB7	590.23	525.61	617.56	439.25	371.34	492.39	590.23	439.25	-0.4254	2461.1	2536	2.9981	0.0013584	0.99864	0.0027167	0.026044	FALSE
ASB7_3	ASB7	159.38	159.4	210.18	157.99	137.7	106.46	159.4	137.7	-0.20973	1289.4	639.17	0.85841	0.19533	0.80467	0.39067	0.70785	FALSE
ASB7_4	ASB7	271.48	239.51	250.33	236.12	280.73	207.6	250.33	236.12	-0.083968	282.12	1027.8	0.44325	0.32879	0.67121	0.65759	0.87382	FALSE
ASB7_5	ASB7	200.56	164.3	166.49	76.391	103.94	98.479	166.49	98.479	-0.75163	582.56	669.13	2.6293	0.0042781	0.99572	0.0085562	0.06657	FALSE
ASB7_6	ASB7	122.01	177.38	175.94	157.99	134.14	127.76	175.94	134.14	-0.38875	1455.1	709.14	1.5695	0.05827	0.94173	0.11654	0.38646	FALSE
ASB7_7	ASB7	283.68	237.87	260.96	157.99	125.26	133.08	260.96	133.08	-0.96624	524.49	1073.8	3.9024	4.7618e-05	0.99995	9.5237e-05	0.0015073	FALSE
ASB7_8	ASB7	544.48	534.6	591.58	493.07	498.38	476.42	544.48	493.07	-0.1428	1158.1	2329.4	1.0651	0.14342	0.85658	0.28684	0.61989	FALSE
ASB7_9	ASB7	147.18	91.553	113.36	105.91	119.04	140.18	113.36	119.04	0.070003	809.58	446.56	0.26906	0.60606	0.39394	0.78789	0.93044	TRUE
ASCL1_1	ASCL1	159.38	165.94	239.7	164.94	204.33	163.24	165.94	164.94	-0.0087017	2742	666.79	0.038876	0.48449	0.51551	0.96899	0.99301	FALSE
ASCL1_10	ASCL1	513.97	416.89	519.55	458.35	372.23	449.81	513.97	449.81	-0.19198	4727.8	2192.1	1.3704	0.085275	0.91473	0.17055	0.48029	FALSE
ASCL1_11	ASCL1	81.595	58.855	55.497	71.183	67.516	46.134	58.855	67.516	0.19497	264.18	224.15	0.57849	0.71852	0.28148	0.56295	0.81999	TRUE
ASCL1_12	ASCL1	289.78	282.02	271.58	251.74	350.91	249.3	282.02	251.74	-0.1632	84.536	1165.2	0.88682	0.18759	0.81241	0.37517	0.69589	FALSE
ASCL1_13	ASCL1	939.49	1103.5	837.18	909.75	956.78	816.22	939.49	909.75	-0.046351	18689	4138.3	0.46224	0.32195	0.67805	0.64391	0.86659	FALSE
ASCL1_14	ASCL1	837.3	845.23	964.71	921.9	811.97	714.19	845.23	811.97	-0.05784	7169.3	3702	0.54657	0.29234	0.70766	0.58468	0.83167	FALSE
ASCL1_15	ASCL1	222.67	264.03	276.31	230.91	201.66	200.51	264.03	201.66	-0.3871	930.71	1087.1	1.8917	0.029267	0.97073	0.058534	0.25615	FALSE
ASCL1_2	ASCL1	256.22	180.65	166.49	197.92	201.66	151.71	180.65	197.92	0.13102	2955.7	729.15	0.63954	0.73877	0.26123	0.52247	0.79509	TRUE
ASCL1_3	ASCL1	997.44	1151.8	1232.8	1027.8	944.34	982.13	1151.8	982.13	-0.22965	15187	5129.3	2.3687	0.008926	0.99107	0.017852	0.11571	FALSE
ASCL1_4	ASCL1	391.2	416.08	402.65	437.51	339.36	386.82	402.65	386.82	-0.057733	155.68	1695.2	0.38458	0.35028	0.64972	0.70055	0.89453	FALSE
ASCL1_5	ASCL1	178.44	157.77	123.98	95.489	165.24	124.21	157.77	124.21	-0.34257	784.35	632.28	1.3346	0.091009	0.90899	0.18202	0.49751	FALSE
ASCL1_6	ASCL1	183.02	232.15	276.31	199.66	193.67	156.15	232.15	193.67	-0.26027	2181.9	949.4	1.2491	0.10582	0.89418	0.21164	0.53771	FALSE
ASCL1_7	ASCL1	96.084	165.94	139.33	112.85	107.49	131.31	139.33	112.85	-0.30172	1289.2	554.81	1.1243	0.13043	0.86957	0.26087	0.59523	FALSE
ASCL1_8	ASCL1	185.3	265.67	231.44	204.87	160.8	266.16	231.44	204.87	-0.17512	1649.9	946.32	0.86367	0.19388	0.80612	0.38777	0.70592	FALSE
ASCL1_9	ASCL1	828.91	707.9	799.4	767.39	748.01	744.36	799.4	748.01	-0.095733	4621.6	3490.9	0.86976	0.19222	0.80778	0.38443	0.70417	FALSE
ASH2L_1	ASH2L	122.01	163.49	144.06	149.31	151.02	158.81	144.06	151.02	0.067674	431.78	574.61	0.29062	0.61433	0.38567	0.77134	0.92623	TRUE
ASH2L_10	ASH2L	135.74	145.5	102.73	55.557	47.972	57.668	135.74	55.557	-1.2736	592.46	539.75	3.4512	0.00027905	0.99972	0.00055809	0.0069885	FALSE
ASH2L_11	ASH2L	87.696	69.482	109.81	59.03	29.316	32.826	87.696	32.826	-1.3907	410.48	340.91	2.9719	0.0014796	0.99852	0.0029592	0.027854	FALSE
ASH2L_12	ASH2L	176.15	257.49	151.14	156.25	161.68	177.44	176.15	161.68	-0.12293	3620.8	710.05	0.54302	0.29356	0.70644	0.58712	0.83337	FALSE
ASH2L_13	ASH2L	58.718	67.847	53.136	46.876	52.414	35.488	58.718	46.876	-0.31885	57.252	223.6	0.79202	0.21418	0.78582	0.42835	0.73749	FALSE
ASH2L_14	ASH2L	104.47	162.67	109.81	60.766	90.614	123.32	109.81	90.614	-0.2745	1411.1	431.89	0.92387	0.17778	0.82222	0.35555	0.67982	FALSE
ASH2L_15	ASH2L	70.156	89.101	55.497	27.779	31.093	38.149	70.156	31.093	-1.1487	286.88	269.61	2.3794	0.0086693	0.99133	0.017339	0.11316	FALSE
ASH2L_2	ASH2L	77.782	94.823	139.33	48.613	35.535	34.601	94.823	35.535	-1.3911	1135.8	370.11	3.0819	0.0010284	0.99897	0.0020569	0.020873	FALSE
ASH2L_3	ASH2L	218.1	160.22	201.92	164.94	129.7	148.16	201.92	148.16	-0.44401	1000.3	819.73	1.8775	0.030225	0.96978	0.06045	0.26052	FALSE
ASH2L_4	ASH2L	161.66	151.23	155.87	102.43	146.58	112.67	155.87	112.67	-0.46462	27.581	624.27	1.7287	0.041935	0.95807	0.08387	0.31793	FALSE
ASH2L_5	ASH2L	105.23	98.91	69.667	45.14	45.307	32.826	98.91	45.14	-1.1146	447.57	386.9	2.7336	0.003132	0.99687	0.0062641	0.051432	FALSE
ASH2L_6	ASH2L	52.617	40.872	34.243	41.668	52.414	21.293	40.872	41.668	0.027174	90.949	152.79	0.06441	0.52545	0.47455	0.94909	0.98674	TRUE
ASH2L_7	ASH2L	234.11	263.21	289.3	288.2	238.97	172.12	263.21	238.97	-0.13884	763.66	1083.6	0.73645	0.23073	0.76927	0.46146	0.75968	FALSE
ASH2L_8	ASH2L	51.855	68.665	80.294	50.349	97.721	72.75	68.665	72.75	0.082217	208.91	263.59	0.25164	0.59933	0.40067	0.80133	0.93395	TRUE
ASH2L_9	ASH2L	123.54	170.84	122.8	116.32	113.71	114.45	123.54	114.45	-0.10932	1119.3	488.84	0.41105	0.34052	0.65948	0.68104	0.88589	FALSE
ATG14_1	ATG14	247.07	277.11	250.33	322.93	270.07	174.78	250.33	270.07	0.10907	363.94	1027.8	0.61564	0.73093	0.26907	0.53813	0.80469	TRUE
ATG14_10	ATG14	103.71	118.53	136.97	112.85	156.35	91.381	118.53	112.85	-0.070208	279.89	468.01	0.26244	0.39649	0.60351	0.79298	0.93218	FALSE
ATG14_11	ATG14	260.8	296.73	230.26	253.48	334.03	296.32	260.8	296.32	0.18357	1112	1073.1	1.0844	0.86092	0.13908	0.27817	0.61285	TRUE
ATG14_12	ATG14	302.74	303.27	220.81	256.95	276.28	276.81	302.74	276.28	-0.13147	3356.5	1255.5	0.74665	0.22764	0.77236	0.45527	0.75568	FALSE
ATG14_13	ATG14	646.66	718.53	798.22	454.88	670.72	752.34	718.53	670.72	-0.099183	5757.8	3119.8	0.85586	0.19604	0.80396	0.39208	0.709	FALSE
ATG14_14	ATG14	135.74	94.823	127.53	100.7	151.91	104.69	127.53	104.69	-0.28223	568.47	505.46	1.0158	0.15487	0.84513	0.30974	0.64378	FALSE
ATG14_15	ATG14	53.38	115.26	86.198	74.655	88.837	86.945	86.198	86.945	0.012308	960.77	334.79	0.04083	0.51628	0.48372	0.96743	0.99262	TRUE
ATG14_2	ATG14	415.6	414.44	482.95	467.03	434.41	436.5	415.6	436.5	0.070618	2268.3	1752.7	0.49921	0.69119	0.30881	0.61763	0.85201	TRUE
ATG14_3	ATG14	212.76	219.89	223.17	192.71	175.01	191.63	219.89	191.63	-0.19747	30.821	896.7	0.9436	0.17269	0.82731	0.34537	0.67272	FALSE
ATG14_4	ATG14	313.42	309.81	412.1	315.98	281.61	328.26	313.42	315.98	0.011725	4875.5	1302.2	0.071101	0.52834	0.47166	0.94332	0.98482	TRUE
ATG14_5	ATG14	79.307	53.951	82.656	59.03	71.958	90.494	79.307	71.958	-0.13846	327.08	306.71	0.41964	0.33738	0.66262	0.67475	0.88244	FALSE
ATG14_6	ATG14	269.95	161.85	191.29	159.73	168.79	196.07	191.29	168.79	-0.17952	3527	774.39	0.80847	0.20941	0.79059	0.41882	0.73155	FALSE
ATG14_7	ATG14	59.48	89.918	100.37	69.447	81.73	60.329	89.918	69.447	-0.36804	517.82	350	1.0942	0.13692	0.86308	0.27385	0.60835	FALSE
ATG14_8	ATG14	32.791	67.847	53.136	31.251	39.088	39.924	53.136	39.088	-0.4334	315.18	201.31	0.99037	0.161	0.839	0.32199	0.65304	FALSE
ATG14_9	ATG14	234.87	147.14	183.02	119.8	192.78	239.54	183.02	192.78	0.074509	1988	739.22	0.35874	0.64011	0.35989	0.71979	0.90341	TRUE
ATG16L1_1	ATG16L1	857.13	933.51	952.9	946.21	841.29	762.1	933.51	841.29	-0.1499	3105.2	4110.6	1.4384	0.075158	0.92484	0.15032	0.44626	FALSE
ATG16L1_10	ATG16L1	49.567	31.063	30.701	53.821	17.767	30.165	31.063	30.165	-0.04098	171.27	114.51	0.086397	0.46558	0.53442	0.93115	0.97928	FALSE
ATG16L1_11	ATG16L1	163.95	147.14	179.48	130.21	137.7	168.57	163.95	137.7	-0.25011	261.92	658.4	1.0232	0.15311	0.84689	0.30621	0.64086	FALSE
ATG16L1_12	ATG16L1	645.13	572.21	715.56	625.02	749.79	731.05	645.13	731.05	0.18011	5139.4	2785.1	1.628	0.94824	0.051764	0.10353	0.36228	TRUE
ATG16L1_13	ATG16L1	415.6	386.65	379.04	467.03	380.22	359.31	386.65	380.22	-0.024106	448.12	1624.3	0.15938	0.43669	0.56331	0.87337	0.96006	FALSE
ATG16L1_14	ATG16L1	47.279	26.975	25.978	22.57	63.963	53.232	26.975	53.232	0.95498	206.62	98.736	2.6424	0.99587	0.0041299	0.0082599	0.06475	TRUE
ATG16L1_15	ATG16L1	78.545	64.577	93.283	78.127	98.61	92.268	78.545	92.268	0.22962	206.15	303.61	0.78762	0.78454	0.21546	0.43092	0.73973	TRUE
ATG16L1_2	ATG16L1	62.531	43.324	46.051	85.072	53.302	55.006	46.051	55.006	0.25136	139.51	173.2	0.68045	0.75183	0.24817	0.49633	0.77953	TRUE
ATG16L1_3	ATG16L1	123.54	165.12	160.59	128.48	191	182.76	160.59	182.76	0.18552	696.7	644.19	0.87365	0.80885	0.19115	0.38231	0.70231	TRUE
ATG16L1_4	ATG16L1	121.25	143.05	123.98	144.1	173.23	158.81	123.98	158.81	0.3546	185.53	490.7	1.5721	0.94204	0.057965	0.11593	0.38547	TRUE
ATG16L1_5	ATG16L1	125.82	121.8	136.97	138.89	107.49	167.68	125.82	138.89	0.1415	70.246	498.36	0.58543	0.72087	0.27913	0.55826	0.81778	TRUE
ATG16L1_6	ATG16L1	301.98	341.69	304.65	326.4	305.6	262.61	304.65	305.6	0.0045018	689.65	1263.8	0.02687	0.51072	0.48928	0.97856	0.99472	TRUE
ATG16L1_7	ATG16L1	148.7	186.38	203.1	175.35	176.79	161.47	186.38	175.35	-0.087469	849.48	753.47	0.40157	0.344	0.656	0.688	0.88901	FALSE
ATG16L1_8	ATG16L1	202.08	151.23	186.57	217.02	214.99	217.36	186.57	217.02	0.21707	744.82	754.28	1.1089	0.86626	0.13374	0.26748	0.60204	TRUE
ATG16L1_9	ATG16L1	695.46	720.16	745.08	748.29	780.88	773.63	720.16	773.63	0.10319	615.51	3127.3	0.95621	0.83052	0.16948	0.33897	0.66743	TRUE
ATP5F1_1	ATP5F1	138.79	106.27	76.752	135.42	87.061	135.74	106.27	135.42	0.34686	964.38	417.23	1.4273	0.92325	0.076747	0.15349	0.45193	TRUE
ATP5F1_10	ATP5F1	160.9	227.25	166.49	190.98	154.58	180.1	166.49	180.1	0.1127	1861.2	669.13	0.52608	0.70058	0.29942	0.59883	0.84034	TRUE
ATP5F1_11	ATP5F1	345.44	382.56	323.54	427.1	382.89	379.72	345.44	382.89	0.14807	928.74	1442.6	0.98586	0.8379	0.1621	0.3242	0.65512	TRUE
ATP5F1_12	ATP5F1	305.79	267.3	210.18	260.42	289.61	238.66	267.3	260.42	-0.03746	2372	1101.3	0.20723	0.41792	0.58208	0.83583	0.94783	FALSE
ATP5F1_13	ATP5F1	74.732	44.959	60.221	67.71	86.172	39.924	60.221	67.71	0.16651	221.75	229.62	0.49428	0.68943	0.31057	0.62113	0.85371	TRUE
ATP5F1_14	ATP5F1	76.257	51.499	49.593	57.293	55.079	80.735	51.499	57.293	0.15106	308.31	194.79	0.4152	0.66097	0.33903	0.67807	0.88405	TRUE
ATP5F1_15	ATP5F1	197.51	147.96	139.33	199.66	186.56	157.92	147.96	186.56	0.33245	1264.8	590.98	1.5879	0.94385	0.056153	0.11231	0.37977	TRUE
ATP5F1_2	ATP5F1	59.48	23.706	59.04	46.876	28.428	66.54	59.04	46.876	-0.3266	624.35	224.89	0.81121	0.20862	0.79138	0.41725	0.73078	FALSE
ATP5F1_3	ATP5F1	181.49	260.76	237.34	163.2	299.38	264.38	237.34	264.38	0.15506	1833.8	971.75	0.86756	0.80718	0.19282	0.38563	0.70467	TRUE
ATP5F1_4	ATP5F1	86.933	110.35	123.98	163.2	133.26	86.945	110.35	133.26	0.26984	367.15	434.12	1.0992	0.86416	0.13584	0.27169	0.60515	TRUE
ATP5F1_5	ATP5F1	423.99	436.51	342.43	387.16	386.44	460.45	423.99	387.16	-0.13076	3404.3	1789.9	0.87039	0.19204	0.80796	0.38409	0.70394	FALSE
ATP5F1_6	ATP5F1	70.919	26.975	43.689	41.668	40.865	85.171	43.689	41.668	-0.066781	510.41	163.88	0.15837	0.43708	0.56292	0.87416	0.96058	FALSE
ATP5F1_7	ATP5F1	66.344	68.665	79.113	59.03	56.856	103.8	68.665	59.03	-0.21475	57.281	263.59	0.59349	0.27643	0.72357	0.55286	0.81427	FALSE
ATP5F1_8	ATP5F1	228.77	210.08	197.19	177.09	225.65	197.84	210.08	197.84	-0.086156	257.71	854.65	0.41856	0.33777	0.66223	0.67553	0.88297	FALSE
ATP5F1_9	ATP5F1	137.26	97.275	119.26	135.42	89.726	119.77	119.26	119.77	0.0061175	403.72	471.05	0.023546	0.50939	0.49061	0.98122	0.99486	TRUE
ATP6AP1_1	ATP6AP1	62.531	97.275	119.26	64.238	77.289	43.473	97.275	64.238	-0.59111	845.26	380.18	1.6944	0.045099	0.9549	0.090198	0.33411	FALSE
ATP6AP1_10	ATP6AP1	29.74	13.896	11.808	15.625	17.767	37.262	13.896	17.767	0.33327	127.69	49.198	0.55189	0.70241	0.29759	0.59518	0.83876	TRUE
ATP6AP1_11	ATP6AP1	56.43	56.403	29.52	46.876	58.633	41.698	56.403	46.876	-0.26181	361.35	214.34	0.65084	0.25757	0.74243	0.51515	0.79086	FALSE
ATP6AP1_12	ATP6AP1	51.092	37.602	54.317	59.03	81.73	44.36	51.092	59.03	0.20461	96.19	193.18	0.57108	0.71599	0.28401	0.56801	0.82217	TRUE
ATP6AP1_13	ATP6AP1	440	432.42	392.02	383.69	423.75	476.42	432.42	423.75	-0.02915	844.78	1827.5	0.2028	0.41965	0.58035	0.83929	0.94893	FALSE
ATP6AP1_14	ATP6AP1	58.718	42.507	48.413	62.502	56.856	38.149	48.413	56.856	0.22758	70.539	182.55	0.62492	0.73394	0.26606	0.53211	0.80103	TRUE
ATP6AP1_15	ATP6AP1	118.2	134.88	101.55	123.27	151.02	89.607	118.2	123.27	0.060087	277.7	466.64	0.23467	0.59277	0.40723	0.81446	0.93978	TRUE
ATP6AP1_2	ATP6AP1	62.531	75.204	67.305	72.919	73.735	52.345	67.305	72.919	0.11395	42.594	258.1	0.34942	0.63661	0.36339	0.72679	0.90672	TRUE
ATP6AP1_3	ATP6AP1	64.818	53.133	50.774	48.613	87.061	50.57	53.133	50.57	-0.069982	71.054	201.3	0.18079	0.42827	0.57173	0.85653	0.95594	FALSE
ATP6AP1_4	ATP6AP1	48.042	49.864	30.701	55.557	35.535	25.729	48.042	35.535	-0.42474	152.02	181.08	0.93001	0.17618	0.82382	0.35237	0.67765	FALSE
ATP6AP1_5	ATP6AP1	16.014	34.332	14.17	15.625	23.986	33.713	16.014	23.986	0.55441	169.48	57.098	1.055	0.85177	0.14823	0.29646	0.62971	TRUE
ATP6AP1_6	ATP6AP1	226.48	197	218.45	265.63	222.09	235.11	218.45	235.11	0.10557	262.24	890.51	0.55827	0.71167	0.28833	0.57666	0.82748	TRUE
ATP6AP1_7	ATP6AP1	38.891	44.142	59.04	90.281	45.307	47.909	44.142	47.909	0.11563	124.76	165.66	0.29268	0.615	0.385	0.77	0.92623	TRUE
ATP6AP1_8	ATP6AP1	48.805	71.117	23.616	76.391	41.754	45.247	48.805	45.247	-0.10692	566.16	184.1	0.26245	0.39649	0.60351	0.79298	0.93218	FALSE
ATP6AP1_9	ATP6AP1	88.458	101.36	63.763	79.864	53.302	44.36	88.458	53.302	-0.7202	388.18	344.03	1.8954	0.029019	0.97098	0.058038	0.25497	FALSE
ATP6AP2_1	ATP6AP2	69.394	62.125	40.147	62.502	92.391	75.412	62.125	75.412	0.27558	267.94	237.26	0.86258	0.80581	0.19419	0.38838	0.70612	TRUE
ATP6AP2_10	ATP6AP2	186.83	152.86	192.47	156.25	201.66	174.78	186.83	174.78	-0.095674	592.86	755.4	0.43851	0.33051	0.66949	0.66102	0.87565	FALSE
ATP6AP2_11	ATP6AP2	56.43	21.253	20.074	32.987	32.87	46.134	21.253	32.987	0.61097	619.4	76.863	1.3384	0.90892	0.091085	0.18217	0.49781	TRUE
ATP6AP2_12	ATP6AP2	49.567	63.76	98.006	64.238	79.065	59.442	63.76	64.238	0.010611	687.12	243.83	0.030617	0.5122	0.4878	0.9756	0.99435	TRUE
ATP6AP2_13	ATP6AP2	99.897	135.69	131.07	76.391	142.14	136.63	131.07	136.63	0.059491	496.54	520.24	0.24376	0.59629	0.40371	0.80742	0.93647	TRUE
ATP6AP2_14	ATP6AP2	158.61	125.07	131.07	144.1	76.4	116.22	131.07	116.22	-0.17203	397.4	520.24	0.65088	0.25756	0.74244	0.51512	0.79086	FALSE
ATP6AP2_15	ATP6AP2	13.726	11.444	12.989	15.625	9.7721	12.421	12.989	12.421	-0.059803	1.4649	45.83	0.12194	0.45147	0.54853	0.90295	0.97073	FALSE
ATP6AP2_2	ATP6AP2	60.243	30.245	46.051	38.196	47.972	46.134	46.051	46.134	0.0025468	225.62	173.2	0.0063169	0.5024	0.4976	0.99519	0.99881	TRUE
ATP6AP2_3	ATP6AP2	37.366	27.793	56.678	50.349	16.879	56.781	37.366	50.349	0.4205	232.3	139.05	1.101	0.86445	0.13555	0.2711	0.60486	TRUE
ATP6AP2_4	ATP6AP2	40.416	35.967	57.859	46.876	45.307	41.698	40.416	45.307	0.16104	162.02	151	0.39801	0.65452	0.34548	0.69097	0.89034	TRUE
ATP6AP2_5	ATP6AP2	108.29	120.16	114.54	97.225	125.26	101.14	114.54	101.14	-0.17781	35.371	451.45	0.63052	0.26418	0.73582	0.52835	0.79845	FALSE
ATP6AP2_6	ATP6AP2	266.14	302.45	321.18	281.26	296.72	222.69	302.45	281.26	-0.10445	834.68	1254.2	0.59841	0.27478	0.72522	0.54957	0.8125	FALSE
ATP6AP2_7	ATP6AP2	214.28	214.99	210.18	263.9	187.45	241.32	214.28	241.32	0.17067	8.6547	872.65	0.91518	0.81995	0.18005	0.3601	0.6842	TRUE
ATP6AP2_8	ATP6AP2	293.59	333.51	281.03	322.93	319.81	297.21	293.59	319.81	0.12303	875.86	1215.6	0.75218	0.77403	0.22597	0.45194	0.75396	TRUE
ATP6AP2_9	ATP6AP2	22.115	11.444	1.1808	8.6808	5.3302	20.406	11.444	8.6808	-0.36226	109.6	40.127	0.50497	0.30679	0.69321	0.61358	0.8497	FALSE
ATP6V0A4_1	ATP6V0A4	688.6	927.79	627	687.52	688.49	565.14	688.6	687.52	-0.0022601	30503	2983.1	0.019764	0.49212	0.50788	0.98423	0.99584	FALSE
ATP6V0A4_10	ATP6V0A4	230.3	264.03	245.61	211.81	292.28	269.71	245.61	269.71	0.13453	286.95	1007.4	0.75937	0.77618	0.22382	0.44763	0.75233	TRUE
ATP6V0A4_11	ATP6V0A4	173.87	126.7	112.18	128.48	141.25	175.66	126.7	141.25	0.15565	1217.7	502.02	0.64933	0.74194	0.25806	0.51613	0.79158	TRUE
ATP6V0A4_12	ATP6V0A4	314.94	312.26	281.03	246.54	310.93	280.35	312.26	280.35	-0.15498	491.29	1297.1	0.88593	0.18783	0.81217	0.37566	0.69627	FALSE
ATP6V0A4_13	ATP6V0A4	311.89	201.91	178.3	229.17	127.04	221.8	201.91	221.8	0.13493	6326.9	819.69	0.6948	0.75641	0.24359	0.48718	0.77364	TRUE
ATP6V0A4_14	ATP6V0A4	291.3	359.67	386.12	230.91	333.14	369.07	359.67	333.14	-0.11023	2687	1505.2	0.68386	0.24703	0.75297	0.49407	0.77878	FALSE
ATP6V0A4_15	ATP6V0A4	128.11	194.55	142.88	151.05	172.34	116.22	142.88	151.05	0.079682	1444.1	569.66	0.34231	0.63394	0.36606	0.73212	0.90944	TRUE
ATP6V0A4_2	ATP6V0A4	298.93	270.57	315.27	276.05	216.76	283.02	298.93	276.05	-0.11447	535.61	1238.9	0.64997	0.25786	0.74214	0.51571	0.79143	FALSE
ATP6V0A4_3	ATP6V0A4	601.67	542.78	545.53	531.27	431.75	566.03	545.53	531.27	-0.038146	1579.6	2334.1	0.29519	0.38393	0.61607	0.76785	0.92573	FALSE
ATP6V0A4_4	ATP6V0A4	140.31	97.275	125.16	118.06	68.405	94.93	125.16	94.93	-0.39525	503.65	495.61	1.3581	0.087217	0.91278	0.17443	0.48702	FALSE
ATP6V0A4_5	ATP6V0A4	183.02	174.93	172.4	159.73	135.03	201.39	174.93	159.73	-0.1304	35.901	704.87	0.57268	0.28343	0.71657	0.56686	0.82132	FALSE
ATP6V0A4_6	ATP6V0A4	67.869	75.204	68.486	57.293	56.856	50.57	68.486	56.856	-0.26426	22.756	262.87	0.71737	0.23657	0.76343	0.47315	0.76708	FALSE
ATP6V0A4_7	ATP6V0A4	110.57	100.54	145.24	79.864	143.92	142.84	110.57	142.84	0.36647	651.12	435.03	1.547	0.93907	0.060934	0.12187	0.39618	TRUE
ATP6V0A4_8	ATP6V0A4	452.2	402.18	392.02	383.69	342.91	450.7	402.18	383.69	-0.067714	1302.8	1693.1	0.44927	0.32662	0.67338	0.65324	0.87082	FALSE
ATP6V0A4_9	ATP6V0A4	298.17	213.35	268.04	307.3	294.94	267.93	268.04	294.94	0.13748	1949.2	1104.5	0.8094	0.79086	0.20914	0.41829	0.73155	TRUE
ATP6V0B_1	ATP6V0B	40.416	35.15	53.136	32.987	34.647	42.585	40.416	34.647	-0.21643	94.762	151	0.47049	0.319	0.681	0.63801	0.86332	FALSE
ATP6V0B_10	ATP6V0B	21.352	31.063	20.074	31.251	28.428	32.826	21.352	31.251	0.52894	47.965	77.238	1.1264	0.869	0.131	0.26199	0.59595	TRUE
ATP6V0B_11	ATP6V0B	51.092	40.872	69.667	55.557	37.312	55.006	51.092	55.006	0.10452	224.74	193.18	0.2816	0.61083	0.38917	0.77834	0.92822	TRUE
ATP6V0B_12	ATP6V0B	166.24	244.41	204.28	213.55	171.46	180.99	204.28	180.99	-0.17373	1528.9	829.82	0.80849	0.20941	0.79059	0.41881	0.73155	FALSE
ATP6V0B_13	ATP6V0B	133.45	95.64	67.305	112.85	149.25	105.58	95.64	112.85	0.23645	1116.2	373.46	0.89058	0.81342	0.18658	0.37315	0.69472	TRUE
ATP6V0B_14	ATP6V0B	88.458	95.64	69.667	107.64	83.507	82.509	88.458	83.507	-0.08214	202.34	344.03	0.26693	0.39476	0.60524	0.78952	0.93133	FALSE
ATP6V0B_15	ATP6V0B	105.23	111.17	115.72	111.11	120.82	151.71	111.17	120.82	0.11903	27.958	437.51	0.46124	0.67769	0.32231	0.64463	0.86686	TRUE
ATP6V0B_2	ATP6V0B	85.408	77.656	107.45	112.85	165.24	95.817	85.408	112.85	0.39791	273.02	331.56	1.5071	0.93411	0.065891	0.13178	0.41463	TRUE
ATP6V0B_3	ATP6V0B	89.221	89.101	66.125	92.017	96.833	32.826	89.101	92.017	0.045955	263.96	346.66	0.15663	0.56223	0.43777	0.87554	0.96068	TRUE
ATP6V0B_4	ATP6V0B	235.63	251.77	219.63	234.38	184.78	221.8	235.63	221.8	-0.086916	258.29	964.4	0.44551	0.32797	0.67203	0.65595	0.87301	FALSE
ATP6V0B_5	ATP6V0B	517.02	313.08	494.75	404.53	521.48	524.33	494.75	521.48	0.07574	16751	2105.9	0.58231	0.71982	0.28018	0.56036	0.81873	TRUE
ATP6V0B_6	ATP6V0B	137.26	107.9	140.51	98.961	129.7	133.97	137.26	129.7	-0.081124	436.32	546.13	0.3235	0.37316	0.62684	0.74632	0.91532	FALSE
ATP6V0B_7	ATP6V0B	94.559	111.99	88.56	100.7	66.628	96.704	94.559	96.704	0.032035	169.9	369.02	0.11169	0.54447	0.45553	0.91107	0.97275	TRUE
ATP6V0B_8	ATP6V0B	172.34	123.43	121.62	213.55	205.21	165.02	123.43	205.21	0.72878	1197.6	488.4	3.7005	0.99989	0.00010757	0.00021514	0.0030708	TRUE
ATP6V0B_9	ATP6V0B	186.07	152.04	194.83	189.24	175.01	199.62	186.07	189.24	0.02428	617.22	752.16	0.11576	0.54608	0.45392	0.90784	0.97181	TRUE
ATP6V0C_1	ATP6V0C	17.539	33.515	29.52	12.153	12.437	21.293	29.52	12.437	-1.1835	79.75	108.54	1.6611	0.048347	0.95165	0.096693	0.34743	FALSE
ATP6V0C_10	ATP6V0C	3.0503	0	3.5424	1.7362	0.88837	0	3.0503	0.88837	-1.1009	4.7732	10.024	1.3062	0.095741	0.90426	0.19148	0.51035	FALSE
ATP6V0C_11	ATP6V0C	19.064	31.88	18.893	36.459	35.535	34.601	19.064	35.535	0.86465	82.137	68.571	1.989	0.9764	0.0236	0.0472	0.22649	TRUE
ATP6V0C_12	ATP6V0C	44.229	64.577	55.497	60.766	82.619	85.171	55.497	82.619	0.56564	104.71	210.73	1.8683	0.96914	0.03086	0.061721	0.26357	TRUE
ATP6V0C_13	ATP6V0C	9.9134	1.6349	11.808	17.362	7.107	2.6616	9.9134	7.107	-0.42886	36.062	34.513	0.57203	0.28365	0.71635	0.5673	0.82175	FALSE
ATP6V0C_14	ATP6V0C	25.165	43.324	41.328	36.459	48.861	47.909	41.328	47.909	0.20848	132.61	154.58	0.5293	0.70157	0.29843	0.59687	0.83947	TRUE
ATP6V0C_15	ATP6V0C	88.458	68.665	82.656	98.961	95.056	103.8	82.656	98.961	0.25691	114.71	320.34	0.91104	0.81886	0.18114	0.36228	0.68605	TRUE
ATP6V0C_2	ATP6V0C	85.408	90.735	102.73	102.43	90.614	91.381	90.735	91.381	0.01012	86.117	353.35	0.034352	0.5137	0.4863	0.9726	0.9938	TRUE
ATP6V0C_3	ATP6V0C	290.54	281.2	245.61	368.07	321.59	318.5	281.2	321.59	0.193	677.04	1161.6	1.1852	0.88202	0.11798	0.23596	0.56812	TRUE
ATP6V0C_4	ATP6V0C	131.92	95.64	140.51	168.41	130.59	182.76	131.92	168.41	0.34989	695.18	523.81	1.5941	0.94454	0.05546	0.11092	0.37737	TRUE
ATP6V0C_5	ATP6V0C	16.014	31.88	29.52	26.042	23.986	15.082	29.52	23.986	-0.28862	93.99	108.54	0.53584	0.29603	0.70397	0.59207	0.83656	FALSE
ATP6V0C_6	ATP6V0C	3.0503	4.9046	11.808	19.098	5.3302	26.616	4.9046	19.098	1.7671	25.547	16.494	3.4948	0.99973	0.00026766	0.00053531	0.006737	TRUE
ATP6V0C_7	ATP6V0C	15.251	4.9046	9.4464	10.417	7.107	18.631	9.4464	10.417	0.12818	27.163	32.808	0.16946	0.54472	0.45528	0.91056	0.97272	TRUE
ATP6V0C_8	ATP6V0C	0	4.0872	3.5424	3.4723	6.2186	7.9848	3.5424	6.2186	0.66827	6.4227	11.726	0.78154	0.74429	0.25571	0.51143	0.78801	TRUE
ATP6V0C_9	ATP6V0C	24.402	31.063	17.712	19.098	50.637	23.067	24.402	23.067	-0.077894	44.56	88.867	0.14846	0.44099	0.55901	0.88198	0.96379	FALSE
ATP6V0D1_1	ATP6V0D1	12.964	17.166	20.074	83.336	20.433	36.375	17.166	36.375	1.0408	13.057	61.42	2.451	0.99277	0.0072255	0.014451	0.098488	TRUE
ATP6V0D1_10	ATP6V0D1	105.23	76.022	66.125	131.95	44.419	102.91	76.022	102.91	0.43207	475.68	293.36	1.5702	0.94181	0.05819	0.11638	0.38641	TRUE
ATP6V0D1_11	ATP6V0D1	63.293	51.499	36.605	177.09	123.48	126.87	51.499	126.87	1.2843	180.47	194.79	5.4002	1	3.328e-08	6.656e-08	1.845e-06	TRUE
ATP6V0D1_12	ATP6V0D1	247.07	222.34	233.8	277.79	275.4	233.33	233.8	275.4	0.23532	153.72	956.49	1.345	0.91069	0.089306	0.17861	0.4921	TRUE
ATP6V0D1_13	ATP6V0D1	31.265	31.88	43.689	133.68	75.512	110.9	31.88	110.9	1.7669	69.92	117.68	7.2842	1	1.62e-13	3.24e-13	1.7123e-11	TRUE
ATP6V0D1_14	ATP6V0D1	154.04	140.6	149.96	213.55	161.68	148.16	149.96	161.68	0.1079	52.139	599.41	0.47882	0.68397	0.31603	0.63207	0.86002	TRUE
ATP6V0D1_15	ATP6V0D1	42.704	35.967	86.198	69.447	41.754	94.043	42.704	69.447	0.68877	968.56	159.99	2.1142	0.98275	0.017254	0.034507	0.18384	TRUE
ATP6V0D1_2	ATP6V0D1	163.19	138.15	114.54	220.49	211.43	189.86	138.15	211.43	0.6104	592.29	549.84	3.1254	0.99911	0.0008878	0.0017756	0.01847	TRUE
ATP6V0D1_3	ATP6V0D1	72.444	52.316	62.582	43.404	69.293	61.217	62.582	61.217	-0.031325	101.33	239.09	0.088356	0.4648	0.5352	0.92959	0.9788	FALSE
ATP6V0D1_4	ATP6V0D1	24.402	13.896	25.978	48.613	35.535	29.277	24.402	35.535	0.52432	56.427	88.867	1.1809	0.88061	0.11939	0.23877	0.57213	TRUE
ATP6V0D1_5	ATP6V0D1	79.307	91.553	85.017	137.16	129.7	160.58	85.017	137.16	0.68361	37.659	329.97	2.8703	0.99795	0.0020502	0.0041004	0.036951	TRUE
ATP6V0D1_6	ATP6V0D1	37.366	18.801	47.232	32.987	47.972	62.991	37.366	47.972	0.35214	221	139.05	0.89946	0.81566	0.18434	0.36869	0.69095	TRUE
ATP6V0D1_7	ATP6V0D1	240.97	202.72	198.37	343.76	376.67	296.32	202.72	343.76	0.75898	740.92	823.18	4.9157	1	4.4237e-07	8.8473e-07	2.0434e-05	TRUE
ATP6V0D1_8	ATP6V0D1	77.782	111.99	116.9	85.072	169.68	110.01	111.99	110.01	-0.02546	597.1	440.89	0.094131	0.4625	0.5375	0.925	0.97702	FALSE
ATP6V0D1_9	ATP6V0D1	329.43	332.7	347.15	310.77	283.39	384.16	332.7	310.77	-0.098038	109.84	1386.6	0.58874	0.27802	0.72198	0.55604	0.81683	FALSE
ATP6V1A_1	ATP6V1A	249.36	185.56	304.65	204.87	174.12	188.97	249.36	188.97	-0.39821	3563.6	1023.6	1.8875	0.029548	0.97045	0.059097	0.2578	FALSE
ATP6V1A_10	ATP6V1A	58.718	29.428	42.509	57.293	47.084	19.518	42.509	47.084	0.14425	216.93	159.22	0.36258	0.6414	0.3586	0.71719	0.90216	TRUE
ATP6V1A_11	ATP6V1A	3.0503	8.9918	7.0848	5.2085	7.107	0	7.0848	5.2085	-0.38096	9.957	24.259	0.52747	0.29893	0.70107	0.59787	0.83999	FALSE
ATP6V1A_12	ATP6V1A	37.366	63.76	59.04	59.03	45.307	23.067	59.04	45.307	-0.37469	246.02	224.89	0.91587	0.17987	0.82013	0.35973	0.68391	FALSE
ATP6V1A_13	ATP6V1A	9.1508	6.5395	20.074	12.153	2.6651	25.729	9.1508	12.153	0.37381	63.062	31.732	0.53298	0.68664	0.31336	0.62673	0.85726	TRUE
ATP6V1A_14	ATP6V1A	55.668	46.594	61.401	64.238	45.307	97.592	55.668	64.238	0.20319	57.605	211.41	0.58945	0.7222	0.2778	0.55559	0.81647	TRUE
ATP6V1A_15	ATP6V1A	37.366	35.15	48.413	57.293	29.316	50.57	37.366	50.57	0.42671	63.471	139.05	1.1198	0.8685	0.1315	0.26301	0.597	TRUE
ATP6V1A_2	ATP6V1A	102.18	98.092	66.125	144.1	110.16	65.653	98.092	110.16	0.16577	519.34	383.54	0.61611	0.73109	0.26891	0.53782	0.80457	TRUE
ATP6V1A_3	ATP6V1A	6.8631	0	7.0848	10.417	8.8837	4.436	6.8631	8.8837	0.32995	23.576	23.464	0.41714	0.63299	0.36701	0.73402	0.91003	TRUE
ATP6V1A_4	ATP6V1A	149.46	122.62	90.921	126.74	168.79	131.31	122.62	131.31	0.098008	862.68	485	0.39457	0.65342	0.34658	0.69316	0.89133	TRUE
ATP6V1A_5	ATP6V1A	22.877	22.888	22.435	17.362	14.214	37.262	22.877	17.362	-0.37893	0.097736	83.043	0.61858	0.2681	0.7319	0.53619	0.80387	FALSE
ATP6V1A_6	ATP6V1A	61.768	62.125	83.837	102.43	87.949	44.36	62.125	87.949	0.49476	235.76	237.26	1.6765	0.95318	0.046819	0.093638	0.34159	TRUE
ATP6V1A_7	ATP6V1A	61.006	56.403	53.136	53.821	79.065	56.781	56.403	56.781	0.0094545	15.929	214.34	0.025779	0.51025	0.48975	0.97949	0.99486	TRUE
ATP6V1A_8	ATP6V1A	141.08	111.99	101.55	119.8	110.16	94.93	111.99	110.16	-0.023563	477.52	440.89	0.087174	0.46527	0.53473	0.93053	0.97909	FALSE
ATP6V1A_9	ATP6V1A	414.84	403	322.36	395.85	306.49	381.49	403	381.49	-0.078904	3321.4	1696.7	0.522	0.30084	0.69916	0.60167	0.8422	FALSE
ATP6V1B2_1	ATP6V1B2	30.503	22.888	35.424	26.042	16.879	21.293	30.503	21.293	-0.49891	41.1	112.34	0.87488	0.19082	0.80918	0.38164	0.70179	FALSE
ATP6V1B2_10	ATP6V1B2	25.927	33.515	25.978	36.459	23.986	48.796	25.978	36.459	0.47357	28.407	94.903	1.076	0.85849	0.14151	0.28302	0.61732	TRUE
ATP6V1B2_11	ATP6V1B2	33.553	24.523	44.87	34.723	28.428	28.39	33.553	28.428	-0.23163	104.81	124.18	0.46238	0.3219	0.6781	0.64381	0.86659	FALSE
ATP6V1B2_12	ATP6V1B2	28.978	10.627	24.797	50.349	27.54	25.729	24.797	27.54	0.14578	109.14	90.377	0.28852	0.61176	0.38824	0.77648	0.92792	TRUE
ATP6V1B2_13	ATP6V1B2	12.964	40.872	11.808	19.098	13.326	7.0976	12.964	13.326	0.036916	390.1	45.738	0.053514	0.50774	0.49226	0.98452	0.99584	TRUE
ATP6V1B2_14	ATP6V1B2	33.553	27.793	20.074	43.404	18.656	39.924	27.793	39.924	0.50723	46.384	101.88	1.2018	0.88495	0.11505	0.2301	0.56052	TRUE
ATP6V1B2_15	ATP6V1B2	3.8129	0	2.3616	12.153	0	7.9848	2.3616	7.9848	1.4183	3.8416	7.6656	2.031	0.97369	0.026306	0.052611	0.2393	TRUE
ATP6V1B2_2	ATP6V1B2	93.034	40.054	89.741	88.544	68.405	82.509	89.741	82.509	-0.11981	1239.8	349.27	0.38693	0.3494	0.6506	0.69881	0.89422	FALSE
ATP6V1B2_3	ATP6V1B2	67.869	63.76	56.678	46.876	55.968	49.683	63.76	49.683	-0.3536	33.517	243.83	0.90158	0.18364	0.81636	0.36728	0.69001	FALSE
ATP6V1B2_4	ATP6V1B2	340.11	326.16	330.62	293.41	368.68	370.85	330.62	368.68	0.15671	54.939	1377.5	1.0253	0.84738	0.15262	0.30524	0.63994	TRUE
ATP6V1B2_5	ATP6V1B2	41.941	31.063	33.062	62.502	41.754	39.037	33.062	41.754	0.32787	41.418	122.27	0.78601	0.78377	0.21623	0.43247	0.74077	TRUE
ATP6V1B2_6	ATP6V1B2	28.215	24.523	17.712	19.098	1.7767	34.601	24.523	19.098	-0.34476	30.011	89.33	0.58413	0.27957	0.72043	0.55914	0.81799	FALSE
ATP6V1B2_7	ATP6V1B2	101.42	89.101	108.63	85.072	87.949	106.46	101.42	87.949	-0.20347	101.91	397.24	0.67597	0.24953	0.75047	0.49906	0.78087	FALSE
ATP6V1B2_8	ATP6V1B2	351.55	346.59	315.27	305.57	323.37	275.03	346.59	305.57	-0.18121	502.75	1447.7	1.0783	0.14045	0.85955	0.28089	0.61602	FALSE
ATP6V1B2_9	ATP6V1B2	57.955	48.229	76.752	60.766	73.735	54.119	57.955	60.766	0.067185	223.96	220.55	0.18924	0.57503	0.42497	0.84994	0.95321	TRUE
ATP6V1C1_1	ATP6V1C1	18.302	17.166	9.4464	13.889	33.758	24.841	17.166	24.841	0.50844	30.442	61.42	0.97936	0.83393	0.16607	0.33213	0.66134	TRUE
ATP6V1C1_10	ATP6V1C1	176.15	194.55	160.59	164.94	117.27	173	176.15	164.94	-0.094378	290.35	710.05	0.42099	0.33688	0.66312	0.67376	0.88172	FALSE
ATP6V1C1_11	ATP6V1C1	22.115	31.063	29.52	20.834	32.87	17.744	29.52	20.834	-0.48317	28.61	108.54	0.84026	0.20038	0.79962	0.40076	0.71699	FALSE
ATP6V1C1_12	ATP6V1C1	9.1508	13.079	15.35	20.834	13.326	24.841	13.079	20.834	0.63303	10.295	46.165	1.1414	0.86961	0.13039	0.26079	0.59523	TRUE
ATP6V1C1_13	ATP6V1C1	269.19	321.25	268.04	234.38	282.5	248.41	269.19	248.41	-0.11541	1356.1	1109.5	0.62364	0.26643	0.73357	0.53287	0.80127	FALSE
ATP6V1C1_14	ATP6V1C1	93.796	89.918	127.53	76.391	103.94	105.58	93.796	103.94	0.14666	576.37	365.89	0.53029	0.70204	0.29796	0.59591	0.83898	TRUE
ATP6V1C1_15	ATP6V1C1	614.63	695.64	657.7	501.75	678.72	632.57	657.7	632.57	-0.056124	1647.1	2842.3	0.47142	0.31867	0.68133	0.63734	0.86289	FALSE
ATP6V1C1_2	ATP6V1C1	49.567	40.054	48.413	34.723	45.307	43.473	48.413	43.473	-0.15196	35.597	182.55	0.36593	0.35721	0.64279	0.71442	0.90146	FALSE
ATP6V1C1_3	ATP6V1C1	40.416	37.602	37.785	32.987	23.098	25.729	37.785	25.729	-0.53713	3.4772	140.69	1.0191	0.15409	0.84591	0.30817	0.64289	FALSE
ATP6V1C1_4	ATP6V1C1	157.09	182.29	148.78	171.88	177.67	141.95	157.09	171.88	0.12903	352.01	629.43	0.58955	0.72225	0.27775	0.55549	0.81641	TRUE
ATP6V1C1_5	ATP6V1C1	106.76	97.275	112.18	93.753	74.623	100.25	106.76	93.753	-0.18558	59.647	419.26	0.63523	0.26264	0.73736	0.52528	0.7966	FALSE
ATP6V1C1_6	ATP6V1C1	43.467	22.888	34.243	43.404	58.633	26.616	34.243	43.404	0.33335	107	126.86	0.81336	0.79175	0.20825	0.41651	0.7301	TRUE
ATP6V1C1_7	ATP6V1C1	247.84	184.74	240.88	199.66	219.43	237.77	240.88	219.43	-0.134	1600.1	987.02	0.68288	0.24734	0.75266	0.49468	0.77878	FALSE
ATP6V1C1_8	ATP6V1C1	38.891	45.776	49.593	65.974	33.758	57.668	45.776	57.668	0.32679	30.989	172.11	0.90641	0.8176	0.1824	0.36481	0.68803	TRUE
ATP6V1C1_9	ATP6V1C1	249.36	203.54	262.14	196.19	234.53	191.63	249.36	196.19	-0.34444	1131.3	1023.6	1.662	0.048257	0.95174	0.096514	0.34743	FALSE
ATP6V1E1_1	ATP6V1E1	61.768	53.133	73.209	57.293	47.972	85.171	61.768	57.293	-0.1067	102.73	235.83	0.29143	0.38536	0.61464	0.77072	0.92623	FALSE
ATP6V1E1_10	ATP6V1E1	38.891	35.967	35.424	31.251	41.754	42.585	35.967	41.754	0.2098	4.4221	133.58	0.50065	0.6914	0.3086	0.61719	0.85188	TRUE
ATP6V1E1_11	ATP6V1E1	41.941	42.507	49.593	48.613	50.637	58.555	42.507	50.637	0.24718	25.271	159.22	0.64436	0.74023	0.25977	0.51954	0.7939	TRUE
ATP6V1E1_12	ATP6V1E1	47.279	42.507	17.712	27.779	27.54	31.052	42.507	27.779	-0.59624	318.78	159.22	1.1689	0.12123	0.87877	0.24246	0.57566	FALSE
ATP6V1E1_13	ATP6V1E1	113.62	103.81	108.63	112.85	111.94	127.76	108.63	112.85	0.054458	24.059	427.01	0.2041	0.58086	0.41914	0.83828	0.9484	TRUE
ATP6V1E1_14	ATP6V1E1	117.44	80.926	102.73	81.6	110.16	70.088	102.73	81.6	-0.32861	345.83	402.63	1.053	0.14617	0.85383	0.29233	0.62509	FALSE
ATP6V1E1_15	ATP6V1E1	57.955	57.221	93.283	92.017	73.735	48.796	57.955	73.735	0.34216	624.29	220.55	1.0625	0.856	0.144	0.288	0.62091	TRUE
ATP6V1E1_2	ATP6V1E1	120.49	120.98	121.62	114.59	187.45	186.31	120.98	186.31	0.61878	0.32796	478.2	2.9875	0.99859	0.0014063	0.0028125	0.026798	TRUE
ATP6V1E1_3	ATP6V1E1	147.94	141.42	142.88	137.16	109.27	107.35	142.88	109.27	-0.38379	13.879	569.66	1.408	0.07956	0.92044	0.15912	0.46131	FALSE
ATP6V1E1_4	ATP6V1E1	3.0503	3.2697	2.3616	1.7362	14.214	14.195	3.0503	14.195	1.9075	0.26123	10.024	3.5201	0.99974	0.00025914	0.00051828	0.0065491	TRUE
ATP6V1E1_5	ATP6V1E1	52.617	52.316	63.763	69.447	48.861	61.217	52.617	61.217	0.2146	62.158	199.25	0.6092	0.72878	0.27122	0.54244	0.80694	TRUE
ATP6V1E1_6	ATP6V1E1	15.251	16.349	3.5424	12.153	21.321	15.97	15.251	15.97	0.062382	69.153	54.247	0.097501	0.52981	0.47019	0.94038	0.98401	TRUE
ATP6V1E1_7	ATP6V1E1	18.302	21.253	21.254	3.4723	24.874	20.406	21.253	20.406	-0.056041	4.3561	76.863	0.1072	0.45732	0.54268	0.91463	0.97436	FALSE
ATP6V1E1_8	ATP6V1E1	30.503	50.681	42.509	36.459	19.544	47.021	42.509	36.459	-0.21597	105.46	159.22	0.48012	0.31557	0.68443	0.63114	0.85972	FALSE
ATP6V1E1_9	ATP6V1E1	221.15	264.85	332.98	321.19	282.5	228.01	264.85	282.5	0.092754	3276.2	1090.6	0.53455	0.70352	0.29648	0.59296	0.83744	TRUE
ATP6V1G1_1	ATP6V1G1	5.338	17.166	15.35	50.349	32.87	26.616	15.35	32.87	1.0507	51.772	54.617	2.3706	0.99095	0.0090505	0.018101	0.11685	TRUE
ATP6V1G1_10	ATP6V1G1	314.18	340.87	309.37	302.09	372.23	404.56	314.18	372.23	0.24389	367.8	1305.5	1.6066	0.94593	0.054069	0.10814	0.37215	TRUE
ATP6V1G1_11	ATP6V1G1	181.49	125.07	264.5	215.28	219.43	237.77	181.49	219.43	0.27248	5036.9	732.71	1.4015	0.91947	0.080532	0.16106	0.46439	TRUE
ATP6V1G1_12	ATP6V1G1	54.143	43.324	37.785	46.876	31.981	45.247	43.324	45.247	0.061267	73.857	162.44	0.15087	0.55981	0.44019	0.88037	0.96316	TRUE
ATP6V1G1_13	ATP6V1G1	22.877	19.618	24.797	64.238	43.53	48.796	22.877	48.796	1.0604	7.1518	83.043	2.8442	0.99776	0.0022396	0.0044791	0.039507	TRUE
ATP6V1G1_14	ATP6V1G1	660.39	700.54	642.35	732.66	722.25	674.27	660.39	722.25	0.129	968.89	2854.5	1.1579	0.87654	0.12346	0.24692	0.58159	TRUE
ATP6V1G1_15	ATP6V1G1	145.65	147.14	155.87	130.21	135.92	130.42	147.14	130.42	-0.17279	39.183	587.55	0.68982	0.24515	0.75485	0.49031	0.77603	FALSE
ATP6V1G1_2	ATP6V1G1	61.768	46.594	68.486	39.932	111.94	55.893	61.768	55.893	-0.14177	137.7	235.83	0.38261	0.351	0.649	0.70201	0.89506	FALSE
ATP6V1G1_3	ATP6V1G1	22.115	26.158	38.966	53.821	45.307	64.765	26.158	53.821	1.0134	90.201	95.596	2.8293	0.99766	0.0023411	0.0046821	0.040779	TRUE
ATP6V1G1_4	ATP6V1G1	77.782	49.864	59.04	76.391	112.82	78.073	59.04	78.073	0.39727	217.74	224.89	1.2692	0.89781	0.10219	0.20437	0.52773	TRUE
ATP6V1G1_5	ATP6V1G1	99.897	91.553	109.81	140.63	111.05	80.735	99.897	111.05	0.15122	83.987	390.96	0.56391	0.71359	0.28641	0.57282	0.82515	TRUE
ATP6V1G1_6	ATP6V1G1	9.1508	4.9046	1.1808	12.153	14.214	9.7592	4.9046	12.153	1.1555	15.949	16.494	1.7848	0.95809	0.041908	0.083817	0.31792	TRUE
ATP6V1G1_7	ATP6V1G1	131.16	118.53	157.05	123.27	123.48	158.81	131.16	123.48	-0.086348	414.79	520.63	0.3365	0.36825	0.63175	0.73649	0.91058	FALSE
ATP6V1G1_8	ATP6V1G1	1146.9	1228.6	1187.9	984.41	1205.5	1192.4	1187.9	1192.4	0.0054628	1668.8	5298.9	0.06196	0.5247	0.4753	0.95059	0.98728	TRUE
ATP6V1G1_9	ATP6V1G1	67.869	62.943	83.837	98.961	82.619	83.396	67.869	83.396	0.29333	139.62	260.37	0.96229	0.83205	0.16795	0.33591	0.66452	TRUE
ATP6V1H_1	ATP6V1H	33.553	34.332	40.147	34.723	55.079	79.848	34.332	55.079	0.66648	17.209	127.21	1.8395	0.96704	0.032961	0.065922	0.27507	TRUE
ATP6V1H_10	ATP6V1H	83.883	62.125	44.87	95.489	87.061	69.201	62.125	87.061	0.48028	385.56	237.26	1.6188	0.94726	0.052741	0.10548	0.36605	TRUE
ATP6V1H_11	ATP6V1H	4.5754	7.3569	7.0848	13.889	8.8837	16.857	7.0848	13.889	0.881	3.1855	24.259	1.3815	0.90965	0.090349	0.1807	0.49553	TRUE
ATP6V1H_12	ATP6V1H	44.992	49.046	51.955	90.281	41.754	63.878	49.046	63.878	0.37447	12.45	185.06	1.0903	0.86219	0.13781	0.27563	0.60994	TRUE
ATP6V1H_13	ATP6V1H	62.531	55.586	85.017	74.655	87.949	124.21	62.531	87.949	0.48552	276.94	238.89	1.6446	0.94997	0.050032	0.10006	0.35444	TRUE
ATP6V1H_14	ATP6V1H	60.243	18.801	33.062	45.14	54.191	20.406	33.062	45.14	0.43785	471.09	122.27	1.0923	0.86246	0.13754	0.27509	0.60929	TRUE
ATP6V1H_15	ATP6V1H	22.115	38.42	25.978	38.196	32.87	37.262	25.978	37.262	0.50416	84.863	94.903	1.1584	0.87617	0.12383	0.24766	0.58202	TRUE
ATP6V1H_2	ATP6V1H	111.34	54.768	108.63	102.43	98.61	97.592	108.63	98.61	-0.13833	1454.4	427.01	0.48508	0.31381	0.68619	0.62762	0.85772	FALSE
ATP6V1H_3	ATP6V1H	106	78.474	96.825	142.37	85.284	130.42	96.825	130.42	0.42588	210.45	378.33	1.7271	0.95792	0.042079	0.084158	0.31864	TRUE
ATP6V1H_4	ATP6V1H	63.293	67.847	96.825	88.544	52.414	51.457	67.847	52.414	-0.36618	430.23	260.29	0.95664	0.16937	0.83063	0.33875	0.66743	FALSE
ATP6V1H_5	ATP6V1H	13.726	17.166	11.808	26.042	18.656	28.39	13.726	26.042	0.87684	7.7564	48.566	1.7673	0.96044	0.039556	0.079112	0.30794	TRUE
ATP6V1H_6	ATP6V1H	30.503	17.984	38.966	36.459	39.977	63.878	30.503	39.977	0.37933	114.18	112.34	0.89384	0.81392	0.18608	0.37215	0.6939	TRUE
ATP6V1H_7	ATP6V1H	94.559	93.188	67.305	67.71	81.73	54.119	93.188	67.71	-0.45501	335.89	363.4	1.3365	0.090696	0.9093	0.18139	0.49651	FALSE
ATP6V1H_8	ATP6V1H	200.56	241.96	153.5	177.09	208.77	242.2	200.56	208.77	0.057613	1964.2	813.92	0.28784	0.61327	0.38673	0.77347	0.92657	TRUE
ATP6V1H_9	ATP6V1H	9.9134	12.262	15.35	13.889	11.549	29.277	12.262	13.889	0.16703	7.5272	43.141	0.24783	0.58502	0.41498	0.82997	0.94533	TRUE
ATRX_1	ATRX	36.603	34.332	27.158	27.779	12.437	16.857	34.332	16.857	-0.98452	28.312	127.21	1.5586	0.05954	0.94046	0.11908	0.39114	FALSE
ATRX_10	ATRX	86.17	75.204	43.689	50.349	47.084	67.427	75.204	50.349	-0.56954	556.72	290.04	1.4595	0.072216	0.92778	0.14443	0.43482	FALSE
ATRX_11	ATRX	98.372	106.27	69.667	60.766	69.293	80.735	98.372	69.293	-0.49945	443.14	384.69	1.4826	0.069094	0.93091	0.13819	0.42485	FALSE
ATRX_12	ATRX	400.35	377.66	384.94	302.09	291.39	401.01	384.94	302.09	-0.34862	145.26	1616.8	2.0604	0.019681	0.98032	0.039361	0.20021	FALSE
ATRX_13	ATRX	144.13	111.17	128.71	133.68	127.93	191.63	128.71	133.68	0.054332	272.62	510.38	0.22035	0.5872	0.4128	0.8256	0.94397	TRUE
ATRX_14	ATRX	61.768	70.3	56.678	92.017	67.516	65.653	61.768	67.516	0.12642	49.346	235.83	0.37432	0.6459	0.3541	0.70819	0.89816	TRUE
ATRX_15	ATRX	156.33	130.79	206.64	149.31	180.34	175.66	156.33	175.66	0.16725	1591.7	626.21	0.77276	0.78017	0.21983	0.43966	0.74587	TRUE
ATRX_2	ATRX	41.941	43.324	31.882	41.668	31.981	39.924	41.941	39.924	-0.069428	51.557	156.99	0.16161	0.43581	0.56419	0.87162	0.96004	FALSE
ATRX_3	ATRX	105.23	88.283	66.125	81.6	82.619	62.991	88.283	81.6	-0.11225	389.18	343.31	0.36071	0.35916	0.64084	0.71832	0.90284	FALSE
ATRX_4	ATRX	261.56	303.27	236.16	239.59	280.73	357.54	261.56	280.73	0.10164	1192.4	1076.4	0.58413	0.72043	0.27957	0.55913	0.81799	TRUE
ATRX_5	ATRX	217.33	99.727	147.6	196.19	143.03	165.91	147.6	165.91	0.1676	3577.2	589.49	0.75398	0.77457	0.22543	0.45086	0.75358	TRUE
ATRX_6	ATRX	28.215	57.221	36.605	20.834	15.991	23.067	36.605	20.834	-0.78434	247.7	136.07	1.3568	0.087415	0.91259	0.17483	0.48769	FALSE
ATRX_7	ATRX	118.96	164.3	128.71	125	177.67	168.57	128.71	168.57	0.3866	681.1	510.38	1.7644	0.96117	0.038833	0.077666	0.30442	TRUE
ATRX_8	ATRX	153.28	95.64	110.99	128.48	119.93	152.6	110.99	128.48	0.20926	1011.8	436.78	0.83646	0.79855	0.20145	0.40289	0.71846	TRUE
ATRX_9	ATRX	176.15	134.88	167.67	151.05	107.49	144.61	167.67	144.61	-0.21209	573.75	674.13	0.88816	0.18723	0.81277	0.37445	0.69557	FALSE
B3GNT7_1	B3GNT7	73.207	110.35	57.859	53.821	107.49	102.03	73.207	102.03	0.47341	807.73	281.95	1.7164	0.95696	0.043044	0.086088	0.3233	TRUE
B3GNT7_10	B3GNT7	282.15	198.64	179.48	211.81	226.54	150.82	198.64	211.81	0.092201	3670.8	805.72	0.46415	0.67873	0.32127	0.64254	0.86616	TRUE
B3GNT7_11	B3GNT7	426.28	407.08	340.07	312.51	270.07	269.71	407.08	270.07	-0.59022	2429.6	1714.9	3.3087	0.0004686	0.99953	0.00093719	0.010883	FALSE
B3GNT7_12	B3GNT7	152.51	112.81	174.76	152.78	128.81	144.61	152.51	144.61	-0.076232	1035.7	610.16	0.31987	0.37453	0.62547	0.74907	0.91682	FALSE
B3GNT7_13	B3GNT7	61.006	36.785	64.944	72.919	59.521	46.134	61.006	59.521	-0.034962	301.08	232.77	0.09735	0.46122	0.53878	0.92245	0.97679	FALSE
B3GNT7_14	B3GNT7	406.45	394	353.06	435.78	368.68	370.85	394	370.85	-0.087156	915.75	1656.9	0.56889	0.28472	0.71528	0.56943	0.82284	FALSE
B3GNT7_15	B3GNT7	348.49	428.34	349.52	446.19	429.08	495.06	349.52	446.19	0.35142	3106.9	1460.5	2.5298	0.99429	0.0057072	0.011414	0.08248	TRUE
B3GNT7_2	B3GNT7	420.94	360.49	323.54	305.57	318.04	362.86	360.49	318.04	-0.18023	2509.8	1508.8	1.0929	0.13722	0.86278	0.27445	0.60895	FALSE
B3GNT7_3	B3GNT7	587.94	612.26	596.3	505.22	489.49	528.77	596.3	505.22	-0.23868	162.27	2563.5	1.7989	0.03602	0.96398	0.07204	0.2903	FALSE
B3GNT7_4	B3GNT7	181.49	165.94	166.49	154.52	162.57	195.18	166.49	162.57	-0.034165	112.64	669.13	0.15153	0.43978	0.56022	0.87955	0.96316	FALSE
B3GNT7_5	B3GNT7	257.75	275.48	291.66	253.48	287.83	259.06	275.48	259.06	-0.088304	288.03	1136.8	0.48686	0.31318	0.68682	0.62636	0.85715	FALSE
B3GNT7_6	B3GNT7	222.67	173.3	106.27	187.51	192.78	152.6	173.3	187.51	0.11307	3465.1	697.94	0.53786	0.70466	0.29534	0.59068	0.83562	TRUE
B3GNT7_7	B3GNT7	284.44	335.97	283.39	312.51	377.56	294.55	284.44	312.51	0.13533	1328.1	1175.7	0.81866	0.79351	0.20649	0.41298	0.72794	TRUE
B3GNT7_8	B3GNT7	282.15	254.22	247.97	296.88	257.63	259.95	254.22	259.95	0.032008	409.56	1044.6	0.17715	0.5703	0.4297	0.85939	0.95703	TRUE
B3GNT7_9	B3GNT7	624.55	617.98	578.59	673.63	628.08	686.69	617.98	673.63	0.1242	797.4	2661.7	1.0787	0.85963	0.14037	0.28074	0.61589	TRUE
B4GALT7_1	B4GALT7	315.7	332.7	304.65	204.87	285.17	237.77	315.7	237.77	-0.40752	205.52	1312.2	2.1515	0.015718	0.98428	0.031436	0.17287	FALSE
B4GALT7_10	B4GALT7	231.82	251.77	214.9	234.38	309.15	228.01	231.82	234.38	0.015783	342.07	947.98	0.083177	0.53314	0.46686	0.93371	0.98021	TRUE
B4GALT7_11	B4GALT7	349.26	289.37	285.75	213.55	227.42	210.27	289.37	213.55	-0.4366	1799.6	1197.2	2.1914	0.014211	0.98579	0.028422	0.16106	FALSE
B4GALT7_12	B4GALT7	195.22	112.81	174.76	164.94	134.14	166.79	174.76	164.94	-0.082965	2128.3	704.13	0.37015	0.35564	0.64436	0.71127	0.89969	FALSE
B4GALT7_13	B4GALT7	384.34	410.35	377.85	319.45	257.63	311.41	384.34	311.41	-0.30269	359.46	1614.1	1.8153	0.034742	0.96526	0.069485	0.284	FALSE
B4GALT7_14	B4GALT7	520.07	505.99	469.96	388.9	386.44	395.69	505.99	388.9	-0.37886	748.43	2156.3	2.5216	0.0058413	0.99416	0.011683	0.083884	FALSE
B4GALT7_15	B4GALT7	271.48	202.72	184.2	215.28	227.42	145.5	202.72	215.28	0.086313	2534.8	823.18	0.43778	0.66923	0.33077	0.66155	0.87579	TRUE
B4GALT7_2	B4GALT7	498.72	595.91	451.06	279.52	331.36	413.43	498.72	331.36	-0.58836	5858.6	2123.7	3.6316	0.00014082	0.99986	0.00028163	0.0038472	FALSE
B4GALT7_3	B4GALT7	35.078	72.752	101.55	53.821	62.186	55.893	72.752	55.893	-0.37442	1124.3	280.11	1.0073	0.15689	0.84311	0.31378	0.64589	FALSE
B4GALT7_4	B4GALT7	889.16	867.3	930.47	633.7	701.82	689.35	889.16	689.35	-0.36673	1092.1	3905	3.1974	0.00069339	0.99931	0.0013868	0.015225	FALSE
B4GALT7_5	B4GALT7	503.3	494.55	458.15	399.32	425.53	418.76	494.55	418.76	-0.23948	700.74	2105	1.652	0.049269	0.95073	0.098538	0.35096	FALSE
B4GALT7_6	B4GALT7	212.76	229.7	194.83	227.44	236.31	183.65	212.76	227.44	0.095828	304.19	866.11	0.49883	0.69105	0.30895	0.6179	0.8522	TRUE
B4GALT7_7	B4GALT7	256.99	277.93	288.11	164.94	287.83	232.45	277.93	232.45	-0.25681	271.16	1147.4	1.3427	0.089679	0.91032	0.17936	0.49337	FALSE
B4GALT7_8	B4GALT7	289.01	231.33	316.45	185.77	206.99	248.41	289.01	206.99	-0.4796	2039.9	1195.6	2.3721	0.0088434	0.99116	0.017687	0.11501	FALSE
B4GALT7_9	B4GALT7	442.29	451.23	504.2	482.65	405.99	460.45	451.23	460.45	0.029148	1443.1	1911.2	0.21112	0.5836	0.4164	0.83279	0.94639	TRUE
BAALC_1	BAALC	395.01	450.41	347.15	312.51	351.8	416.09	395.01	351.8	-0.16671	2679.5	1661.4	1.0602	0.14452	0.85548	0.28903	0.62189	FALSE
BAALC_10	BAALC	391.2	430.79	392.02	314.25	319.81	269.71	392.02	314.25	-0.31814	751.69	1648.1	1.9159	0.027692	0.97231	0.055383	0.24758	FALSE
BAALC_11	BAALC	661.91	715.26	675.42	409.74	431.75	457.79	675.42	431.75	-0.64438	884.86	2923	4.507	3.2882e-06	1	6.5764e-06	0.0001325	FALSE
BAALC_12	BAALC	238.68	272.21	239.7	147.57	181.23	112.67	239.7	147.57	-0.69606	528.8	981.93	2.94	0.001641	0.99836	0.0032819	0.030297	FALSE
BAALC_13	BAALC	409.5	299.18	330.62	243.06	193.67	261.72	330.62	243.06	-0.44229	3605.1	1377.5	2.3591	0.0091584	0.99084	0.018317	0.11788	FALSE
BAALC_14	BAALC	523.89	539.51	584.49	425.36	545.46	574.9	539.51	545.46	0.015804	1133.9	2307	0.12395	0.54932	0.45068	0.90135	0.97053	TRUE
BAALC_15	BAALC	72.444	67.03	69.667	60.766	76.4	71.863	69.667	71.863	0.044148	7.3338	267.63	0.13423	0.55338	0.44662	0.89323	0.96831	TRUE
BAALC_2	BAALC	359.17	453.68	491.21	354.18	327.81	358.43	453.68	354.18	-0.3563	5170.2	1922.2	2.2695	0.01162	0.98838	0.023239	0.14002	FALSE
BAALC_3	BAALC	313.42	395.64	347.15	354.18	295.83	283.9	347.15	295.83	-0.2301	1744.5	1450.1	1.3478	0.088859	0.91114	0.17772	0.49159	FALSE
BAALC_4	BAALC	68.631	129.15	116.9	119.8	63.963	105.58	116.9	105.58	-0.14566	1240	461.25	0.5272	0.29903	0.70097	0.59805	0.83999	FALSE
BAALC_5	BAALC	197.51	162.67	141.7	121.53	154.58	137.52	162.67	137.52	-0.24074	826.73	652.98	0.98439	0.16246	0.83754	0.32492	0.65516	FALSE
BAALC_6	BAALC	456.78	483.92	415.64	362.86	322.48	381.49	456.78	362.86	-0.33128	1214.6	1936	2.1346	0.016398	0.9836	0.032797	0.17738	FALSE
BAALC_7	BAALC	703.85	705.45	703.75	539.95	533.91	621.04	703.85	539.95	-0.38183	1.2772	3052.7	2.9665	0.001506	0.99849	0.0030119	0.028265	FALSE
BAALC_8	BAALC	645.9	628.61	517.19	501.75	489.49	415.21	628.61	489.49	-0.36022	6356.6	2710	2.6723	0.0037663	0.99623	0.0075326	0.060184	FALSE
BAALC_9	BAALC	879.24	759.4	932.83	664.95	721.36	599.74	879.24	664.95	-0.40249	8617.1	3859.2	3.4495	0.00028079	0.99972	0.00056158	0.007018	FALSE
BAI1_1	BAI1	420.18	404.63	507.74	331.61	424.64	411.66	420.18	411.66	-0.029474	3954.7	1773	0.20228	0.41985	0.58015	0.8397	0.94905	FALSE
BAI1_10	BAI1	151.75	107.08	165.31	189.24	127.04	201.39	151.75	189.24	0.31665	1089.5	606.95	1.5218	0.93597	0.064034	0.12807	0.40788	TRUE
BAI1_11	BAI1	791.55	759.4	818.29	770.86	660.06	599.74	791.55	660.06	-0.26171	874.41	3454.7	2.237	0.012642	0.98736	0.025284	0.14785	FALSE
BAI1_12	BAI1	939.49	851.77	1009.6	916.7	912.36	883.65	939.49	912.36	-0.042224	6303.8	4138.3	0.42168	0.33663	0.66337	0.67326	0.88147	FALSE
BAI1_13	BAI1	307.32	313.08	285.75	250.01	315.37	317.62	307.32	315.37	0.037216	249.09	1275.5	0.2256	0.58924	0.41076	0.82152	0.94276	TRUE
BAI1_14	BAI1	100.66	86.648	123.98	114.59	83.507	99.366	100.66	99.366	-0.018472	370.17	394.1	0.06515	0.47403	0.52597	0.94805	0.98659	FALSE
BAI1_15	BAI1	43.467	48.229	49.593	26.042	41.754	66.54	48.229	41.754	-0.20346	12.271	181.82	0.48055	0.31542	0.68458	0.63084	0.85962	FALSE
BAI1_2	BAI1	761.05	671.93	834.82	684.05	656.51	626.36	761.05	656.51	-0.21287	6692.1	3314.6	1.8157	0.034706	0.96529	0.069411	0.284	FALSE
BAI1_3	BAI1	238.68	158.58	232.62	201.4	167.9	184.54	232.62	184.54	-0.33244	2758.9	951.4	1.5588	0.059525	0.94048	0.11905	0.39114	FALSE
BAI1_4	BAI1	358.41	350.68	373.13	295.15	407.76	333.59	358.41	333.59	-0.10325	138.25	1499.7	0.64098	0.26077	0.73923	0.52153	0.79473	FALSE
BAI1_5	BAI1	295.11	331.06	343.61	362.86	270.95	306.08	331.06	306.08	-0.11282	724.85	1379.4	0.67255	0.25062	0.74938	0.50123	0.78173	FALSE
BAI1_6	BAI1	112.1	101.36	106.27	86.808	103.05	102.91	106.27	102.91	-0.045869	29.024	417.25	0.16434	0.43473	0.56527	0.86946	0.95926	FALSE
BAI1_7	BAI1	30.503	81.744	38.966	104.17	69.293	60.329	38.966	69.293	0.8146	950.77	145.31	2.5158	0.99406	0.0059413	0.011883	0.084946	TRUE
BAI1_8	BAI1	102.95	95.64	51.955	98.961	58.633	78.96	95.64	78.96	-0.27334	980.89	373.46	0.8631	0.19404	0.80596	0.38808	0.70609	FALSE
BAI1_9	BAI1	234.11	351.5	257.41	180.56	238.08	287.45	257.41	238.08	-0.11216	4697.5	1058.4	0.59413	0.27621	0.72379	0.55242	0.81427	FALSE
BAMBI_1	BAMBI	9.1508	10.627	12.989	104.17	97.721	123.32	10.627	104.17	3.1772	3.8788	37.124	15.353	1	1.7682e-53	3.5364e-53	8.3219e-51	TRUE
BAMBI_10	BAMBI	19.827	41.689	15.35	121.53	128.81	208.49	19.827	128.81	2.6399	249	71.454	12.893	1	2.4797e-38	4.9593e-38	7.9298e-36	TRUE
BAMBI_11	BAMBI	99.897	103.81	106.27	576.41	571.22	571.35	103.81	571.35	2.4491	10.693	407.11	23.172	1	4.357e-119	8.7141e-119	6.7926e-116	TRUE
BAMBI_12	BAMBI	59.48	62.943	37.785	203.13	326.92	270.59	59.48	270.59	2.1669	241.33	226.65	14.023	1	5.6478e-45	1.1296e-44	2.3878e-42	TRUE
BAMBI_13	BAMBI	77.782	91.553	123.98	312.51	374.01	309.63	91.553	312.51	1.7602	620.69	356.7	11.699	1	6.4288e-32	1.2858e-31	1.7243e-29	TRUE
BAMBI_14	BAMBI	93.796	112.81	60.221	262.16	237.2	376.17	93.796	262.16	1.473	744.35	365.89	8.8018	1	6.729e-19	1.3458e-18	9.7586e-17	TRUE
BAMBI_15	BAMBI	64.056	55.586	35.424	394.11	358.9	449.81	55.586	394.11	2.8037	239.12	211.08	23.301	1	2.1835e-120	4.3671e-120	3.6311e-117	TRUE
BAMBI_2	BAMBI	84.645	85.013	86.198	373.28	336.69	299.87	85.013	336.69	1.9731	0.76954	329.95	13.856	1	5.889e-44	1.1778e-43	2.3693e-41	TRUE
BAMBI_3	BAMBI	1.5251	4.9046	15.35	38.196	33.758	47.909	4.9046	38.196	2.7308	60.267	16.494	8.1972	1	1.3885e-16	2.7769e-16	1.7404e-14	TRUE
BAMBI_4	BAMBI	76.257	150.41	57.859	439.25	431.75	487.07	76.257	439.25	2.5106	2918.5	294.31	21.159	1	1.1432e-99	2.2864e-99	1.1882e-96	TRUE
BAMBI_5	BAMBI	119.72	125.07	106.27	658.01	809.31	897.84	119.72	809.31	2.7468	104.76	472.98	31.708	1	6.0421e-221	1.2084e-220	3.0143e-217	TRUE
BAMBI_6	BAMBI	14.489	25.341	25.978	121.53	100.39	125.09	25.341	121.53	2.2178	59.083	92.46	10.004	1	7.3763e-24	1.4753e-23	1.4603e-21	TRUE
BAMBI_7	BAMBI	13.726	12.262	22.435	154.52	146.58	130.42	13.726	146.58	3.3251	38.995	48.566	19.064	1	2.5809e-81	5.1618e-81	2.0767e-78	TRUE
BAMBI_8	BAMBI	401.87	346.59	409.74	475.71	445.96	462.23	401.87	462.23	0.20139	1558.9	1691.8	1.4674	0.92886	0.071138	0.14228	0.43164	TRUE
BAMBI_9	BAMBI	16.777	42.507	34.243	137.16	96.833	78.073	34.243	96.833	1.473	186.68	126.86	5.557	1	1.374e-08	2.7481e-08	8.1218e-07	TRUE
BAX_1	BAX	118.2	109.54	128.71	173.62	149.25	102.03	118.2	149.25	0.33397	92.727	466.64	1.4373	0.92468	0.075316	0.15063	0.44709	TRUE
BAX_10	BAX	376.71	389.92	338.89	392.37	453.96	488.85	376.71	453.96	0.26846	802.44	1580.4	1.9432	0.974	0.025998	0.051996	0.23799	TRUE
BAX_11	BAX	189.12	177.38	257.41	225.7	151.91	212.93	189.12	212.93	0.17023	2401	765.14	0.86076	0.80531	0.19469	0.38937	0.70672	TRUE
BAX_12	BAX	26.69	29.428	49.593	34.723	50.637	70.088	29.428	50.637	0.76303	207.08	108.19	2.0391	0.97923	0.020767	0.041534	0.20788	TRUE
BAX_13	BAX	134.21	124.25	98.006	109.38	153.69	205.83	124.25	153.69	0.30455	394	491.81	1.3274	0.90782	0.092181	0.18436	0.50051	TRUE
BAX_14	BAX	269.95	286.92	277.49	217.02	301.16	321.16	277.49	301.16	0.1177	72.896	1145.5	0.69941	0.75785	0.24215	0.4843	0.7721	TRUE
BAX_15	BAX	645.13	628.61	719.11	694.47	735.57	635.23	645.13	694.47	0.10615	2872.4	2785.1	0.93478	0.82505	0.17495	0.3499	0.67613	TRUE
BAX_2	BAX	173.87	190.46	238.52	166.67	130.59	162.36	190.46	162.36	-0.22904	1292.5	770.87	1.0123	0.1557	0.8443	0.3114	0.64424	FALSE
BAX_3	BAX	233.35	237.06	367.23	310.77	225.65	217.36	237.06	225.65	-0.070857	8479.1	970.52	0.36624	0.35709	0.64291	0.71419	0.90146	FALSE
BAX_4	BAX	155.56	163.49	73.209	100.7	114.6	119.77	155.56	114.6	-0.43761	3422.6	623	1.6412	0.050379	0.94962	0.10076	0.35638	FALSE
BAX_5	BAX	130.4	122.62	123.98	126.74	98.61	195.18	123.98	126.74	0.031472	21.518	490.7	0.12444	0.54952	0.45048	0.90097	0.97053	TRUE
BAX_6	BAX	367.56	293.46	270.4	355.91	335.81	321.16	293.46	335.81	0.19384	3011.2	1215	1.2148	0.88779	0.11221	0.22443	0.55394	TRUE
BAX_7	BAX	128.11	80.926	134.61	86.808	117.27	156.15	128.11	117.27	-0.12659	1134.4	507.9	0.48128	0.31516	0.68484	0.63032	0.85907	FALSE
BAX_8	BAX	156.33	165.94	140.51	149.31	206.1	153.48	156.33	153.48	-0.0263	171.21	626.21	0.11357	0.45479	0.54521	0.90958	0.97212	FALSE
BAX_9	BAX	309.6	262.4	206.64	265.63	279.84	282.13	262.4	279.84	0.092498	2668.7	1080	0.5307	0.70219	0.29781	0.59563	0.83898	TRUE
BCL9L_1	BCL9L	38.891	20.436	33.062	19.098	5.3302	11.534	33.062	11.534	-1.4424	96.7	122.27	1.9702	0.024408	0.97559	0.048816	0.2307	FALSE
BCL9L_10	BCL9L	35.078	23.706	34.243	13.889	6.2186	15.082	34.243	13.889	-1.2431	55.867	126.86	1.8219	0.034232	0.96577	0.068465	0.28153	FALSE
BCL9L_11	BCL9L	257.75	317.98	310.55	98.961	97.721	77.186	310.55	97.721	-1.658	1421.6	1289.6	5.9265	1.5471e-09	1	3.0943e-09	1.0573e-07	FALSE
BCL9L_12	BCL9L	219.62	192.1	285.75	145.84	149.25	184.54	219.62	149.25	-0.55423	2565.5	895.54	2.3516	0.009346	0.99065	0.018692	0.11954	FALSE
BCL9L_13	BCL9L	483.47	482.29	438.08	222.23	223.87	248.41	482.29	223.87	-1.1038	978.05	2050	5.7074	5.7344e-09	1	1.1469e-08	3.6304e-07	FALSE
BCL9L_14	BCL9L	426.28	339.24	362.5	213.55	139.47	160.58	362.5	160.58	-1.1697	2304.2	1517.7	5.1831	1.0913e-07	1	2.1826e-07	5.5781e-06	FALSE
BCL9L_15	BCL9L	494.15	477.38	493.57	241.33	251.41	196.07	493.57	241.33	-1.0292	131.22	2100.6	5.5037	1.8596e-08	1	3.7192e-08	1.0713e-06	FALSE
BCL9L_2	BCL9L	48.805	20.436	22.435	15.625	36.423	21.293	22.435	21.293	-0.072101	349.67	81.358	0.13567	0.44604	0.55396	0.89208	0.96793	FALSE
BCL9L_3	BCL9L	330.96	339.24	328.26	289.94	267.4	312.29	330.96	289.94	-0.19027	37.913	1379	1.1045	0.13468	0.86532	0.26937	0.60369	FALSE
BCL9L_4	BCL9L	164.72	129.97	125.16	65.974	66.628	113.56	129.97	66.628	-0.95357	615.09	515.66	2.7895	0.0026395	0.99736	0.005279	0.044789	FALSE
BCL9L_5	BCL9L	276.05	232.15	247.97	88.544	93.279	122.43	247.97	93.279	-1.4009	519.4	1017.6	4.8492	6.1985e-07	1	1.2397e-06	2.7659e-05	FALSE
BCL9L_6	BCL9L	303.5	225.61	270.4	133.68	74.623	120.66	270.4	120.66	-1.1576	1550.9	1114.7	4.485	3.6456e-06	1	7.2911e-06	0.0001448	FALSE
BCL9L_7	BCL9L	240.97	222.34	198.37	102.43	115.49	131.31	222.34	115.49	-0.93907	460.78	907.23	3.5476	0.00019439	0.99981	0.00038878	0.0051148	FALSE
BCL9L_8	BCL9L	519.31	459.4	589.22	420.15	384.67	338.91	519.31	384.67	-0.43202	4238.2	2216.1	2.8602	0.002117	0.99788	0.004234	0.037692	FALSE
BCL9L_9	BCL9L	89.983	88.283	70.848	15.625	45.307	39.924	88.283	39.924	-1.1254	153.44	343.31	2.61	0.0045265	0.99547	0.0090531	0.069445	FALSE
BCS1L_1	BCS1L	23.64	22.888	28.339	38.196	23.098	39.924	23.64	38.196	0.66971	11.325	85.952	1.57	0.94148	0.058518	0.11704	0.38765	TRUE
BCS1L_10	BCS1L	132.69	153.68	216.09	154.52	149.25	140.18	153.68	149.25	-0.041934	2167.7	615.06	0.17868	0.4291	0.5709	0.85819	0.95643	FALSE
BCS1L_11	BCS1L	12.964	4.0872	5.904	5.2085	2.6651	2.6616	5.904	2.6651	-0.91357	26.57	20.036	1.0125	0.15564	0.84436	0.31128	0.64424	FALSE
BCS1L_12	BCS1L	387.39	276.29	433.35	303.83	381.11	377.95	387.39	377.95	-0.0355	7227.2	1627.6	0.234	0.40749	0.59251	0.81499	0.94011	FALSE
BCS1L_13	BCS1L	48.042	25.341	17.712	36.459	32.87	62.104	25.341	36.459	0.50805	286.77	92.46	1.1563	0.87571	0.12429	0.24859	0.58374	TRUE
BCS1L_14	BCS1L	96.846	68.665	99.187	119.8	113.71	181.88	96.846	119.8	0.30397	399.85	378.42	1.1797	0.88094	0.11906	0.23811	0.57144	TRUE
BCS1L_15	BCS1L	109.81	74.387	101.55	90.281	91.503	149.05	101.55	91.503	-0.14874	403.01	397.77	0.50371	0.30723	0.69277	0.61447	0.84983	FALSE
BCS1L_2	BCS1L	57.193	72.752	57.859	62.502	80.842	60.329	57.859	62.502	0.10954	111.12	220.16	0.31291	0.62281	0.37719	0.75438	0.91945	TRUE
BCS1L_3	BCS1L	73.969	114.44	88.56	173.62	161.68	171.23	88.56	171.23	0.9434	441.36	344.44	4.4544	1	4.2073e-06	8.4147e-06	0.00016501	TRUE
BCS1L_4	BCS1L	107.52	62.943	68.486	86.808	98.61	124.21	68.486	98.61	0.51956	777.28	262.87	1.858	0.96841	0.031588	0.063175	0.2683	TRUE
BCS1L_5	BCS1L	41.179	37.602	37.785	48.613	27.54	84.284	37.785	48.613	0.35519	5.7741	140.69	0.91283	0.8192	0.1808	0.36159	0.6858	TRUE
BCS1L_6	BCS1L	69.394	23.706	35.424	81.6	84.396	104.69	35.424	84.396	1.2293	645.64	131.46	4.2712	0.99999	9.7329e-06	1.9466e-05	0.0003565	TRUE
BCS1L_7	BCS1L	57.955	18.801	36.605	83.336	32.87	78.073	36.605	78.073	1.0723	386.41	136.07	3.555	0.99981	0.00018916	0.00037832	0.0050036	TRUE
BCS1L_8	BCS1L	46.517	30.245	41.328	60.766	55.968	60.329	41.328	60.329	0.53497	74.876	154.58	1.5283	0.93675	0.063246	0.12649	0.40451	TRUE
BCS1L_9	BCS1L	408.74	328.61	399.11	463.56	505.48	488.85	399.11	488.85	0.29193	2531.5	1679.5	2.1896	0.98573	0.014275	0.02855	0.16156	TRUE
BECN1_1	BECN1	30.503	13.896	20.074	31.251	62.186	31.052	20.074	31.251	0.61391	73.463	72.388	1.3137	0.90466	0.09534	0.19068	0.50968	TRUE
BECN1_10	BECN1	138.79	80.926	102.73	142.37	135.92	169.45	102.73	142.37	0.46688	887.8	402.63	1.9753	0.97588	0.024116	0.048231	0.22942	TRUE
BECN1_11	BECN1	160.9	165.94	206.64	225.7	254.08	206.72	165.94	225.7	0.44147	840.92	666.79	2.3143	0.98968	0.010324	0.020649	0.12832	TRUE
BECN1_12	BECN1	95.321	86.648	161.77	203.13	188.34	120.66	95.321	188.34	0.97502	2245.3	372.15	4.8216	1	7.1221e-07	1.4244e-06	3.1555e-05	TRUE
BECN1_13	BECN1	160.9	166.76	255.05	263.9	336.69	359.31	166.76	336.69	1.0093	3915.1	670.25	6.564	1	2.6192e-11	5.2384e-11	2.2072e-09	TRUE
BECN1_14	BECN1	224.96	237.87	229.07	251.74	264.74	323.83	229.07	264.74	0.20789	47.188	936.16	1.1655	0.8781	0.1219	0.24381	0.57727	TRUE
BECN1_15	BECN1	44.229	13.896	38.966	38.196	66.628	65.653	38.966	65.653	0.73788	328.1	145.31	2.2138	0.98657	0.013429	0.026859	0.15444	TRUE
BECN1_2	BECN1	46.517	55.586	37.785	62.502	58.633	64.765	46.517	62.502	0.41836	79.24	175.04	1.2082	0.8865	0.1135	0.22701	0.557	TRUE
BECN1_3	BECN1	32.028	14.714	31.882	46.876	47.972	41.698	31.882	46.876	0.54204	147.37	117.68	1.3822	0.91641	0.083586	0.16717	0.47504	TRUE
BECN1_4	BECN1	140.31	139.78	134.61	130.21	142.14	125.09	139.78	130.21	-0.10155	13.51	556.68	0.40558	0.34253	0.65747	0.68505	0.888	FALSE
BECN1_5	BECN1	49.567	67.847	57.859	128.48	141.25	101.14	57.859	128.48	1.1374	84.26	220.16	4.7593	1	9.7157e-07	1.9431e-06	4.2294e-05	TRUE
BECN1_6	BECN1	242.5	248.5	187.75	309.04	294.94	270.59	242.5	294.94	0.2814	1516.8	993.98	1.6634	0.95188	0.048116	0.096233	0.34733	TRUE
BECN1_7	BECN1	98.372	85.831	72.029	59.03	71.07	74.524	85.831	71.07	-0.26881	173.89	333.29	0.80854	0.20939	0.79061	0.41878	0.73155	FALSE
BECN1_8	BECN1	398.06	434.88	462.87	590.3	649.4	643.22	434.88	643.22	0.56363	1069.5	1838.4	4.8591	1	5.8954e-07	1.1791e-06	2.6544e-05	TRUE
BECN1_9	BECN1	231.06	288.56	356.6	335.08	310.93	310.52	288.56	310.93	0.10739	3968	1193.6	0.64765	0.74139	0.25861	0.51721	0.79227	TRUE
BECN2_1	BECN2	178.44	245.23	218.45	159.73	185.67	165.91	218.45	165.91	-0.39484	1158.9	890.51	1.7607	0.039145	0.96086	0.078289	0.3058	FALSE
BECN2_10	BECN2	313.42	308.17	251.51	300.36	303.82	359.31	308.17	303.82	-0.020441	1619.1	1279.2	0.12161	0.4516	0.5484	0.90321	0.97073	FALSE
BECN2_11	BECN2	180.73	226.43	211.36	192.71	244.3	182.76	211.36	192.71	-0.1326	582.71	860.14	0.63585	0.26244	0.73756	0.52488	0.79622	FALSE
BECN2_12	BECN2	285.96	243.6	318.82	328.14	250.52	265.27	285.96	265.27	-0.10797	1437.1	1182.4	0.60177	0.27366	0.72634	0.54732	0.81139	FALSE
BECN2_13	BECN2	142.6	143.87	198.37	189.24	152.8	161.47	143.87	161.47	0.16542	1486.2	573.82	0.73476	0.76876	0.23124	0.46249	0.76033	TRUE
BECN2_14	BECN2	171.58	175.75	190.11	194.45	142.14	143.73	175.75	143.73	-0.28838	111.79	708.33	1.2032	0.11445	0.88555	0.22889	0.5592	FALSE
BECN2_15	BECN2	234.87	250.14	308.19	196.19	210.54	235.11	250.14	210.54	-0.2475	1801.5	1027	1.2354	0.10834	0.89166	0.21667	0.54384	FALSE
BECN2_2	BECN2	751.89	786.37	762.79	767.39	692.04	675.16	762.79	692.04	-0.14024	337.4	3322.7	1.2274	0.10983	0.89017	0.21967	0.54775	FALSE
BECN2_3	BECN2	274.53	215.8	249.15	303.83	289.61	204.06	249.15	289.61	0.2163	877.94	1022.7	1.2652	0.89711	0.10289	0.20579	0.52897	TRUE
BECN2_4	BECN2	160.14	148.77	205.46	190.98	170.57	216.48	160.14	190.98	0.25263	1091.5	642.3	1.2168	0.88816	0.11184	0.22367	0.55296	TRUE
BECN2_5	BECN2	235.63	268.12	309.37	178.83	281.61	287.45	268.12	281.61	0.070591	1378.4	1104.8	0.40601	0.65763	0.34237	0.68473	0.88797	TRUE
BECN2_6	BECN2	602.43	605.72	715.56	711.83	552.57	644.99	605.72	644.99	0.090483	6038.1	2606.1	0.76926	0.77913	0.22087	0.44174	0.74734	TRUE
BECN2_7	BECN2	359.93	357.22	443.98	369.8	423.75	346.89	359.93	369.8	0.038922	3535.6	1506.4	0.2543	0.60037	0.39963	0.79926	0.93355	TRUE
BECN2_8	BECN2	165.48	125.89	203.1	256.95	165.24	176.55	165.48	176.55	0.092912	1491.4	664.84	0.42949	0.66622	0.33378	0.66757	0.87918	TRUE
BECN2_9	BECN2	699.28	615.53	742.72	656.27	741.79	748.79	699.28	741.79	0.085033	4450.5	3031.8	0.77213	0.77998	0.22002	0.44004	0.74587	TRUE
BEX1_1	BEX1	194.46	174.11	174.76	126.74	167.01	235.11	174.76	167.01	-0.065005	194.21	704.13	0.29182	0.38521	0.61479	0.77043	0.92623	FALSE
BEX1_10	BEX1	548.29	555.86	569.14	640.65	611.2	524.33	555.86	611.2	0.1367	116.91	2380.7	1.1343	0.87166	0.12834	0.25667	0.59216	TRUE
BEX1_11	BEX1	96.846	124.25	123.98	184.03	103.94	117.11	123.98	117.11	-0.081609	368.25	490.7	0.3103	0.37817	0.62183	0.75633	0.9202	FALSE
BEX1_12	BEX1	146.41	100.54	100.37	137.16	107.49	88.72	100.54	107.49	0.095491	1052	393.63	0.35023	0.63692	0.36308	0.72617	0.90672	TRUE
BEX1_13	BEX1	93.796	93.188	75.571	93.753	83.507	93.156	93.188	93.156	-0.00049314	155.36	363.4	0.0016891	0.49933	0.50067	0.99865	0.99987	FALSE
BEX1_14	BEX1	134.97	179.02	129.89	161.46	142.14	142.84	134.97	142.84	0.081109	982.86	536.56	0.33948	0.63287	0.36713	0.73425	0.91003	TRUE
BEX1_15	BEX1	238.68	174.11	227.89	213.55	94.168	214.7	227.89	213.55	-0.093375	1504.3	931.08	0.47013	0.31913	0.68087	0.63826	0.86339	FALSE
BEX1_2	BEX1	219.62	153.68	178.3	166.67	185.67	189.86	178.3	185.67	0.058114	1156.8	719.16	0.27482	0.60827	0.39173	0.78345	0.92938	TRUE
BEX1_3	BEX1	266.14	272.21	180.66	291.68	302.94	311.41	266.14	302.94	0.18619	3671.4	1096.2	1.1114	0.86681	0.13319	0.26639	0.60049	TRUE
BEX1_4	BEX1	248.6	242.78	227.89	258.69	242.53	289.23	242.78	258.69	0.091211	127.71	995.2	0.50433	0.69299	0.30701	0.61403	0.8498	TRUE
BEX1_5	BEX1	142.6	147.14	123.98	140.63	132.37	113.56	142.6	132.37	-0.10665	183.59	568.5	0.42918	0.3339	0.6661	0.6678	0.87918	FALSE
BEX1_6	BEX1	165.48	161.85	198.37	187.51	162.57	213.81	165.48	187.51	0.17928	547.65	664.84	0.85432	0.80353	0.19647	0.39293	0.70966	TRUE
BEX1_7	BEX1	72.444	67.03	62.582	85.072	117.27	44.36	67.03	85.072	0.33938	24.548	256.99	1.1255	0.8698	0.1302	0.26039	0.59504	TRUE
BEX1_8	BEX1	38.891	35.967	24.797	55.557	26.651	45.247	35.967	45.247	0.32311	66.664	133.58	0.80291	0.78879	0.21121	0.42242	0.73407	TRUE
BEX1_9	BEX1	22.115	40.054	28.339	31.251	30.205	28.39	28.339	30.205	0.088939	87.997	103.99	0.18295	0.57141	0.42859	0.85717	0.95623	TRUE
BNIP5_1	BNIP5	61.006	54.768	62.582	50.349	63.075	81.622	61.006	63.075	0.047352	20.695	232.77	0.13561	0.55392	0.44608	0.89216	0.96793	TRUE
BNIP5_10	BNIP5	515.5	414.44	412.1	538.21	455.74	432.06	414.44	455.74	0.13672	5109	1747.5	0.98785	0.83839	0.16161	0.32322	0.65464	TRUE
BNIP5_11	BNIP5	203.61	272.21	233.8	244.8	164.35	237.77	233.8	237.77	0.024195	1193.4	956.49	0.12839	0.55108	0.44892	0.89784	0.96975	TRUE
BNIP5_12	BNIP5	204.37	214.99	193.65	307.3	235.42	248.41	204.37	248.41	0.28033	113.8	830.21	1.5287	0.93683	0.063174	0.12635	0.40416	TRUE
BNIP5_13	BNIP5	168.53	200.27	138.15	362.86	250.52	261.72	168.53	261.72	0.63202	965.15	677.74	3.5798	0.99983	0.00017193	0.00034386	0.0045867	TRUE
BNIP5_14	BNIP5	51.092	60.49	54.317	60.766	49.749	71.863	54.317	60.766	0.15909	24.256	206.02	0.44932	0.67337	0.32663	0.65325	0.87082	TRUE
BNIP5_15	BNIP5	429.33	536.24	531.36	651.06	472.62	598.86	531.36	598.86	0.17222	5217.1	2270.3	1.4166	0.9217	0.078296	0.15659	0.45665	TRUE
BNIP5_2	BNIP5	257.75	276.29	304.65	300.36	294.05	314.95	276.29	300.36	0.12006	573.87	1140.3	0.71259	0.76195	0.23805	0.4761	0.76838	TRUE
BNIP5_3	BNIP5	150.99	219.07	168.85	274.31	228.31	228.9	168.85	228.9	0.43669	1420.6	679.12	2.304	0.98939	0.010611	0.021222	0.13083	TRUE
BNIP5_4	BNIP5	109.05	106.27	105.09	140.63	111.05	130.42	106.27	130.42	0.29296	4.5578	417.23	1.1824	0.88147	0.11853	0.23706	0.56979	TRUE
BNIP5_5	BNIP5	111.34	115.26	126.35	107.64	150.14	127.76	115.26	127.76	0.14731	69.153	454.44	0.58626	0.72115	0.27885	0.5577	0.81778	TRUE
BNIP5_6	BNIP5	148.7	120.16	144.06	130.21	120.82	160.58	144.06	130.21	-0.14472	296.24	574.61	0.57756	0.28178	0.71822	0.56356	0.82006	FALSE
BNIP5_7	BNIP5	326.38	256.68	255.05	281.26	254.96	284.79	256.68	281.26	0.13147	2430.7	1055.2	0.75678	0.77541	0.22459	0.44918	0.75333	TRUE
BNIP5_8	BNIP5	462.12	433.24	430.99	564.25	620.09	582.89	433.24	582.89	0.42719	419.45	1831.1	3.4971	0.99976	0.00023515	0.00047031	0.0060346	TRUE
BNIP5_9	BNIP5	186.07	209.26	126.35	138.89	133.26	227.12	186.07	138.89	-0.41923	2052.4	752.16	1.7201	0.04271	0.95729	0.085419	0.32127	FALSE
BPTF_1	BPTF	12.201	12.262	7.0848	15.625	17.767	29.277	12.201	17.767	0.50757	13.09	42.917	0.84968	0.79586	0.20414	0.40827	0.72407	TRUE
BPTF_10	BPTF	29.74	31.063	31.882	45.14	77.289	65.653	31.063	65.653	1.0558	1.2096	114.51	3.2324	0.99939	0.00061489	0.0012298	0.013805	TRUE
BPTF_11	BPTF	122.77	117.71	114.54	338.55	319.81	277.69	117.71	319.81	1.4343	17.853	464.62	9.3762	1	3.4196e-21	6.8393e-21	5.7248e-19	TRUE
BPTF_12	BPTF	44.992	38.42	34.243	92.017	57.744	125.98	38.42	92.017	1.2386	30.318	143.17	4.4794	1	3.7452e-06	7.4903e-06	0.00014852	TRUE
BPTF_13	BPTF	77.02	124.25	81.475	168.41	119.93	123.32	81.475	123.32	0.59203	924.79	315.53	2.3557	0.99076	0.0092428	0.018486	0.11854	TRUE
BPTF_14	BPTF	195.22	191.28	207.82	267.37	246.97	221.8	195.22	246.97	0.3377	87.16	791.14	1.8399	0.96711	0.032895	0.065789	0.27497	TRUE
BPTF_15	BPTF	118.2	107.08	129.89	260.42	231.87	196.96	118.2	231.87	0.96613	130.08	466.64	5.2619	1	7.1283e-08	1.4257e-07	3.7592e-06	TRUE
BPTF_2	BPTF	11.439	40.872	22.435	39.932	25.763	34.601	22.435	34.601	0.60323	230.42	81.358	1.3487	0.91072	0.089284	0.17857	0.4921	TRUE
BPTF_3	BPTF	231.82	255.86	258.59	376.75	385.55	368.19	255.86	376.75	0.55645	292.62	1051.7	3.7277	0.9999	9.6607e-05	0.00019321	0.0028053	TRUE
BPTF_4	BPTF	47.279	39.237	41.328	78.127	61.298	84.284	41.328	78.127	0.90257	19.896	154.58	2.9598	0.99846	0.0015397	0.0030794	0.028714	TRUE
BPTF_5	BPTF	155.56	163.49	239.7	319.45	330.48	233.33	163.49	319.45	0.96214	2935.7	656.43	6.0875	1	5.7343e-10	1.1469e-09	4.146e-08	TRUE
BPTF_6	BPTF	196.74	213.35	160.59	178.83	227.42	219.14	196.74	219.14	0.15478	791.5	797.64	0.79293	0.78609	0.21391	0.42782	0.73749	TRUE
BPTF_7	BPTF	104.47	107.08	138.15	180.56	123.48	134.85	107.08	134.85	0.3299	486.05	420.6	1.354	0.91214	0.087861	0.17572	0.48898	TRUE
BPTF_8	BPTF	301.22	280.38	308.19	371.54	443.3	384.16	301.22	384.16	0.34987	241.35	1248.8	2.347	0.99054	0.0094626	0.018925	0.12043	TRUE
BPTF_9	BPTF	83.12	110.35	92.102	97.225	112.82	92.268	92.102	97.225	0.07728	206.9	358.95	0.27041	0.60658	0.39342	0.78685	0.93018	TRUE
BRD2_1	BRD2	425.51	432.42	448.7	137.16	78.177	166.79	432.42	137.16	-1.6495	156.37	1827.5	6.907	2.4746e-12	1	4.9492e-12	2.2861e-10	FALSE
BRD2_10	BRD2	202.08	188.83	270.4	81.6	95.056	73.637	202.08	81.6	-1.2978	2421.7	820.43	4.2063	1.298e-05	0.99999	2.5961e-05	0.00046123	FALSE
BRD2_11	BRD2	526.17	539.51	592.76	173.62	166.13	218.25	539.51	173.62	-1.6301	1506.8	2307	7.6178	1.29e-14	1	2.5799e-14	1.4828e-12	FALSE
BRD2_12	BRD2	404.92	358.85	419.18	157.99	154.58	171.23	404.92	157.99	-1.3523	1162.9	1705.3	5.9797	1.1176e-09	1	2.2351e-09	7.765e-08	FALSE
BRD2_13	BRD2	827.39	741.42	782.87	397.58	395.33	380.61	782.87	395.33	-0.98392	1850.2	3414.8	6.6318	1.6578e-11	1	3.3156e-11	1.4162e-09	FALSE
BRD2_14	BRD2	642.85	678.47	539.62	293.41	285.17	249.3	642.85	285.17	-1.1699	5962.1	2774.7	6.7903	5.596e-12	1	1.1192e-11	5.0031e-10	FALSE
BRD2_15	BRD2	175.39	194.55	167.67	74.655	114.6	72.75	175.39	74.655	-1.2213	213.31	706.82	3.7891	7.5608e-05	0.99992	0.00015122	0.0022668	FALSE
BRD2_2	BRD2	389.67	420.16	517.19	230.91	210.54	274.14	420.16	230.91	-0.86081	5171.8	1772.9	4.4946	3.4843e-06	1	6.9686e-06	0.00013928	FALSE
BRD2_3	BRD2	270.71	214.17	225.53	109.38	88.837	82.509	225.53	88.837	-1.3343	1085.2	920.93	4.5044	3.3278e-06	1	6.6555e-06	0.00013388	FALSE
BRD2_4	BRD2	668.77	570.57	745.08	397.58	339.36	255.51	668.77	339.36	-0.97662	7733.4	2892.7	6.1248	4.5393e-10	1	9.0786e-10	3.3205e-08	FALSE
BRD2_5	BRD2	156.33	155.31	179.48	118.06	63.075	37.262	156.33	63.075	-1.2959	268.57	626.21	3.7265	9.7088e-05	0.9999	0.00019418	0.002816	FALSE
BRD2_6	BRD2	351.55	282.83	351.88	90.281	98.61	66.54	351.55	90.281	-1.9494	2360.7	1469.4	6.8156	4.6942e-12	1	9.3884e-12	4.2579e-10	FALSE
BRD2_7	BRD2	159.38	193.73	141.7	53.821	62.186	64.765	159.38	62.186	-1.3438	746.46	639.08	3.8446	6.0378e-05	0.99994	0.00012076	0.0018571	FALSE
BRD2_8	BRD2	395.01	434.88	369.59	97.225	159.91	133.08	395.01	133.08	-1.5625	1117.7	1661.4	6.4262	6.5399e-11	1	1.308e-10	5.2623e-09	FALSE
BRD2_9	BRD2	71.682	108.72	87.379	43.404	39.977	11.534	87.379	39.977	-1.1089	350.9	339.61	2.5723	0.0050517	0.99495	0.010103	0.075095	FALSE
BRD4_1	BRD4	214.28	153.68	187.75	62.502	41.754	47.021	187.75	47.021	-1.9747	932.4	759.31	5.107	1.6367e-07	1	3.2735e-07	8.1328e-06	FALSE
BRD4_10	BRD4	375.95	326.16	294.02	251.74	272.73	251.08	326.16	251.74	-0.37231	1756	1357.9	2.0193	0.021726	0.97827	0.043452	0.2145	FALSE
BRD4_11	BRD4	76.257	97.275	87.379	34.723	51.526	26.616	87.379	34.723	-1.3068	110.81	339.61	2.8574	0.0021355	0.99786	0.0042709	0.037966	FALSE
BRD4_12	BRD4	267.66	297.55	232.62	125	109.27	116.22	267.66	116.22	-1.1965	1060.6	1102.8	4.5602	2.5555e-06	1	5.1109e-06	0.00010416	FALSE
BRD4_13	BRD4	269.19	239.51	207.82	119.8	79.954	91.381	239.51	91.381	-1.3804	942.49	981.09	4.7291	1.1274e-06	1	2.2549e-06	4.8824e-05	FALSE
BRD4_14	BRD4	512.45	554.22	492.39	184.03	152.8	137.52	512.45	152.8	-1.7392	1073.7	2185.3	7.6935	7.1581e-15	1	1.4316e-14	8.3435e-13	FALSE
BRD4_15	BRD4	420.18	421.8	342.43	133.68	126.15	168.57	420.18	133.68	-1.6448	3023.5	1773	6.8039	5.091e-12	1	1.0182e-11	4.6011e-10	FALSE
BRD4_2	BRD4	553.63	545.23	529	274.31	202.55	230.67	545.23	230.67	-1.2374	167.01	2332.8	6.5128	3.6881e-11	1	7.3762e-11	3.0665e-09	FALSE
BRD4_3	BRD4	510.92	467.57	566.78	460.08	473.5	464.89	510.92	464.89	-0.13593	2499.7	2178.4	0.98624	0.16201	0.83799	0.32401	0.65496	FALSE
BRD4_4	BRD4	1047.8	845.23	876.15	482.65	371.34	369.07	876.15	371.34	-1.2362	15205	3844.9	8.1412	1.9572e-16	1	3.9145e-16	2.4411e-14	FALSE
BRD4_5	BRD4	223.43	116.08	178.3	24.306	12.437	24.841	178.3	24.306	-2.8248	2954.4	719.16	5.7429	4.6531e-09	1	9.3061e-09	2.9837e-07	FALSE
BRD4_6	BRD4	500.25	429.97	478.22	302.09	227.42	277.69	478.22	277.69	-0.78202	1406.6	2031.8	4.4487	4.3192e-06	1	8.6383e-06	0.00016913	FALSE
BRD4_7	BRD4	339.34	308.99	341.25	192.71	159.02	199.62	339.34	192.71	-0.81306	462.46	1415.8	3.8969	4.8715e-05	0.99995	9.743e-05	0.0015343	FALSE
BRD4_8	BRD4	423.99	376.84	420.36	168.41	155.47	173.89	420.36	168.41	-1.3146	953.8	1773.8	5.9823	1.1e-09	1	2.2e-09	7.6645e-08	FALSE
BRD4_9	BRD4	269.95	342.51	307.01	300.36	254.96	318.5	307.01	300.36	-0.031491	1316.7	1274.1	0.18631	0.4261	0.5739	0.8522	0.95453	FALSE
BRF1_1	BRF1	89.983	92.37	66.125	79.864	114.6	90.494	89.983	90.494	0.008075	287.47	350.27	0.027286	0.51088	0.48912	0.97823	0.99472	TRUE
BRF1_10	BRF1	44.992	45.776	74.39	69.447	35.535	74.524	45.776	69.447	0.59075	409.68	172.11	1.8042	0.96439	0.035605	0.07121	0.28826	TRUE
BRF1_11	BRF1	7.6257	5.7221	16.531	1.7362	6.2186	14.195	7.6257	6.2186	-0.25692	41.465	26.206	0.39285	0.34722	0.65278	0.69443	0.89187	FALSE
BRF1_12	BRF1	166.24	165.12	174.76	236.12	172.34	165.91	166.24	172.34	0.05172	36.899	668.07	0.23617	0.59335	0.40665	0.8133	0.93946	TRUE
BRF1_13	BRF1	78.545	71.934	128.71	88.544	119.93	106.46	78.545	106.46	0.43401	1280	303.61	1.6023	0.94545	0.054546	0.10909	0.37396	TRUE
BRF1_14	BRF1	255.46	165.12	171.22	197.92	219.43	199.62	171.22	199.62	0.22024	3567.2	689.12	1.082	0.86037	0.13963	0.27925	0.61383	TRUE
BRF1_15	BRF1	57.193	32.697	42.509	43.404	46.195	62.991	42.509	46.195	0.11734	155.94	159.22	0.29218	0.61478	0.38522	0.77044	0.92623	TRUE
BRF1_2	BRF1	47.279	58.038	53.136	50.349	58.633	52.345	53.136	52.345	-0.021243	29.165	201.31	0.055887	0.47772	0.52228	0.95543	0.98931	FALSE
BRF1_3	BRF1	183.78	106.27	164.13	144.1	195.44	126.87	164.13	144.1	-0.18654	1867.2	659.15	0.78013	0.21766	0.78234	0.43532	0.74221	FALSE
BRF1_4	BRF1	32.028	35.15	42.509	34.723	39.088	45.247	35.15	39.088	0.1492	31.95	130.39	0.34493	0.63454	0.36546	0.73091	0.90869	TRUE
BRF1_5	BRF1	117.44	94.005	94.464	83.336	87.949	81.622	94.464	83.336	-0.1788	263.96	368.63	0.57958	0.2811	0.7189	0.5622	0.81961	FALSE
BRF1_6	BRF1	54.143	68.665	42.509	46.876	67.516	94.043	54.143	67.516	0.31329	173.12	205.32	0.93335	0.82467	0.17533	0.35067	0.67681	TRUE
BRF1_7	BRF1	61.768	56.403	36.605	52.085	50.637	30.165	56.403	50.637	-0.15272	210.38	214.34	0.39393	0.34682	0.65318	0.69363	0.89133	FALSE
BRF1_8	BRF1	196.74	165.94	132.25	144.1	129.7	220.02	165.94	144.1	-0.20226	1042	666.79	0.8457	0.19886	0.80114	0.39772	0.71442	FALSE
BRF1_9	BRF1	290.54	225.61	295.2	270.84	293.16	233.33	290.54	270.84	-0.10092	2118.6	1202.3	0.56808	0.28499	0.71501	0.56998	0.82303	FALSE
BRPF1_1	BRPF1	597.09	421.8	473.5	112.85	65.74	79.848	473.5	79.848	-2.5531	8974.2	2010.7	8.7788	8.258e-19	1	1.6516e-18	1.1838e-16	FALSE
BRPF1_10	BRPF1	257.75	232.97	209	55.557	77.289	88.72	232.97	77.289	-1.5794	594.25	952.92	5.0432	2.2889e-07	1	4.5779e-07	1.098e-05	FALSE
BRPF1_11	BRPF1	212.76	238.69	244.42	246.54	223.87	215.59	238.69	223.87	-0.092086	352.73	977.57	0.47403	0.31774	0.68226	0.63548	0.86175	FALSE
BRPF1_12	BRPF1	702.33	679.29	510.1	184.03	162.57	120.66	679.29	162.57	-2.0562	14577	2940.6	9.5287	7.9632e-22	1	1.5926e-21	1.3794e-19	FALSE
BRPF1_13	BRPF1	173.1	181.47	139.33	22.57	12.437	31.052	173.1	22.57	-2.8849	605.2	697.12	5.7022	5.9147e-09	1	1.1829e-08	3.7257e-07	FALSE
BRPF1_14	BRPF1	257.75	228.88	193.65	180.56	174.12	145.5	228.88	174.12	-0.39254	1037.3	935.33	1.7906	0.036682	0.96332	0.073365	0.29384	FALSE
BRPF1_15	BRPF1	310.37	277.11	242.06	79.864	86.172	107.35	277.11	86.172	-1.6737	1167.1	1143.9	5.6456	8.2324e-09	1	1.6465e-08	5.0543e-07	FALSE
BRPF1_2	BRPF1	35.078	22.071	56.678	32.987	35.535	33.713	35.078	33.713	-0.055634	317.88	130.11	0.1211	0.4518	0.5482	0.90361	0.97073	FALSE
BRPF1_3	BRPF1	79.307	52.316	86.198	34.723	22.209	27.503	79.307	27.503	-1.4944	388.01	306.71	2.9586	0.001545	0.99845	0.0030901	0.028782	FALSE
BRPF1_4	BRPF1	382.81	326.16	351.88	175.35	176.79	149.94	351.88	175.35	-1.0007	809.19	1470.9	4.6027	2.0853e-06	1	4.1707e-06	8.612e-05	FALSE
BRPF1_5	BRPF1	286.73	286.1	284.57	55.557	55.968	57.668	286.1	55.968	-2.3334	1.3663	1183	6.6911	1.1076e-11	1	2.2152e-11	9.6603e-10	FALSE
BRPF1_6	BRPF1	248.6	201.09	192.47	62.502	68.405	118	201.09	68.405	-1.5419	1165.7	816.2	4.6443	1.7059e-06	1	3.4118e-06	7.1396e-05	FALSE
BRPF1_7	BRPF1	306.55	285.29	330.62	144.1	98.61	74.524	306.55	98.61	-1.6265	515.84	1272.2	5.8301	2.7695e-09	1	5.5391e-09	1.818e-07	FALSE
BRPF1_8	BRPF1	356.88	305.72	264.5	128.48	81.73	125.09	305.72	125.09	-1.2824	2158.4	1268.5	5.0715	1.9738e-07	1	3.9475e-07	9.6159e-06	FALSE
BRPF1_9	BRPF1	929.57	856.67	831.28	248.27	213.21	292.77	856.67	248.27	-1.7827	2979.6	3754.9	9.9287	1.5612e-23	1	3.1225e-23	2.9728e-21	FALSE
BZW2_1	BZW2	282.91	296.73	283.39	281.26	244.3	261.72	283.39	261.72	-0.11433	89.07	1171.2	0.63316	0.26331	0.73669	0.52663	0.79777	FALSE
BZW2_10	BZW2	189.88	295.91	243.24	296.88	305.6	214.7	243.24	296.88	0.28643	2810.8	997.21	1.6986	0.95531	0.044694	0.089389	0.3318	TRUE
BZW2_11	BZW2	44.992	92.37	57.859	57.293	47.084	77.186	57.859	57.293	-0.013929	678.3	220.16	0.038178	0.48477	0.51523	0.96955	0.99301	FALSE
BZW2_12	BZW2	147.18	170.03	201.92	152.78	140.36	106.46	170.03	140.36	-0.27482	769.54	684.09	1.1341	0.12837	0.87163	0.25673	0.59219	FALSE
BZW2_13	BZW2	371.37	323.7	348.33	298.62	273.62	315.84	348.33	298.62	-0.22147	568.67	1455.3	1.3032	0.096258	0.90374	0.19252	0.51162	FALSE
BZW2_14	BZW2	44.229	72.752	21.254	62.502	65.74	85.171	44.229	65.74	0.56129	670.69	166	1.6695	0.95248	0.04752	0.095041	0.34488	TRUE
BZW2_15	BZW2	428.56	341.69	375.49	373.28	395.33	339.8	375.49	373.28	-0.0085228	1979.7	1575	0.055878	0.47772	0.52228	0.95544	0.98931	FALSE
BZW2_2	BZW2	273	223.98	245.61	321.19	179.45	208.49	245.61	208.49	-0.23532	609.12	1007.4	1.1693	0.12113	0.87887	0.24226	0.57561	FALSE
BZW2_3	BZW2	29.74	29.428	38.966	20.834	55.968	33.713	29.74	33.713	0.17537	42.609	109.39	0.37988	0.64719	0.35281	0.70561	0.89654	TRUE
BZW2_4	BZW2	325.62	386.65	390.84	397.58	437.08	473.76	386.65	437.08	0.17645	1871.1	1624.3	1.2513	0.89459	0.10541	0.21081	0.5368	TRUE
BZW2_5	BZW2	278.34	367.03	297.56	338.55	397.1	361.98	297.56	361.98	0.28185	2597.7	1232.9	1.8345	0.96671	0.033287	0.066575	0.27646	TRUE
BZW2_6	BZW2	390.44	386.65	402.65	375.01	344.69	406.34	390.44	375.01	-0.057999	81.786	1641.1	0.38075	0.3517	0.6483	0.70339	0.89565	FALSE
BZW2_7	BZW2	70.156	55.586	63.763	81.6	97.721	45.247	63.763	81.6	0.35097	53.873	243.84	1.1423	0.87332	0.12668	0.25335	0.58952	TRUE
BZW2_8	BZW2	116.67	118.53	79.113	71.183	97.721	82.509	116.67	82.509	-0.49478	707.09	460.31	1.5924	0.055651	0.94435	0.1113	0.37766	FALSE
BZW2_9	BZW2	629.12	716.89	583.31	618.08	614.75	650.31	629.12	618.08	-0.025514	4901	2712.3	0.21209	0.41602	0.58398	0.83204	0.94639	FALSE
C11orf74_1	C11orf74	18.302	35.15	40.147	52.085	41.754	60.329	35.15	52.085	0.55432	154.42	130.39	1.4831	0.9309	0.069099	0.1382	0.42485	TRUE
C11orf74_10	C11orf74	144.89	161.85	132.25	86.808	122.6	147.27	144.89	122.6	-0.23924	223.76	578.1	0.92718	0.17692	0.82308	0.35383	0.67851	FALSE
C11orf74_11	C11orf74	78.545	103.81	51.955	72.919	63.075	100.25	78.545	72.919	-0.10582	672.79	303.61	0.32288	0.37339	0.62661	0.74679	0.91561	FALSE
C11orf74_12	C11orf74	73.969	87.466	87.379	79.864	88.837	128.64	87.379	88.837	0.023614	89.912	339.61	0.079142	0.53154	0.46846	0.93692	0.98187	TRUE
C11orf74_13	C11orf74	119.72	138.96	181.84	173.62	151.91	143.73	138.96	151.91	0.12764	1104.4	553.26	0.55047	0.709	0.291	0.582	0.83014	TRUE
C11orf74_14	C11orf74	327.14	346.59	348.33	291.68	270.95	394.8	346.59	291.68	-0.2481	190.68	1447.7	1.4434	0.074459	0.92554	0.14892	0.44444	FALSE
C11orf74_15	C11orf74	101.42	83.379	86.198	67.71	71.07	70.088	86.198	70.088	-0.29468	119.86	334.79	0.88044	0.18931	0.81069	0.37862	0.69906	FALSE
C11orf74_2	C11orf74	207.42	142.23	132.25	152.78	171.46	193.41	142.23	171.46	0.26786	2174.4	566.96	1.2273	0.89014	0.10986	0.21973	0.54775	TRUE
C11orf74_3	C11orf74	209.71	219.89	183.02	156.25	201.66	204.94	209.71	201.66	-0.056169	407.86	853.05	0.27548	0.39147	0.60853	0.78295	0.92938	FALSE
C11orf74_4	C11orf74	139.55	98.092	175.94	142.37	162.57	134.85	139.55	142.37	0.028611	1521.4	555.71	0.11942	0.54753	0.45247	0.90494	0.97079	TRUE
C11orf74_5	C11orf74	141.08	144.69	120.44	67.71	173.23	112.67	141.08	112.67	-0.32176	219.41	562.11	1.1979	0.11547	0.88453	0.23094	0.5619	FALSE
C11orf74_6	C11orf74	44.992	51.499	38.966	46.876	31.981	46.134	44.992	46.134	0.035402	39.322	169.01	0.087884	0.53489	0.46511	0.93022	0.97905	TRUE
C11orf74_7	C11orf74	203.61	196.18	206.64	166.67	183.01	141.95	203.61	166.67	-0.28721	32.139	826.95	1.2844	0.099506	0.90049	0.19901	0.52155	FALSE
C11orf74_8	C11orf74	963.13	824.79	786.41	715.3	928.35	792.27	824.79	792.27	-0.057976	10305	3607.8	0.54154	0.29407	0.70593	0.58814	0.83411	FALSE
C11orf74_9	C11orf74	523.89	559.94	590.4	520.85	504.6	462.23	559.94	504.6	-0.14987	1113.8	2399.1	1.13	0.12924	0.87076	0.25848	0.59368	FALSE
C15orf27_1	C15orf27	138.79	148.77	155.87	125	153.69	165.02	148.77	153.69	0.046586	75.002	594.42	0.2016	0.57989	0.42011	0.84023	0.94925	TRUE
C15orf27_10	C15orf27	71.682	85.013	51.955	78.127	48.861	112.67	71.682	78.127	0.12259	283.44	275.78	0.38815	0.65105	0.34895	0.69791	0.89365	TRUE
C15orf27_11	C15orf27	417.89	527.25	598.66	463.56	396.21	467.55	527.25	463.56	-0.18536	8529.8	2251.8	1.3422	0.089769	0.91023	0.17954	0.49362	FALSE
C15orf27_12	C15orf27	79.307	57.221	49.593	112.85	85.284	65.653	57.221	85.284	0.56756	273	217.61	1.9024	0.97144	0.028561	0.057122	0.2522	TRUE
C15orf27_13	C15orf27	552.1	577.11	529	616.34	598.76	675.16	552.1	616.34	0.15852	579.63	2363.7	1.3213	0.90679	0.093205	0.18641	0.50331	TRUE
C15orf27_14	C15orf27	308.84	276.29	303.46	335.08	300.27	264.38	303.46	300.27	-0.015216	383.59	1258.7	0.090035	0.46413	0.53587	0.92826	0.97831	FALSE
C15orf27_15	C15orf27	547.53	461.03	619.92	503.49	487.72	549.17	547.53	503.49	-0.12074	6360.7	2343.1	0.90976	0.18147	0.81853	0.36295	0.68632	FALSE
C15orf27_2	C15orf27	414.84	453.68	474.68	432.31	394.44	353.99	453.68	394.44	-0.20139	974.79	1922.2	1.3512	0.088319	0.91168	0.17664	0.49076	FALSE
C15orf27_3	C15orf27	270.71	237.87	205.46	225.7	241.64	263.5	237.87	241.64	0.022554	1064.6	974.05	0.12059	0.54799	0.45201	0.90401	0.97079	TRUE
C15orf27_4	C15orf27	170.82	147.96	205.46	250.01	204.33	166.79	170.82	204.33	0.25705	861.35	687.43	1.2781	0.89939	0.10061	0.20121	0.5238	TRUE
C15orf27_5	C15orf27	146.41	191.28	141.7	220.49	152.8	165.91	146.41	165.91	0.17916	1017.6	584.5	0.80624	0.78995	0.21005	0.4201	0.73247	TRUE
C15orf27_6	C15orf27	290.54	213.35	233.8	269.11	251.41	199.62	233.8	251.41	0.10435	1818.8	956.49	0.56947	0.71548	0.28452	0.56903	0.82282	TRUE
C15orf27_7	C15orf27	216.57	244.41	221.99	274.31	278.95	281.24	221.99	278.95	0.32819	266.1	905.71	1.8927	0.9708	0.029201	0.058403	0.2558	TRUE
C15orf27_8	C15orf27	279.86	418.53	255.05	309.04	289.61	247.53	279.86	289.61	0.049216	9921.7	1155.8	0.28669	0.61282	0.38718	0.77435	0.92719	TRUE
C15orf27_9	C15orf27	161.66	214.99	149.96	164.94	175.01	235.99	161.66	175.01	0.11375	1490	648.73	0.52394	0.69984	0.30016	0.60032	0.84147	TRUE
C17orf50_1	C17orf50	92.271	204.36	105.09	145.84	141.25	173	105.09	145.84	0.46892	5009.3	412.37	2.0066	0.9776	0.022399	0.044797	0.21915	TRUE
C17orf50_10	C17orf50	345.44	237.06	272.76	477.45	404.21	419.64	272.76	419.64	0.61967	3278.7	1125	4.3791	0.99999	5.9574e-06	1.1915e-05	0.00022687	TRUE
C17orf50_11	C17orf50	462.88	531.33	490.03	817.73	701.82	554.5	490.03	701.82	0.51733	1221.5	2084.7	4.6384	1	1.7552e-06	3.5104e-06	7.3213e-05	TRUE
C17orf50_12	C17orf50	189.88	164.3	153.5	227.44	221.21	196.96	164.3	221.21	0.42676	385.38	659.88	2.215	0.98662	0.013379	0.026757	0.15407	TRUE
C17orf50_13	C17orf50	139.55	220.71	148.78	192.71	167.01	163.24	148.78	167.01	0.16574	2629.4	594.45	0.74787	0.77273	0.22727	0.45454	0.75507	TRUE
C17orf50_14	C17orf50	100.66	129.15	105.09	223.97	187.45	204.06	105.09	204.06	0.95071	299.36	412.37	4.8734	1	5.4844e-07	1.0969e-06	2.4918e-05	TRUE
C17orf50_15	C17orf50	627.6	669.48	785.23	1076.4	996.76	1009.6	669.48	1009.6	0.59199	7576.1	2895.9	6.3209	1	1.3005e-10	2.601e-10	1.0137e-08	TRUE
C17orf50_2	C17orf50	22.877	32.697	27.158	34.723	41.754	23.954	27.158	34.723	0.3433	24.505	99.44	0.75863	0.77524	0.22476	0.44953	0.75333	TRUE
C17orf50_3	C17orf50	184.54	183.11	190.11	272.58	201.66	179.21	184.54	201.66	0.12732	16.523	745.67	0.6269	0.73464	0.26536	0.53072	0.80013	TRUE
C17orf50_4	C17orf50	50.33	66.212	151.14	140.63	156.35	149.94	66.212	149.94	1.1671	3732.6	253.7	5.2564	1	7.344e-08	1.4688e-07	3.8584e-06	TRUE
C17orf50_5	C17orf50	83.883	77.656	73.209	85.072	92.391	105.58	77.656	92.391	0.24772	29.272	300	0.8507	0.80253	0.19747	0.39494	0.71191	TRUE
C17orf50_6	C17orf50	266.14	182.29	223.17	298.62	298.49	251.08	223.17	298.49	0.41793	1758.7	910.78	2.4959	0.99372	0.0062825	0.012565	0.088501	TRUE
C17orf50_7	C17orf50	133.45	129.97	113.36	131.95	143.92	158.81	129.97	143.92	0.14596	144.09	515.66	0.61406	0.73041	0.26959	0.53918	0.80516	TRUE
C17orf50_8	C17orf50	331.72	349.05	375.49	399.32	429.97	376.17	349.05	399.32	0.1936	499.86	1458.5	1.3164	0.90598	0.094021	0.18804	0.50522	TRUE
C17orf50_9	C17orf50	253.17	211.72	203.1	387.16	366.01	321.16	211.72	366.01	0.78689	896.5	861.65	5.2563	1	7.3475e-08	1.4695e-07	3.8584e-06	TRUE
C19orf10_1	C19orf10	424.75	430.79	448.7	463.56	387.33	353.1	430.79	387.33	-0.15304	178.67	1820.2	1.0186	0.15419	0.84581	0.30838	0.64317	FALSE
C19orf10_10	C19orf10	218.1	188.83	322.36	286.47	364.23	327.38	218.1	327.38	0.58379	5863.6	889	3.6651	0.99988	0.0001236	0.0002472	0.0034294	TRUE
C19orf10_11	C19orf10	372.13	433.24	407.37	446.19	490.38	486.18	407.37	486.18	0.25457	955.48	1716.2	1.9024	0.97144	0.028561	0.057123	0.2522	TRUE
C19orf10_12	C19orf10	442.29	425.07	396.75	401.05	497.49	388.59	425.07	401.05	-0.08369	549.33	1794.7	0.56682	0.28542	0.71458	0.57084	0.82373	FALSE
C19orf10_13	C19orf10	105.23	152.86	162.95	135.42	167.01	113.56	152.86	135.42	-0.17356	1185	611.61	0.70518	0.24035	0.75965	0.4807	0.7705	FALSE
C19orf10_14	C19orf10	220.38	291.01	212.54	246.54	319.81	326.49	220.38	319.81	0.5352	2524.6	898.81	3.3166	0.99954	0.00045563	0.00091126	0.010646	TRUE
C19orf10_15	C19orf10	484.99	450.41	480.58	506.96	544.57	472.88	480.58	506.96	0.076928	465.04	2042.4	0.58364	0.72027	0.27973	0.55946	0.81811	TRUE
C19orf10_2	C19orf10	629.12	584.47	727.37	635.44	680.49	726.61	629.12	680.49	0.11307	5823.5	2712.3	0.98645	0.83804	0.16196	0.32391	0.65496	TRUE
C19orf10_3	C19orf10	309.6	348.23	358.96	317.72	366.01	287.45	348.23	317.72	-0.13189	803.53	1454.9	0.79988	0.21189	0.78811	0.42378	0.73492	FALSE
C19orf10_4	C19orf10	605.48	640.05	642.35	630.23	656.51	721.29	640.05	656.51	0.036566	600.25	2762	0.31312	0.6229	0.3771	0.75419	0.91945	TRUE
C19orf10_5	C19orf10	199.79	145.5	199.55	284.73	148.36	184.54	199.55	184.54	-0.11229	1460.8	809.64	0.52779	0.29882	0.70118	0.59765	0.83999	FALSE
C19orf10_6	C19orf10	262.32	260.76	273.94	241.33	201.66	229.78	262.32	229.78	-0.1903	68.738	1079.7	0.99031	0.16101	0.83899	0.32202	0.65304	FALSE
C19orf10_7	C19orf10	546.76	612.26	551.43	638.91	693.82	661.85	551.43	661.85	0.26288	1860.9	2360.7	2.2725	0.98847	0.011527	0.023054	0.13904	TRUE
C19orf10_8	C19orf10	362.98	326.16	285.75	383.69	386.44	362.86	326.16	383.69	0.23372	1494.4	1357.9	1.5613	0.94078	0.059223	0.11845	0.39029	TRUE
C19orf10_9	C19orf10	133.45	193.73	209	208.34	213.21	144.61	193.73	208.34	0.10435	1933.6	784.8	0.52143	0.69897	0.30103	0.60207	0.8424	TRUE
C1orf174_1	C1orf174	355.36	307.36	440.44	375.01	422.87	361.98	355.36	375.01	0.077451	4771.3	1486.2	0.50981	0.69491	0.30509	0.61019	0.84676	TRUE
C1orf174_10	C1orf174	138.03	155.31	102.73	151.05	179.45	150.82	138.03	151.05	0.12916	772.34	549.33	0.55556	0.71075	0.28925	0.57851	0.82802	TRUE
C1orf174_11	C1orf174	375.18	264.03	272.76	263.9	245.19	244.87	272.76	245.19	-0.15315	5283.1	1125	0.82207	0.20552	0.79448	0.41104	0.72706	FALSE
C1orf174_12	C1orf174	602.43	562.4	654.16	508.7	615.64	516.35	602.43	516.35	-0.22205	2139.4	2591.2	1.6911	0.045411	0.95459	0.090823	0.33556	FALSE
C1orf174_13	C1orf174	443.82	392.37	390.84	340.29	358.9	432.06	392.37	358.9	-0.12828	1324.5	1649.7	0.82397	0.20498	0.79502	0.40996	0.72562	FALSE
C1orf174_14	C1orf174	896.78	819.89	864.34	836.83	740.02	778.96	864.34	778.96	-0.14988	1514.3	3790.3	1.3869	0.082737	0.91726	0.16547	0.47151	FALSE
C1orf174_15	C1orf174	295.11	295.91	266.86	243.06	262.07	213.81	295.11	243.06	-0.2789	399.48	1222.2	1.4889	0.06826	0.93174	0.13652	0.42271	FALSE
C1orf174_2	C1orf174	92.271	68.665	128.71	123.27	111.94	105.58	92.271	111.94	0.27599	942.41	359.64	1.0369	0.85011	0.14989	0.29978	0.6337	TRUE
C1orf174_3	C1orf174	205.13	327.79	296.38	315.98	238.08	259.06	296.38	259.06	-0.19346	4656.5	1227.7	1.0651	0.14343	0.85657	0.28685	0.61989	FALSE
C1orf174_4	C1orf174	259.27	270.57	247.97	243.06	227.42	222.69	259.27	227.42	-0.18832	127.74	1066.5	0.97529	0.16471	0.83529	0.32942	0.65961	FALSE
C1orf174_5	C1orf174	430.85	448.77	474.68	421.89	407.76	534.09	448.77	421.89	-0.088919	496.17	1900.3	0.61672	0.26871	0.73129	0.53742	0.80435	FALSE
C1orf174_6	C1orf174	490.33	468.39	466.41	375.01	360.68	351.33	468.39	360.68	-0.37608	242.67	1987.9	2.4158	0.0078496	0.99215	0.015699	0.10482	FALSE
C1orf174_7	C1orf174	133.45	93.188	192.47	189.24	146.58	118.88	133.45	146.58	0.13445	2552.2	530.19	0.57031	0.71577	0.28423	0.56847	0.8223	TRUE
C1orf174_8	C1orf174	179.97	152.04	223.17	131.95	171.46	204.94	179.97	171.46	-0.069494	1323.1	726.23	0.3158	0.37608	0.62392	0.75215	0.91843	FALSE
C1orf174_9	C1orf174	783.16	861.58	800.58	755.23	865.28	819.77	800.58	819.77	0.03413	2012.1	3496.3	0.32453	0.62723	0.37277	0.74554	0.91516	TRUE
C1orf233_1	C1orf233	229.53	170.84	185.39	190.98	226.54	228.9	185.39	226.54	0.2878	1080.3	749.26	1.5033	0.93362	0.066375	0.13275	0.41579	TRUE
C1orf233_10	C1orf233	308.84	352.32	341.25	420.15	277.17	352.22	341.25	352.22	0.045503	586.39	1424.2	0.2906	0.61432	0.38568	0.77136	0.92623	TRUE
C1orf233_11	C1orf233	163.95	214.99	191.29	121.53	175.01	149.94	191.29	149.94	-0.34934	654.41	774.39	1.486	0.068636	0.93136	0.13727	0.42409	FALSE
C1orf233_12	C1orf233	153.28	199.45	171.22	147.57	183.89	173.89	171.22	173.89	0.022236	559.62	689.12	0.1019	0.54058	0.45942	0.91884	0.97566	TRUE
C1orf233_13	C1orf233	201.32	205.18	161.77	204.87	230.09	110.9	201.32	204.87	0.025088	789.52	817.18	0.12415	0.5494	0.4506	0.9012	0.97053	TRUE
C1orf233_14	C1orf233	27.453	35.967	60.221	20.834	47.084	25.729	35.967	25.729	-0.46786	330.36	133.58	0.88867	0.18709	0.81291	0.37418	0.69536	FALSE
C1orf233_15	C1orf233	195.98	276.29	190.11	211.81	210.54	178.33	195.98	210.54	0.10291	3242.3	794.39	0.51673	0.69733	0.30267	0.60534	0.84401	TRUE
C1orf233_2	C1orf233	203.61	197	213.72	182.3	242.53	208.49	203.61	208.49	0.034038	72.992	826.95	0.16986	0.56744	0.43256	0.86512	0.95888	TRUE
C1orf233_3	C1orf233	191.41	203.54	151.14	196.19	155.47	146.39	191.41	155.47	-0.2983	884.21	774.88	1.2911	0.098336	0.90166	0.19667	0.51767	FALSE
C1orf233_4	C1orf233	584.89	531.33	722.65	602.45	594.32	543.85	584.89	594.32	0.023037	10923	2511.8	0.18817	0.57463	0.42537	0.85074	0.95349	TRUE
C1orf233_5	C1orf233	520.07	492.91	460.51	368.07	492.16	485.3	492.91	485.3	-0.022425	893.8	2097.6	0.16633	0.43395	0.56605	0.86789	0.95888	FALSE
C1orf233_6	C1orf233	313.42	280.38	283.39	331.61	261.18	329.15	283.39	329.15	0.21524	455.29	1171.2	1.3371	0.9094	0.090596	0.18119	0.49645	TRUE
C1orf233_7	C1orf233	356.12	317.98	329.44	276.05	365.12	375.28	329.44	365.12	0.14793	421.52	1372.3	0.96314	0.83226	0.16774	0.33548	0.66382	TRUE
C1orf233_8	C1orf233	4.5754	0.81744	0	6.9447	4.4419	8.872	0.81744	6.9447	2.1281	7.3953	2.5228	3.8576	0.99992	8.218e-05	0.00016436	0.0024433	TRUE
C1orf233_9	C1orf233	239.45	257.49	170.03	197.92	189.22	174.78	239.45	189.22	-0.33802	2571.9	980.83	1.6037	0.054395	0.9456	0.10879	0.37307	FALSE
C1orf74_1	C1orf74	70.919	65.395	99.187	50.349	61.298	78.96	70.919	61.298	-0.20719	414.79	272.69	0.58265	0.28006	0.71994	0.56013	0.81869	FALSE
C1orf74_10	C1orf74	170.05	147.14	170.03	171.88	157.24	157.92	170.03	157.92	-0.10598	262.12	684.12	0.46314	0.32163	0.67837	0.64326	0.86658	FALSE
C1orf74_11	C1orf74	166.24	156.13	181.84	137.16	174.12	138.4	166.24	138.4	-0.26267	172.82	668.07	1.077	0.14073	0.85927	0.28147	0.6162	FALSE
C1orf74_12	C1orf74	283.68	371.93	296.38	270.84	238.97	251.96	296.38	251.96	-0.23338	2934.9	1227.7	1.2676	0.10247	0.89753	0.20494	0.5285	FALSE
C1orf74_13	C1orf74	84.645	170.03	113.36	118.06	117.27	106.46	113.36	117.27	0.04849	2017.9	446.56	0.18498	0.57338	0.42662	0.85325	0.95457	TRUE
C1orf74_14	C1orf74	154.8	171.66	149.96	137.16	119.04	127.76	154.8	127.76	-0.27507	153.84	619.79	1.0864	0.13866	0.86134	0.27732	0.61231	FALSE
C1orf74_15	C1orf74	27.453	70.3	42.509	36.459	29.316	46.134	42.509	36.459	-0.21597	499.51	159.22	0.48012	0.31557	0.68443	0.63114	0.85972	FALSE
C1orf74_2	C1orf74	338.58	335.97	440.44	256.95	254.96	289.23	338.58	256.95	-0.39665	5190.7	1412.5	2.172	0.014929	0.98507	0.029857	0.16654	FALSE
C1orf74_3	C1orf74	199.03	169.21	205.46	178.83	157.24	134.85	199.03	157.24	-0.33809	465.32	807.41	1.4707	0.070691	0.92931	0.14138	0.42968	FALSE
C1orf74_4	C1orf74	416.36	414.44	375.49	402.79	438.86	343.34	414.44	402.79	-0.041035	760.29	1747.5	0.27868	0.39024	0.60976	0.78049	0.92857	FALSE
C1orf74_5	C1orf74	537.61	634.33	537.26	489.6	469.06	462.23	537.61	469.06	-0.1964	4677.3	2298.4	1.4299	0.076378	0.92362	0.15276	0.45093	FALSE
C1orf74_6	C1orf74	228.77	224.8	268.04	262.16	250.52	213.81	228.77	250.52	0.13048	778.96	934.85	0.71137	0.76157	0.23843	0.47686	0.76857	TRUE
C1orf74_7	C1orf74	75.494	92.37	87.379	69.447	94.168	55.893	87.379	69.447	-0.32717	83.077	339.61	0.97307	0.16526	0.83474	0.33052	0.66015	FALSE
C1orf74_8	C1orf74	229.53	191.28	252.69	177.09	215.87	202.28	229.53	202.28	-0.1815	999.78	938.13	0.88978	0.18679	0.81321	0.37358	0.69511	FALSE
C1orf74_9	C1orf74	502.53	416.08	386.12	423.62	421.09	370.85	416.08	421.09	0.017241	4186.2	1754.8	0.1197	0.54764	0.45236	0.90472	0.97079	TRUE
C20orf202_1	C20orf202	116.67	134.06	115.72	95.489	139.47	124.21	116.67	124.21	0.089534	151.6	460.31	0.35116	0.63727	0.36273	0.72547	0.90644	TRUE
C20orf202_10	C20orf202	246.31	243.6	292.84	283	286.06	267.05	246.31	283	0.19954	1086.1	1010.4	1.1541	0.87576	0.12424	0.24847	0.58368	TRUE
C20orf202_11	C20orf202	179.2	150.41	183.02	144.1	163.46	251.96	179.2	163.46	-0.13189	421.89	722.99	0.5855	0.27911	0.72089	0.55821	0.81778	FALSE
C20orf202_12	C20orf202	494.91	501.09	506.56	399.32	472.62	472.88	501.09	472.62	-0.084227	34.076	2134.3	0.61633	0.26884	0.73116	0.53767	0.80449	FALSE
C20orf202_13	C20orf202	392.72	407.08	362.5	322.93	357.13	354.88	392.72	354.88	-0.1458	559.7	1651.2	0.93134	0.17584	0.82416	0.35168	0.6776	FALSE
C20orf202_14	C20orf202	362.22	337.6	375.49	505.22	407.76	385.93	362.22	407.76	0.17042	391.14	1516.5	1.1695	0.8789	0.1211	0.2422	0.5756	TRUE
C20orf202_15	C20orf202	610.82	663.76	565.6	560.78	568.56	603.29	610.82	568.56	-0.10326	2423.6	2629.2	0.82415	0.20493	0.79507	0.40985	0.72557	FALSE
C20orf202_2	C20orf202	223.43	234.6	258.59	291.68	222.98	254.63	234.6	254.63	0.11766	350.16	959.96	0.64619	0.74092	0.25908	0.51816	0.79267	TRUE
C20orf202_3	C20orf202	420.18	358.85	442.8	439.25	378.45	377.06	420.18	378.45	-0.15052	2136.1	1773	0.99102	0.16084	0.83916	0.32167	0.65288	FALSE
C20orf202_4	C20orf202	117.44	134.88	115.72	138.89	139.47	180.1	117.44	139.47	0.2462	153.57	463.48	1.0237	0.84701	0.15299	0.30597	0.64071	TRUE
C20orf202_5	C20orf202	493.38	430.79	538.44	501.75	660.95	478.2	493.38	501.75	0.024217	2974.2	2099.7	0.18263	0.57246	0.42754	0.85509	0.9553	TRUE
C20orf202_6	C20orf202	433.14	427.52	472.32	467.03	497.49	456.91	433.14	467.03	0.10844	783.27	1830.6	0.79205	0.78583	0.21417	0.42833	0.73749	TRUE
C20orf202_7	C20orf202	99.134	153.68	136.97	98.961	101.27	97.592	136.97	98.961	-0.46494	855.41	544.92	1.6283	0.051727	0.94827	0.10345	0.36214	FALSE
C20orf202_8	C20orf202	202.84	240.33	203.1	227.44	174.12	216.48	203.1	216.48	0.0916	693.05	824.77	0.46586	0.67934	0.32066	0.64132	0.86555	TRUE
C20orf202_9	C20orf202	156.33	140.6	157.05	111.11	138.59	125.98	156.33	125.98	-0.30914	123.94	626.21	1.2126	0.11264	0.88736	0.22527	0.55511	FALSE
C21orf54_1	C21orf54	399.59	407.08	343.61	465.29	449.52	426.74	399.59	449.52	0.16947	1594.7	1681.6	1.2176	0.88831	0.11169	0.22338	0.55267	TRUE
C21orf54_10	C21orf54	409.5	425.07	406.19	423.62	421.98	385.93	409.5	421.98	0.043198	126.63	1725.6	0.30037	0.61805	0.38195	0.7639	0.92375	TRUE
C21orf54_11	C21orf54	111.34	94.005	89.741	105.91	76.4	101.14	94.005	101.14	0.10447	159.26	366.75	0.37258	0.64527	0.35473	0.70946	0.89876	TRUE
C21orf54_12	C21orf54	372.13	365.39	379.04	274.31	294.94	362.86	372.13	294.94	-0.33439	46.529	1560.2	1.9543	0.025332	0.97467	0.050664	0.23508	FALSE
C21orf54_13	C21orf54	80.07	61.308	89.741	95.489	100.39	70.976	80.07	95.489	0.2512	222.77	309.81	0.87602	0.80949	0.19051	0.38102	0.7012	TRUE
C21orf54_14	C21orf54	189.88	170.03	180.66	217.02	171.46	196.96	180.66	196.96	0.12394	99.04	729.18	0.60347	0.7269	0.2731	0.5462	0.8104	TRUE
C21orf54_15	C21orf54	468.98	396.46	353.06	428.83	405.1	411.66	396.46	411.66	0.054152	3571.6	1667.8	0.37225	0.64515	0.35485	0.7097	0.8989	TRUE
C21orf54_2	C21orf54	338.58	293.46	416.82	392.37	402.43	415.21	338.58	402.43	0.24857	4078.7	1412.5	1.699	0.95534	0.044661	0.089323	0.33168	TRUE
C21orf54_3	C21orf54	104.47	119.35	149.96	98.961	153.69	102.91	119.35	102.91	-0.21178	579.26	471.41	0.75677	0.22459	0.77541	0.44919	0.75333	FALSE
C21orf54_4	C21orf54	524.65	451.23	541.99	449.67	529.47	545.63	524.65	529.47	0.013175	2845.8	2240.1	0.10189	0.54058	0.45942	0.91884	0.97566	TRUE
C21orf54_5	C21orf54	228.77	275.48	284.57	229.17	325.14	311.41	275.48	311.41	0.17627	1132	1136.8	1.0657	0.85671	0.14329	0.28658	0.61977	TRUE
C21orf54_6	C21orf54	126.59	113.62	114.54	140.63	127.04	134.85	114.54	134.85	0.2337	73.012	451.45	0.95619	0.83051	0.16949	0.33898	0.66743	TRUE
C21orf54_7	C21orf54	184.54	197.82	214.9	185.77	210.54	206.72	197.82	206.72	0.063157	234.1	802.24	0.31412	0.62328	0.37672	0.75343	0.91945	TRUE
C21orf54_8	C21orf54	353.83	291.82	295.2	296.88	286.06	238.66	295.2	286.06	-0.045233	1724.6	1222.6	0.26147	0.39686	0.60314	0.79373	0.93218	FALSE
C21orf54_9	C21orf54	256.99	243.6	286.93	244.8	264.74	246.64	256.99	246.64	-0.059047	538.07	1056.6	0.31828	0.37514	0.62486	0.75027	0.91748	FALSE
C2orf78_1	C2orf78	356.88	318.8	416.82	364.59	459.29	427.63	356.88	427.63	0.26024	2521.4	1493	1.8309	0.96645	0.033554	0.067108	0.27776	TRUE
C2orf78_10	C2orf78	25.927	39.237	25.978	50.349	25.763	36.375	25.978	36.375	0.47032	87.908	94.903	1.0673	0.85653	0.14347	0.28693	0.61989	TRUE
C2orf78_11	C2orf78	103.71	103.81	98.006	86.808	98.61	82.509	103.71	86.808	-0.25396	16.27	406.67	0.8381	0.20099	0.79901	0.40197	0.71753	FALSE
C2orf78_12	C2orf78	117.44	159.4	106.27	79.864	137.7	123.32	117.44	123.32	0.069955	942.82	463.48	0.27333	0.6077	0.3923	0.7846	0.9295	TRUE
C2orf78_13	C2orf78	177.68	213.35	217.27	196.19	162.57	166.79	213.35	166.79	-0.35329	643.91	868.65	1.5797	0.057089	0.94291	0.11418	0.38213	FALSE
C2orf78_14	C2orf78	197.51	216.62	174.76	161.46	103.94	128.64	197.51	128.64	-0.61463	441.42	800.9	2.4333	0.0074812	0.99252	0.014962	0.1012	FALSE
C2orf78_15	C2orf78	70.156	98.91	144.06	95.489	82.619	105.58	98.91	95.489	-0.05026	1432.5	386.9	0.17391	0.43097	0.56903	0.86194	0.95824	FALSE
C2orf78_2	C2orf78	154.8	147.14	236.16	161.46	156.35	118	154.8	156.35	0.0143	3338.9	619.79	0.062342	0.52485	0.47515	0.95029	0.98718	TRUE
C2orf78_3	C2orf78	170.05	185.56	196.01	145.84	197.22	220.91	185.56	197.22	0.087471	174.84	749.99	0.4258	0.66487	0.33513	0.67025	0.88031	TRUE
C2orf78_4	C2orf78	135.74	200.27	165.31	118.06	140.36	122.43	165.31	122.43	-0.43016	1048.4	664.14	1.6638	0.048073	0.95193	0.096146	0.34717	FALSE
C2orf78_5	C2orf78	281.39	240.33	282.21	309.04	259.41	294.55	281.39	294.55	0.065716	843.39	1162.5	0.386	0.65025	0.34975	0.6995	0.89453	TRUE
C2orf78_6	C2orf78	305.79	314.71	265.68	239.59	319.81	331.81	305.79	319.81	0.064485	844.27	1268.8	0.3937	0.6531	0.3469	0.6938	0.89133	TRUE
C2orf78_7	C2orf78	60.243	73.569	123.98	43.404	82.619	67.427	73.569	67.427	-0.12402	1359.6	283.42	0.36487	0.3576	0.6424	0.71521	0.90168	FALSE
C2orf78_8	C2orf78	245.55	326.97	231.44	223.97	243.41	279.47	245.55	243.41	-0.012537	3414.7	1007.1	0.067217	0.4732	0.5268	0.94641	0.9861	FALSE
C2orf78_9	C2orf78	100.66	94.823	114.54	102.43	111.94	96.704	100.66	102.43	0.024965	113.33	394.1	0.089385	0.53561	0.46439	0.92878	0.9786	TRUE
C3_1	C3	199.79	171.66	177.12	225.7	197.22	212.04	177.12	212.04	0.25828	271.95	714.15	1.3067	0.90435	0.095652	0.1913	0.51035	TRUE
C3_10	C3	517.02	644.14	697.85	571.2	613.87	657.41	644.14	613.87	-0.069339	9521.8	2780.6	0.57411	0.28295	0.71705	0.56589	0.82088	FALSE
C3_11	C3	444.58	568.94	441.62	510.43	516.15	558.93	444.58	516.15	0.21489	7736.8	1881.6	1.6499	0.95051	0.049485	0.09897	0.35187	TRUE
C3_12	C3	107.52	90.735	85.017	93.753	136.81	62.991	90.735	93.753	0.046691	157.25	353.35	0.16053	0.56377	0.43623	0.87247	0.96006	TRUE
C3_13	C3	145.65	205.18	171.22	227.44	185.67	139.29	171.22	185.67	0.11628	903.45	689.12	0.55063	0.70906	0.29094	0.58189	0.83007	TRUE
C3_14	C3	146.41	183.11	126.35	166.67	183.89	179.21	146.41	179.21	0.28984	874.53	584.5	1.3567	0.91256	0.08744	0.17488	0.48772	TRUE
C3_15	C3	195.22	257.49	231.44	208.34	252.3	168.57	231.44	208.34	-0.15099	995.34	946.32	0.7508	0.22639	0.77361	0.45278	0.75455	FALSE
C3_2	C3	289.01	317.17	249.15	284.73	284.28	252.85	289.01	284.28	-0.023746	1190.9	1195.6	0.13692	0.44555	0.55445	0.89109	0.96793	FALSE
C3_3	C3	107.52	168.39	129.89	163.2	220.32	166.79	129.89	166.79	0.35835	991.39	515.31	1.6258	0.948	0.052001	0.104	0.36313	TRUE
C3_4	C3	153.28	130.79	128.71	152.78	194.55	170.34	130.79	170.34	0.37864	255	519.07	1.736	0.95872	0.041281	0.082563	0.316	TRUE
C3_5	C3	369.85	377.66	407.37	394.11	364.23	396.58	377.66	394.11	0.061366	472.1	1584.6	0.41334	0.66032	0.33968	0.67935	0.88514	TRUE
C3_6	C3	774.77	955.58	876.15	873.29	988.76	1098.3	876.15	988.76	0.17425	8293.6	3844.9	1.8161	0.96532	0.034679	0.069359	0.2839	TRUE
C3_7	C3	197.51	277.93	265.68	267.37	270.95	232.45	265.68	267.37	0.0091156	2398.8	1094.2	0.0511	0.52038	0.47962	0.95925	0.99037	TRUE
C3_8	C3	146.41	151.23	106.27	149.31	104.83	148.16	146.41	148.16	0.017009	817.26	584.5	0.07231	0.52882	0.47118	0.94236	0.98458	TRUE
C3_9	C3	238.68	326.16	231.44	309.04	334.92	328.26	238.68	328.26	0.4581	3852	977.54	2.8651	0.99792	0.0020846	0.0041693	0.037383	TRUE
C3AR1_1	C3AR1	520.84	451.23	473.5	475.71	521.48	484.41	473.5	484.41	0.032795	1368.4	2010.7	0.2433	0.59611	0.40389	0.80778	0.93647	TRUE
C3AR1_10	C3AR1	16.777	18.801	14.17	13.889	10.66	3.5488	16.777	10.66	-0.60835	5.4475	59.957	0.83188	0.20274	0.79726	0.40548	0.72131	FALSE
C3AR1_11	C3AR1	115.91	100.54	191.29	114.59	111.94	152.6	115.91	114.59	-0.016429	2959	457.15	0.061913	0.47532	0.52468	0.95063	0.98728	FALSE
C3AR1_12	C3AR1	301.98	342.51	317.63	355.91	395.33	303.42	317.63	355.91	0.16368	431.86	1320.6	1.0534	0.85392	0.14608	0.29217	0.62501	TRUE
C3AR1_13	C3AR1	390.44	364.58	291.66	387.16	307.38	344.23	364.58	344.23	-0.082608	2993	1526.9	0.52066	0.3013	0.6987	0.60261	0.8424	FALSE
C3AR1_14	C3AR1	229.53	189.65	234.98	180.56	191	221.8	229.53	191	-0.26387	810.37	938.13	1.2581	0.10418	0.89582	0.20837	0.53253	FALSE
C3AR1_15	C3AR1	105.23	129.15	119.26	112.85	100.39	102.03	119.26	102.03	-0.22313	147.31	471.05	0.79401	0.2136	0.7864	0.42719	0.73723	FALSE
C3AR1_2	C3AR1	83.12	81.744	66.125	83.336	64.851	52.345	81.744	64.851	-0.32944	122.92	316.62	0.94934	0.17122	0.82878	0.34245	0.66962	FALSE
C3AR1_3	C3AR1	99.897	106.27	125.16	130.21	118.15	134.85	106.27	130.21	0.2907	198.85	417.23	1.1723	0.87946	0.12054	0.24107	0.57467	TRUE
C3AR1_4	C3AR1	658.1	685.01	660.07	578.14	623.64	631.68	660.07	623.64	-0.081771	313.1	2853	0.68197	0.24763	0.75237	0.49526	0.77902	FALSE
C3AR1_5	C3AR1	195.22	233.79	196.01	163.2	199	224.46	196.01	199	0.021685	713.78	794.52	0.10585	0.54215	0.45785	0.9157	0.97454	TRUE
C3AR1_6	C3AR1	538.37	484.74	510.1	503.49	563.23	519.9	510.1	519.9	0.027381	721.29	2174.7	0.20999	0.58316	0.41684	0.83367	0.94704	TRUE
C3AR1_7	C3AR1	491.1	516.62	521.91	538.21	506.37	582	516.62	538.21	0.058958	339.75	2204	0.45991	0.67721	0.32279	0.64558	0.86702	TRUE
C3AR1_8	C3AR1	76.257	49.864	85.017	64.238	61.298	47.909	76.257	61.298	-0.31049	386.68	294.31	0.87199	0.19161	0.80839	0.38322	0.70288	FALSE
C3AR1_9	C3AR1	328.67	473.3	334.17	293.41	310.04	284.79	334.17	293.41	-0.18704	9693.7	1393.1	1.0919	0.13744	0.86256	0.27488	0.60929	FALSE
C3orf43_1	C3orf43	162.43	240.33	209	190.98	195.44	235.11	209	195.44	-0.09629	1575.2	850.03	0.46505	0.32095	0.67905	0.64189	0.86565	FALSE
C3orf43_10	C3orf43	289.78	209.26	224.35	244.8	246.08	292.77	224.35	246.08	0.1328	2254.1	915.86	0.71798	0.76362	0.23638	0.47277	0.76672	TRUE
C3orf43_11	C3orf43	763.33	915.53	756.89	838.57	782.66	722.18	763.33	782.66	0.036022	11603	3325.1	0.33512	0.63123	0.36877	0.73753	0.91082	TRUE
C3orf43_12	C3orf43	64.056	54.768	62.582	65.974	87.061	113.56	62.582	87.061	0.46987	31.615	239.09	1.5831	0.9433	0.056705	0.11341	0.38113	TRUE
C3orf43_13	C3orf43	130.4	165.94	161.77	133.68	199.88	121.55	161.77	133.68	-0.27324	500.72	649.17	1.1023	0.13517	0.86483	0.27035	0.60415	FALSE
C3orf43_14	C3orf43	204.37	186.38	191.29	184.03	219.43	212.04	191.29	212.04	0.14785	97.613	774.39	0.74569	0.77207	0.22793	0.45586	0.75615	TRUE
C3orf43_15	C3orf43	134.97	115.26	115.72	102.43	130.59	151.71	115.72	130.59	0.17303	185.52	456.35	0.69622	0.75686	0.24314	0.48629	0.7729	TRUE
C3orf43_2	C3orf43	258.51	228.06	199.55	187.51	246.08	302.53	228.06	246.08	0.10922	869.91	931.82	0.59015	0.72246	0.27754	0.55509	0.81611	TRUE
C3orf43_3	C3orf43	199.03	222.34	226.71	213.55	217.65	205.83	222.34	213.55	-0.057956	281.27	907.23	0.29198	0.38515	0.61485	0.77031	0.92623	FALSE
C3orf43_4	C3orf43	52.617	53.951	37.785	48.613	63.075	45.247	52.617	48.613	-0.11199	110.88	199.25	0.28387	0.38826	0.61174	0.77651	0.92792	FALSE
C3orf43_5	C3orf43	313.42	256.68	230.26	210.08	211.43	212.04	256.68	211.43	-0.27854	1958.8	1055.2	1.3927	0.081851	0.91815	0.1637	0.4686	FALSE
C3orf43_6	C3orf43	142.6	147.14	144.06	119.8	107.49	176.55	144.06	119.8	-0.26406	5.8083	574.61	1.0121	0.15574	0.84426	0.31148	0.64424	FALSE
C3orf43_7	C3orf43	193.69	206.81	183.02	187.51	200.77	206.72	193.69	200.77	0.05153	142.97	784.63	0.25274	0.59977	0.40023	0.80047	0.93395	TRUE
C3orf43_8	C3orf43	177.68	230.52	227.89	208.34	138.59	163.24	227.89	163.24	-0.47884	1264.2	931.08	2.1187	0.017057	0.98294	0.034115	0.18245	FALSE
C3orf43_9	C3orf43	263.85	239.51	260.96	190.98	218.54	257.29	260.96	218.54	-0.25484	234.17	1073.8	1.2944	0.097762	0.90224	0.19552	0.51643	FALSE
C4BPB_1	C4BPB	95.321	89.101	138.15	104.17	152.8	129.53	95.321	129.53	0.43846	936.63	372.15	1.7733	0.96191	0.038089	0.076178	0.30114	TRUE
C4BPB_10	C4BPB	329.43	317.17	321.18	362.86	309.15	336.25	321.18	336.25	0.065955	42.108	1336.1	0.4123	0.65994	0.34006	0.68012	0.88571	TRUE
C4BPB_11	C4BPB	365.27	313.9	251.51	350.71	246.08	346.89	313.9	346.89	0.14377	3265.7	1304.2	0.91371	0.81956	0.18044	0.36087	0.68474	TRUE
C4BPB_12	C4BPB	131.16	101.36	184.2	147.57	134.14	102.91	131.16	134.14	0.032194	1850.8	520.63	0.13071	0.552	0.448	0.89601	0.96946	TRUE
C4BPB_13	C4BPB	405.69	480.65	416.82	390.64	369.56	431.18	416.82	390.64	-0.093367	2099.2	1758.1	0.62447	0.26616	0.73384	0.53232	0.80114	FALSE
C4BPB_14	C4BPB	231.82	258.31	259.78	204.87	254.96	322.05	258.31	254.96	-0.01874	351.89	1062.3	0.10268	0.45911	0.54089	0.91822	0.97566	FALSE
C4BPB_15	C4BPB	256.99	249.32	177.12	232.65	204.33	181.88	249.32	204.33	-0.28585	2635.7	1023.4	1.4064	0.079804	0.9202	0.15961	0.46229	FALSE
C4BPB_2	C4BPB	147.94	179.84	162.95	121.53	158.13	196.96	162.95	158.13	-0.043044	255.24	654.16	0.18843	0.42527	0.57473	0.85054	0.95347	FALSE
C4BPB_3	C4BPB	218.1	227.25	165.31	225.7	202.55	255.51	218.1	225.7	0.049237	1434.9	889	0.25511	0.60068	0.39932	0.79864	0.93332	TRUE
C4BPB_4	C4BPB	35.078	33.515	27.158	53.821	21.321	39.924	33.515	39.924	0.24572	21.425	124.03	0.57547	0.71714	0.28286	0.56571	0.8208	TRUE
C4BPB_5	C4BPB	498.72	541.96	560.88	526.06	519.7	544.74	541.96	526.06	-0.042885	1113.8	2318	0.33029	0.37059	0.62941	0.74118	0.91265	FALSE
C4BPB_6	C4BPB	276.05	298.36	223.17	423.62	325.14	290.11	276.05	325.14	0.23536	1647.1	1139.3	1.4545	0.9271	0.0729	0.1458	0.43754	TRUE
C4BPB_7	C4BPB	564.3	578.75	506.56	578.14	575.67	683.14	564.3	578.14	0.034898	1771.3	2418.8	0.28143	0.61081	0.38919	0.77838	0.92822	TRUE
C4BPB_8	C4BPB	550.58	488.01	644.71	562.52	632.52	556.27	550.58	562.52	0.030902	6388.3	2356.9	0.24598	0.59715	0.40285	0.8057	0.93556	TRUE
C4BPB_9	C4BPB	106	137.33	83.837	76.391	106.6	135.74	106	106.6	0.0081693	736.4	416.11	0.029786	0.51188	0.48812	0.97624	0.99435	TRUE
C5_1	C5	170.05	111.17	174.76	206.6	188.34	165.91	170.05	188.34	0.1465	1744.6	684.2	0.69893	0.7577	0.2423	0.48459	0.77218	TRUE
C5_10	C5	379	371.93	275.13	434.04	461.95	327.38	371.93	434.04	0.22223	4710.9	1559.3	1.5728	0.94212	0.05788	0.11576	0.38547	TRUE
C5_11	C5	371.37	295.09	252.69	331.61	461.95	460.45	295.09	460.45	0.64013	3808.2	1222.1	4.7301	1	1.122e-06	2.2441e-06	4.8675e-05	TRUE
C5_12	C5	139.55	159.4	90.921	178.83	141.25	146.39	139.55	146.39	0.068525	1379.4	555.71	0.29003	0.6141	0.3859	0.7718	0.92645	TRUE
C5_13	C5	6.8631	10.627	14.17	17.362	27.54	13.308	10.627	17.362	0.65926	13.358	37.124	1.1054	0.85981	0.14019	0.28037	0.61563	TRUE
C5_14	C5	261.56	273.84	276.31	291.68	238.97	363.75	273.84	291.68	0.090705	78.432	1129.7	0.53063	0.70216	0.29784	0.59568	0.83898	TRUE
C5_15	C5	266.9	273.84	257.41	307.3	325.14	316.73	266.9	316.73	0.2461	69.085	1099.5	1.5027	0.93355	0.066455	0.13291	0.41597	TRUE
C5_2	C5	391.96	483.11	441.62	477.45	526.81	579.34	441.62	526.81	0.25395	2093.5	1868.4	1.9708	0.97563	0.024373	0.048746	0.23069	TRUE
C5_3	C5	105.23	103	98.006	133.68	103.05	121.55	103	121.55	0.23678	14.958	403.74	0.92314	0.82203	0.17797	0.35593	0.68013	TRUE
C5_4	C5	97.609	92.37	79.113	107.64	143.92	110.9	92.37	110.9	0.26117	101.6	360.05	0.97651	0.83559	0.16441	0.32881	0.65921	TRUE
C5_5	C5	70.919	63.76	57.859	86.808	38.2	68.314	63.76	68.314	0.098045	43.037	243.83	0.29165	0.61471	0.38529	0.77057	0.92623	TRUE
C5_6	C5	115.91	94.005	88.56	104.17	168.79	129.53	94.005	129.53	0.45831	254.75	366.75	1.855	0.9682	0.031795	0.063591	0.26936	TRUE
C5_7	C5	172.34	178.2	211.36	203.13	199	157.03	178.2	199	0.15839	567.01	718.74	0.77565	0.78102	0.21898	0.43796	0.74477	TRUE
C5_8	C5	129.64	134.06	96.825	138.89	127.04	101.14	129.64	127.04	-0.028997	548.08	514.26	0.11463	0.45437	0.54563	0.90874	0.97203	FALSE
C5_9	C5	100.66	123.43	90.921	95.489	96.833	171.23	100.66	96.833	-0.055352	306.73	394.1	0.19275	0.42358	0.57642	0.84715	0.95197	FALSE
C5AR2_1	C5AR2	675.64	711.99	595.12	727.45	676.94	622.81	675.64	676.94	0.0027769	3902.1	2924	0.024108	0.50962	0.49038	0.98077	0.99486	TRUE
C5AR2_10	C5AR2	793.07	915.53	760.43	758.7	738.24	929.78	793.07	758.7	-0.063834	8030.4	3461.8	0.58414	0.27956	0.72044	0.55913	0.81799	FALSE
C5AR2_11	C5AR2	294.35	302.45	277.49	283	260.29	328.26	294.35	283	-0.056571	175.01	1218.9	0.3253	0.37248	0.62752	0.74495	0.9151	FALSE
C5AR2_12	C5AR2	382.05	318.8	355.42	364.59	365.12	377.06	355.42	365.12	0.038746	1025	1486.5	0.25164	0.59934	0.40066	0.80132	0.93395	TRUE
C5AR2_13	C5AR2	351.55	434.88	336.53	328.14	382.89	374.4	351.55	374.4	0.090609	3584.8	1469.4	0.59613	0.72446	0.27554	0.55109	0.8132	TRUE
C5AR2_14	C5AR2	144.89	129.15	168.85	151.05	180.34	142.84	144.89	151.05	0.059647	410.94	578.1	0.25612	0.60107	0.39893	0.79786	0.93313	TRUE
C5AR2_15	C5AR2	360.7	355.58	461.69	319.45	382.89	426.74	360.7	382.89	0.085913	5113.1	1509.8	0.57118	0.71606	0.28394	0.56788	0.82217	TRUE
C5AR2_2	C5AR2	180.73	180.65	203.1	190.98	189.22	196.96	180.73	190.98	0.079152	250.16	729.47	0.37947	0.64783	0.35217	0.70434	0.89574	TRUE
C5AR2_3	C5AR2	354.6	363.76	436.89	473.97	395.33	478.2	363.76	473.97	0.3809	2716.4	1523.3	2.8239	0.99763	0.0023721	0.0047442	0.041233	TRUE
C5AR2_4	C5AR2	394.25	391.55	343.61	286.47	306.49	432.95	391.55	306.49	-0.35235	1152.8	1646	2.0966	0.018013	0.98199	0.036027	0.18928	FALSE
C5AR2_5	C5AR2	200.56	221.53	200.74	215.28	226.54	158.81	200.74	215.28	0.10047	216.13	814.68	0.50973	0.69488	0.30512	0.61024	0.84676	TRUE
C5AR2_6	C5AR2	452.97	508.45	469.96	572.93	469.06	502.15	469.96	502.15	0.095402	885.02	1994.9	0.72085	0.7645	0.2355	0.471	0.76583	TRUE
C5AR2_7	C5AR2	125.06	83.379	43.689	64.238	122.6	118	83.379	118	0.49598	1656.3	323.28	1.9254	0.97291	0.027091	0.054182	0.24413	TRUE
C5AR2_8	C5AR2	766.38	680.92	578.59	684.05	682.27	758.55	680.92	684.05	0.0065955	8887.8	2948.1	0.057548	0.52295	0.47705	0.95411	0.98867	TRUE
C5AR2_9	C5AR2	69.394	62.125	82.656	83.336	45.307	42.585	69.394	45.307	-0.60422	114.36	266.53	1.4755	0.070044	0.92996	0.14009	0.42781	FALSE
C5orf15_1	C5orf15	266.9	269.75	225.53	192.71	254.96	158.81	266.9	192.71	-0.46776	859.71	1099.5	2.2372	0.012635	0.98736	0.025271	0.14785	FALSE
C5orf15_10	C5orf15	389.67	485.56	400.29	411.47	444.19	413.43	400.29	413.43	0.046495	3691.6	1684.7	0.32021	0.6256	0.3744	0.74881	0.91682	TRUE
C5orf15_11	C5orf15	334.77	371.12	397.93	277.79	259.41	250.19	371.12	259.41	-0.51499	1020	1555.7	2.8323	0.0023111	0.99769	0.0046222	0.040341	FALSE
C5orf15_12	C5orf15	136.5	118.53	98.006	118.06	96.833	85.171	118.53	96.833	-0.28896	372.07	468.01	1.0029	0.15796	0.84204	0.31593	0.64762	FALSE
C5orf15_13	C5orf15	355.36	304.9	396.75	381.96	236.31	270.59	355.36	270.59	-0.39187	2129.4	1486.2	2.1987	0.01395	0.98605	0.0279	0.15904	FALSE
C5orf15_14	C5orf15	270.71	210.08	239.7	182.3	243.41	256.4	239.7	243.41	0.022084	919.52	981.93	0.11849	0.54716	0.45284	0.90568	0.97095	TRUE
C5orf15_15	C5orf15	208.18	170.84	227.89	194.45	99.498	151.71	208.18	151.71	-0.45396	891.32	846.52	1.9409	0.026134	0.97387	0.052267	0.23888	FALSE
C5orf15_2	C5orf15	336.29	337.6	421.54	338.55	439.75	301.65	337.6	338.55	0.0040464	3524.1	1408.1	0.025343	0.51011	0.48989	0.97978	0.99486	TRUE
C5orf15_3	C5orf15	186.83	241.96	185.39	112.85	143.03	214.7	186.83	143.03	-0.38307	1520.8	755.4	1.5937	0.055504	0.9445	0.11101	0.37737	FALSE
C5orf15_4	C5orf15	375.95	316.35	413.28	274.31	302.94	264.38	375.95	274.31	-0.45328	2472.9	1577	2.5593	0.0052448	0.99476	0.01049	0.076992	FALSE
C5orf15_5	C5orf15	140.31	127.52	179.48	125	119.93	156.15	140.31	125	-0.16543	848.9	558.91	0.64756	0.25864	0.74136	0.51727	0.79227	FALSE
C5orf15_6	C5orf15	132.69	94.823	119.26	74.655	167.01	135.74	119.26	135.74	0.18528	388.74	471.05	0.75934	0.77618	0.22382	0.44765	0.75233	TRUE
C5orf15_7	C5orf15	32.028	31.88	31.882	43.404	29.316	47.909	31.882	43.404	0.43342	0.010726	117.68	1.0622	0.85568	0.14432	0.28864	0.62174	TRUE
C5orf15_8	C5orf15	176.15	130.79	181.84	112.85	175.01	163.24	176.15	163.24	-0.10916	1045.1	710.05	0.48448	0.31402	0.68598	0.62805	0.85804	FALSE
C5orf15_9	C5orf15	210.47	253.41	247.97	185.77	188.34	165.91	247.97	185.77	-0.4147	717.83	1017.6	1.9498	0.025601	0.9744	0.051203	0.23608	FALSE
CAB39_1	CAB39	44.229	58.855	95.645	90.281	97.721	72.75	58.855	90.281	0.60883	783.68	224.15	2.099	0.98209	0.01791	0.03582	0.18874	TRUE
CAB39_10	CAB39	59.48	50.681	51.955	71.183	62.186	63.878	51.955	63.878	0.29296	29.128	196.61	0.85033	0.80241	0.19759	0.39519	0.71205	TRUE
CAB39_11	CAB39	244.02	241.96	146.42	217.02	258.52	270.59	241.96	258.52	0.095102	4566.3	991.67	0.52573	0.70046	0.29954	0.59908	0.84046	TRUE
CAB39_12	CAB39	389.67	414.44	390.84	380.22	421.98	369.96	390.84	380.22	-0.039653	279.09	1642.9	0.26209	0.39663	0.60337	0.79325	0.93218	FALSE
CAB39_13	CAB39	21.352	36.785	41.328	32.987	55.079	47.021	36.785	47.021	0.34588	129.4	136.77	0.87531	0.80914	0.19086	0.38172	0.70179	TRUE
CAB39_14	CAB39	239.45	266.48	251.51	329.87	290.5	314.95	251.51	314.95	0.32338	184.87	1032.9	1.9741	0.97581	0.024186	0.048371	0.22982	TRUE
CAB39_15	CAB39	80.07	111.99	101.55	88.544	158.13	70.976	101.55	88.544	-0.19563	285.17	397.77	0.65203	0.25719	0.74281	0.51438	0.79049	FALSE
CAB39_2	CAB39	175.39	174.93	173.58	192.71	171.46	241.32	174.93	192.71	0.13892	1.0228	704.87	0.66981	0.74851	0.25149	0.50298	0.78287	TRUE
CAB39_3	CAB39	57.193	53.133	57.859	59.03	79.954	87.832	57.193	79.954	0.47626	8.4613	217.5	1.5433	0.93862	0.061377	0.12275	0.39756	TRUE
CAB39_4	CAB39	157.09	112.81	99.187	140.63	77.289	109.13	112.81	109.13	-0.047436	1073.2	444.28	0.17464	0.43068	0.56932	0.86136	0.95796	FALSE
CAB39_5	CAB39	59.48	85.831	42.509	65.974	40.865	55.893	59.48	55.893	-0.08821	491.19	226.65	0.23833	0.40581	0.59419	0.81163	0.93832	FALSE
CAB39_6	CAB39	863.23	823.98	787.59	1029.5	1016.3	851.71	823.98	1016.3	0.30232	1432.4	3604	3.2036	0.99932	0.00067858	0.0013572	0.014966	TRUE
CAB39_7	CAB39	368.32	330.24	327.08	359.39	375.78	483.52	330.24	375.78	0.18584	729.94	1375.9	1.2277	0.89022	0.10978	0.21957	0.54769	TRUE
CAB39_8	CAB39	31.265	36.785	35.424	69.447	43.53	34.601	35.424	43.53	0.2899	9.5724	131.46	0.70702	0.75998	0.24002	0.48004	0.77013	TRUE
CAB39_9	CAB39	158.61	107.9	119.26	98.961	160.8	125.09	119.26	125.09	0.068345	838.89	471.05	0.26881	0.60596	0.39404	0.78808	0.9305	TRUE
CABIN1_1	CABIN1	153.28	156.13	165.31	161.46	203.44	166.79	156.13	166.79	0.094719	46.218	625.39	0.42637	0.66508	0.33492	0.66984	0.88015	TRUE
CABIN1_10	CABIN1	279.1	388.28	350.7	427.1	337.58	372.62	350.7	372.62	0.08725	3269.3	1465.7	0.5727	0.71658	0.28342	0.56684	0.82132	TRUE
CABIN1_11	CABIN1	112.1	103.81	109.81	69.447	87.949	127.76	109.81	87.949	-0.31709	20.606	431.89	1.0521	0.14637	0.85363	0.29275	0.62572	FALSE
CABIN1_12	CABIN1	345.44	293.46	263.32	300.36	342.02	244.87	293.46	300.36	0.033402	1805.5	1215	0.19786	0.57842	0.42158	0.84315	0.95089	TRUE
CABIN1_13	CABIN1	459.83	452.04	503.02	555.57	438.86	489.73	459.83	489.73	0.090701	962.98	1949.6	0.67722	0.75087	0.24913	0.49827	0.78042	TRUE
CABIN1_14	CABIN1	276.81	310.63	344.79	354.18	297.61	270.59	310.63	297.61	-0.061575	1155.3	1289.9	0.36253	0.35848	0.64152	0.71696	0.90216	FALSE
CABIN1_15	CABIN1	113.62	138.15	122.8	138.89	167.9	91.381	122.8	138.89	0.17628	159.85	485.78	0.73004	0.76732	0.23268	0.46537	0.76264	TRUE
CABIN1_2	CABIN1	371.37	411.99	350.7	394.11	352.68	325.6	371.37	352.68	-0.074281	1038.6	1556.8	0.47361	0.31789	0.68211	0.63577	0.86175	FALSE
CABIN1_3	CABIN1	125.06	123.43	165.31	111.11	106.6	122.43	125.06	111.11	-0.16915	811.35	495.19	0.62675	0.26541	0.73459	0.53082	0.80015	FALSE
CABIN1_4	CABIN1	98.372	125.07	129.89	92.017	150.14	102.91	125.07	102.91	-0.2788	367.96	495.21	0.99549	0.15975	0.84025	0.3195	0.6511	FALSE
CABIN1_5	CABIN1	116.67	98.91	134.61	97.225	94.168	100.25	116.67	97.225	-0.26062	318.65	460.31	0.90646	0.18235	0.81765	0.36469	0.68801	FALSE
CABIN1_6	CABIN1	222.67	326.16	276.31	192.71	219.43	247.53	276.31	219.43	-0.33117	2681	1140.4	1.6843	0.046061	0.95394	0.092122	0.33793	FALSE
CABIN1_7	CABIN1	310.37	369.48	361.32	381.96	326.03	293.66	361.32	326.03	-0.14784	1331.6	1512.5	0.90742	0.18209	0.81791	0.36419	0.68737	FALSE
CABIN1_8	CABIN1	108.29	116.08	118.08	102.43	129.7	93.156	116.08	102.43	-0.17874	32.357	457.83	0.63758	0.26187	0.73813	0.52375	0.79551	FALSE
CABIN1_9	CABIN1	301.98	388.28	320	401.05	320.7	318.5	320	320.7	0.0031751	2493.8	1330.9	0.019386	0.50773	0.49227	0.98453	0.99584	TRUE
CAPN8_1	CAPN8	48.042	66.212	85.017	81.6	75.512	80.735	66.212	80.735	0.28222	341.9	253.7	0.91176	0.81905	0.18095	0.3619	0.68604	TRUE
CAPN8_10	CAPN8	225.72	271.39	283.39	262.16	284.28	233.33	271.39	262.16	-0.049722	1114.8	1119	0.27586	0.39133	0.60867	0.78266	0.92938	FALSE
CAPN8_11	CAPN8	204.37	183.92	178.3	239.59	172.34	173	183.92	173	-0.087812	224.82	743.04	0.4006	0.34436	0.65564	0.68871	0.88912	FALSE
CAPN8_12	CAPN8	188.35	180.65	204.28	237.85	235.42	196.96	188.35	235.42	0.32025	156.42	761.89	1.7051	0.95591	0.04409	0.08818	0.32898	TRUE
CAPN8_13	CAPN8	128.11	147.96	122.8	114.59	96.833	102.03	128.11	102.03	-0.32559	210.99	507.9	1.1574	0.12355	0.87645	0.2471	0.58174	FALSE
CAPN8_14	CAPN8	303.5	346.59	334.17	333.34	410.43	289.23	334.17	333.34	-0.0035406	547.31	1393.1	0.022011	0.49122	0.50878	0.98244	0.99544	FALSE
CAPN8_15	CAPN8	249.36	313.08	303.46	248.27	321.59	311.41	303.46	311.41	0.037146	1509.8	1258.7	0.22384	0.58856	0.41144	0.82289	0.94338	TRUE
CAPN8_2	CAPN8	516.26	474.11	519.55	482.65	506.37	495.06	516.26	495.06	-0.060389	893.6	2202.4	0.45184	0.32569	0.67431	0.65138	0.87	FALSE
CAPN8_3	CAPN8	597.09	629.43	537.26	638.91	653.84	612.17	597.09	638.91	0.097498	2312.6	2567.1	0.82533	0.79541	0.20459	0.40918	0.72503	TRUE
CAPN8_4	CAPN8	420.94	340.05	423.91	449.67	397.1	401.9	420.94	401.9	-0.066613	3275.6	1776.4	0.45173	0.32573	0.67427	0.65146	0.87001	FALSE
CAPN8_5	CAPN8	67.869	66.212	77.933	60.766	60.409	73.637	67.869	60.766	-0.15704	52.012	260.37	0.44022	0.32989	0.67011	0.65978	0.87531	FALSE
CAPN8_6	CAPN8	661.91	692.37	688.4	743.08	644.07	607.73	688.4	644.07	-0.095892	358.8	2982.2	0.81182	0.20845	0.79155	0.4169	0.73047	FALSE
CAPN8_7	CAPN8	242.5	221.53	243.24	283	272.73	251.96	242.5	272.73	0.16885	220.19	993.98	0.95895	0.83121	0.16879	0.33758	0.66652	TRUE
CAPN8_8	CAPN8	125.06	76.839	94.464	90.281	128.81	77.186	94.464	90.281	-0.064644	623.43	368.63	0.21787	0.41376	0.58624	0.82753	0.94402	FALSE
CAPN8_9	CAPN8	339.34	346.59	415.64	420.15	406.88	357.54	346.59	406.88	0.23073	2410	1447.7	1.5844	0.94344	0.056555	0.11311	0.38113	TRUE
CAPN9_1	CAPN9	184.54	287.74	292.84	272.58	261.18	220.91	287.74	261.18	-0.13919	5337.7	1190.1	0.76978	0.22071	0.77929	0.44143	0.74699	FALSE
CAPN9_10	CAPN9	320.28	300	332.98	324.66	294.94	300.76	320.28	300.76	-0.09043	286.36	1332.2	0.53481	0.29639	0.70361	0.59278	0.83728	FALSE
CAPN9_11	CAPN9	178.44	228.88	245.61	197.92	206.1	170.34	228.88	197.92	-0.20869	1412	935.33	1.0123	0.1557	0.8443	0.3114	0.64424	FALSE
CAPN9_12	CAPN9	510.92	492.91	445.16	463.56	500.15	434.73	492.91	463.56	-0.088407	1302.4	2097.6	0.64101	0.26076	0.73924	0.52152	0.79473	FALSE
CAPN9_13	CAPN9	260.04	193.73	245.61	218.76	209.66	209.38	245.61	209.66	-0.22731	1449.5	1007.4	1.1326	0.12868	0.87132	0.25737	0.59284	FALSE
CAPN9_14	CAPN9	308.84	240.33	250.33	234.38	294.94	279.47	250.33	279.47	0.15825	1761.9	1027.8	0.90887	0.81829	0.18171	0.36342	0.68632	TRUE
CAPN9_15	CAPN9	227.25	210.08	226.71	276.05	194.55	209.38	226.71	209.38	-0.11423	138.45	926	0.56965	0.28446	0.71554	0.56891	0.82276	FALSE
CAPN9_2	CAPN9	141.08	153.68	116.9	131.95	153.69	127.76	141.08	131.95	-0.09579	371.67	562.11	0.38496	0.35013	0.64987	0.70027	0.89453	FALSE
CAPN9_3	CAPN9	72.444	119.35	102.73	64.238	116.38	62.104	102.73	64.238	-0.66904	596.65	402.63	1.9183	0.027539	0.97246	0.055078	0.24666	FALSE
CAPN9_4	CAPN9	151.75	168.39	206.64	118.06	142.14	165.02	168.39	142.14	-0.24294	869.88	677.17	1.0088	0.15653	0.84347	0.31306	0.64527	FALSE
CAPN9_5	CAPN9	54.143	85.013	80.294	57.293	56.856	57.668	80.294	57.293	-0.47982	353.09	310.72	1.3048	0.095972	0.90403	0.19194	0.51069	FALSE
CAPN9_6	CAPN9	201.32	216.62	273.94	239.59	300.27	279.47	216.62	279.47	0.36601	1760.1	882.67	2.1153	0.9828	0.017201	0.034402	0.18359	TRUE
CAPN9_7	CAPN9	374.42	360.49	368.41	395.85	439.75	376.17	368.41	395.85	0.10336	49.437	1543.8	0.69832	0.75751	0.24249	0.48498	0.77221	TRUE
CAPN9_8	CAPN9	282.15	252.59	266.86	338.55	340.25	304.31	266.86	338.55	0.34215	218.75	1099.4	2.1622	0.9847	0.0153	0.030601	0.16947	TRUE
CAPN9_9	CAPN9	223.43	243.6	252.69	159.73	244.3	222.69	243.6	222.69	-0.12893	244.63	998.72	0.66165	0.2541	0.7459	0.50819	0.7857	FALSE
CASC11_1	CASC11	22.115	45.776	22.435	57.293	6.2186	43.473	22.435	43.473	0.92424	272.46	81.358	2.3323	0.99009	0.009905	0.01981	0.12472	TRUE
CASC11_10	CASC11	41.941	99.727	79.113	31.251	67.516	42.585	79.113	42.585	-0.8782	903.34	305.92	2.0885	0.018376	0.98162	0.036752	0.19146	FALSE
CASC11_11	CASC11	763.33	570.57	604.57	432.31	477.06	471.1	604.57	471.1	-0.35919	13181	2600.9	2.617	0.0044348	0.99557	0.0088697	0.068582	FALSE
CASC11_12	CASC11	319.52	300	321.18	269.11	311.82	316.73	319.52	311.82	-0.035071	191.85	1328.8	0.21117	0.41638	0.58362	0.83276	0.94639	FALSE
CASC11_13	CASC11	133.45	156.13	214.9	125	134.14	76.299	156.13	125	-0.31849	1984.4	625.39	1.2447	0.10663	0.89337	0.21325	0.53905	FALSE
CASC11_14	CASC11	313.42	377.66	356.6	269.11	229.2	216.48	356.6	229.2	-0.63546	1154.1	1491.7	3.2986	0.00048587	0.99951	0.00097174	0.011222	FALSE
CASC11_15	CASC11	160.14	138.96	139.33	88.544	82.619	100.25	139.33	88.544	-0.64819	216.51	554.81	2.1563	0.015531	0.98447	0.031063	0.17127	FALSE
CASC11_2	CASC11	413.31	383.38	397.93	305.57	374.89	351.33	397.93	351.33	-0.1792	224.21	1674.3	1.1388	0.12739	0.87261	0.25477	0.59066	FALSE
CASC11_3	CASC11	134.21	135.69	94.464	118.06	112.82	101.14	134.21	112.82	-0.24843	791.08	533.37	0.92613	0.17719	0.82281	0.35438	0.67894	FALSE
CASC11_4	CASC11	118.96	99.727	108.63	116.32	108.38	157.03	108.63	116.32	0.097802	92.989	427.01	0.37213	0.6451	0.3549	0.70979	0.89892	TRUE
CASC11_5	CASC11	229.53	225.61	240.88	173.62	169.68	173	229.53	173	-0.40586	72.085	938.13	1.8457	0.032471	0.96753	0.064943	0.27244	FALSE
CASC11_6	CASC11	251.65	202.72	234.98	204.87	239.86	206.72	234.98	206.72	-0.18404	659.11	961.57	0.9114	0.18104	0.81896	0.36208	0.68605	FALSE
CASC11_7	CASC11	289.78	340.87	399.11	250.01	282.5	214.7	340.87	250.01	-0.44572	3001.2	1422.5	2.4091	0.0079953	0.992	0.015991	0.10616	FALSE
CASC11_8	CASC11	118.2	169.21	134.61	72.919	106.6	141.06	134.61	106.6	-0.33373	733.21	535.04	1.2108	0.11299	0.88701	0.22599	0.55603	FALSE
CASC11_9	CASC11	35.841	26.158	38.966	8.6808	24.874	36.375	35.841	24.874	-0.50978	51.763	133.09	0.95368	0.17012	0.82988	0.34024	0.66772	FALSE
CASP5_1	CASP5	277.58	367.85	277.49	303.83	201.66	187.2	277.58	201.66	-0.459	4074.4	1145.9	2.2426	0.012461	0.98754	0.024921	0.14678	FALSE
CASP5_10	CASP5	151.75	131.61	96.825	78.127	137.7	110.01	131.61	110.01	-0.25644	807.79	522.49	0.94475	0.17239	0.82761	0.34479	0.67228	FALSE
CASP5_11	CASP5	183.78	171.66	152.32	192.71	139.47	158.81	171.66	158.81	-0.11161	260.42	691.01	0.48897	0.31243	0.68757	0.62486	0.856	FALSE
CASP5_12	CASP5	189.12	195.37	181.84	149.31	206.99	167.68	189.12	167.68	-0.1726	45.992	765.14	0.775	0.21917	0.78083	0.43834	0.74533	FALSE
CASP5_13	CASP5	82.358	67.847	62.582	48.613	48.861	61.217	67.847	48.861	-0.4655	119.14	260.29	1.1769	0.11962	0.88038	0.23923	0.57258	FALSE
CASP5_14	CASP5	359.93	438.15	416.82	303.83	261.18	308.74	416.82	303.83	-0.45489	1845.5	1758.1	2.6948	0.0035215	0.99648	0.0070429	0.056964	FALSE
CASP5_15	CASP5	162.43	174.93	141.7	171.88	162.57	109.13	162.43	162.57	0.001279	293.08	651.95	0.0056769	0.50226	0.49774	0.99547	0.99881	TRUE
CASP5_2	CASP5	256.99	235.42	140.51	196.19	204.33	259.95	235.42	204.33	-0.20345	4736.2	963.48	1.0018	0.15822	0.84178	0.31644	0.64802	FALSE
CASP5_3	CASP5	111.34	107.9	64.944	72.919	65.74	86.058	107.9	72.919	-0.55901	928.58	423.98	1.6989	0.044665	0.95534	0.089329	0.33168	FALSE
CASP5_4	CASP5	198.27	159.4	153.5	144.1	193.67	174.78	159.4	174.78	0.13208	772.75	639.17	0.60824	0.72849	0.27151	0.54303	0.80723	TRUE
CASP5_5	CASP5	136.5	135.69	184.2	92.017	103.94	69.201	136.5	92.017	-0.56387	1138.2	542.94	1.9091	0.028127	0.97187	0.056254	0.24981	FALSE
CASP5_6	CASP5	39.654	55.586	41.328	17.362	40.865	29.277	41.328	29.277	-0.48336	103.04	154.58	0.97071	0.16585	0.83415	0.33169	0.66094	FALSE
CASP5_7	CASP5	306.55	407.08	284.57	232.65	240.75	216.48	306.55	232.65	-0.39651	5294.7	1272.2	2.0721	0.019127	0.98087	0.038253	0.19666	FALSE
CASP5_8	CASP5	210.47	238.69	238.52	185.77	171.46	237.77	238.52	185.77	-0.35889	393.46	976.83	1.6878	0.045725	0.95428	0.091449	0.33694	FALSE
CASP5_9	CASP5	330.96	358.04	345.97	267.37	357.13	223.57	345.97	267.37	-0.3706	185.54	1444.9	2.0678	0.019327	0.98067	0.038654	0.19801	FALSE
CAV1_1	CAV1	128.11	63.76	80.294	50.349	69.293	73.637	80.294	69.293	-0.20977	1280	310.72	0.62409	0.26628	0.73372	0.53257	0.80123	FALSE
CAV1_10	CAV1	934.15	923.7	865.52	816	815.53	809.12	923.7	815.53	-0.17949	1747	4065.1	1.6967	0.04488	0.95512	0.08976	0.33288	FALSE
CAV1_11	CAV1	87.696	76.839	77.933	55.557	71.958	88.72	77.933	71.958	-0.11355	48.256	301.12	0.34429	0.36531	0.63469	0.73063	0.90869	FALSE
CAV1_12	CAV1	165.48	108.72	77.933	107.64	123.48	87.832	108.72	107.64	-0.014229	2084.7	427.36	0.052087	0.47923	0.52077	0.95846	0.99009	FALSE
CAV1_13	CAV1	585.65	639.24	671.87	571.2	564.12	669.83	639.24	571.2	-0.16209	1968.1	2758.3	1.2955	0.097579	0.90242	0.19516	0.51579	FALSE
CAV1_14	CAV1	481.18	578.75	566.78	588.56	716.03	627.25	566.78	627.25	0.146	3735.3	2430	1.2266	0.89001	0.10999	0.21997	0.54788	TRUE
CAV1_15	CAV1	341.63	314.71	285.75	286.47	312.71	265.27	314.71	286.47	-0.13522	781.65	1307.8	0.78105	0.21739	0.78261	0.43477	0.74204	FALSE
CAV1_2	CAV1	53.38	36.785	108.63	71.183	55.968	55.006	53.38	55.968	0.067066	1664.2	202.28	0.18194	0.57215	0.42785	0.85571	0.95562	TRUE
CAV1_3	CAV1	336.29	286.92	392.02	270.84	318.04	244.87	336.29	270.84	-0.31124	2771.8	1402.4	1.7478	0.040252	0.95975	0.080504	0.31134	FALSE
CAV1_4	CAV1	152.51	131.61	188.93	95.489	119.04	86.945	152.51	95.489	-0.66993	881.51	610.16	2.3086	0.010483	0.98952	0.020967	0.12971	FALSE
CAV1_5	CAV1	99.134	116.89	96.825	135.42	118.15	126.87	99.134	126.87	0.35273	160.36	387.83	1.4083	0.92048	0.079515	0.15903	0.46128	TRUE
CAV1_6	CAV1	558.2	543.6	565.6	506.96	429.97	540.3	558.2	506.96	-0.13865	134.05	2391.2	1.0479	0.14735	0.85265	0.2947	0.62807	FALSE
CAV1_7	CAV1	239.45	300.82	256.23	178.83	231.87	196.96	256.23	196.96	-0.37788	1134.7	1053.3	1.8264	0.033896	0.9661	0.067793	0.27979	FALSE
CAV1_8	CAV1	136.5	165.94	162.95	130.21	164.35	154.37	162.95	154.37	-0.077528	354.26	654.16	0.33538	0.36867	0.63133	0.73734	0.91082	FALSE
CAV1_9	CAV1	179.2	158.58	139.33	187.51	171.46	188.97	158.58	187.51	0.24031	397.88	635.73	1.1471	0.87434	0.12566	0.25133	0.58744	TRUE
CCDC178_1	CCDC178	116.67	83.379	120.44	135.42	102.16	142.84	116.67	135.42	0.21328	561.37	460.31	0.87382	0.80889	0.19111	0.38222	0.70231	TRUE
CCDC178_10	CCDC178	371.37	419.34	375.49	423.62	408.65	465.78	375.49	423.62	0.17356	969.98	1575	1.2128	0.88739	0.11261	0.22521	0.55511	TRUE
CCDC178_11	CCDC178	42.704	62.125	46.051	31.251	33.758	46.134	46.051	33.758	-0.43687	134.79	173.2	0.93482	0.17494	0.82506	0.34988	0.67613	FALSE
CCDC178_12	CCDC178	301.98	248.5	269.22	263.9	262.07	284.79	269.22	263.9	-0.02871	751.17	1109.6	0.15984	0.4365	0.5635	0.87301	0.96006	FALSE
CCDC178_13	CCDC178	143.36	172.48	172.4	145.84	214.99	143.73	172.4	145.84	-0.23985	421.46	694.12	1.0081	0.15671	0.84329	0.31343	0.6457	FALSE
CCDC178_14	CCDC178	177.68	215.8	178.3	211.81	183.89	140.18	178.3	183.89	0.044317	703.43	719.16	0.20857	0.58261	0.41739	0.83479	0.9477	TRUE
CCDC178_15	CCDC178	70.919	100.54	79.113	137.16	82.619	74.524	79.113	82.619	0.061784	263.22	305.92	0.20042	0.57942	0.42058	0.84116	0.94966	TRUE
CCDC178_2	CCDC178	368.32	405.45	364.87	413.21	436.19	436.5	368.32	436.19	0.24339	695.18	1543.4	1.7276	0.95797	0.04203	0.08406	0.31847	TRUE
CCDC178_3	CCDC178	106	99.727	47.232	107.64	116.38	116.22	99.727	116.22	0.2188	1397.5	390.27	0.83499	0.79814	0.20186	0.40372	0.71917	TRUE
CCDC178_4	CCDC178	179.97	117.71	180.66	145.84	128.81	199.62	179.97	145.84	-0.3015	1938.1	726.23	1.2664	0.10268	0.89732	0.20536	0.52885	FALSE
CCDC178_5	CCDC178	484.23	537.87	465.23	569.46	479.72	384.16	484.23	479.72	-0.013473	1619.2	2058.7	0.099403	0.46041	0.53959	0.92082	0.97632	FALSE
CCDC178_6	CCDC178	86.933	59.673	89.741	64.238	49.749	91.381	86.933	64.238	-0.43069	375.5	337.79	1.2348	0.10845	0.89155	0.2169	0.54418	FALSE
CCDC178_7	CCDC178	374.42	456.13	425.09	468.76	374.01	327.38	425.09	374.01	-0.18424	1765.3	1794.8	1.2057	0.11396	0.88604	0.22792	0.5576	FALSE
CCDC178_8	CCDC178	88.458	47.411	75.571	46.876	82.619	42.585	75.571	46.876	-0.67748	479.52	291.53	1.6806	0.046419	0.95358	0.092837	0.33978	FALSE
CCDC178_9	CCDC178	176.15	89.101	177.12	130.21	163.46	181.88	176.15	163.46	-0.10726	3789.6	710.05	0.47634	0.31692	0.68308	0.63383	0.86047	FALSE
CCDC22_1	CCDC22	216.57	132.42	159.41	223.97	187.45	198.73	159.41	198.73	0.31632	1997.8	639.21	1.5554	0.94007	0.059925	0.11985	0.39223	TRUE
CCDC22_10	CCDC22	569.64	486.37	588.04	621.55	621.86	537.64	569.64	621.55	0.1256	3635.8	2442.9	1.0502	0.85319	0.14681	0.29362	0.62663	TRUE
CCDC22_11	CCDC22	310.37	258.31	299.92	343.76	278.06	353.1	299.92	343.76	0.1962	920.33	1243.2	1.2433	0.89313	0.10687	0.21375	0.53943	TRUE
CCDC22_12	CCDC22	131.16	195.37	168.85	170.14	169.68	212.04	168.85	170.14	0.010919	1061.8	679.12	0.049515	0.51975	0.48025	0.96051	0.99071	TRUE
CCDC22_13	CCDC22	247.84	169.21	133.43	208.34	247.86	246.64	169.21	246.64	0.54094	3731.1	680.63	2.968	0.9985	0.0014988	0.0029976	0.028174	TRUE
CCDC22_14	CCDC22	173.87	128.34	210.18	220.49	158.13	148.16	173.87	158.13	-0.13604	1695.8	700.35	0.5946	0.27606	0.72394	0.55211	0.81415	FALSE
CCDC22_15	CCDC22	198.27	234.6	257.41	260.42	231.87	258.17	234.6	258.17	0.13756	920.28	959.96	0.76073	0.77659	0.22341	0.44682	0.75206	TRUE
CCDC22_2	CCDC22	297.4	253.41	264.5	243.06	242.53	310.52	264.5	243.06	-0.12145	602.87	1089.1	0.64951	0.258	0.742	0.51601	0.79158	FALSE
CCDC22_3	CCDC22	73.207	78.474	75.571	74.655	88.837	84.284	75.571	84.284	0.15547	7.0083	291.53	0.51028	0.69507	0.30493	0.60986	0.84655	TRUE
CCDC22_4	CCDC22	106.76	129.15	122.8	215.28	160.8	148.16	122.8	160.8	0.38613	148.86	485.78	1.7238	0.95763	0.042374	0.084748	0.32013	TRUE
CCDC22_5	CCDC22	81.595	125.89	83.837	93.753	68.405	122.43	83.837	93.753	0.15949	886.56	325.15	0.54994	0.70882	0.29118	0.58236	0.83037	TRUE
CCDC22_6	CCDC22	138.03	149.59	179.48	161.46	145.69	188.09	149.59	161.46	0.10948	513.59	597.86	0.48556	0.68636	0.31364	0.62728	0.85764	TRUE
CCDC22_7	CCDC22	698.51	707.08	840.73	850.72	752.45	686.69	707.08	752.45	0.0896	8967.1	3067.5	0.81918	0.79366	0.20634	0.41268	0.72794	TRUE
CCDC22_8	CCDC22	385.86	302.45	330.62	354.18	345.58	308.74	330.62	345.58	0.063634	1922.4	1377.5	0.40292	0.6565	0.3435	0.687	0.88886	TRUE
CCDC22_9	CCDC22	735.88	680.11	663.61	699.67	892.82	795.81	680.11	795.81	0.22636	1691.4	2944.3	2.1324	0.98351	0.016487	0.032974	0.17827	TRUE
CCDC77_1	CCDC77	443.82	335.97	415.64	484.39	371.34	405.45	415.64	405.45	-0.03573	3570.9	1752.8	0.24343	0.40384	0.59616	0.80767	0.93647	FALSE
CCDC77_10	CCDC77	617.68	602.45	611.65	614.6	684.05	637.89	611.65	637.89	0.060507	60.514	2633	0.5114	0.69546	0.30454	0.60907	0.8463	TRUE
CCDC77_11	CCDC77	386.62	464.3	376.67	477.45	397.1	483.52	386.62	477.45	0.3037	3066.6	1624.2	2.2536	0.98789	0.012112	0.024224	0.14435	TRUE
CCDC77_12	CCDC77	26.69	32.697	31.882	27.779	31.981	19.518	31.882	27.779	-0.19228	13.809	117.68	0.38108	0.35157	0.64843	0.70314	0.89565	FALSE
CCDC77_13	CCDC77	64.818	75.204	55.497	50.349	33.758	45.247	64.818	45.247	-0.50913	97.372	248.09	1.2427	0.10699	0.89301	0.21399	0.53968	FALSE
CCDC77_14	CCDC77	459.07	438.15	454.61	533	472.62	435.61	454.61	472.62	0.055926	145.43	1926.3	0.41031	0.65921	0.34079	0.68158	0.88619	TRUE
CCDC77_15	CCDC77	250.12	257.49	238.52	230.91	282.5	340.68	250.12	282.5	0.17497	94.46	1026.9	1.0104	0.84386	0.15614	0.31229	0.64484	TRUE
CCDC77_2	CCDC77	89.221	163.49	120.44	125	115.49	122.43	120.44	122.43	0.02347	1413.8	475.96	0.091299	0.53637	0.46363	0.92726	0.97809	TRUE
CCDC77_3	CCDC77	64.818	36.785	67.305	69.447	43.53	51.457	64.818	51.457	-0.32735	396.04	248.09	0.84834	0.19812	0.80188	0.39625	0.71293	FALSE
CCDC77_4	CCDC77	37.366	6.5395	27.158	48.613	65.74	38.149	27.158	48.613	0.81715	264.67	99.44	2.1515	0.98423	0.015771	0.031541	0.17323	TRUE
CCDC77_5	CCDC77	61.006	59.673	51.955	53.821	77.289	49.683	59.673	53.821	-0.14632	30.671	227.42	0.3881	0.34897	0.65103	0.69794	0.89365	FALSE
CCDC77_6	CCDC77	311.13	350.68	329.44	312.51	358.9	364.64	329.44	358.9	0.12321	393.22	1372.3	0.79527	0.78677	0.21323	0.42646	0.73667	TRUE
CCDC77_7	CCDC77	134.97	120.98	154.68	135.42	145.69	133.97	134.97	135.42	0.0047239	292.15	536.56	0.019252	0.50768	0.49232	0.98464	0.99584	TRUE
CCDC77_8	CCDC77	211.23	206.81	271.58	170.14	228.31	155.26	211.23	170.14	-0.31043	1830.9	859.58	1.4014	0.080543	0.91946	0.16109	0.46439	FALSE
CCDC77_9	CCDC77	400.35	493.73	458.15	352.44	371.34	506.59	458.15	371.34	-0.30234	2303.5	1942.1	1.9698	0.02443	0.97557	0.04886	0.23074	FALSE
CCDC91_1	CCDC91	449.15	511.72	532.54	506.96	432.64	384.16	511.72	432.64	-0.24167	2173.8	2182	1.6929	0.045239	0.95476	0.090479	0.33485	FALSE
CCDC91_10	CCDC91	658.1	559.94	609.29	602.45	719.58	706.21	609.29	706.21	0.21264	2408.6	2622.3	1.8926	0.97079	0.029206	0.058412	0.2558	TRUE
CCDC91_11	CCDC91	314.18	299.18	332.98	274.31	342.02	306.97	314.18	306.97	-0.033383	289.28	1305.5	0.19953	0.42093	0.57907	0.84185	0.95001	FALSE
CCDC91_12	CCDC91	189.12	156.95	227.89	189.24	178.56	237.77	189.12	189.24	0.00094516	1269.2	765.14	0.0045042	0.5018	0.4982	0.99641	0.99937	TRUE
CCDC91_13	CCDC91	188.35	185.56	171.22	217.02	139.47	161.47	185.56	161.47	-0.19945	106.77	749.99	0.87959	0.18954	0.81046	0.37908	0.69919	FALSE
CCDC91_14	CCDC91	333.24	305.72	334.17	305.57	334.92	334.47	333.24	334.47	0.0052976	379.16	1389	0.032992	0.51316	0.48684	0.97368	0.99384	TRUE
CCDC91_15	CCDC91	515.5	591.82	467.6	394.11	423.75	400.13	515.5	400.13	-0.36471	4060.2	2199	2.4603	0.0069407	0.99306	0.013881	0.095296	FALSE
CCDC91_2	CCDC91	81.595	103.81	79.113	67.71	107.49	82.509	81.595	82.509	0.01588	249.93	316.02	0.051426	0.52051	0.47949	0.95899	0.99019	TRUE
CCDC91_3	CCDC91	202.84	192.92	158.23	171.88	167.9	134.85	192.92	167.9	-0.19923	650.93	781.32	0.89483	0.18544	0.81456	0.37088	0.6926	FALSE
CCDC91_4	CCDC91	57.955	37.602	53.136	67.71	45.307	39.037	53.136	45.307	-0.22535	132.26	201.31	0.55196	0.29049	0.70951	0.58098	0.82981	FALSE
CCDC91_5	CCDC91	345.44	303.27	355.42	321.19	294.94	377.06	345.44	321.19	-0.10471	939.14	1442.6	0.63856	0.26155	0.73845	0.52311	0.79509	FALSE
CCDC91_6	CCDC91	374.42	353.95	445.16	371.54	352.68	433.84	374.42	371.54	-0.01112	2711.5	1570.3	0.072744	0.471	0.529	0.94201	0.98458	FALSE
CCDC91_7	CCDC91	101.42	59.673	63.763	67.71	73.735	66.54	63.763	67.71	0.08536	717.46	243.84	0.25279	0.59978	0.40022	0.80045	0.93395	TRUE
CCDC91_8	CCDC91	9.1508	15.531	17.712	1.7362	8.8837	15.082	15.531	8.8837	-0.74207	22.733	55.293	0.95247	0.17043	0.82957	0.34086	0.66861	FALSE
CCDC91_9	CCDC91	37.366	22.888	29.52	60.766	30.205	19.518	29.52	30.205	0.032014	52.77	108.54	0.065731	0.52511	0.47489	0.94978	0.98696	TRUE
CCDC93_1	CCDC93	81.595	111.17	80.294	112.85	115.49	130.42	81.595	115.49	0.49606	438.23	316.02	1.9066	0.97171	0.028285	0.056571	0.25064	TRUE
CCDC93_10	CCDC93	384.34	372.75	371.95	460.08	576.55	594.42	372.75	576.55	0.62788	67.42	1562.9	5.1552	1	1.267e-07	2.534e-07	6.4106e-06	TRUE
CCDC93_11	CCDC93	510.92	455.31	482.95	493.07	530.36	555.38	482.95	530.36	0.13484	773.15	2053	1.0464	0.85232	0.14768	0.29536	0.62822	TRUE
CCDC93_12	CCDC93	106	89.101	183.02	98.961	151.91	165.91	106	151.91	0.51513	3109.3	416.11	2.2508	0.9878	0.012198	0.024396	0.14489	TRUE
CCDC93_13	CCDC93	40.416	42.507	25.978	39.932	54.191	28.39	40.416	39.932	-0.016974	106.42	151	0.040073	0.48402	0.51598	0.96804	0.99274	FALSE
CCDC93_14	CCDC93	315.7	246.05	216.09	310.77	319.81	219.14	246.05	310.77	0.33571	2874.8	1009.3	2.0373	0.97919	0.020808	0.041617	0.20803	TRUE
CCDC93_15	CCDC93	43.467	40.872	55.497	36.459	44.419	84.284	43.467	44.419	0.030567	75.738	163	0.074582	0.52957	0.47043	0.94086	0.9841	TRUE
CCDC93_2	CCDC93	234.11	197.82	217.27	388.9	270.95	233.33	217.27	270.95	0.31727	330.93	885.44	1.8042	0.9644	0.035597	0.071194	0.28826	TRUE
CCDC93_3	CCDC93	250.89	262.4	303.46	260.42	367.79	343.34	262.4	343.34	0.38661	909.53	1080	2.4631	0.99311	0.0068864	0.013773	0.094693	TRUE
CCDC93_4	CCDC93	209.71	220.71	273.94	211.81	278.06	217.36	220.71	217.36	-0.021931	1477.6	900.21	0.11148	0.45562	0.54438	0.91123	0.97275	FALSE
CCDC93_5	CCDC93	264.61	192.92	205.46	342.02	282.5	304.31	205.46	304.31	0.56441	1828.2	834.87	3.4211	0.99969	0.00031184	0.00062368	0.0076735	TRUE
CCDC93_6	CCDC93	179.97	221.53	164.13	230.91	231.87	210.27	179.97	230.91	0.35784	988.95	726.23	1.8904	0.97065	0.029353	0.058706	0.25664	TRUE
CCDC93_7	CCDC93	317.99	341.69	345.97	369.8	418.42	373.51	341.69	373.51	0.1281	289.94	1426.1	0.84263	0.80028	0.19972	0.39943	0.71597	TRUE
CCDC93_8	CCDC93	257.75	322.89	201.92	333.34	251.41	271.48	257.75	271.48	0.074609	3680.2	1059.9	0.42183	0.66343	0.33657	0.67315	0.88147	TRUE
CCDC93_9	CCDC93	125.06	103.81	177.12	111.11	123.48	114.45	125.06	114.45	-0.12688	1580.7	495.19	0.47694	0.3167	0.6833	0.6334	0.86023	FALSE
CCDC94_1	CCDC94	266.9	256.68	216.09	237.85	267.4	185.42	256.68	237.85	-0.10942	876.02	1055.2	0.57936	0.28117	0.71883	0.56234	0.81963	FALSE
CCDC94_10	CCDC94	120.49	72.752	114.54	69.447	67.516	96.704	114.54	69.447	-0.71376	890.7	451.45	2.1222	0.016911	0.98309	0.033823	0.18129	FALSE
CCDC94_11	CCDC94	10.676	2.4523	8.2656	13.889	2.6651	19.518	8.2656	13.889	0.68433	19.802	28.518	1.0531	0.84438	0.15562	0.31124	0.64424	TRUE
CCDC94_12	CCDC94	73.969	92.37	73.209	100.7	129.7	91.381	73.969	100.7	0.43991	169.59	285.04	1.5831	0.94331	0.056695	0.11339	0.38113	TRUE
CCDC94_13	CCDC94	253.94	348.23	213.72	336.82	357.13	241.32	253.94	336.82	0.4061	5254	1043.4	2.5658	0.99485	0.0051466	0.010293	0.075954	TRUE
CCDC94_14	CCDC94	267.66	217.44	225.53	211.81	214.1	229.78	225.53	214.1	-0.07472	920.23	920.93	0.37678	0.35317	0.64683	0.70634	0.89712	FALSE
CCDC94_15	CCDC94	30.503	20.436	40.147	15.625	27.54	21.293	30.503	21.293	-0.49891	97.177	112.34	0.87488	0.19082	0.80918	0.38164	0.70179	FALSE
CCDC94_2	CCDC94	28.978	23.706	37.785	31.251	51.526	39.037	28.978	39.037	0.41743	52.686	106.45	0.97495	0.8348	0.1652	0.33041	0.66012	TRUE
CCDC94_3	CCDC94	125.82	134.88	115.72	119.8	100.39	102.03	125.82	102.03	-0.2998	92.044	498.36	1.066	0.14322	0.85678	0.28644	0.61958	FALSE
CCDC94_4	CCDC94	145.65	122.62	118.08	114.59	122.6	143.73	122.62	122.6	-0.00023182	275.6	485	0.0009018	0.49964	0.50036	0.99928	0.99987	FALSE
CCDC94_5	CCDC94	65.581	99.727	103.91	107.64	114.6	60.329	99.727	107.64	0.10913	591.73	390.27	0.40066	0.65566	0.34434	0.68867	0.88912	TRUE
CCDC94_6	CCDC94	112.1	172.48	127.53	145.84	144.8	140.18	127.53	144.8	0.18198	1129.4	505.46	0.76856	0.77892	0.22108	0.44216	0.74766	TRUE
CCDC94_7	CCDC94	144.13	118.53	158.23	173.62	150.14	173.89	144.13	173.62	0.26689	427.03	574.9	1.23	0.89064	0.10936	0.21871	0.54664	TRUE
CCDC94_8	CCDC94	51.855	47.411	72.029	71.183	79.065	46.134	51.855	71.183	0.44962	213.36	196.21	1.3798	0.91617	0.083829	0.16766	0.47567	TRUE
CCDC94_9	CCDC94	87.696	116.89	60.221	57.293	185.67	103.8	87.696	103.8	0.24073	803.69	340.91	0.87232	0.80848	0.19152	0.38303	0.70288	TRUE
CCHCR1_1	CCHCR1	250.12	185.56	281.03	272.58	206.99	259.06	250.12	259.06	0.050457	2561.9	1026.9	0.27892	0.60985	0.39015	0.78031	0.92854	TRUE
CCHCR1_10	CCHCR1	219.62	187.19	209	208.34	212.32	208.49	209	208.49	-0.0035072	294.18	850.03	0.017489	0.49302	0.50698	0.98605	0.99633	FALSE
CCHCR1_11	CCHCR1	78.545	49.864	100.37	90.281	87.061	103.8	78.545	90.281	0.19854	649.42	303.61	0.67353	0.7497	0.2503	0.50061	0.78149	TRUE
CCHCR1_12	CCHCR1	84.645	91.553	36.605	74.655	69.293	119.77	84.645	74.655	-0.17894	1177.8	328.45	0.55124	0.29073	0.70927	0.58147	0.82984	FALSE
CCHCR1_13	CCHCR1	193.69	179.84	240.88	309.04	255.85	296.32	193.69	296.32	0.61083	1209.4	784.63	3.6639	0.99988	0.0001242	0.00024841	0.0034347	TRUE
CCHCR1_14	CCHCR1	337.06	352.32	251.51	347.23	390	346.89	337.06	347.23	0.042791	3775.5	1405.8	0.27143	0.60697	0.39303	0.78606	0.93012	TRUE
CCHCR1_15	CCHCR1	260.04	315.53	362.5	338.55	311.82	311.41	315.53	311.82	-0.017015	2643.1	1311.4	0.10248	0.45919	0.54081	0.91837	0.97566	FALSE
CCHCR1_2	CCHCR1	605.48	703.81	663.61	887.18	709.81	858.81	663.61	858.81	0.37151	2497.6	2869.1	3.6442	0.99987	0.00013412	0.00026825	0.0036765	TRUE
CCHCR1_3	CCHCR1	1017.3	1107.6	1085.2	1142.4	929.24	1073.5	1085.2	1073.5	-0.015551	2556.6	4817.1	0.16778	0.43338	0.56662	0.86676	0.95888	FALSE
CCHCR1_4	CCHCR1	164.72	185.56	179.48	241.33	171.46	196.96	179.48	196.96	0.13334	127.48	724.17	0.64943	0.74197	0.25803	0.51606	0.79158	TRUE
CCHCR1_5	CCHCR1	127.35	275.48	258.59	190.98	243.41	251.08	258.59	243.41	-0.086929	8755.1	1063.6	0.46547	0.3208	0.6792	0.6416	0.86563	FALSE
CCHCR1_6	CCHCR1	139.55	139.78	134.61	151.05	205.21	198.73	139.55	198.73	0.50698	12.227	555.71	2.5105	0.99397	0.006028	0.012056	0.085726	TRUE
CCHCR1_7	CCHCR1	186.83	151.23	147.6	173.62	161.68	235.11	151.23	173.62	0.19798	640.4	604.73	0.91052	0.81872	0.18128	0.36255	0.6862	TRUE
CCHCR1_8	CCHCR1	254.7	211.72	253.87	262.16	263.85	228.01	253.87	262.16	0.046177	888.87	1043.1	0.25667	0.60128	0.39872	0.79743	0.93289	TRUE
CCHCR1_9	CCHCR1	236.4	277.93	289.3	229.17	266.51	213.81	277.93	229.17	-0.27717	927.04	1147.4	1.4393	0.075031	0.92497	0.15006	0.44595	FALSE
CCNI_1	CCNI	370.61	370.3	448.7	350.71	376.67	363.75	370.61	363.75	-0.026877	3049.3	1553.5	0.17402	0.43092	0.56908	0.86185	0.95824	FALSE
CCNI_10	CCNI	119.72	103.81	81.475	81.6	106.6	102.03	103.81	102.03	-0.024808	376.08	407.11	0.088562	0.46471	0.53529	0.92943	0.9788	FALSE
CCNI_11	CCNI	660.39	660.49	583.31	550.36	703.59	701.77	660.39	701.77	0.087564	2970.1	2854.5	0.77462	0.78072	0.21928	0.43856	0.7455	TRUE
CCNI_12	CCNI	817.48	711.99	845.45	720.51	805.76	824.21	817.48	805.76	-0.020808	5955.2	3574.1	0.19604	0.42229	0.57771	0.84458	0.95102	FALSE
CCNI_13	CCNI	279.86	252.59	160.59	286.47	251.41	219.14	252.59	251.41	-0.0067176	4603.9	1037.6	0.036572	0.48541	0.51459	0.97083	0.99316	FALSE
CCNI_14	CCNI	232.58	158.58	234.98	263.9	208.77	162.36	232.58	208.77	-0.15515	2741	951.26	0.77218	0.22	0.78	0.44001	0.74587	FALSE
CCNI_15	CCNI	337.06	340.05	364.87	408	380.22	299.87	340.05	380.22	0.16064	312.32	1418.9	1.0664	0.85688	0.14312	0.28623	0.61958	TRUE
CCNI_2	CCNI	218.1	210.08	192.47	239.59	229.2	261.72	210.08	239.59	0.18878	187.19	854.65	1.0094	0.84361	0.15639	0.31278	0.64525	TRUE
CCNI_3	CCNI	180.73	210.9	220.81	184.03	177.67	204.94	210.9	184.03	-0.19559	504.2	858.15	0.91708	0.17955	0.82045	0.3591	0.68346	FALSE
CCNI_4	CCNI	120.49	89.918	85.017	142.37	137.7	103.8	89.918	137.7	0.60931	479.21	350	2.5539	0.99467	0.0053255	0.010651	0.077912	TRUE
CCNI_5	CCNI	336.29	353.95	360.14	283	309.15	311.41	353.95	309.15	-0.19463	175.05	1480	1.1644	0.12213	0.87787	0.24426	0.57796	FALSE
CCNI_6	CCNI	388.15	317.17	377.85	359.39	307.38	320.28	377.85	320.28	-0.23782	1894.6	1585.5	1.446	0.074087	0.92591	0.14817	0.44296	FALSE
CCNI_7	CCNI	203.61	234.6	265.68	248.27	264.74	259.06	234.6	259.06	0.14249	963.26	959.96	0.78936	0.78505	0.21495	0.4299	0.73884	TRUE
CCNI_8	CCNI	665.72	596.73	590.4	625.02	598.76	602.41	596.73	602.41	0.013638	2400.2	2565.4	0.11209	0.54462	0.45538	0.91075	0.97275	TRUE
CCNI_9	CCNI	594.8	422.61	456.97	402.79	435.3	526.11	456.97	435.3	-0.069916	10090	1936.9	0.49228	0.31126	0.68874	0.62252	0.85433	FALSE
CCR1_1	CCR1	285.96	245.23	307.01	291.68	249.63	299.87	285.96	291.68	0.028434	1051	1182.4	0.16611	0.56597	0.43403	0.86807	0.95888	TRUE
CCR1_10	CCR1	286.73	314.71	221.99	244.8	362.46	334.47	286.73	334.47	0.2215	2487	1185.7	1.3866	0.91722	0.082779	0.16556	0.47164	TRUE
CCR1_11	CCR1	666.49	634.33	517.19	489.6	629.86	539.42	634.33	539.42	-0.23344	7378.1	2736	1.8146	0.034792	0.96521	0.069584	0.28408	FALSE
CCR1_12	CCR1	218.1	216.62	244.42	223.97	255.85	229.78	218.1	229.78	0.074984	347.71	889	0.39202	0.65248	0.34752	0.69504	0.89216	TRUE
CCR1_13	CCR1	96.084	134.88	125.16	83.336	79.954	75.412	125.16	79.954	-0.64014	470.01	495.61	2.0308	0.021137	0.97886	0.042274	0.21002	FALSE
CCR1_14	CCR1	292.83	254.22	230.26	211.81	233.64	230.67	254.22	230.67	-0.13968	1032.4	1044.6	0.72869	0.2331	0.7669	0.46619	0.76313	FALSE
CCR1_15	CCR1	337.82	350.68	309.37	296.88	412.21	317.62	337.82	317.62	-0.088694	487.41	1409.1	0.53819	0.29522	0.70478	0.59045	0.83562	FALSE
CCR1_2	CCR1	97.609	103.81	116.9	102.43	125.26	136.63	103.81	125.26	0.26857	104.85	407.11	1.0629	0.85609	0.14391	0.28782	0.62067	TRUE
CCR1_3	CCR1	193.69	211.72	178.3	142.37	166.13	176.55	193.69	166.13	-0.22026	280.88	784.63	0.98414	0.16252	0.83748	0.32505	0.65516	FALSE
CCR1_4	CCR1	281.39	222.34	282.21	239.59	211.43	274.14	281.39	239.59	-0.2311	1743.5	1162.5	1.2259	0.11011	0.88989	0.22023	0.54811	FALSE
CCR1_5	CCR1	125.82	155.31	168.85	102.43	170.57	205.83	155.31	170.57	0.13434	526.47	621.94	0.61169	0.72963	0.27037	0.54074	0.80623	TRUE
CCR1_6	CCR1	19.827	26.975	29.52	32.987	36.423	16.857	26.975	32.987	0.28083	28.788	98.736	0.60501	0.72651	0.27349	0.54699	0.81099	TRUE
CCR1_7	CCR1	463.64	488.01	534.9	479.18	499.27	480.86	488.01	480.86	-0.021248	1396.3	2075.7	0.15692	0.43765	0.56235	0.8753	0.96068	FALSE
CCR1_8	CCR1	535.32	555.04	499.48	473.97	483.28	401.9	535.32	473.97	-0.17526	836.87	2288.1	1.2826	0.099821	0.90018	0.19964	0.52242	FALSE
CCR1_9	CCR1	407.98	376.02	358.96	387.16	327.81	397.46	376.02	387.16	0.042026	656.04	1577.4	0.2806	0.61049	0.38951	0.77902	0.92822	TRUE
CCR2_1	CCR2	391.2	397.27	532.54	453.14	463.73	524.33	397.27	463.73	0.22263	9166.8	1671.4	1.6256	0.94798	0.052021	0.10404	0.36315	TRUE
CCR2_10	CCR2	47.279	78.474	69.667	46.876	74.623	38.149	69.667	46.876	-0.56172	289.38	267.63	1.3932	0.081784	0.91822	0.16357	0.46854	FALSE
CCR2_11	CCR2	16.777	17.166	0	13.889	0.88837	9.7592	16.777	9.7592	-0.72441	140.8	59.957	0.95482	0.16984	0.83016	0.33967	0.66743	FALSE
CCR2_12	CCR2	387.39	548.5	408.56	500.02	506.37	464.89	408.56	500.02	0.2908	10016	1721.4	2.2044	0.98625	0.013748	0.027496	0.15738	TRUE
CCR2_13	CCR2	236.4	180.65	188.93	223.97	215.87	173	188.93	215.87	0.19141	1160.9	764.33	0.97471	0.83515	0.16485	0.3297	0.65993	TRUE
CCR2_14	CCR2	168.53	147.96	140.51	116.32	181.23	132.19	147.96	132.19	-0.16138	239.29	590.98	0.64845	0.25835	0.74165	0.5167	0.79181	FALSE
CCR2_15	CCR2	108.29	71.934	112.18	123.27	129.7	128.64	108.29	128.64	0.24645	668.25	425.57	0.98687	0.83815	0.16185	0.32371	0.65486	TRUE
CCR2_2	CCR2	350.78	409.54	314.09	420.15	278.95	314.95	350.78	314.95	-0.15497	2399.1	1466.1	0.93571	0.17471	0.82529	0.34942	0.67613	FALSE
CCR2_3	CCR2	250.89	255.04	244.42	230.91	207.88	275.03	250.89	230.91	-0.1192	29.501	1030.2	0.62236	0.26685	0.73315	0.53371	0.80216	FALSE
CCR2_4	CCR2	69.394	37.602	99.187	60.766	108.38	90.494	69.394	90.494	0.37823	949.17	266.53	1.2924	0.9019	0.098103	0.19621	0.51741	TRUE
CCR2_5	CCR2	93.034	90.735	89.741	128.48	82.619	99.366	90.735	99.366	0.12972	3.1357	353.35	0.45913	0.67693	0.32307	0.64614	0.86702	TRUE
CCR2_6	CCR2	479.66	408.72	479.4	453.14	354.46	405.45	479.4	405.45	-0.24117	2498.2	2037.1	1.6385	0.050654	0.94935	0.10131	0.35753	FALSE
CCR2_7	CCR2	265.37	183.92	212.54	239.59	175.9	217.36	212.54	217.36	0.0322	1805.1	865.19	0.16386	0.56508	0.43492	0.86984	0.95926	TRUE
CCR2_8	CCR2	152.51	147.96	173.58	168.41	206.1	161.47	152.51	168.41	0.14213	232.21	610.16	0.64345	0.74003	0.25997	0.51993	0.79429	TRUE
CCR2_9	CCR2	239.45	240.33	275.13	267.37	256.74	283.9	240.33	267.37	0.15324	605.88	984.62	0.86183	0.80561	0.19439	0.38878	0.70621	TRUE
CCR3_1	CCR3	145.65	118.53	157.05	182.3	143.92	173	145.65	173	0.24673	432.74	581.3	1.1345	0.8717	0.1283	0.2566	0.59216	TRUE
CCR3_10	CCR3	234.87	203.54	212.54	208.34	208.77	251.08	212.54	208.77	-0.025735	289.79	865.19	0.12835	0.44893	0.55107	0.89787	0.96975	FALSE
CCR3_11	CCR3	303.5	207.63	323.54	295.15	428.2	294.55	303.5	295.15	-0.040137	4796.6	1258.8	0.23548	0.40692	0.59308	0.81384	0.93957	FALSE
CCR3_12	CCR3	112.86	89.101	108.63	128.48	134.14	76.299	108.63	128.48	0.24	199.7	427.01	0.96026	0.83154	0.16846	0.33692	0.66573	TRUE
CCR3_13	CCR3	220.38	227.25	184.2	267.37	199.88	281.24	220.38	267.37	0.27768	678.01	898.81	1.5673	0.94147	0.058527	0.11705	0.38765	TRUE
CCR3_14	CCR3	119.72	107.9	105.09	152.78	121.71	96.704	107.9	121.71	0.17219	73.829	423.98	0.67047	0.74872	0.25128	0.50256	0.78241	TRUE
CCR3_15	CCR3	77.782	63.76	83.837	74.655	103.05	64.765	77.782	74.655	-0.058432	116.64	300.51	0.18039	0.42842	0.57158	0.85684	0.95614	FALSE
CCR3_2	CCR3	709.95	635.97	652.98	708.36	809.31	733.71	652.98	733.71	0.16793	1767.7	2820.8	1.52	0.93575	0.06425	0.1285	0.40794	TRUE
CCR3_3	CCR3	166.24	186.38	177.12	144.1	172.34	182.76	177.12	172.34	-0.039202	102.01	714.15	0.17868	0.4291	0.5709	0.85819	0.95643	FALSE
CCR3_4	CCR3	583.37	602.45	656.52	564.25	558.79	593.53	602.45	564.25	-0.094337	1644	2591.3	0.75036	0.22652	0.77348	0.45304	0.75489	FALSE
CCR3_5	CCR3	172.34	116.08	155.87	232.65	143.92	234.22	155.87	232.65	0.5748	927.31	624.27	3.073	0.99894	0.0010594	0.0021189	0.021381	TRUE
CCR3_6	CCR3	45.754	27.793	44.87	55.557	44.419	49.683	44.87	49.683	0.14394	146.21	168.53	0.37072	0.64448	0.35552	0.71104	0.89969	TRUE
CCR3_7	CCR3	158.61	206.81	213.72	159.73	160.8	195.18	206.81	160.8	-0.3611	1185.4	840.66	1.5871	0.056248	0.94375	0.1125	0.37986	FALSE
CCR3_8	CCR3	55.668	54.768	80.294	72.919	70.182	75.412	55.668	72.919	0.38342	303.64	211.41	1.1865	0.88228	0.11772	0.23544	0.56776	TRUE
CCR3_9	CCR3	31.265	26.975	41.328	36.459	47.972	53.232	31.265	47.972	0.60198	59.829	115.3	1.5559	0.94003	0.059972	0.11994	0.39243	TRUE
CCR5_1	CCR5	70.919	81.744	87.379	102.43	81.73	47.909	81.744	81.73	-0.00023088	74.464	316.62	0.00074674	0.4997	0.5003	0.9994	0.99987	FALSE
CCR5_10	CCR5	192.93	172.48	210.18	159.73	191	157.03	192.93	159.73	-0.27092	357.93	781.38	1.1878	0.11745	0.88255	0.23491	0.56703	FALSE
CCR5_11	CCR5	50.33	58.855	31.882	65.974	70.182	72.75	50.33	70.182	0.47171	206.51	190.15	1.4396	0.92501	0.074995	0.14999	0.44595	TRUE
CCR5_12	CCR5	186.07	172.48	158.23	161.46	184.78	138.4	172.48	161.46	-0.094647	193.88	694.47	0.41801	0.33797	0.66203	0.67594	0.88306	FALSE
CCR5_13	CCR5	189.12	123.43	191.29	187.51	279.84	195.18	189.12	195.18	0.04531	2159.6	765.14	0.21928	0.58679	0.41321	0.82643	0.94402	TRUE
CCR5_14	CCR5	244.02	218.26	199.55	255.22	225.65	235.11	218.26	235.11	0.10683	506.83	889.68	0.56496	0.71395	0.28605	0.5721	0.82478	TRUE
CCR5_15	CCR5	288.25	237.87	278.67	295.15	278.95	269.71	278.67	278.95	0.0014515	877.99	1150.6	0.0082994	0.50331	0.49669	0.99338	0.99802	TRUE
CCR5_2	CCR5	186.83	268.12	233.8	256.95	261.18	222.69	233.8	256.95	0.13569	1692	956.49	0.74869	0.77298	0.22702	0.45404	0.75507	TRUE
CCR5_3	CCR5	147.18	200.27	206.64	218.76	225.65	188.09	200.27	218.76	0.12676	1429.9	812.71	0.64841	0.74164	0.25836	0.51672	0.79181	TRUE
CCR5_4	CCR5	250.89	256.68	281.03	289.94	329.59	287.45	256.68	289.94	0.17517	313.33	1055.2	1.024	0.84709	0.15291	0.30583	0.64063	TRUE
CCR5_5	CCR5	317.23	358.04	299.92	425.36	380.22	338.02	317.23	380.22	0.26057	982.41	1318.8	1.7346	0.9586	0.041402	0.082804	0.3165	TRUE
CCR5_6	CCR5	83.883	83.379	59.04	65.974	107.49	99.366	83.379	99.366	0.25032	296.31	323.28	0.88917	0.81304	0.18696	0.37391	0.69536	TRUE
CCR5_7	CCR5	9.1508	23.706	16.531	53.821	14.214	31.939	16.531	31.939	0.90988	52.971	59.036	2.0053	0.97718	0.022823	0.045646	0.22212	TRUE
CCR5_8	CCR5	209.71	131.61	151.14	161.46	221.21	213.81	151.14	213.81	0.49767	1905.7	604.38	2.5493	0.9946	0.005397	0.010794	0.078681	TRUE
CCR5_9	CCR5	75.494	45.776	55.497	83.336	43.53	78.96	55.497	78.96	0.5011	247.19	210.73	1.6163	0.94698	0.053017	0.10603	0.36738	TRUE
CCR9_1	CCR9	328.67	411.17	453.43	472.24	389.11	481.75	411.17	472.24	0.19932	4296.1	1733	1.4669	0.9288	0.0712	0.1424	0.43179	TRUE
CCR9_10	CCR9	207.42	172.48	204.28	220.49	246.08	222.69	204.28	222.69	0.1239	510.51	829.82	0.63903	0.7386	0.2614	0.5228	0.79509	TRUE
CCR9_11	CCR9	92.271	115.26	105.09	125	68.405	153.48	105.09	125	0.24817	133.87	412.37	0.9806	0.83661	0.16339	0.32679	0.65706	TRUE
CCR9_12	CCR9	277.58	200.27	338.89	326.4	245.19	323.83	277.58	323.83	0.2216	4867.6	1145.9	1.3663	0.91408	0.08592	0.17184	0.48223	TRUE
CCR9_13	CCR9	179.97	224.8	207.82	173.62	204.33	248.41	207.82	204.33	-0.024344	531.98	844.97	0.1202	0.45216	0.54784	0.90432	0.97079	FALSE
CCR9_14	CCR9	97.609	49.046	75.571	65.974	81.73	61.217	75.571	65.974	-0.19319	594.62	291.53	0.56206	0.28704	0.71296	0.57407	0.82601	FALSE
CCR9_15	CCR9	173.1	203.54	144.06	244.8	160.8	213.81	173.1	213.81	0.30314	885.09	697.12	1.5419	0.93845	0.061549	0.1231	0.39805	TRUE
CCR9_2	CCR9	153.28	233.79	172.4	189.24	181.23	185.42	172.4	185.42	0.10451	2067.2	694.12	0.49448	0.68952	0.31048	0.62097	0.85369	TRUE
CCR9_3	CCR9	59.48	35.15	35.424	52.085	23.986	60.329	35.424	52.085	0.54342	289.4	131.46	1.4531	0.92683	0.073167	0.14633	0.43872	TRUE
CCR9_4	CCR9	221.91	216.62	284.57	383.69	286.06	322.05	221.91	322.05	0.53532	1977.4	905.36	3.3282	0.99956	0.00043698	0.00087396	0.010293	TRUE
CCR9_5	CCR9	235.63	274.66	277.49	253.48	254.08	282.13	274.66	254.08	-0.11196	765.45	1133.2	0.61146	0.27045	0.72955	0.5409	0.80625	FALSE
CCR9_6	CCR9	70.156	46.594	57.859	52.085	54.191	78.073	57.859	54.191	-0.092835	139.07	220.16	0.24729	0.40234	0.59766	0.80468	0.93532	FALSE
CCR9_7	CCR9	289.78	231.33	285.75	267.37	256.74	211.15	285.75	256.74	-0.15389	1488.8	1181.4	0.84407	0.19931	0.80069	0.39863	0.71515	FALSE
CCR9_8	CCR9	130.4	146.32	160.59	123.27	183.89	179.21	146.32	179.21	0.29074	228.52	584.12	1.361	0.91324	0.086763	0.17353	0.48503	TRUE
CCR9_9	CCR9	24.402	67.03	75.571	29.515	76.4	67.427	67.03	67.427	0.0083967	945.03	256.99	0.024771	0.50987	0.49013	0.98025	0.99486	TRUE
CCRL2_1	CCRL2	120.49	77.656	133.43	83.336	161.68	92.268	120.49	92.268	-0.38133	1001	476.15	1.2932	0.097978	0.90202	0.19596	0.51713	FALSE
CCRL2_10	CCRL2	246.31	271.39	310.55	173.62	278.95	266.16	271.39	266.16	-0.027971	1081.2	1119	0.15635	0.43788	0.56212	0.87576	0.96081	FALSE
CCRL2_11	CCRL2	88.458	146.32	83.837	60.766	123.48	74.524	88.458	74.524	-0.24427	1684.7	344.03	0.75123	0.22626	0.77374	0.45252	0.7545	FALSE
CCRL2_12	CCRL2	120.49	129.97	127.53	126.74	106.6	141.06	127.53	126.74	-0.0088488	27.772	505.46	0.034957	0.48606	0.51394	0.97211	0.9938	FALSE
CCRL2_13	CCRL2	202.84	249.32	221.99	319.45	176.79	288.34	221.99	288.34	0.37578	556.71	905.71	2.2046	0.98626	0.013739	0.027479	0.15735	TRUE
CCRL2_14	CCRL2	64.818	110.35	112.18	100.7	78.177	62.104	110.35	78.177	-0.492	1038.4	434.12	1.5443	0.061254	0.93875	0.12251	0.39708	FALSE
CCRL2_15	CCRL2	124.3	116.89	114.54	156.25	92.391	102.03	116.89	102.03	-0.19445	30.197	461.22	0.69221	0.2444	0.7556	0.48881	0.77474	FALSE
CCRL2_2	CCRL2	165.48	221.53	201.92	218.76	172.34	254.63	201.92	218.76	0.11502	856.14	819.73	0.5882	0.7218	0.2782	0.5564	0.81705	TRUE
CCRL2_3	CCRL2	63.293	50.681	20.074	45.14	26.651	51.457	50.681	45.14	-0.16361	547.95	191.55	0.40057	0.34437	0.65563	0.68874	0.88912	FALSE
CCRL2_4	CCRL2	362.98	310.63	373.13	272.58	314.48	350.44	362.98	314.48	-0.2063	1422.2	1519.8	1.244	0.10674	0.89326	0.21348	0.53931	FALSE
CCRL2_5	CCRL2	183.02	156.13	225.53	175.35	195.44	208.49	183.02	195.44	0.094267	1265.2	739.19	0.45702	0.67617	0.32383	0.64766	0.86816	TRUE
CCRL2_6	CCRL2	90.746	70.3	50.774	102.43	128.81	94.93	70.3	102.43	0.53674	399.65	270.19	1.9549	0.97471	0.025295	0.05059	0.23508	TRUE
CCRL2_7	CCRL2	59.48	85.831	60.221	126.74	31.981	75.412	60.221	75.412	0.31978	328.22	229.62	1.0025	0.84194	0.15806	0.31611	0.64781	TRUE
CCRL2_8	CCRL2	199.79	268.94	161.77	204.87	231.87	238.66	199.79	231.87	0.21379	3113.3	810.66	1.1264	0.87001	0.12999	0.25998	0.59477	TRUE
CCRL2_9	CCRL2	664.96	776.56	792.31	783.01	761.34	735.49	776.56	761.34	-0.028535	6351.7	3385.9	0.2617	0.39677	0.60323	0.79355	0.93218	FALSE
CCZ1B_1	CCZ1B	50.33	65.395	50.774	46.876	66.628	85.171	50.774	66.628	0.38539	106.98	191.92	1.1444	0.87376	0.12624	0.25249	0.58861	TRUE
CCZ1B_10	CCZ1B	23.64	35.15	42.509	52.085	49.749	60.329	35.15	52.085	0.55432	93.318	130.39	1.4831	0.9309	0.069099	0.1382	0.42485	TRUE
CCZ1B_11	CCZ1B	343.16	224.8	282.21	248.27	240.75	211.15	282.21	240.75	-0.22836	3505.5	1166	1.2142	0.11234	0.88766	0.22468	0.55412	FALSE
CCZ1B_12	CCZ1B	242.5	241.96	244.42	300.36	257.63	276.81	242.5	276.81	0.19017	2.0013	993.98	1.0882	0.86174	0.13826	0.27651	0.61114	TRUE
CCZ1B_13	CCZ1B	42.704	39.237	48.413	79.864	83.507	124.21	42.704	83.507	0.95131	22.305	159.99	3.2259	0.99937	0.00062822	0.0012564	0.014041	TRUE
CCZ1B_14	CCZ1B	445.34	509.26	507.74	550.36	429.97	412.55	507.74	429.97	-0.23934	1948.1	2164.1	1.6717	0.047289	0.95271	0.094578	0.3436	FALSE
CCZ1B_15	CCZ1B	73.969	23.706	35.424	64.238	40.865	68.314	35.424	64.238	0.84083	811.53	131.46	2.5131	0.99401	0.00599	0.01198	0.085282	TRUE
CCZ1B_2	CCZ1B	269.95	277.11	330.62	286.47	331.36	236.88	277.11	286.47	0.047737	1457.4	1143.9	0.27664	0.60897	0.39103	0.78205	0.92933	TRUE
CCZ1B_3	CCZ1B	254.7	210.08	168.85	364.59	238.08	338.91	210.08	338.91	0.68735	1845.2	854.65	4.4067	0.99999	5.2475e-06	1.0495e-05	0.00020294	TRUE
CCZ1B_4	CCZ1B	48.042	25.341	59.04	121.53	77.289	81.622	48.042	81.622	0.75251	318.15	181.08	2.4955	0.99371	0.0062908	0.012582	0.088504	TRUE
CCZ1B_5	CCZ1B	48.042	80.926	41.328	57.293	41.754	86.058	48.042	57.293	0.24932	563.23	181.08	0.68752	0.75408	0.24592	0.49185	0.77738	TRUE
CCZ1B_6	CCZ1B	35.841	50.681	40.147	53.821	60.409	74.524	40.147	60.409	0.57767	64.754	149.94	1.6547	0.95099	0.049014	0.098028	0.35003	TRUE
CCZ1B_7	CCZ1B	35.078	44.959	42.509	32.987	36.423	31.052	42.509	32.987	-0.35631	30.608	159.22	0.75555	0.22496	0.77504	0.44992	0.75333	FALSE
CCZ1B_8	CCZ1B	76.257	69.482	69.667	78.127	74.623	76.299	69.667	76.299	0.12941	21.732	267.63	0.40538	0.6574	0.3426	0.6852	0.888	TRUE
CCZ1B_9	CCZ1B	618.44	588.55	560.88	524.32	591.66	553.61	588.55	553.61	-0.08815	829.7	2528.4	0.69494	0.24354	0.75646	0.48709	0.77359	FALSE
CD46_1	CD46	160.9	202.72	166.49	138.89	191	191.63	166.49	191	0.19701	672	669.13	0.94745	0.82829	0.17171	0.34341	0.67069	TRUE
CD46_10	CD46	89.221	60.49	100.37	102.43	73.735	99.366	89.221	99.366	0.15374	474.85	347.15	0.54451	0.70695	0.29305	0.58609	0.83304	TRUE
CD46_11	CD46	59.48	48.229	38.966	43.404	46.195	28.39	48.229	43.404	-0.14881	106.2	181.82	0.3581	0.36013	0.63987	0.72027	0.90376	FALSE
CD46_12	CD46	176.92	115.26	101.55	98.961	107.49	136.63	115.26	107.49	-0.099731	1994.8	454.44	0.36427	0.35783	0.64217	0.71566	0.90185	FALSE
[truncated: 10,473 more rows]
