# Supplementary material for: Identification of cell type specific ACE2 modifiers by CRISPR screening
Source: PLoS Pathog. 2022 Mar 1;18(3):e1010377. doi: 10.1371/journal.ppat.1010377 (PMC8929698; doi:10.1371/journal.ppat.1010377)
Supplement: S7 Table — MAGeCK output for gene-level gRNA enrichment or depletion in the HuH7 wild-type ACE2 screen, comparing starting plasmid pool to FACS input on day 14 of the screen. Negative log2-fold change and RRA scores indicate gRNA depletion in day 14 samples (gene disruption reduces cellular fitness). (XLSX) [file ppat.1010377.s016.xlsx]

## Sheet: annotation
Analysis of gRNA enrichment from plasmid pool to day 14 (FACS input) in focused CRISPR screen of HuH7 WT cells.
Output files from MAGeCK analysis
control = starting plasmid pool
treatment = day 14 FACS input sample
Gene-level analysis (tab: "focused_HuH7-WT_day14_gene")
id	gene ID
num	number of individual gRNAs detected for a given gene
neg|score	MAGeCK significance score for depletion in day 14 cells (low score indicates gene disruption reduced celular fitness)
neg|p-value	p-value for depletion in day 14 cells (gene disruption reduces cellular fitness)
neg|fdr	FDR for depletion in day 14 cells (gene disruption reduces cellular fitness)
neg|rank	gene rank for depletion in day 14 cells (gene disruption reduces cellular fitness)
neg|goodsgrna	number of gene-targeting gRNA with significant depletion in day 14 cells (gene disruption reduces cellular fitness)
neg|lfc	composite log2 fold change of gene-targeting gRNA (negative value indicates gene disruption reduces cellular fitness)
pos|score	MAGeCK significance score for enrichment in day 14 cells (low score indicates gene disruption increases cellular fitness)
pos|p-value	p-value for enrichment in day 14 cells (gene disruption increases cellular fitness)
pos|fdr	FDR for enrichment in day 14 cells (gene disruption increases cellular fitness)
pos|rank	gene rank for enrichment in day 14 cells (gene disruption increases cellular fitness)
pos|goodsgrna	number of gene-targeting gRNA with significant enrichment in day 14 cells (gene disruption increases cellular fitness)
pos|lfc	composite log2 fold change of gene-targeting gRNA (positive value indicates gene disruption increases cellular fitness)
ACE2 modifier	1 = gene was identified as HuH7 ACE2 modifier in this study, 0 = not
Tier 1 DepMap	1 = gene was identified as Tier 1 high confidence essential gene in DepMap study, 0 = not

## Sheet: focused_HuH7-WT_day14_gene
id	num	neg|score	neg|p-value	neg|fdr	neg|rank	neg|goodsgrna	neg|lfc	pos|score	pos|p-value	pos|fdr	pos|rank	pos|goodsgrna	pos|lfc	ACE2 modifier	Tier 1 DepMap
A2M	15	0.073098	0.26664	0.989187	222	5	-0.079132	0.46248	0.77228	0.999995	486	6	-0.079132	0	0
AAAS	15	0.48869	0.79228	0.999995	486	5	-0.052648	0.11582	0.35779	0.999995	290	5	-0.052648	0	0
ABL1	15	0.48518	0.79	0.999995	481	6	-0.059245	0.081522	0.28444	0.909127	260	5	-0.059245	0	0
ABO	15	0.99275	0.99754	0.999995	777	2	0.28733	0.012701	0.069495	0.4125	140	9	0.28733	0	0
ACAD9	15	0.0064489	0.040209	0.253136	132	10	-0.42931	0.98945	0.99638	0.999995	755	2	-0.42931	0	0
ACBD3	15	0.44113	0.75773	0.999995	449	5	-0.015818	0.13132	0.38884	0.999995	304	3	-0.015818	0	0
ACE	15	0.93785	0.98437	0.999995	713	2	0.38451	0.015578	0.081844	0.450413	151	10	0.38451	0	0
ACE2	15	0.35343	0.68763	0.999995	417	4	0.10503	0.49282	0.79452	0.999995	502	5	0.10503	1	0
ACOX1	15	0.039603	0.16974	0.774321	182	7	-0.20319	0.080341	0.28173	0.903997	258	7	-0.20319	0	0
ACSF3	15	0.36108	0.69381	0.999995	419	4	0.084125	0.047674	0.19522	0.761622	213	6	0.084125	0	0
ACTR1A	15	0.006658	0.041235	0.255586	133	10	-0.39837	0.96852	0.99167	0.999995	728	2	-0.39837	0	1
ACTR2	15	0.00011357	0.0013168	0.014029	78	12	-1.2692	0.9527	0.98796	0.999995	713	2	-1.2692	0	1
ACTR3	15	8.6683e-07	2.4659e-05	0.000554	36	13	-1.2927	0.99998	1	0.999995	810	0	-1.2927	0	0
ACVR1	15	0.16447	0.45279	0.999995	303	7	-0.11829	0.93839	0.98402	0.999995	703	3	-0.11829	1	0
ACVR1B	15	0.46762	0.77755	0.999995	468	6	0.05346	0.85822	0.96391	0.999995	662	4	0.05346	0	0
ACY1	15	0.34064	0.67727	0.999995	411	6	0.057626	0.075951	0.27193	0.886162	255	5	0.057626	0	0
ADAM12	15	0.96122	0.99049	0.999995	741	2	0.23671	0.12432	0.37528	0.999995	302	8	0.23671	0	0
ADAM17	15	0.71063	0.91326	0.999995	599	4	0.06513	0.70025	0.90803	0.999995	597	2	0.06513	0	0
ADAM9	15	0.095737	0.31753	0.999995	235	7	-0.12361	0.50822	0.80645	0.999995	508	3	-0.12361	0	0
ADAMTS6	15	0.44307	0.75909	0.999995	453	5	-0.076269	0.99142	0.997	0.999995	760	2	-0.076269	0	0
ADGRG7	15	0.36876	0.6999	0.999995	421	6	0.014954	0.68494	0.90095	0.999995	590	5	0.014954	0	0
AGER	15	0.99201	0.99723	0.999995	774	2	0.21724	0.017059	0.088571	0.475701	154	8	0.21724	0	0
AGPS	15	0.014928	0.079398	0.428438	153	10	-0.84587	0.44602	0.75985	0.999995	477	2	-0.84587	0	0
AGR3	15	0.99147	0.99705	0.999995	772	1	0.11905	0.82366	0.95203	0.999995	643	4	0.11905	0	0
AGTR1	15	0.47021	0.77943	0.999995	471	5	-0.097072	0.31212	0.64503	0.999995	422	6	-0.097072	0	0
AGTR2	15	0.33436	0.67072	0.999995	405	7	-0.12577	0.41314	0.73388	0.999995	455	6	-0.12577	0	0
AJUBA	15	1	1	0.999995	828	0	0.65911	1.207e-09	4.9318e-06	0.000256	6	15	0.65911	1	0
AKAP17A	15	0.78822	0.94186	0.999995	635	4	0.25137	0.026724	0.12648	0.611061	171	9	0.25137	0	0
AKR1B1	15	0.16616	0.45567	0.999995	304	6	-0.0035167	0.13566	0.39749	0.999995	308	7	-0.0035167	0	0
AKR1B15	15	0.94092	0.98521	0.999995	714	2	0.3257	0.03569	0.15665	0.691911	188	8	0.3257	0	0
ALDOA	15	5.783e-07	1.4796e-05	0.000373	31	13	-1.3518	0.99998	1	0.999995	811	0	-1.3518	0	1
ALG11	15	3.7483e-07	1.4796e-05	0.000373	29	14	-1.0464	0.95976	0.9901	0.999995	722	1	-1.0464	0	1
ALG5	15	0.00094512	0.0075605	0.060998	103	12	-0.91741	0.95381	0.98827	0.999995	719	2	-0.91741	0	0
ALG8	15	0.016141	0.084783	0.448757	157	10	-0.54565	0.90123	0.97518	0.999995	680	3	-0.54565	0	0
ALPI	15	0.61784	0.86967	0.999995	563	3	0.32053	0.0055131	0.034607	0.25057	114	10	0.32053	0	0
ANAPC1	15	1.4998e-05	0.00020221	0.002848	59	13	-1.5318	0.99986	0.99982	0.999995	799	0	-1.5318	0	1
ANKFN1	15	0.30694	0.63954	0.999995	384	5	0.0086479	0.99901	0.99906	0.999995	783	1	0.0086479	0	0
ANKS6	15	0.23343	0.55057	0.999995	346	4	0.31689	0.068159	0.25319	0.858765	245	9	0.31689	0	0
ANKZF1	15	0.9921	0.99727	0.999995	775	1	0.21311	0.029152	0.13447	0.63131	176	9	0.21311	0	0
ANXA13	15	0.49805	0.79955	0.999995	489	4	0.16022	0.094854	0.31375	0.951553	273	8	0.16022	0	0
AP2M1	15	0.17148	0.46511	0.999995	315	8	-0.29608	0.84678	0.95987	0.999995	655	4	-0.29608	0	1
APBA1	15	0.99859	0.99893	0.999995	794	1	0.40005	0.0002387	0.0023426	0.035395	55	12	0.40005	0	0
APOBEC3F	15	0.50598	0.80522	0.999995	495	5	-0.027827	0.22042	0.53129	0.999995	369	5	-0.027827	0	0
APRT	15	0.48033	0.78677	0.999995	477	1	0.37634	0.00029818	0.0028457	0.041487	57	12	0.37634	0	0
ARF1	15	5.6345e-08	4.9318e-06	0.000158	19	15	-1.7704	1	1	0.999995	828	0	-1.7704	0	0
ARF5	15	0.86395	0.9659	0.999995	672	4	0.10285	0.29395	0.62358	0.999995	409	7	0.10285	0	0
ARF6	15	0.30107	0.63232	0.999995	381	5	-0.043556	0.054582	0.21539	0.795501	225	7	-0.043556	0	0
ARHGAP26	15	0.45649	0.76935	0.999995	461	3	0.19423	0.42254	0.7414	0.999995	465	6	0.19423	0	0
ARHGEF18	15	0.87247	0.96853	0.999995	674	3	0.27158	0.0055282	0.034676	0.25057	115	9	0.27158	0	0
ARID1A	15	0.15696	0.43904	0.999995	294	7	-0.20791	0.91446	0.97823	0.999995	689	1	-0.20791	0	0
ARNT	15	0.38672	0.71449	0.999995	429	3	0.10519	0.17337	0.46616	0.999995	339	6	0.10519	1	0
ARPC3	15	6.1472e-05	0.00073484	0.009252	66	12	-0.86132	0.99991	0.99993	0.999995	802	0	-0.86132	0	1
ARPC4	15	0.0058747	0.036796	0.233419	131	11	-0.59037	0.83385	0.95545	0.999995	648	2	-0.59037	0	1
ARPC4-TTLL3	15	0.062945	0.23911	0.957036	205	6	0.0076013	0.16373	0.45129	0.999995	333	6	0.0076013	0	0
ARSD	15	0.95842	0.98972	0.999995	740	3	0.32605	0.0044331	0.028472	0.22112	107	10	0.32605	0	0
ARVCF	15	0.53897	0.82897	0.999995	523	4	0.50203	0.001623	0.011614	0.117703	82	11	0.50203	0	0
ASAP1	15	0.66193	0.89063	0.999995	579	4	0.020129	0.41642	0.7365	0.999995	461	5	0.020129	0	0
ASB7	15	0.91063	0.97794	0.999995	692	3	0.27164	0.0075454	0.044826	0.295635	126	10	0.27164	0	0
ASCL1	15	0.99746	0.99846	0.999995	787	1	0.62851	1.9314e-06	4.4387e-05	0.001677	22	13	0.62851	0	0
ASH2L	15	0.00032744	0.0031613	0.028869	91	11	-0.80871	0.92475	0.98072	0.999995	693	2	-0.80871	0	0
ATG14	15	0.77772	0.93867	0.999995	630	4	0.39907	0.025809	0.12349	0.607212	169	9	0.39907	0	0
ATG16L1	15	0.11322	0.35375	0.999995	255	7	-0.14246	0.56862	0.84289	0.999995	538	4	-0.14246	0	0
ATP5F1	15	0.00021486	0.0021749	0.022041	82	11	-0.93882	0.93821	0.984	0.999995	702	1	-0.93882	0	0
ATP6AP1	15	6.2032e-07	1.4796e-05	0.000373	32	13	-1.509	0.99997	0.99998	0.999995	809	0	-1.509	0	1
ATP6AP2	15	2.8828e-06	5.425e-05	0.001002	44	14	-1.0357	0.99999	1	0.999995	814	0	-1.0357	0	1
ATP6V0A4	15	0.99088	0.99682	0.999995	768	2	0.17908	0.14891	0.42381	0.999995	318	8	0.17908	0	0
ATP6V0B	15	4.6712e-08	4.9318e-06	0.000158	16	12	-1.3491	0.95257	0.9879	0.999995	712	1	-1.3491	0	1
ATP6V0C	15	3.1671e-11	4.9318e-06	0.000158	4	13	-2.2563	0.97107	0.99204	0.999995	729	1	-2.2563	0	1
ATP6V0D1	15	0.00041911	0.0037531	0.033536	93	11	-0.85407	0.68872	0.90262	0.999995	593	2	-0.85407	0	1
ATP6V1A	15	3.5388e-09	4.9318e-06	0.000158	11	14	-1.9403	0.99893	0.99903	0.999995	781	1	-1.9403	0	1
ATP6V1B2	15	1.8573e-07	4.9318e-06	0.000158	25	12	-2.0145	0.98145	0.99416	0.999995	741	2	-2.0145	0	1
ATP6V1C1	15	0.00022866	0.0022539	0.022297	84	11	-1.1761	0.79481	0.94258	0.999995	636	4	-1.1761	0	1
ATP6V1E1	15	3.6271e-05	0.00049812	0.00657	63	13	-1.5135	0.99836	0.99876	0.999995	777	1	-1.5135	0	1
ATP6V1G1	15	0.00025084	0.0025399	0.024831	85	12	-0.8925	0.010175	0.057777	0.357036	133	2	-0.8925	0	1
ATP6V1H	15	6.9746e-05	0.00085321	0.010582	67	12	-1.6497	0.99647	0.99802	0.999995	772	1	-1.6497	0	1
ATRX	15	0.12696	0.38109	0.999995	265	8	-0.24002	0.884	0.9717	0.999995	672	3	-0.24002	0	0
B3GNT7	15	0.9998	0.99979	0.999995	815	0	0.35075	0.0033938	0.022524	0.19141	98	11	0.35075	0	0
B4GALT7	15	0.23384	0.5512	0.999995	347	3	0.25804	0.013468	0.072789	0.42597	142	10	0.25804	0	0
BAALC	15	1	1	0.999995	824	0	0.59781	3.0296e-07	1.4796e-05	0.000615	17	14	0.59781	0	0
BAI1	15	0.65613	0.88809	0.999995	575	4	0.34677	0.0023544	0.016142	0.152431	88	9	0.34677	0	0
BAMBI	15	9.2171e-05	0.0010899	0.01258	72	11	-0.83927	0.99999	1	0.999995	813	0	-0.83927	1	0
BAX	15	0.82741	0.95413	0.999995	648	4	0.22267	0.23151	0.54599	0.999995	370	7	0.22267	0	0
BCL9L	15	0.85346	0.96235	0.999995	662	4	0.46695	0.0053795	0.033867	0.249057	113	10	0.46695	1	0
BCS1L	15	0.00013277	0.0014549	0.015113	80	12	-1.0376	0.42342	0.74216	0.999995	466	2	-1.0376	0	0
BECN1	15	0.54494	0.83315	0.999995	526	6	-0.17628	0.95293	0.98802	0.999995	714	3	-0.17628	0	0
BECN2	15	0.92676	0.98167	0.999995	706	2	0.3058	0.00099364	0.0078268	0.08558	76	10	0.3058	0	0
BEX1	15	0.11759	0.36252	0.999995	257	8	-0.25349	0.52014	0.81497	0.999995	516	6	-0.25349	0	0
BNIP5	15	0.87289	0.9687	0.999995	675	4	0.24169	0.11067	0.34725	0.999995	285	8	0.24169	0	0
BPTF	15	2.9478e-06	5.425e-05	0.001002	45	14	-0.6628	1	1	0.999995	818	0	-0.6628	0	1
BRD2	15	0.088166	0.30112	0.999995	229	5	-0.069553	0.68025	0.89871	0.999995	586	4	-0.069553	1	0
BRD4	15	0.12391	0.37548	0.999995	262	6	0.07747	0.070394	0.25904	0.865505	248	7	0.07747	1	1
BRF1	15	5.4706e-05	0.00068553	0.00889	64	10	-1.4498	0.89249	0.97348	0.999995	677	2	-1.4498	0	1
BRPF1	15	0.16899	0.46067	0.999995	311	7	0.23755	0.10617	0.33813	0.996585	280	8	0.23755	1	0
BZW2	15	0.53285	0.82475	0.999995	519	5	0.2777	0.075111	0.26998	0.886162	253	8	0.2777	0	0
C11orf74	15	0.14101	0.40916	0.999995	277	7	-0.083472	0.24882	0.56848	0.999995	380	6	-0.083472	0	0
C15orf27	15	0.32747	0.66283	0.999995	399	3	0.081575	0.12088	0.36802	0.999995	294	7	0.081575	0	0
C17orf50	15	0.98873	0.99626	0.999995	766	2	0.43971	0.00056339	0.0047592	0.059029	67	12	0.43971	0	0
C19orf10	15	0.47903	0.78595	0.999995	475	3	0.43116	0.0025524	0.017434	0.160974	90	10	0.43116	0	0
C1orf174	15	0.88892	0.97377	0.999995	683	1	0.3565	0.0050839	0.031963	0.240917	110	11	0.3565	0	0
C1orf233	15	1	1	0.999995	830	0	1.2566	3.8561e-09	4.9318e-06	0.000256	10	15	1.2566	0	0
C1orf74	15	0.40429	0.72876	0.999995	437	6	-0.020827	0.67214	0.89468	0.999995	582	5	-0.020827	0	0
C20orf202	15	0.83913	0.9576	0.999995	655	2	0.7622	7.2993e-07	1.4796e-05	0.000615	20	11	0.7622	0	0
C21orf54	15	0.66927	0.89413	0.999995	583	3	0.14866	0.32399	0.659	0.999995	426	6	0.14866	0	0
C2orf78	15	0.096659	0.31917	0.999995	238	8	-0.17783	0.9991	0.99915	0.999995	784	1	-0.17783	0	0
C3	15	0.99864	0.99894	0.999995	795	1	0.49047	0.0016428	0.011782	0.117964	83	11	0.49047	0	0
C3AR1	15	0.48527	0.79005	0.999995	482	5	0.10242	0.71241	0.91387	0.999995	605	5	0.10242	0	0
C3orf43	15	0.74588	0.92892	0.999995	621	1	0.33368	0.03801	0.16394	0.705874	193	9	0.33368	0	0
C4BPB	15	0.060185	0.23155	0.943206	202	6	0.14187	0.33371	0.66799	0.999995	430	6	0.14187	0	0
C5	15	0.12255	0.37268	0.999995	260	8	-0.19872	0.79929	0.94401	0.999995	637	3	-0.19872	0	0
C5AR2	15	0.91317	0.97864	0.999995	693	2	0.61038	0.00042202	0.0037137	0.048985	63	11	0.61038	0	0
C5orf15	15	0.46449	0.775	0.999995	466	5	0.074477	0.25088	0.57102	0.999995	384	5	0.074477	0	0
CAB39	15	0.33388	0.6703	0.999995	403	7	-0.013589	0.41993	0.73924	0.999995	463	6	-0.013589	0	0
CABIN1	15	0.48553	0.79017	0.999995	483	6	-0.096347	0.59093	0.85462	0.999995	549	5	-0.096347	0	0
CAPN8	15	0.94692	0.98671	0.999995	724	3	0.1402	0.39222	0.71609	0.999995	447	6	0.1402	0	0
CAPN9	15	0.99072	0.99678	0.999995	767	2	0.23039	0.088785	0.30043	0.924909	269	8	0.23039	0	0
CASC11	15	0.38562	0.71361	0.999995	428	5	-0.080675	0.78439	0.93924	0.999995	629	3	-0.080675	0	0
CASP5	15	0.86313	0.96563	0.999995	671	3	0.13831	0.70778	0.91155	0.999995	603	5	0.13831	0	0
CAV1	15	0.17874	0.47669	0.999995	317	5	0.058814	0.25987	0.58213	0.999995	391	7	0.058814	0	0
CCDC178	15	0.056234	0.22048	0.931316	194	8	-0.45422	0.62951	0.87341	0.999995	562	3	-0.45422	0	0
CCDC22	15	0.88371	0.97237	0.999995	681	4	0.12967	0.14086	0.40801	0.999995	315	6	0.12967	0	0
CCDC77	15	0.01493	0.079398	0.428438	154	4	-0.051099	0.19889	0.50193	0.999995	360	3	-0.051099	0	0
CCDC91	15	0.063503	0.2407	0.957036	207	8	-0.20694	0.57788	0.84793	0.999995	542	5	-0.20694	0	0
CCDC93	15	0.23069	0.54697	0.999995	340	7	-0.24123	0.49831	0.79917	0.999995	505	5	-0.24123	0	0
CCDC94	15	0.00011249	0.0013168	0.014029	77	10	-0.90782	0.98635	0.99531	0.999995	747	2	-0.90782	0	0
CCHCR1	15	0.9977	0.99856	0.999995	788	1	0.36307	0.015684	0.082416	0.450577	152	10	0.36307	0	0
CCNI	15	0.34627	0.6818	0.999995	414	6	0.08356	0.38256	0.70803	0.999995	445	6	0.08356	0	0
CCR1	15	0.17055	0.46355	0.999995	314	6	0.031996	0.14076	0.40783	0.999995	314	7	0.031996	0	0
CCR2	15	0.32003	0.65438	0.999995	395	6	-0.0057881	0.21128	0.5189	0.999995	365	5	-0.0057881	0	0
CCR3	15	0.16239	0.44894	0.999995	301	8	-0.18902	0.63028	0.87375	0.999995	563	4	-0.18902	0	0
CCR5	15	0.01689	0.088028	0.460073	159	10	-0.51425	0.96332	0.99079	0.999995	727	2	-0.51425	0	0
CCR9	15	0.58657	0.85482	0.999995	548	4	-0.01598	0.86866	0.96738	0.999995	668	1	-0.01598	0	0
CCRL2	15	0.033395	0.1503	0.701672	178	9	-0.61668	0.85373	0.96213	0.999995	661	3	-0.61668	0	0
CCZ1B	15	0.47732	0.78454	0.999995	474	6	-0.20021	0.071476	0.26142	0.865505	251	6	-0.20021	0	0
CD46	15	0.14722	0.42136	0.999995	283	5	0.03461	0.13848	0.40365	0.999995	312	6	0.03461	0	0
CDC42	15	0.010096	0.057846	0.334216	143	7	-0.20831	0.357	0.68703	0.999995	437	4	-0.20831	0	1
CDCP1	15	0.88247	0.97176	0.999995	679	4	0.068858	0.46912	0.77741	0.999995	490	5	0.068858	0	0
CDH12	15	0.55691	0.83943	0.999995	532	4	0.22096	0.15437	0.43418	0.999995	324	8	0.22096	0	0
CDK7	15	8.2549e-06	0.0001233	0.00183	56	14	-1.2106	0.99938	0.99946	0.999995	790	0	-1.2106	0	1
CENPF	15	0.058522	0.22687	0.937954	199	9	-0.33993	0.77018	0.93466	0.999995	626	2	-0.33993	0	0
CENPV	15	0.76452	0.93446	0.999995	628	4	1.0334	8.2715e-07	2.4659e-05	0.000976	21	10	1.0334	0	0
CEP350	15	1.4655e-05	0.00020221	0.002848	57	14	-0.86071	0.99624	0.99795	0.999995	770	1	-0.86071	0	0
CFTR	15	0.10566	0.33845	0.999995	248	5	-0.11872	0.42226	0.74118	0.999995	464	5	-0.11872	0	0
CHD6	15	0.84405	0.95921	0.999995	657	4	-0.011539	0.18794	0.48646	0.999995	351	3	-0.011539	0	0
CHD7	15	0.75716	0.93231	0.999995	626	4	0.17328	0.3258	0.66084	0.999995	429	7	0.17328	1	0
CHD8	15	0.0011507	0.0089612	0.070252	106	11	-0.60646	0.56681	0.84193	0.999995	537	1	-0.60646	1	0
CHIC2	15	0.60076	0.86167	0.999995	556	2	0.47294	6.2174e-05	0.00073484	0.015658	38	10	0.47294	0	0
CHMP2A	15	5.2971e-08	4.9318e-06	0.000158	17	14	-2.3004	0.97648	0.99315	0.999995	732	1	-2.3004	0	1
CHRNB3	15	0.40814	0.73193	0.999995	440	5	0.2745	0.15713	0.43907	0.999995	325	8	0.2745	0	0
CHRNB4	15	0.97948	0.99411	0.999995	755	2	0.13716	0.13423	0.39474	0.999995	306	8	0.13716	0	0
CIB1	15	0.75096	0.93043	0.999995	623	4	-0.046379	0.5314	0.82348	0.999995	522	5	-0.046379	0	0
CLCA4	15	0.052756	0.21056	0.915591	189	9	-0.48911	0.42772	0.74548	0.999995	468	3	-0.48911	0	0
CLIP4	15	0.46242	0.77345	0.999995	465	5	0.11733	0.49434	0.7957	0.999995	503	6	0.11733	0	0
CLTC	15	1.1822e-09	4.9318e-06	0.000158	8	15	-1.1844	1	1	0.999995	826	0	-1.1844	1	1
CNOT1	15	2.0659e-06	4.4387e-05	0.000858	41	13	-1.1664	0.99993	0.99994	0.999995	804	0	-1.1664	0	1
CNOT4	15	0.0067241	0.041521	0.255586	135	10	-0.45703	0.67062	0.89382	0.999995	580	4	-0.45703	0	0
CNOT6L	15	0.28736	0.61694	0.999995	377	4	0.16021	0.21333	0.52147	0.999995	366	7	0.16021	0	0
CNTRL	15	0.17014	0.46277	0.999995	313	8	-0.1726	0.93786	0.98395	0.999995	701	2	-0.1726	0	0
COL17A1	15	0.20034	0.50687	0.999995	325	3	0.21402	0.3059	0.63779	0.999995	419	7	0.21402	0	0
COL7A1	15	0.15264	0.43119	0.999995	288	8	-0.17777	0.46939	0.77757	0.999995	492	5	-0.17777	0	0
COLEC11	15	0.94426	0.98603	0.999995	721	1	0.48323	0.00073762	0.0059527	0.070667	70	12	0.48323	0	0
COMMD2	15	0.69671	0.90701	0.999995	594	3	-0.026274	0.11935	0.36492	0.999995	292	6	-0.026274	0	0
COMMD3	15	0.25032	0.57194	0.999995	359	6	-0.25091	0.46578	0.77497	0.999995	487	5	-0.25091	0	0
COMMD3-BMI1	15	0.10134	0.32924	0.999995	244	8	-0.24587	0.67425	0.89574	0.999995	583	5	-0.24587	0	0
COQ7	15	0.20577	0.5138	0.999995	328	7	-0.12036	0.024375	0.11865	0.590385	167	3	-0.12036	0	0
COX6B1P1	15	0.32055	0.65494	0.999995	396	5	0.15063	0.16109	0.44627	0.999995	328	8	0.15063	0	0
CPAMD8	15	0.59511	0.85909	0.999995	553	3	0.15094	0.32486	0.65986	0.999995	427	7	0.15094	0	0
CPN2	15	0.58096	0.85217	0.999995	544	4	0.1186	0.052042	0.20812	0.792106	218	7	0.1186	0	0
CPOX	15	0.92598	0.98152	0.999995	704	2	0.61373	2.0142e-05	0.00026139	0.006788	32	10	0.61373	0	0
CPVL	15	0.24317	0.5628	0.999995	351	3	0.10315	0.20121	0.50548	0.999995	363	7	0.10315	0	0
CR1	15	0.48346	0.78895	0.999995	479	5	-0.057304	0.51776	0.81323	0.999995	515	4	-0.057304	0	0
CRYAA	15	0.96226	0.99071	0.999995	744	1	0.86353	3.7181e-06	6.4114e-05	0.002131	23	13	0.86353	0	0
CRYBB2	15	0.65204	0.8861	0.999995	573	2	0.341	0.00086371	0.0069588	0.078146	74	10	0.341	0	0
CSNK2B	15	4.1892e-06	7.3978e-05	0.00116	48	12	-1.0881	0.91519	0.97844	0.999995	690	1	-1.0881	0	1
CTSB	15	0.21968	0.53252	0.999995	334	5	0.4797	0.018139	0.093177	0.493187	157	10	0.4797	0	0
CTSK	15	0.78949	0.94225	0.999995	636	1	0.21374	0.11094	0.34787	0.999995	286	8	0.21374	0	0
CTSL	15	0.23782	0.55594	0.999995	349	6	-0.010597	0.24973	0.56951	0.999995	381	6	-0.010597	0	0
CTSS	15	0.23275	0.54967	0.999995	344	7	0.010599	0.41472	0.73508	0.999995	459	5	0.010599	0	0
CTSV	15	0.72177	0.91863	0.999995	606	5	0.044452	0.695	0.90569	0.999995	595	5	0.044452	0	0
CUL4A	15	0.65403	0.887	0.999995	574	5	0.11285	0.1011	0.32699	0.977217	277	7	0.11285	0	0
CX3CL1	15	0.97215	0.99264	0.999995	747	2	0.48312	0.0024187	0.016566	0.154679	89	9	0.48312	0	0
CXCL9	15	0.99984	0.99981	0.999995	817	0	0.26503	0.019336	0.098297	0.511962	159	10	0.26503	0	0
CXCR6	15	0.6586	0.88918	0.999995	578	5	0.042193	0.54598	0.83073	0.999995	525	2	0.042193	0	0
CXXC1	15	0.30106	0.63232	0.999995	380	7	-0.15477	0.37329	0.70037	0.999995	442	5	-0.15477	0	0
CYB5B	15	0.79501	0.94393	0.999995	637	4	0.21228	0.11981	0.3659	0.999995	293	8	0.21228	0	0
CYS1	15	1	1	0.999995	829	0	2.1442	1.1723e-21	4.9318e-06	0.000256	1	15	2.1442	0	0
DCAKD	15	0.20229	0.50953	0.999995	326	5	0.090575	0.29814	0.62838	0.999995	411	6	0.090575	0	0
DDC	15	0.96217	0.99067	0.999995	743	2	0.26043	0.03238	0.14608	0.659725	183	9	0.26043	0	0
DDI2	15	0.16801	0.45891	0.999995	309	7	-0.27311	0.54999	0.83285	0.999995	529	3	-0.27311	0	0
DDX10	15	6.8718e-06	0.00010357	0.001565	55	12	-2.5356	0.98089	0.99407	0.999995	740	2	-2.5356	0	1
DDX18	15	7.2203e-08	4.9318e-06	0.000158	21	13	-1.4601	0.99986	0.99982	0.999995	798	0	-1.4601	0	1
DDX47	15	1.4738e-05	0.00020221	0.002848	58	12	-2.183	0.99726	0.99826	0.999995	774	1	-2.183	0	1
DDX60	15	0.25853	0.58213	0.999995	366	6	-0.21285	0.70281	0.90919	0.999995	598	3	-0.21285	0	0
DENR	15	7.7162e-05	0.00098144	0.011994	68	13	-0.71013	0.99999	1	0.999995	815	0	-0.71013	0	1
DGKE	15	0.38404	0.71222	0.999995	427	4	0.036189	0.67035	0.89365	0.999995	579	4	0.036189	0	0
DHX16	15	2.2796e-06	4.4387e-05	0.000858	43	14	-1.3975	0.95347	0.9882	0.999995	716	1	-1.3975	0	1
DLGAP4	15	0.68864	0.90323	0.999995	589	4	0.10123	0.029476	0.13568	0.633356	177	7	0.10123	0	0
DMGDH	15	0.33212	0.6682	0.999995	400	6	-0.068655	0.46001	0.77048	0.999995	485	6	-0.068655	0	0
DNAJC19	15	0.40371	0.72838	0.999995	436	5	0.064113	0.46938	0.77757	0.999995	491	5	0.064113	0	0
DNMT1	15	0.0011452	0.0088921	0.070252	104	11	-0.50301	0.99979	0.99978	0.999995	797	0	-0.50301	0	1
DNMT2	15	0.33255	0.66875	0.999995	402	5	-0.1272	0.70756	0.91143	0.999995	602	5	-0.1272	0	0
DNMT3A	15	0.91919	0.98015	0.999995	698	3	-0.012222	0.031276	0.14205	0.645055	182	7	-0.012222	0	0
DNMT3B	15	0.18662	0.48771	0.999995	319	3	0.11487	0.18625	0.48406	0.999995	349	5	0.11487	0	0
DONSON	15	4.5665e-06	7.3978e-05	0.00116	51	13	-2.1528	0.52421	0.81793	0.999995	518	1	-2.1528	0	1
DPEP1	15	0.59408	0.85858	0.999995	551	4	0.42586	0.015025	0.079417	0.442926	149	9	0.42586	0	0
DPEP2	15	0.99726	0.99835	0.999995	785	1	0.15339	0.15202	0.42948	0.999995	320	8	0.15339	0	0
DPF2	15	0.72091	0.91826	0.999995	605	5	-0.18001	0.017299	0.089646	0.477538	156	4	-0.18001	0	0
DPH5	15	0.0050352	0.031727	0.204378	129	11	-0.42668	0.9984	0.99878	0.999995	778	1	-0.42668	0	0
DPP3	15	0.072811	0.26589	0.989187	221	8	-0.2328	0.71256	0.91396	0.999995	606	4	-0.2328	0	0
DPP4	15	0.00016781	0.0017311	0.01776	81	12	-0.67618	0.98858	0.99606	0.999995	753	2	-0.67618	0	0
DPP9	15	0.73897	0.92602	0.999995	615	4	0.30589	0.026557	0.12599	0.611061	170	9	0.30589	0	0
DPYSL3	15	0.73602	0.92482	0.999995	613	5	0.1436	0.16287	0.4496	0.999995	331	8	0.1436	0	0
DRD1	15	0.85146	0.96166	0.999995	661	2	0.23719	0.10619	0.33819	0.996585	281	8	0.23719	0	0
DRD2	15	0.71473	0.91528	0.999995	601	4	0.221	0.042542	0.17848	0.737888	201	9	0.221	0	0
DRD3	15	0.051379	0.2066	0.913215	187	8	-0.45719	0.4134	0.73407	0.999995	456	6	-0.45719	0	0
DRD4	15	1	1	0.999995	826	0	1.4006	1.2208e-09	4.9318e-06	0.000256	7	15	1.4006	0	0
DRD5	15	0.67128	0.89511	0.999995	585	2	0.38499	0.00012984	0.001445	0.026105	46	13	0.38499	0	0
DTX2	15	0.92431	0.9812	0.999995	701	2	0.25918	0.042187	0.17734	0.736865	200	8	0.25918	0	0
DUSP28	15	1	1	0.999995	823	0	1.1398	1.992e-07	4.9318e-06	0.000256	15	13	1.1398	0	0
DYN2	15	8.6264e-10	4.9318e-06	0.000158	7	13	-1.6775	0.99551	0.99778	0.999995	766	1	-1.6775	0	0
DYRK1A	15	0.01326	0.072335	0.400738	150	7	-0.24661	0.00060123	0.0050354	0.061536	68	1	-0.24661	0	0
EARS2	15	0.023988	0.11763	0.578402	169	9	-0.545	0.77199	0.9353	0.999995	627	4	-0.545	0	0
EBP	15	0.95371	0.98838	0.999995	733	2	0.17422	0.040303	0.17155	0.727354	196	9	0.17422	0	0
ECM2	15	0.73376	0.924	0.999995	612	5	-0.13445	0.71875	0.91709	0.999995	609	5	-0.13445	0	0
ECSIT	15	0.31732	0.65119	0.999995	392	7	-0.11313	0.54835	0.83197	0.999995	528	2	-0.11313	0	0
EGFR	15	0.16039	0.44531	0.999995	299	4	0.12391	0.066071	0.24776	0.850782	242	7	0.12391	0	0
EGR1	15	0.94259	0.98559	0.999995	717	2	0.25592	0.066643	0.24925	0.852375	243	9	0.25592	0	0
EIF2B1	15	3.6352e-07	1.4796e-05	0.000373	28	14	-1.6743	0.99995	0.99995	0.999995	805	0	-1.6743	0	1
EIF3C	15	4.965e-10	4.9318e-06	0.000158	5	15	-2.7481	1	1	0.999995	829	0	-2.7481	0	0
EIF3CL	15	2.4249e-09	4.9318e-06	0.000158	10	15	-1.8315	1	1	0.999995	827	0	-1.8315	0	0
EIF3I	15	1.5498e-13	4.9318e-06	0.000158	2	14	-2.5632	0.99922	0.99928	0.999995	787	0	-2.5632	0	1
EIF4E2	15	0.99095	0.99685	0.999995	769	2	0.14629	0.30244	0.63356	0.999995	415	7	0.14629	0	0
EIF4G2	15	0.0042201	0.027308	0.184493	123	9	-0.79705	0.98279	0.99443	0.999995	744	2	-0.79705	0	1
ELANE	15	1	1	0.999995	831	0	0.7259	9.3469e-10	4.9318e-06	0.000256	5	15	0.7259	0	0
ELL	15	0.0039224	0.025591	0.178709	119	11	-0.57616	0.99976	0.99976	0.999995	794	0	-0.57616	0	1
ELOA	15	0.5585	0.84028	0.999995	534	4	0.3215	0.04126	0.17455	0.732592	198	9	0.3215	0	0
ELOB	15	0.00044844	0.0039011	0.034487	94	10	-0.91	0.55056	0.8331	0.999995	530	4	-0.91	0	1
ELOC	15	0.024292	0.11893	0.581365	170	9	-0.56467	0.94429	0.98572	0.999995	707	2	-0.56467	0	1
ELOVL3	15	0.54999	0.83603	0.999995	529	3	0.32135	0.072355	0.2633	0.868251	252	8	0.32135	0	0
ELP3	15	0.00027751	0.0027273	0.02605	87	12	-0.82093	0.99999	1	0.999995	812	0	-0.82093	0	1
EMC1	15	0.053377	0.21227	0.915591	191	8	-0.38107	0.99871	0.9989	0.999995	780	1	-0.38107	0	0
EMC10	15	0.96896	0.99218	0.999995	745	2	0.55075	7.0927e-06	0.00011343	0.003491	27	9	0.55075	0	0
EMC2	15	0.067979	0.25285	0.977297	213	8	-0.246	0.75901	0.93105	0.999995	618	4	-0.246	0	0
EMC3	15	0.00030745	0.0029936	0.027952	89	12	-0.93674	0.98849	0.99604	0.999995	752	1	-0.93674	0	1
EMC4	15	0.10611	0.33943	0.999995	249	3	0.27066	0.16492	0.45324	0.999995	335	8	0.27066	0	0
EMC6	15	0.97751	0.99373	0.999995	752	2	0.76687	3.9488e-06	6.4114e-05	0.002131	25	10	0.76687	0	0
EMC7	15	0.10969	0.3467	0.999995	252	7	-0.098285	0.63744	0.87752	0.999995	568	5	-0.098285	0	1
EMC8	15	0.69632	0.90682	0.999995	593	1	0.29729	0.0091736	0.053249	0.343595	128	10	0.29729	0	0
EMC9	15	0.26512	0.59028	0.999995	372	3	0.096689	0.095995	0.31618	0.952082	274	7	0.096689	0	0
EP300	15	0.97999	0.9942	0.999995	757	2	0.25717	0.053088	0.21104	0.792136	221	9	0.25717	1	0
EPHX3	15	0.5016	0.80201	0.999995	491	5	-0.15952	0.28661	0.61502	0.999995	404	5	-0.15952	0	0
EPYC	15	0.81012	0.94872	0.999995	645	3	0.17245	0.15428	0.43401	0.999995	323	7	0.17245	0	0
ERBB2	15	0.40692	0.73088	0.999995	439	6	0.031852	0.41184	0.7327	0.999995	454	6	0.031852	0	0
EREG	15	0.72778	0.92127	0.999995	609	5	0.16177	0.29122	0.62057	0.999995	406	7	0.16177	0	0
ERGIC1	15	0.99881	0.99899	0.999995	796	1	0.12369	0.63683	0.8771	0.999995	567	5	0.12369	0	0
ERI2	15	0.17519	0.47134	0.999995	316	8	-0.13772	0.31343	0.64654	0.999995	423	6	-0.13772	0	0
ERP27	15	0.23665	0.55458	0.999995	348	2	0.25457	0.050027	0.20196	0.774666	216	8	0.25457	0	0
ERP44	15	0.36533	0.69713	0.999995	420	6	-0.07706	0.32548	0.66049	0.999995	428	6	-0.07706	0	0
ERVV-2	15	0.53128	0.82376	0.999995	518	6	-0.10648	0.61931	0.86845	0.999995	559	4	-0.10648	0	0
ESR1	15	0.30706	0.63967	0.999995	385	7	-0.064875	0.12415	0.37485	0.999995	301	6	-0.064875	0	0
ESR2	15	0.9057	0.977	0.999995	691	3	0.2772	0.08653	0.29543	0.924909	265	8	0.2772	0	0
ETFA	15	0.097245	0.32046	0.999995	239	8	-0.22856	0.78575	0.93973	0.999995	631	3	-0.22856	0	0
EXOC2	15	0.42701	0.74681	0.999995	446	5	-0.040724	0.95675	0.98901	0.999995	721	2	-0.040724	0	0
EXOC8	15	0.45844	0.77071	0.999995	463	6	-0.16234	0.47865	0.78468	0.999995	496	3	-0.16234	0	0
EXT1	15	0.57284	0.84794	0.999995	538	5	-0.14389	0.70341	0.90946	0.999995	600	5	-0.14389	0	0
EXTL3	15	0.51149	0.80916	0.999995	500	3	0.21411	0.029708	0.13647	0.633356	178	9	0.21411	0	0
F13B	15	0.0058127	0.036422	0.232818	130	9	-0.39138	0.82622	0.95295	0.999995	644	4	-0.39138	0	0
FAM162A	15	0.53728	0.82747	0.999995	522	4	-0.0046121	0.053722	0.21285	0.792136	223	6	-0.0046121	0	0
FAM229A	15	0.99424	0.99775	0.999995	782	1	1.1288	1.3373e-10	4.9318e-06	0.000256	4	13	1.1288	0	0
FAM25A	15	0.31787	0.65181	0.999995	393	4	0.29222	0.033144	0.14853	0.667191	184	9	0.29222	0	0
FAM78A	15	0.95774	0.98943	0.999995	738	1	0.71839	3.9435e-05	0.00053757	0.012763	34	12	0.71839	0	0
FAM83B	15	0.57508	0.84912	0.999995	541	5	0.11272	0.28293	0.61055	0.999995	400	7	0.11272	0	0
FAM86A	15	0.88563	0.9729	0.999995	682	1	0.18868	0.44506	0.75908	0.999995	475	6	0.18868	0	0
FAM91A1	15	0.62842	0.87456	0.999995	566	3	0.054706	0.85327	0.96197	0.999995	660	3	0.054706	0	0
FASTKD5	15	0.32391	0.65905	0.999995	397	7	-0.0048592	0.2381	0.55432	0.999995	374	5	-0.0048592	0	0
FBXO22	15	0.87223	0.96849	0.999995	673	4	0.16613	0.25922	0.58128	0.999995	390	7	0.16613	1	0
FBXO33	15	0.56626	0.84446	0.999995	537	2	0.46798	0.00068276	0.0055582	0.06694	69	8	0.46798	0	0
FBXO42	15	0.027761	0.13103	0.629418	173	7	-0.15161	0.44324	0.7576	0.999995	474	5	-0.15161	0	0
FBXW2	15	0.57886	0.85094	0.999995	542	4	0.013242	0.15394	0.43341	0.999995	322	7	0.013242	0	0
FCAMR	15	0.94515	0.98623	0.999995	723	3	0.14005	0.16174	0.44747	0.999995	329	8	0.14005	0	0
FEM1A	15	0.99112	0.99691	0.999995	771	1	0.25035	0.014437	0.076942	0.434956	147	9	0.25035	0	0
FIG4	15	0.0040259	0.026262	0.178883	122	10	-1.1059	0.99918	0.99923	0.999995	786	1	-1.1059	0	0
FLT3	15	0.90197	0.97626	0.999995	688	3	0.11778	0.57446	0.84613	0.999995	540	4	0.11778	0	0
FMN2	15	0.72574	0.92043	0.999995	607	1	0.52411	1.683e-05	0.00022193	0.00636	29	13	0.52411	0	0
FNTB	15	0.0045141	0.029053	0.193148	125	10	-0.6482	0.99448	0.99756	0.999995	765	1	-0.6482	0	1
FOXM1	15	0.22273	0.53638	0.999995	336	6	-0.12384	0.3903	0.71441	0.999995	446	5	-0.12384	0	0
FRYL	15	0.68176	0.90015	0.999995	587	5	0.2833	0.04436	0.18454	0.744449	206	9	0.2833	0	0
FSD1	15	0.90396	0.97665	0.999995	689	3	0.50545	5.3218e-05	0.0006658	0.014953	36	12	0.50545	0	0
FSTL4	15	0.89299	0.97461	0.999995	685	3	0.24703	0.075588	0.27106	0.886162	254	8	0.24703	0	0
FURIN	15	0.079124	0.28141	0.999995	225	8	-0.34241	0.53078	0.82317	0.999995	521	2	-0.34241	0	0
FYCO1	15	0.67683	0.89804	0.999995	586	5	0.038074	0.19731	0.49954	0.999995	358	6	0.038074	0	0
G3BP1	15	0.13937	0.40614	0.999995	276	7	-0.14333	0.58059	0.84947	0.999995	543	3	-0.14333	0	0
GALNT5	15	0.12583	0.37914	0.999995	263	8	-0.18335	0.99052	0.99666	0.999995	759	1	-0.18335	0	0
GAPDH	15	3.7449e-06	6.4114e-05	0.001134	47	13	-1.22	0.99996	0.99996	0.999995	806	0	-1.22	0	1
GAREML	15	0.99965	0.99968	0.999995	812	0	0.31674	0.0012881	0.0097798	0.104193	78	11	0.31674	0	0
GBGT1	15	0.40142	0.72637	0.999995	434	5	0.1134	0.043552	0.18197	0.741261	204	7	0.1134	0	0
GBP3	15	0.4427	0.75885	0.999995	452	6	-0.20277	0.85128	0.96128	0.999995	659	4	-0.20277	0	0
GDA	15	0.15596	0.43715	0.999995	290	8	-0.17059	0.39253	0.71628	0.999995	448	4	-0.17059	0	0
GDF6	15	0.99924	0.9993	0.999995	803	1	0.54028	8.7548e-05	0.0010505	0.021064	41	10	0.54028	0	0
GEMIN8P4	15	0.46159	0.77281	0.999995	464	6	-0.07057	0.76803	0.93385	0.999995	625	4	-0.07057	0	0
GIGYF2	15	0.24108	0.56015	0.999995	350	7	-0.19541	0.92366	0.98045	0.999995	692	2	-0.19541	0	0
GINS1	15	0.00012819	0.0014352	0.015096	79	11	-0.97024	0.74713	0.92743	0.999995	616	2	-0.97024	0	1
GLIPR1L1	15	0.72026	0.91794	0.999995	604	5	-0.01131	0.93701	0.98375	0.999995	700	3	-0.01131	0	0
GMDS	15	0.44961	0.76423	0.999995	459	5	0.25477	0.087515	0.29776	0.924909	267	8	0.25477	0	0
GNB1	15	0.020115	0.10204	0.517068	164	7	0.11	0.47523	0.78207	0.999995	495	6	0.11	0	0
GNB5	15	0.041566	0.17597	0.794748	184	6	0.32243	0.015388	0.080936	0.448388	150	9	0.32243	0	0
GNG12-AS1	15	0.13838	0.40431	0.999995	274	6	-0.13184	0.5839	0.85125	0.999995	545	3	-0.13184	0	0
GNPTAB	15	0.34526	0.68109	0.999995	413	6	-0.17578	0.92749	0.98125	0.999995	696	2	-0.17578	0	0
GOLGA2	15	0.39887	0.72422	0.999995	432	5	0.05384	0.092181	0.3075	0.939444	271	7	0.05384	0	0
GOLGA8A	15	0.89453	0.97484	0.999995	686	3	0.118	0.26787	0.59238	0.999995	395	6	0.118	0	0
GOLGA8O	15	7.9893e-05	0.0010012	0.012057	69	13	-0.76986	0.90451	0.97587	0.999995	683	1	-0.76986	0	0
GP2	15	0.59615	0.85956	0.999995	554	4	0.15765	0.37146	0.69879	0.999995	441	6	0.15765	0	0
GPAA1	15	0.9507	0.98758	0.999995	731	3	0.39873	0.0067425	0.041048	0.277322	123	9	0.39873	0	0
GPR155	15	0.0077542	0.046473	0.275849	140	5	0.0080894	0.99601	0.99787	0.999995	769	1	0.0080894	0	0
GPR50	15	0.97146	0.99255	0.999995	746	1	0.1878	0.084905	0.29181	0.922038	263	8	0.1878	0	0
GPR55	15	0.339	0.67563	0.999995	408	3	0.16315	0.23474	0.55044	0.999995	372	6	0.16315	0	0
GPRIN1	15	0.44727	0.76237	0.999995	456	3	0.075651	0.10467	0.33471	0.993369	279	6	0.075651	0	0
GREB1L	15	0.0040119	0.026183	0.178883	121	11	-0.60591	0.99014	0.99658	0.999995	758	1	-0.60591	1	0
GRID1	15	0.41076	0.73408	0.999995	441	3	0.26724	0.036199	0.1582	0.691911	190	9	0.26724	0	0
GRPEL1	15	1.6905e-06	3.4523e-05	0.000717	40	13	-1.7174	1	1	0.999995	817	0	-1.7174	0	1
GTF2B	15	5.5318e-08	4.9318e-06	0.000158	18	14	-1.7178	1	1	0.999995	819	0	-1.7178	0	1
GTF3C5	15	0.0007705	0.0062289	0.05125	101	11	-0.69631	0.98739	0.99564	0.999995	749	2	-0.69631	0	1
GTPBP4	15	5.4407e-10	4.9318e-06	0.000158	6	15	-1.9213	1	1	0.999995	830	0	-1.9213	1	1
H1-4	15	0.97322	0.99282	0.999995	749	2	0.60344	0.0065275	0.040032	0.277177	119	10	0.60344	0	0
H2AZ1	15	0.31194	0.64523	0.999995	388	7	-0.14386	0.78638	0.93988	0.999995	632	3	-0.14386	0	1
HAO1	15	0.24963	0.57099	0.999995	358	4	0.16328	0.056774	0.22189	0.805364	228	7	0.16328	0	0
HAT1	15	0.0073291	0.044303	0.268383	137	10	-0.4708	0.89753	0.97441	0.999995	678	2	-0.4708	0	0
HDAC9	15	0.99885	0.999	0.999995	797	1	0.3215	0.0066814	0.040693	0.277177	122	9	0.3215	0	0
HDGFL3	15	0.85737	0.96379	0.999995	666	4	0.11634	0.19885	0.50189	0.999995	359	6	0.11634	0	0
HDGFRP2	15	0.93472	0.98352	0.999995	710	1	0.4588	0.00017196	0.0017113	0.027142	52	12	0.4588	0	0
HEPH	15	0.74507	0.92862	0.999995	620	2	0.38657	0.046478	0.19118	0.760158	209	9	0.38657	0	0
HHEX	15	0.25958	0.58325	0.999995	368	6	-0.096099	0.36389	0.6927	0.999995	439	4	-0.096099	1	0
HIF1A	15	0.10017	0.32688	0.999995	243	5	-0.11669	0.59085	0.85458	0.999995	548	4	-0.11669	0	0
HIPK4	15	0.94932	0.98725	0.999995	729	1	0.15956	0.23952	0.5561	0.999995	375	7	0.15956	0	0
HIRA	15	0.683	0.90076	0.999995	588	4	0.090458	0.17908	0.47395	0.999995	345	7	0.090458	0	1
HIST1H2BJ	15	0.050585	0.20407	0.911753	185	9	-0.43173	0.69431	0.90543	0.999995	594	2	-0.43173	0	0
HK1	15	0.79573	0.94418	0.999995	638	3	0.41968	0.052974	0.21066	0.792136	220	8	0.41968	0	0
HKDC1	15	0.99332	0.9976	0.999995	779	1	0.44485	0.001566	0.011269	0.117059	80	11	0.44485	0	0
HMGB1	15	0.098851	0.32397	0.999995	241	8	-0.68896	0.54713	0.83125	0.999995	527	3	-0.68896	0	0
HMGB1P4	15	0.098641	0.32359	0.999995	240	7	-0.16256	0.89034	0.97294	0.999995	676	3	-0.16256	0	0
HMOX1	15	0.99999	1	0.999995	821	0	0.37961	0.0069861	0.042034	0.279443	125	8	0.37961	0	0
HNF4A	15	0.78784	0.94174	0.999995	634	4	0.14954	0.0018027	0.012591	0.124561	84	7	0.14954	1	0
HNRNPA2B1	15	0.12178	0.37103	0.999995	259	4	0.045946	0.51755	0.81311	0.999995	514	4	0.045946	0	0
HOMER2	15	0.99919	0.99924	0.999995	802	1	0.38347	0.0016171	0.011585	0.117703	81	11	0.38347	0	0
HOXB3	15	0.055634	0.21878	0.931316	193	4	0.30342	0.019386	0.098573	0.511962	160	8	0.30342	0	0
HS2ST1	15	0.66914	0.8941	0.999995	582	2	0.12235	0.17826	0.47281	0.999995	344	7	0.12235	0	0
hsa-mir-10a	8	0.075154	0.22302	0.931316	224	4	-0.37758	0.4677	0.69914	0.999995	488	2	-0.37758	0	0
HSD17B14	15	0.83432	0.9562	0.999995	651	3	0.081775	0.11292	0.35182	0.999995	288	6	0.081775	0	0
HSD17B2	15	0.84785	0.96054	0.999995	658	4	0.22492	0.25555	0.577	0.999995	389	7	0.22492	0	0
HSD17B4	15	0.071491	0.26239	0.988929	217	9	-0.34777	0.81219	0.94833	0.999995	640	4	-0.34777	0	0
HSD3B1	15	0.43259	0.75104	0.999995	448	4	0.010445	0.12285	0.37202	0.999995	297	3	0.010445	0	0
IER5L	15	0.99773	0.99857	0.999995	789	1	0.51721	9.7794e-05	0.0011787	0.022262	44	12	0.51721	0	0
IFI44	15	0.33938	0.67602	0.999995	410	7	-0.29173	0.98582	0.99512	0.999995	746	1	-0.29173	0	0
IFNAR1	15	0.52178	0.81652	0.999995	507	5	-0.081175	0.92517	0.98081	0.999995	694	3	-0.081175	0	0
IFNAR2	15	0.87644	0.96991	0.999995	677	3	0.13798	0.25018	0.57011	0.999995	382	7	0.13798	0	0
IFNGR1	15	0.50609	0.80534	0.999995	496	6	-0.078176	0.071472	0.26141	0.865505	250	5	-0.078176	0	0
IFNGR2	15	0.063186	0.23987	0.957036	206	9	-0.21068	0.45395	0.76607	0.999995	481	5	-0.21068	0	0
IGDCC3	15	0.33221	0.66832	0.999995	401	7	-0.061892	0.17324	0.46585	0.999995	338	7	-0.061892	0	0
IGF1	15	0.99962	0.99966	0.999995	811	0	0.30802	0.0065664	0.040288	0.277177	120	9	0.30802	0	0
IL10RB	15	0.33897	0.67559	0.999995	407	7	-0.054576	0.33882	0.67223	0.999995	432	3	-0.054576	0	0
IL17RA	15	0.25969	0.58339	0.999995	369	5	0.21198	0.057976	0.22517	0.809656	231	5	0.21198	0	0
IL1R1	15	0.079297	0.28186	0.999995	226	4	0.1867	0.12253	0.37154	0.999995	296	8	0.1867	0	0
IL1R2	15	0.031217	0.14282	0.674343	176	4	0.023052	0.90218	0.97532	0.999995	681	3	0.023052	0	0
IL23A	15	0.50551	0.80477	0.999995	493	4	0.064102	0.24417	0.56235	0.999995	378	5	0.064102	0	0
IL6	15	0.24541	0.56585	0.999995	353	5	0.21493	0.078408	0.27732	0.896712	257	8	0.21493	0	0
ILK	15	0.14356	0.41412	0.999995	279	8	-0.34865	0.25089	0.57105	0.999995	385	4	-0.34865	0	0
INTS2	15	0.0073847	0.044569	0.268383	138	10	-0.65056	0.94567	0.98601	0.999995	709	2	-0.65056	0	1
INTU	15	0.31451	0.64813	0.999995	389	7	0.068863	0.49722	0.79822	0.999995	504	6	0.068863	0	0
IRAK3	15	0.10382	0.3344	0.999995	245	8	-0.2231	0.37948	0.70544	0.999995	443	4	-0.2231	0	0
IRF8	15	0.9984	0.99883	0.999995	793	1	0.40378	0.0044991	0.028896	0.222336	108	11	0.40378	0	0
IRS2	15	0.99347	0.99762	0.999995	780	1	0.61738	4.4995e-07	1.4796e-05	0.000615	19	13	0.61738	0	0
ISCA2	15	0.00027714	0.0027174	0.02605	86	9	-1.0383	0.28648	0.61489	0.999995	403	3	-1.0383	0	1
JAK1	15	0.52626	0.81982	0.999995	513	4	0.15857	0.49931	0.79987	0.999995	506	6	0.15857	0	0
JAK2	15	0.056774	0.22211	0.931316	196	7	-0.1628	0.73322	0.92331	0.999995	614	4	-0.1628	0	0
JARID2	15	0.80285	0.94627	0.999995	641	1	0.46795	0.00077948	0.0063374	0.073827	71	12	0.46795	0	0
JDP2	15	0.80825	0.94804	0.999995	644	2	0.23243	0.00080906	0.0065347	0.074388	73	9	0.23243	0	0
JMJD6	15	0.19545	0.49985	0.999995	323	7	-0.11932	0.86143	0.96488	0.999995	663	3	-0.11932	0	0
JUN	15	0.95581	0.98892	0.999995	736	2	0.72518	1.8836e-05	0.00025152	0.006788	30	11	0.72518	0	0
KAT14	15	0.15146	0.42875	0.999995	287	8	-0.34119	0.41981	0.73913	0.999995	462	4	-0.34119	0	0
KAT6A	15	0.095785	0.31761	0.999995	236	8	-0.3001	0.30499	0.63663	0.999995	417	5	-0.3001	1	0
KCNH3	15	0.45686	0.76963	0.999995	462	6	-0.031396	0.21989	0.53052	0.999995	368	5	-0.031396	0	0
KCNK18	15	0.36957	0.70057	0.999995	422	5	0.17702	0.082983	0.28763	0.915787	261	8	0.17702	0	0
KCNMB3	15	0.69952	0.90826	0.999995	595	5	0.063364	0.091483	0.30605	0.938464	270	7	0.063364	0	0
KCNS1	15	0.97775	0.99377	0.999995	753	2	0.47178	0.0020931	0.014436	0.141128	85	10	0.47178	0	0
KCTD5	15	0.94108	0.98524	0.999995	715	2	0.72967	3.8371e-05	0.00052771	0.012763	33	12	0.72967	0	0
KDM1A	15	0.0005933	0.0050157	0.043417	96	11	-0.55187	0.37017	0.69771	0.999995	440	1	-0.55187	0	0
KDM3B	15	0.059283	0.22898	0.941994	200	8	-0.29799	0.92633	0.98101	0.999995	695	3	-0.29799	0	0
KDM6A	15	0.16774	0.45844	0.999995	308	7	-0.18081	0.33513	0.66907	0.999995	431	5	-0.18081	0	0
KIAA1033	15	0.016087	0.084556	0.448757	156	10	-0.30319	0.86462	0.96591	0.999995	666	2	-0.30319	0	0
KITLG	15	0.011922	0.066072	0.370985	148	10	-0.73381	0.6979	0.90708	0.999995	596	2	-0.73381	0	0
KLHL21	15	0.83853	0.95745	0.999995	653	1	0.88821	4.6239e-06	7.3978e-05	0.002364	26	14	0.88821	0	0
KMT2D	15	0.16714	0.45727	0.999995	306	8	-0.27459	0.18926	0.48801	0.999995	352	4	-0.27459	1	0
KRT15	15	0.37562	0.70556	0.999995	424	2	0.40067	0.0012821	0.0097503	0.104193	77	11	0.40067	0	0
KRTAP15-1	15	0.52429	0.81827	0.999995	511	6	0.031001	0.42908	0.74638	0.999995	469	6	0.031001	0	0
KRTAP4-7	15	0.46812	0.77782	0.999995	469	6	0.08908	0.15794	0.44072	0.999995	326	6	0.08908	0	0
KRTCAP2	15	0.066727	0.24959	0.969262	211	8	-0.18391	0.70714	0.91119	0.999995	601	4	-0.18391	0	0
LAMA4	15	0.92507	0.98136	0.999995	702	1	0.35607	0.0092985	0.053831	0.344105	130	10	0.35607	0	0
LAMP2	15	0.10832	0.34394	0.999995	250	6	-0.027689	0.76299	0.93231	0.999995	621	4	-0.027689	0	0
LAMP5	15	0.9996	0.99965	0.999995	810	0	0.44039	0.00039791	0.0035756	0.04871	61	12	0.44039	0	0
LBH	15	0.99918	0.99924	0.999995	801	1	0.26234	0.0050261	0.031657	0.240917	109	10	0.26234	0	0
LCMT1	15	0.54182	0.83103	0.999995	524	4	0.11638	0.62577	0.8717	0.999995	560	5	0.11638	0	0
LCN2	15	0.9857	0.9953	0.999995	763	2	0.20439	0.048873	0.19845	0.767042	215	7	0.20439	0	0
LCT	15	0.60162	0.86204	0.999995	557	4	-0.039619	0.5272	0.82038	0.999995	520	5	-0.039619	0	0
LDB1	15	0.71007	0.91307	0.999995	598	3	0.18495	0.12845	0.38299	0.999995	303	7	0.18495	0	0
LDLRAD3	15	0.13412	0.39549	0.999995	270	7	-0.19595	0.052208	0.20875	0.792106	219	6	-0.19595	0	0
LEPRE1	15	0.93778	0.98435	0.999995	712	3	0.2991	0.017088	0.088729	0.475701	155	10	0.2991	0	0
LGALS3BP	15	0.69354	0.90555	0.999995	592	3	0.17404	0.12335	0.37316	0.999995	299	8	0.17404	0	0
LGI2	15	0.011481	0.063843	0.360907	147	9	-0.21502	0.78552	0.93962	0.999995	630	3	-0.21502	0	0
LGR4	15	0.052148	0.20879	0.915591	188	9	-0.37982	0.46779	0.7765	0.999995	489	1	-0.37982	0	0
LIMD1	15	0.8732	0.96885	0.999995	676	3	0.12579	0.24129	0.55861	0.999995	377	7	0.12579	0	0
LIN54	15	0.021232	0.10634	0.532318	166	10	-0.4214	0.6407	0.8792	0.999995	570	3	-0.4214	0	0
LINC00485	15	0.52006	0.8152	0.999995	503	5	-0.077768	0.93013	0.98202	0.999995	698	3	-0.077768	0	0
LINC01322	15	0.31996	0.6543	0.999995	394	5	0.25159	0.029933	0.13719	0.633356	179	7	0.25159	0	0
LMAN2	15	0.47317	0.7815	0.999995	472	5	0.099671	0.047621	0.19509	0.761622	212	7	0.099671	0	0
LMLN	15	0.087829	0.30045	0.999995	228	7	-0.025553	0.84251	0.95821	0.999995	653	3	-0.025553	0	0
LOC100287653	15	0.46912	0.77853	0.999995	470	6	-0.17806	0.0042015	0.027179	0.213385	105	5	-0.17806	0	0
LOC107984655	15	0.52299	0.81742	0.999995	509	6	-0.12263	0.54017	0.82769	0.999995	524	5	-0.12263	0	0
LOC645181	15	0.58597	0.85454	0.999995	545	5	0.083752	0.17435	0.46742	0.999995	341	4	0.083752	0	0
LRIT3	15	0.90095	0.97611	0.999995	687	3	0.20453	0.08684	0.29612	0.924909	266	8	0.20453	0	0
LRP12	15	0.71251	0.91421	0.999995	600	4	0.21555	0.13293	0.39228	0.999995	305	8	0.21555	0	0
LRRC19	15	0.070859	0.26069	0.988929	215	7	-0.20938	0.2939	0.62351	0.999995	407	6	-0.20938	0	0
LRRC2	15	0.086858	0.29828	0.999995	227	8	-0.47307	0.19133	0.49111	0.999995	355	7	-0.47307	0	0
LRRC66	15	0.16271	0.44948	0.999995	302	8	-0.18869	0.62765	0.87264	0.999995	561	4	-0.18869	0	0
LRRFIP2	15	0.11795	0.36321	0.999995	258	7	-0.14719	0.8801	0.97092	0.999995	671	1	-0.14719	0	0
LST1	15	0.87714	0.97009	0.999995	678	3	0.41646	0.0062479	0.038542	0.27143	118	10	0.41646	0	0
LTF	15	0.58022	0.85171	0.999995	543	5	0.00024994	0.7235	0.91936	0.999995	611	5	0.00024994	0	0
LTK	15	0.93013	0.98256	0.999995	707	3	0.20762	0.02555	0.12264	0.606631	168	8	0.20762	0	0
LYN	15	0.1606	0.44566	0.999995	300	6	-0.019203	0.23314	0.54821	0.999995	371	5	-0.019203	0	0
LZTFL1	15	0.03198	0.14567	0.683917	177	9	-0.38746	0.9626	0.99062	0.999995	726	1	-0.38746	0	0
MAML1	15	0.58789	0.85544	0.999995	549	5	-0.073455	0.19467	0.4959	0.999995	357	7	-0.073455	0	0
MAPK1	15	0.16632	0.4559	0.999995	305	8	-0.23917	0.57396	0.84587	0.999995	539	4	-0.23917	0	0
MAPK3	15	0.83274	0.9557	0.999995	649	3	0.15662	0.28353	0.6113	0.999995	401	7	0.15662	0	0
MAS1	15	0.34377	0.68002	0.999995	412	5	0.032495	0.45471	0.76665	0.999995	482	6	0.032495	0	0
MAT2B	15	0.25835	0.58195	0.999995	365	7	-0.094485	0.8318	0.95489	0.999995	647	4	-0.094485	0	0
MBTPS2	15	0.69234	0.90495	0.999995	591	3	0.10264	0.25131	0.57163	0.999995	387	6	0.10264	0	0
MDGA2	15	0.39132	0.71808	0.999995	431	6	-0.14192	0.99307	0.99735	0.999995	764	1	-0.14192	0	0
MDH2	15	0.91529	0.9792	0.999995	695	3	0.14915	0.11358	0.35325	0.999995	289	8	0.14915	0	0
MED17	15	0.00029566	0.0028457	0.026872	88	12	-0.97394	0.59974	0.85909	0.999995	554	2	-0.97394	0	1
MEX3D	15	0.73827	0.9257	0.999995	614	2	0.54034	8.6399e-06	0.0001233	0.003659	28	13	0.54034	0	0
MGAM2	15	0.5467	0.83427	0.999995	528	4	0.04569	0.41599	0.73606	0.999995	460	4	0.04569	0	0
MIB1	15	1.683e-05	0.00022193	0.003074	60	13	-0.63994	1	1	0.999995	816	0	-0.63994	1	0
MIDN	15	0.99917	0.99923	0.999995	800	1	0.32149	0.0023475	0.016083	0.152431	87	11	0.32149	1	0
MIPOL1	15	0.21908	0.5317	0.999995	332	6	0.057543	0.48759	0.79079	0.999995	500	5	0.057543	0	0
MIR1205	9	0.85069	0.92883	0.999995	660	2	0.20491	0.033766	0.12495	0.610776	186	6	0.20491	0	0
MIR1231	15	0.30383	0.63569	0.999995	383	3	0.083473	0.14962	0.4251	0.999995	319	6	0.083473	0	0
MIR3914-1	5	0.071505	0.1876	0.842689	218	4	-0.59458	0.8899	0.89291	0.999995	675	1	-0.59458	0	0
MIR4427	7	0.93718	0.94309	0.999995	711	1	0.4055	0.12316	0.30051	0.924909	298	4	0.4055	0	0
MIR4472-2	6	2.4204e-07	4.9318e-06	0.000158	26	6	-2.9854	1	1	0.999995	824	0	-2.9854	0	0
MIR4670	5	0.74274	0.80741	0.999995	618	1	0.0012503	0.9305	0.93108	0.999995	699	0	0.0012503	0	0
MIR4685	15	1	1	0.999995	825	0	0.62566	1.1923e-07	4.9318e-06	0.000256	14	15	0.62566	0	0
MIR4706	15	0.95563	0.98889	0.999995	735	2	0.42778	0.027551	0.12932	0.621174	172	9	0.42778	0	0
MIR6076	15	0.53076	0.82338	0.999995	516	6	-0.079141	0.63182	0.87449	0.999995	564	5	-0.079141	0	0
MIR661	15	0.92044	0.9804	0.999995	699	1	0.99667	7.9088e-12	4.9318e-06	0.000256	3	14	0.99667	0	0
MIR6785	15	0.99984	0.99981	0.999995	818	0	0.39855	0.0057811	0.036244	0.259645	116	8	0.39855	0	0
MIR6859-1	14	1.6869e-07	4.9318e-06	0.000158	23	12	-1.7704	0.99996	0.99996	0.999995	808	0	-1.7704	0	0
MIR6887	15	0.99902	0.9991	0.999995	798	1	0.14023	0.31954	0.65341	0.999995	424	6	0.14023	0	0
MIR7114	15	1	1	0.999995	827	0	0.85907	5.4718e-08	4.9318e-06	0.000256	13	15	0.85907	0	0
MIXL1	15	0.99999	1	0.999995	822	0	1.058	1.4929e-09	4.9318e-06	0.000256	8	13	1.058	0	0
MKX	15	0.86203	0.96526	0.999995	670	4	0.02169	0.061089	0.23383	0.822871	235	7	0.02169	0	0
MMGT1	15	0.4965	0.79825	0.999995	488	4	0.13832	0.028489	0.13224	0.630984	173	6	0.13832	0	0
MMP21	15	0.32489	0.66008	0.999995	398	5	0.25265	0.0091927	0.053338	0.343595	129	7	0.25265	0	0
MMS19	15	0.0046327	0.029645	0.193978	127	11	-0.45281	0.99976	0.99976	0.999995	795	0	-0.45281	0	1
MNAT1	15	0.0006951	0.0056963	0.047336	100	12	-0.69757	0.87241	0.96839	0.999995	669	2	-0.69757	0	1
MOGS	15	0.47657	0.78393	0.999995	473	6	-0.14017	0.84038	0.95749	0.999995	652	3	-0.14017	0	0
MPG	15	0.91476	0.97906	0.999995	694	2	0.36721	0.00036122	0.0032994	0.045697	60	10	0.36721	0	0
MPHOSPH8	15	0.12829	0.38373	0.999995	267	6	-0.10559	0.50957	0.80738	0.999995	509	3	-0.10559	0	0
MRAP2	15	0.099504	0.32531	0.999995	242	6	0.17353	0.10818	0.34225	0.999995	283	8	0.17353	0	0
MRPS2	15	0.0017759	0.012591	0.096881	108	10	-1.014	0.45836	0.76933	0.999995	483	1	-1.014	0	0
MRPS25	15	2.1504e-06	4.4387e-05	0.000858	42	13	-1.3527	0.97799	0.99346	0.999995	735	2	-1.3527	0	0
MRPS27	15	4.3426e-06	7.3978e-05	0.00116	49	13	-0.81505	0.86407	0.96573	0.999995	665	1	-0.81505	0	0
MRPS5	15	0.010112	0.057915	0.334216	144	8	-0.67273	0.5896	0.8539	0.999995	547	5	-0.67273	0	1
MT1A	15	0.66868	0.89383	0.999995	581	4	0.073424	0.083736	0.28921	0.917298	262	6	0.073424	0	0
MT1H	15	0.98207	0.9946	0.999995	759	1	0.66133	0.00010175	0.0012379	0.02286	45	12	0.66133	0	0
MTSS1L	15	0.95543	0.98884	0.999995	734	3	0.47619	0.0052112	0.032772	0.243157	112	10	0.47619	0	0
MTTP	15	0.67002	0.89441	0.999995	584	5	-0.11062	0.77256	0.93546	0.999995	628	2	-0.11062	0	0
MUC21	15	0.8572	0.96375	0.999995	665	3	0.47027	9.1145e-05	0.0010899	0.021064	43	11	0.47027	0	0
MUM1L1	15	0.48783	0.79175	0.999995	485	5	-0.06065	0.51428	0.81067	0.999995	513	3	-0.06065	0	0
MYCL	15	0.99941	0.99949	0.999995	806	0	0.58712	0.00016432	0.0016719	0.027142	49	12	0.58712	0	0
MYL6B	15	0.38201	0.71058	0.999995	425	6	0.27056	0.092668	0.30878	0.939906	272	8	0.27056	0	0
MYO1H	15	0.14401	0.41504	0.999995	280	8	-0.19165	0.99936	0.99945	0.999995	789	0	-0.19165	0	0
MYO7B	15	0.56233	0.8423	0.999995	536	5	0.25622	0.046826	0.19223	0.760675	210	8	0.25622	0	0
MYOCD	15	0.86028	0.96476	0.999995	667	2	0.44972	0.003107	0.020768	0.181665	96	11	0.44972	0	0
N6AMT1	15	0.0027957	0.019042	0.138805	114	10	-0.59527	0.88658	0.97219	0.999995	673	1	-0.59527	0	0
NAA40	15	0.52069	0.81563	0.999995	504	4	0.01447	0.2091	0.5158	0.999995	364	5	0.01447	0	0
NAGK	15	0.53619	0.82683	0.999995	521	6	0.078631	0.16984	0.46098	0.999995	337	7	0.078631	0	0
NARS2	15	5.7135e-08	4.9318e-06	0.000158	20	14	-1.3608	0.99992	0.99994	0.999995	803	0	-1.3608	0	0
NAT2	15	0.80019	0.9455	0.999995	640	3	0.098676	0.18443	0.48141	0.999995	347	7	0.098676	0	0
NDNF	15	0.63124	0.87575	0.999995	567	5	0.046096	0.52269	0.8169	0.999995	517	6	0.046096	0	0
NDOR1	15	0.018731	0.096097	0.492942	162	8	-0.49404	0.60483	0.8617	0.999995	555	1	-0.49404	0	1
NDRG4	15	0.27498	0.6024	0.999995	373	2	0.29183	0.023436	0.11491	0.578713	165	9	0.29183	0	0
NDUFA2	15	0.15611	0.43734	0.999995	291	6	-0.029502	0.028684	0.13288	0.630984	174	7	-0.029502	0	0
NDUFAF1	15	0.095984	0.31797	0.999995	237	7	-0.22499	0.76618	0.9333	0.999995	624	2	-0.22499	0	0
NDUFAF2	15	0.23179	0.54828	0.999995	342	6	-0.12045	0.64334	0.88053	0.999995	572	5	-0.12045	0	0
NDUFB2	15	0.089063	0.303	0.999995	230	8	-0.39339	0.55277	0.83426	0.999995	532	4	-0.39339	0	0
NDUFB9	15	8.6348e-07	2.4659e-05	0.000554	34	13	-1.0822	0.99687	0.99813	0.999995	773	1	-1.0822	0	1
NECAB1	15	0.30959	0.64258	0.999995	387	4	0.16998	0.18664	0.48464	0.999995	350	7	0.16998	0	0
NEU1	15	0.91826	0.97993	0.999995	697	1	0.51988	0.00017019	0.0017015	0.027142	51	11	0.51988	0	0
NGDN	15	0.001938	0.013518	0.102124	110	11	-0.91051	0.6657	0.89146	0.999995	577	2	-0.91051	0	1
NHLH2	15	0.99991	0.99992	0.999995	819	0	1.1704	1.6073e-09	4.9318e-06	0.000256	9	13	1.1704	0	0
NKAP	15	0.034315	0.15317	0.711077	179	8	-0.36125	0.30195	0.63302	0.999995	413	4	-0.36125	0	1
NKRF	15	0.53541	0.82634	0.999995	520	6	-0.10456	0.71171	0.91346	0.999995	604	3	-0.10456	0	0
NKX3-1	14	0.98746	0.99535	0.999995	765	1	0.88118	5.8898e-05	0.00048825	0.012295	37	10	0.88118	0	0
NME3	15	0.71957	0.9176	0.999995	603	1	0.56807	0.0014606	0.010717	0.112731	79	11	0.56807	0	0
NOC4L	15	0.00031248	0.0030331	0.028005	90	12	-0.92349	0.4926	0.79431	0.999995	501	1	-0.92349	0	1
NOMO1	15	0.062452	0.23769	0.957036	203	8	-0.16093	0.73295	0.92321	0.999995	613	3	-0.16093	0	0
NONO	15	0.15011	0.42638	0.999995	285	6	-0.013561	0.66091	0.88916	0.999995	575	4	-0.013561	0	0
NonTargeting_Human	75	0.99997	1	0.999995	820	4	0.48874	1.4158e-14	4.9318e-06	0.000256	2	60	0.48874	0	0
NPC1	15	0.46631	0.77647	0.999995	467	6	-0.040703	0.68684	0.90178	0.999995	592	4	-0.040703	0	0
NPC2	15	0.5948	0.85895	0.999995	552	4	0.35012	0.034711	0.15351	0.682191	187	8	0.35012	0	0
NPIPA5	15	0.010634	0.060351	0.345873	145	9	-0.75395	0.45271	0.76524	0.999995	479	4	-0.75395	0	1
NPTX2	15	0.99553	0.99797	0.999995	783	1	0.54643	0.00019624	0.0019481	0.029979	54	12	0.54643	0	0
NR	24	0.74824	0.95326	0.999995	622	7	0.3603	0.0029699	0.024901	0.200899	94	15	0.3603	0	0
NR2F6	15	0.98478	0.99513	0.999995	762	2	0.62717	6.2196e-05	0.00073484	0.015658	39	11	0.62717	0	0
NR5A2	15	0.22346	0.53742	0.999995	337	7	-0.1576	0.61696	0.86745	0.999995	557	3	-0.1576	1	0
NR6A1	15	0.0066712	0.041265	0.255586	134	10	-0.49355	0.99576	0.99782	0.999995	768	1	-0.49355	1	0
NSMCE4A	15	0.03984	0.17052	0.774321	183	8	-0.29073	0.16326	0.45042	0.999995	332	5	-0.29073	0	0
NUAK2	15	0.63719	0.87875	0.999995	568	5	0.020315	0.5982	0.85844	0.999995	551	4	0.020315	0	0
NUDT16L1	15	0.99774	0.99859	0.999995	790	1	0.78346	1.0437e-08	4.9318e-06	0.000256	12	12	0.78346	0	0
NUDT4	15	0.15967	0.44411	0.999995	297	7	-0.19061	0.39929	0.72195	0.999995	450	5	-0.19061	0	0
NUP62	15	1.5505e-06	3.4523e-05	0.000717	39	14	-0.78573	0.99987	0.99984	0.999995	801	0	-0.78573	0	1
NUTM2B	15	0.97993	0.99419	0.999995	756	2	0.4292	0.0099794	0.056721	0.357036	131	8	0.4292	0	0
OAS1	15	0.071742	0.263	0.988929	219	5	0.11514	0.55888	0.83744	0.999995	533	5	0.11514	0	0
OAS2	15	0.26231	0.5866	0.999995	370	6	-0.21439	0.58092	0.84968	0.999995	544	5	-0.21439	0	0
OAS3	15	0.24594	0.56649	0.999995	355	2	0.41184	0.00033176	0.0031317	0.044109	59	12	0.41184	0	0
OC90	15	0.63787	0.8791	0.999995	570	4	0.28529	0.014877	0.078826	0.442595	148	10	0.28529	0	0
ODF4	15	0.99254	0.99748	0.999995	776	2	0.20501	0.096018	0.31621	0.952082	275	8	0.20501	0	0
OFD1	15	0.15892	0.44278	0.999995	296	5	0.0031353	0.34982	0.6809	0.999995	434	5	0.0031353	0	0
OGG1	15	0.97782	0.99378	0.999995	754	2	0.11185	0.41369	0.73433	0.999995	458	6	0.11185	0	0
OLIG1	15	0.39922	0.72445	0.999995	433	2	0.95561	2.0301e-07	4.9318e-06	0.000256	16	10	0.95561	0	0
OR2V2	15	0.61496	0.8685	0.999995	562	5	0.074432	0.34377	0.676	0.999995	433	5	0.074432	0	0
OR52W1	15	0.81391	0.94989	0.999995	646	3	0.070357	0.20039	0.50424	0.999995	362	6	0.070357	0	0
OR5K3	15	0.48571	0.79026	0.999995	484	6	-0.036564	0.97847	0.99358	0.999995	737	1	-0.036564	0	0
OR8K5	15	0.10458	0.33604	0.999995	247	8	-0.27131	0.99628	0.99797	0.999995	771	1	-0.27131	0	0
OS9	15	0.2119	0.52205	0.999995	329	5	-0.07071	0.21587	0.52495	0.999995	367	5	-0.07071	0	0
OSBPL8	15	0.022447	0.11148	0.554084	167	10	-0.44142	0.99987	0.99984	0.999995	800	0	-0.44142	0	0
OTUD6B	15	0.16834	0.45951	0.999995	310	6	-0.097107	0.99004	0.99655	0.999995	756	2	-0.097107	0	0
PABPC1	15	9.718e-05	0.0011787	0.013418	73	13	-1.3398	0.91238	0.97761	0.999995	686	1	-1.3398	0	1
PAH	15	0.98315	0.99481	0.999995	761	2	0.088815	0.47103	0.77898	0.999995	494	6	0.088815	0	0
PAK5	15	0.63761	0.87904	0.999995	569	5	0.053349	0.086393	0.29518	0.924909	264	7	0.053349	0	0
PARPBP	15	0.13833	0.40418	0.999995	273	8	-0.33167	0.98781	0.99579	0.999995	750	2	-0.33167	0	0
PCBD1	15	0.30117	0.63241	0.999995	382	4	0.44668	0.0035833	0.023707	0.195058	102	9	0.44668	1	0
PCDH17	15	0.5224	0.81694	0.999995	508	2	0.65418	0.00024659	0.0024215	0.035934	56	12	0.65418	0	0
PCDH19	15	0.93415	0.98339	0.999995	708	3	0.39047	0.062939	0.23894	0.82932	239	9	0.39047	0	0
PCF11	15	8.6398e-07	2.4659e-05	0.000554	35	14	-0.95399	0.72466	0.9199	0.999995	612	1	-0.95399	0	1
PCID2	15	9.7191e-08	4.9318e-06	0.000158	22	15	-1.6491	1	1	0.999995	823	0	-1.6491	0	1
PCNT	15	0.52325	0.81757	0.999995	510	6	-0.018438	0.48098	0.7864	0.999995	498	4	-0.018438	0	0
PDAP1	15	0.016045	0.08427	0.448757	155	9	-0.65578	0.99863	0.99889	0.999995	779	1	-0.65578	0	1
PDP2	15	0.14127	0.40965	0.999995	278	4	0.36075	0.020795	0.10443	0.535696	162	10	0.36075	0	0
PDPR	15	0.24318	0.56281	0.999995	352	7	-0.18357	0.82983	0.95428	0.999995	646	3	-0.18357	0	0
PDZRN4	15	0.25291	0.57507	0.999995	360	3	0.14521	0.10999	0.34591	0.999995	284	7	0.14521	0	0
PECAM1	15	0.2175	0.52951	0.999995	331	7	-0.17385	0.84646	0.95975	0.999995	654	3	-0.17385	0	0
PEG10	15	0.78211	0.94007	0.999995	632	4	0.37718	0.014191	0.075679	0.430749	146	9	0.37718	0	0
PEG3	15	0.52959	0.82244	0.999995	515	3	0.4548	0.010335	0.058645	0.357036	135	9	0.4548	0	0
PFDN4	15	0.58646	0.85477	0.999995	547	5	-0.0013828	0.20034	0.50422	0.999995	361	5	-0.0013828	0	0
PHF6	15	0.40363	0.72832	0.999995	435	5	0.081401	0.60776	0.86318	0.999995	556	5	0.081401	0	0
PHIP	15	0.62632	0.87362	0.999995	564	3	-0.045696	0.47021	0.77836	0.999995	493	5	-0.045696	0	0
PI3	15	0.9491	0.98722	0.999995	727	2	0.28148	0.0028116	0.019081	0.170501	93	11	0.28148	0	0
PI4KB	15	0.11074	0.34882	0.999995	254	5	-0.062601	0.71527	0.91532	0.999995	607	3	-0.062601	0	0
PIAS1	15	0.027297	0.12947	0.6255	172	9	-0.33634	0.84813	0.96026	0.999995	656	1	-0.33634	1	0
PIAS2	15	0.16995	0.46244	0.999995	312	7	-0.0049878	0.51328	0.81007	0.999995	511	4	-0.0049878	0	0
PIAS3	15	0.55054	0.83628	0.999995	530	3	0.27546	0.088066	0.29885	0.924909	268	8	0.27546	0	0
PIGO	15	0.74391	0.92822	0.999995	619	4	0.013928	0.27587	0.60237	0.999995	396	5	0.013928	0	0
PIGR	15	0.51142	0.80913	0.999995	499	2	0.21092	0.0622	0.23683	0.826922	238	9	0.21092	0	0
PIK3C3	15	0.00022563	0.002244	0.022297	83	9	-0.93559	0.94499	0.98587	0.999995	708	2	-0.93559	0	1
PIR	15	0.83501	0.95639	0.999995	652	4	0.11621	0.4351	0.75138	0.999995	471	6	0.11621	0	0
PITPNM1	15	0.0039888	0.026006	0.178883	120	11	-0.47626	0.30204	0.63312	0.999995	414	4	-0.47626	0	0
PKN2-AS1	15	0.20328	0.51079	0.999995	327	6	-0.093245	0.63645	0.87686	0.999995	566	4	-0.093245	0	0
PKP2	15	0.9982	0.99877	0.999995	792	1	0.21925	0.043517	0.18179	0.741261	203	8	0.21925	0	0
PLCD3	15	0.44244	0.75866	0.999995	450	6	-0.08638	0.13838	0.40346	0.999995	310	4	-0.08638	0	0
PLD3	15	0.064715	0.24403	0.961095	209	3	0.16853	0.27984	0.607	0.999995	398	7	0.16853	0	0
PLIN2	15	0.50326	0.8032	0.999995	492	4	0.16122	0.28443	0.61248	0.999995	402	7	0.16122	0	0
PLIN3	15	0.92275	0.98081	0.999995	700	3	0.24009	0.063105	0.23951	0.82932	240	8	0.24009	0	0
PLIN4	15	0.71773	0.91678	0.999995	602	3	0.41186	0.003492	0.023076	0.193699	100	11	0.41186	0	0
PLIN5	15	0.94968	0.98732	0.999995	730	3	0.3096	0.0099953	0.05681	0.357036	132	10	0.3096	0	0
PLXDC2	15	0.5139	0.81077	0.999995	501	6	0.017081	0.67676	0.89721	0.999995	584	3	0.017081	0	0
PMCH	15	0.39074	0.71762	0.999995	430	6	-0.17585	0.79033	0.94117	0.999995	633	3	-0.17585	0	0
POLA1	15	3.2948e-08	4.9318e-06	0.000158	15	14	-1.2508	1	1	0.999995	820	0	-1.2508	0	1
POLR3A	15	1.2729e-09	4.9318e-06	0.000158	9	14	-1.9379	0.99967	0.99969	0.999995	791	0	-1.9379	0	1
POLRMT	15	0.0045746	0.029369	0.193696	126	9	-0.89245	0.061319	0.23448	0.822871	236	3	-0.89245	0	1
POTEC	15	0.28057	0.60862	0.999995	374	6	0.25571	0.010242	0.058201	0.357036	134	9	0.25571	0	0
POU5F1	15	0.22638	0.54149	0.999995	338	7	0.29373	0.010337	0.058645	0.357036	136	7	0.29373	0	0
POU6F2	15	0.85679	0.96361	0.999995	664	4	0.25632	0.053672	0.21268	0.792136	222	9	0.25632	0	0
PPARG	15	0.1906	0.49301	0.999995	322	7	-0.095142	0.66243	0.88988	0.999995	576	5	-0.095142	0	0
PPHLN1	15	0.2332	0.55021	0.999995	345	7	-0.11886	0.81611	0.94964	0.999995	641	3	-0.11886	0	0
PPIL3	15	0.07352	0.26785	0.989271	223	8	-0.41685	0.72179	0.91855	0.999995	610	3	-0.41685	0	0
PPRC1	15	0.062856	0.23883	0.957036	204	9	-0.44519	0.99187	0.99717	0.999995	761	1	-0.44519	0	0
PPT1	15	0.89258	0.97458	0.999995	684	1	0.046006	0.2908	0.62011	0.999995	405	6	0.046006	0	0
PRAME	15	0.14668	0.42036	0.999995	281	6	0.025179	0.29392	0.62355	0.999995	408	6	0.025179	0	0
PRODH2	15	0.24779	0.56873	0.999995	356	2	0.27497	0.037815	0.16327	0.705874	192	9	0.27497	0	0
PRPF40B	15	0.064559	0.24361	0.961095	208	7	-0.23868	0.88877	0.97259	0.999995	674	2	-0.23868	0	0
PRR15L	15	0.11581	0.35905	0.999995	256	8	-0.26953	0.23496	0.55065	0.999995	373	6	-0.26953	0	0
PRRC2A	15	0.42542	0.7457	0.999995	445	6	-0.17873	0.7187	0.91703	0.999995	608	4	-0.17873	0	1
PSAP	15	0.99975	0.99975	0.999995	814	0	0.50102	0.003056	0.020502	0.181243	95	11	0.50102	0	0
PSMA4	15	2.2904e-08	4.9318e-06	0.000158	13	15	-1.5032	1	1	0.999995	825	0	-1.5032	0	1
PSMB9	15	0.50771	0.8065	0.999995	498	2	0.56269	0.0033161	0.02206	0.190958	97	11	0.56269	0	0
PSMD4	15	7.7927e-07	1.4796e-05	0.000373	33	12	-1.2168	0.40812	0.72956	0.999995	453	2	-1.2168	0	1
PSME1	15	0.73202	0.92317	0.999995	611	5	-0.069914	0.26139	0.58397	0.999995	392	6	-0.069914	0	0
PTBP2	15	0.14814	0.42293	0.999995	284	8	-0.20208	0.38192	0.70747	0.999995	444	5	-0.20208	0	0
PTGES2	15	0.77515	0.93776	0.999995	629	2	0.26709	0.0036402	0.024003	0.195556	103	8	0.26709	0	0
PTPN11	15	1.1995e-06	2.4659e-05	0.000554	37	14	-1.3292	0.99996	0.99996	0.999995	807	0	-1.3292	0	1
PTPRR	15	0.15637	0.43784	0.999995	292	7	-0.053028	0.43128	0.74811	0.999995	470	4	-0.053028	0	0
PTPRS	15	0.85018	0.9613	0.999995	659	1	0.48842	0.00047157	0.0040786	0.052144	65	9	0.48842	0	0
RAB18	15	0.017783	0.091708	0.473348	161	10	-0.36379	0.97589	0.99297	0.999995	730	2	-0.36379	0	0
RAB1A	15	0.022589	0.11202	0.554084	168	10	-0.40938	0.98689	0.99549	0.999995	748	2	-0.40938	0	0
RAB2A	15	0.0034935	0.023155	0.16446	117	10	-0.46341	0.53196	0.82368	0.999995	523	2	-0.46341	0	0
RAB7A	15	0.10431	0.33531	0.999995	246	8	-0.22919	0.7627	0.93221	0.999995	620	4	-0.22919	0	0
RAC1	15	0.0037371	0.024605	0.173277	118	9	-0.64175	0.95354	0.98822	0.999995	718	3	-0.64175	0	1
RAC2	15	0.72783	0.92129	0.999995	610	4	0.10049	0.18603	0.48366	0.999995	348	6	0.10049	0	0
RAD23B	15	0.75574	0.9319	0.999995	625	1	0.45315	0.044175	0.18391	0.744449	205	8	0.45315	0	0
RAD54L2	15	0.69073	0.90422	0.999995	590	4	0.0047203	0.58755	0.8529	0.999995	546	4	0.0047203	0	0
RANBP10	15	0.15693	0.43903	0.999995	293	6	0.11122	0.41368	0.73431	0.999995	457	6	0.11122	0	0
RBM28	15	0.001148	0.0089217	0.070252	105	11	-0.60638	0.9824	0.99437	0.999995	743	1	-0.60638	0	1
RBM44	15	0.0023973	0.016586	0.123061	112	10	-0.7364	0.7492	0.928	0.999995	617	2	-0.7364	0	0
RBX1	15	3.5509e-06	6.4114e-05	0.001134	46	11	-1.1093	0.97748	0.99337	0.999995	734	1	-1.1093	0	1
RDX	15	0.52118	0.81605	0.999995	505	6	0.10192	0.40676	0.72829	0.999995	452	5	0.10192	0	0
REEP6	15	0.99934	0.99943	0.999995	804	0	0.33404	0.006804	0.041403	0.277466	124	10	0.33404	0	0
RFX1	15	0.48366	0.78908	0.999995	480	5	0.14271	0.35488	0.68518	0.999995	436	6	0.14271	0	0
RHBDD3	15	0.14701	0.42103	0.999995	282	2	0.82097	0.00015231	0.0015831	0.027142	48	12	0.82097	0	0
RHOA	15	0.03731	0.1625	0.74606	181	9	-0.36408	0.99772	0.99849	0.999995	776	1	-0.36408	0	0
RITA1	15	0.95672	0.98908	0.999995	737	2	0.2389	0.010607	0.059769	0.359913	138	10	0.2389	0	0
RNASEK	15	8.8575e-05	0.0010603	0.012526	70	10	-0.43321	0.04532	0.18756	0.74935	208	2	-0.43321	0	0
RND2	15	0.25426	0.57676	0.999995	363	6	-0.09267	0.8509	0.96115	0.999995	658	2	-0.09267	0	0
RNF126	15	0.72674	0.92087	0.999995	608	2	0.67831	0.00014067	0.0015141	0.02677	47	9	0.67831	0	0
ROR2	15	0.26373	0.58868	0.999995	371	4	0.14848	0.1606	0.44542	0.999995	327	8	0.14848	0	0
RP1	15	0.34794	0.68332	0.999995	415	2	0.18305	0.14538	0.41717	0.999995	317	8	0.18305	0	0
RPE	15	0.014915	0.079339	0.428438	152	9	-0.6097	0.95235	0.98787	0.999995	711	2	-0.6097	0	1
RPEL1	15	0.15045	0.42693	0.999995	286	8	-0.19224	0.81756	0.95014	0.999995	642	3	-0.19224	0	0
RPF2	15	0.00062664	0.0052228	0.044744	97	12	-1.4493	0.51388	0.81038	0.999995	512	2	-1.4493	0	1
RPH3A	15	0.15834	0.44168	0.999995	295	5	0.17489	0.14011	0.40676	0.999995	313	8	0.17489	0	0
RPL12	15	4.9863e-06	7.3978e-05	0.00116	52	13	-1.7898	0.90585	0.97613	0.999995	684	2	-1.7898	0	1
RPL35	15	0.0093388	0.054512	0.319008	142	10	-0.9827	0.44598	0.75984	0.999995	476	4	-0.9827	0	1
RPP21	15	5.6188e-05	0.00069539	0.00889	65	12	-0.97799	0.68669	0.90171	0.999995	591	1	-0.97799	0	1
RPS11	15	1.0528e-11	4.9318e-06	0.000158	3	14	-2.4003	0.90247	0.97538	0.999995	682	1	-2.4003	0	1
RSPH1	15	0.13879	0.40508	0.999995	275	5	0.17686	0.25125	0.57148	0.999995	386	7	0.17686	0	0
RTN4	15	0.1889	0.49061	0.999995	320	7	-0.097516	0.68184	0.89942	0.999995	589	4	-0.097516	0	0
RTP3	15	0.19741	0.50243	0.999995	324	3	0.182	0.25082	0.57098	0.999995	383	7	0.182	0	0
S100A12	15	0.3343	0.67067	0.999995	404	5	-0.049491	0.31141	0.64409	0.999995	421	6	-0.049491	0	0
S100A7	15	0.54288	0.83181	0.999995	525	6	-0.14592	0.9797	0.99384	0.999995	738	2	-0.14592	0	0
SAA1	15	0.99111	0.99691	0.999995	770	1	0.5496	1.9259e-05	0.00026139	0.006788	31	13	0.5496	0	0
SAA2	15	0.6103	0.86625	0.999995	558	5	0.033584	0.26713	0.59146	0.999995	393	5	0.033584	0	0
SAAL1	15	0.66527	0.89216	0.999995	580	5	-0.11681	0.63892	0.87818	0.999995	569	5	-0.11681	0	0
SACM1L	15	0.00033428	0.0032008	0.028911	92	12	-1.0837	0.9921	0.99723	0.999995	762	1	-1.0837	0	1
SARDH	15	0.78384	0.94052	0.999995	633	4	0.31242	0.0066449	0.040594	0.277177	121	10	0.31242	0	0
SCAP	15	0.23268	0.54958	0.999995	343	5	0.15594	0.13833	0.40332	0.999995	309	8	0.15594	1	0
SCYL2	15	0.38345	0.71173	0.999995	426	6	-0.10738	0.9127	0.97769	0.999995	687	3	-0.10738	0	0
SDS	15	0.74149	0.92712	0.999995	617	3	0.19129	0.14444	0.41532	0.999995	316	8	0.19129	0	0
SEC22C	15	0.97356	0.9929	0.999995	750	2	0.19268	0.068904	0.25546	0.862971	246	9	0.19268	0	0
SEC24B	15	0.50739	0.80629	0.999995	497	6	-0.019462	0.52481	0.81839	0.999995	519	6	-0.019462	0	0
SEC61G	15	0.066734	0.24961	0.969262	212	8	-0.25176	0.70336	0.90943	0.999995	599	3	-0.25176	0	1
SEPSECS	15	0.13264	0.39256	0.999995	269	8	-0.33166	0.8273	0.9534	0.999995	645	3	-0.33166	0	0
SERTAD4	15	0.96145	0.99053	0.999995	742	3	0.056748	0.76537	0.93305	0.999995	622	4	0.056748	0	0
SETD1A	15	0.0087016	0.051503	0.30354	141	10	-0.67152	0.76585	0.93321	0.999995	623	3	-0.67152	0	1
SFPQ	15	4.3975e-06	7.3978e-05	0.00116	50	13	-1.7998	0.96083	0.99038	0.999995	724	2	-1.7998	0	1
SFT2D1	15	0.94914	0.98723	0.999995	728	2	0.42671	0.0060557	0.037566	0.266814	117	9	0.42671	0	0
SH3YL1	15	0.24564	0.56615	0.999995	354	5	0.38235	0.05519	0.21716	0.798509	226	8	0.38235	0	0
SHD	15	0.86091	0.96491	0.999995	668	4	0.14774	0.071281	0.26099	0.865505	249	7	0.14774	0	0
SHF	15	0.99952	0.99957	0.999995	809	0	0.21267	0.0025897	0.017641	0.161097	91	11	0.21267	0	0
SIAH1	15	0.070413	0.25962	0.988929	214	9	-0.32053	0.79328	0.94209	0.999995	635	4	-0.32053	0	0
SIGMAR1	15	0.99905	0.99913	0.999995	799	1	0.41855	0.013143	0.071388	0.420736	141	9	0.41855	0	0
SIK1	15	0.84265	0.95869	0.999995	656	4	0.23471	0.04015	0.17094	0.727354	195	9	0.23471	0	0
SIK1B	15	0.52119	0.81605	0.999995	506	4	0.38226	0.01038	0.058862	0.357036	137	10	0.38226	0	0
SIL1	15	0.21945	0.53219	0.999995	333	4	0.20197	0.036064	0.15778	0.691911	189	8	0.20197	0	0
SIRT1	15	0.48098	0.78726	0.999995	478	4	0.11108	0.068057	0.25302	0.858765	244	6	0.11108	0	0
SIRT5	15	0.99975	0.99975	0.999995	813	0	0.48262	6.432e-05	0.00075457	0.015676	40	12	0.48262	0	0
SLC1A5	15	0.86147	0.96512	0.999995	669	4	0.17767	0.24657	0.5656	0.999995	379	7	0.17767	0	0
SLC22A17	15	0.65779	0.88881	0.999995	577	4	0.030926	0.15211	0.42968	0.999995	321	6	0.030926	0	0
SLC22A25	15	0.090545	0.30619	0.999995	234	4	0.040702	0.45957	0.77018	0.999995	484	4	0.040702	0	0
SLC25A24	15	0.57393	0.8485	0.999995	539	5	0.0391	0.35196	0.68258	0.999995	435	6	0.0391	0	0
SLC25A28	15	0.0022532	0.015619	0.116933	111	11	-0.62817	0.43764	0.75342	0.999995	472	2	-0.62817	0	0
SLC25A29	15	0.98724	0.99575	0.999995	764	1	0.40698	0.00040888	0.0036446	0.04885	62	10	0.40698	0	0
SLC25A5P3	15	0.62777	0.87433	0.999995	565	5	0.1962	0.044872	0.18614	0.747268	207	9	0.1962	0	0
SLC28A1	15	0.61116	0.86674	0.999995	559	5	0.044133	0.42629	0.74436	0.999995	467	6	0.044133	0	0
SLC30A9	15	0.051008	0.20539	0.912707	186	9	-0.31191	0.93862	0.98408	0.999995	704	3	-0.31191	0	0
SLC37A3	15	0.61135	0.86684	0.999995	560	4	0.030167	0.50791	0.80627	0.999995	507	6	0.030167	0	0
SLC39A4	15	0.92663	0.98165	0.999995	705	2	0.30411	0.021029	0.10541	0.537388	163	10	0.30411	0	0
SLC3A2	15	0.08966	0.3042	0.999995	232	6	0.02584	0.25535	0.57666	0.999995	388	6	0.02584	0	0
SLC46A3	15	0.13135	0.38986	0.999995	268	8	-0.28873	0.593	0.85571	0.999995	550	3	-0.28873	0	0
SLC4A4	15	0.40482	0.72921	0.999995	438	6	-0.055286	0.56551	0.84113	0.999995	536	5	-0.055286	0	0
SLC6A20	15	0.12627	0.37994	0.999995	264	8	-0.19941	0.19066	0.4901	0.999995	354	5	-0.19941	0	0
SLC9A3R1	15	0.99393	0.99766	0.999995	781	1	0.69709	3.1925e-07	1.4796e-05	0.000615	18	14	0.69709	0	0
SLPI	15	0.9768	0.99358	0.999995	751	1	0.43335	0.0035671	0.023599	0.195058	101	11	0.43335	0	0
SLX1A	15	0.99171	0.99715	0.999995	773	1	0.73497	7.9959e-09	4.9318e-06	0.000256	11	12	0.73497	0	0
SMAD4	15	0.33932	0.67593	0.999995	409	5	0.15625	0.29991	0.6303	0.999995	412	7	0.15625	1	0
SMAD5	15	0.25317	0.57552	0.999995	361	6	-0.033614	0.59845	0.85852	0.999995	552	5	-0.033614	0	0
SMARCA4	15	0.0030808	0.020729	0.148495	116	11	-0.56332	0.94818	0.98671	0.999995	710	3	-0.56332	0	0
SMARCA5	15	0.013133	0.071744	0.400127	149	10	-0.52181	0.99928	0.99934	0.999995	788	0	-0.52181	0	0
SMARCB1	15	2.5852e-05	0.00033043	0.004429	62	13	-1.1442	0.83499	0.95581	0.999995	649	2	-1.1442	0	1
SMARCC1	15	0.00046929	0.0041082	0.035936	95	12	-0.54573	0.96232	0.99057	0.999995	725	1	-0.54573	0	0
SMARCD2	15	0.64229	0.88133	0.999995	571	4	0.13183	0.11858	0.36331	0.999995	291	7	0.13183	0	0
SMARCE1	15	0.017179	0.089469	0.464677	160	10	-0.41523	0.83633	0.95625	0.999995	650	2	-0.41523	0	1
SMG5	15	0.00010513	0.0012773	0.014029	74	12	-0.94776	0.99913	0.9992	0.999995	785	1	-0.94776	0	1
SMIM22	15	0.99949	0.99954	0.999995	808	0	0.29067	0.0091264	0.053042	0.343595	127	10	0.29067	0	0
SNAI1	15	0.06659	0.24919	0.969262	210	7	0.014008	0.32238	0.65688	0.999995	425	6	0.014008	0	0
SNORD59A	4	0.12347	0.25588	0.984422	261	2	-0.35509	0.79047	0.79768	0.999995	634	1	-0.35509	0	0
SNUPN	15	0.0018045	0.012709	0.096894	109	8	-0.63327	0.1925	0.49283	0.999995	356	4	-0.63327	0	1
SNX27	15	0.99802	0.99871	0.999995	791	1	0.26327	0.0039336	0.025601	0.204563	104	10	0.26327	0	0
SORCS2	15	0.35009	0.68489	0.999995	416	6	0.16422	0.012023	0.066171	0.395595	139	7	0.16422	0	0
SPANXA1	15	0.44858	0.76339	0.999995	457	5	0.18839	0.014042	0.075087	0.430749	144	8	0.18839	0	0
SPATC1	15	0.55227	0.83712	0.999995	531	1	0.3689	0.0026921	0.018332	0.165583	92	10	0.3689	0	0
SPEN	15	0.80804	0.94796	0.999995	643	3	0.22759	0.12349	0.37344	0.999995	300	8	0.22759	0	0
SPNS1	15	0.25954	0.58321	0.999995	367	6	0.019342	0.06138	0.23468	0.822871	237	4	0.019342	0	0
SPTY2D1	15	0.95776	0.98946	0.999995	739	3	0.2394	0.023662	0.11583	0.579869	166	8	0.2394	0	0
SRP54	15	1.8852e-05	0.00025152	0.003426	61	13	-1.1879	0.99765	0.99846	0.999995	775	1	-1.1879	0	1
SRPK1	15	0.036866	0.16108	0.743648	180	9	-0.44018	0.95548	0.98874	0.999995	720	1	-0.44018	0	0
SRRD	15	0.59658	0.85976	0.999995	555	5	-0.0034784	0.041859	0.1763	0.736201	199	5	-0.0034784	0	0
SSH1	15	0.41673	0.7389	0.999995	442	6	0.0069402	0.56153	0.83893	0.999995	535	5	0.0069402	0	0
STAG2	15	3.7596e-07	1.4796e-05	0.000373	30	13	-1.6988	0.98027	0.99393	0.999995	739	1	-1.6988	1	0
STAMBP	15	0.94225	0.98554	0.999995	716	3	0.01694	0.30897	0.64147	0.999995	420	6	0.01694	0	0
STK11	15	0.5618	0.842	0.999995	535	5	0.1706	0.077535	0.27556	0.894483	256	6	0.1706	1	0
STOX2	15	0.98313	0.9948	0.999995	760	2	0.14455	0.16582	0.45488	0.999995	336	8	0.14455	0	0
STX4	15	0.44878	0.76358	0.999995	458	2	0.059855	0.048344	0.197	0.764995	214	7	0.059855	0	0
SUPT16H	15	2.4763e-08	4.9318e-06	0.000158	14	15	-1.9789	1	1	0.999995	822	0	-1.9789	0	1
SUV39H2	15	0.0047436	0.030227	0.196241	128	7	-0.17998	0.9767	0.99319	0.999995	733	2	-0.17998	0	0
SYNC	15	0.9974	0.99844	0.999995	786	1	0.1923	0.17592	0.4698	0.999995	343	7	0.1923	0	0
TAPT1	15	0.10869	0.34473	0.999995	251	7	-0.093229	0.12216	0.37075	0.999995	295	6	-0.093229	0	0
TAS2R41	15	0.37313	0.70345	0.999995	423	6	0.1006	0.18228	0.47842	0.999995	346	6	0.1006	0	0
TAT	15	0.44602	0.76136	0.999995	455	4	0.20767	0.020695	0.104	0.535696	161	10	0.20767	0	0
TBCA	15	1.3261e-08	4.9318e-06	0.000158	12	14	-1.5395	0.99301	0.99734	0.999995	763	1	-1.5395	0	1
TCF19	15	0.99298	0.99755	0.999995	778	1	0.24469	0.058287	0.22604	0.809656	232	9	0.24469	0	0
TCN1	15	0.28443	0.61337	0.999995	376	7	-0.15319	0.74183	0.92568	0.999995	615	3	-0.15319	0	0
TDRKH	15	0.54573	0.83373	0.999995	527	5	0.015044	0.24003	0.55689	0.999995	376	7	0.015044	0	0
TEFM	15	8.9229e-05	0.0010702	0.012526	71	12	-0.97554	0.80961	0.94749	0.999995	639	2	-0.97554	0	0
TET1	15	0.22204	0.53539	0.999995	335	6	0.069998	0.57501	0.84641	0.999995	541	5	0.069998	0	0
TET2	15	0.053351	0.21219	0.915591	190	8	-0.28946	0.86294	0.96538	0.999995	664	2	-0.28946	0	0
TET3	15	0.90397	0.97665	0.999995	690	2	0.27128	0.06034	0.23172	0.822871	234	9	0.27128	0	0
TFAP4	15	0.94303	0.98568	0.999995	719	2	0.18974	0.17458	0.46766	0.999995	342	5	0.18974	1	0
TFF1	15	0.9472	0.98679	0.999995	725	1	0.32323	9.0038e-05	0.0010801	0.021064	42	13	0.32323	0	0
THAP7	15	0.99943	0.99951	0.999995	807	0	0.68547	0.00016986	0.0017015	0.027142	50	11	0.68547	0	0
THBS4	15	0.16751	0.45803	0.999995	307	6	-0.079191	0.11099	0.34792	0.999995	287	5	-0.079191	0	0
THSD4	15	0.29522	0.62565	0.999995	379	4	0.15227	0.13848	0.40365	0.999995	311	8	0.15227	0	0
TIMM10	15	3.3235e-07	1.4796e-05	0.000373	27	14	-1.5348	1	1	0.999995	821	0	-1.5348	0	1
TIMP2	15	0.55757	0.83977	0.999995	533	5	0.16829	0.13438	0.39498	0.999995	307	8	0.16829	0	0
TINF2	15	0.056591	0.22153	0.931316	195	9	-0.40392	0.95353	0.98822	0.999995	717	3	-0.40392	0	1
TM4SF20	15	0.33698	0.67344	0.999995	406	7	-0.1087	0.86659	0.96663	0.999995	667	4	-0.1087	0	0
TM6SF1	15	0.24871	0.56994	0.999995	357	4	-0.10013	0.48732	0.79061	0.999995	499	5	-0.10013	0	0
TMED9	15	0.52938	0.82225	0.999995	514	5	0.056932	0.26774	0.59215	0.999995	394	7	0.056932	0	0
TMEM104	15	0.79749	0.94464	0.999995	639	1	0.33273	0.033549	0.14984	0.669465	185	9	0.33273	0	0
TMEM106B	15	0.13818	0.40383	0.999995	272	8	-0.27794	0.91209	0.97752	0.999995	685	2	-0.27794	0	0
TMEM151A	15	0.93444	0.98345	0.999995	709	3	0.15172	0.064735	0.24401	0.841388	241	8	0.15172	0	0
TMEM176A	15	0.97221	0.99265	0.999995	748	2	0.066262	0.099664	0.32401	0.972022	276	7	0.066262	0	0
TMEM182	15	0.76274	0.93392	0.999995	627	4	0.27158	0.028918	0.13372	0.63131	175	9	0.27158	0	0
TMEM199	15	0.0077148	0.046275	0.275849	139	10	-0.52156	0.97836	0.99356	0.999995	736	2	-0.52156	0	1
TMEM41B	15	0.016545	0.08648	0.45484	158	9	-0.58814	0.93937	0.98432	0.999995	705	2	-0.58814	0	0
TMEM97	15	0.94295	0.98565	0.999995	718	2	0.29223	0.030641	0.13976	0.638151	181	9	0.29223	0	0
TMPRSS2	15	0.95228	0.988	0.999995	732	2	0.26424	0.00098274	0.0077677	0.08558	75	9	0.26424	0	0
TMPRSS4	15	0.81774	0.95109	0.999995	647	3	0.34558	0.04078	0.17319	0.730569	197	9	0.34558	0	0
TNF	15	0.15527	0.43617	0.999995	289	4	0.26092	0.069614	0.25737	0.865505	247	8	0.26092	0	0
TNFAIP8L1	15	0.9255	0.98145	0.999995	703	2	0.58723	0.00017435	0.0017311	0.027142	53	11	0.58723	0	0
TNPO1	15	0.00010593	0.0012872	0.014029	75	13	-0.75625	0.99973	0.99974	0.999995	793	0	-0.75625	0	0
TOM1L1	15	0.31475	0.6484	0.999995	390	7	-0.036935	0.93976	0.98442	0.999995	706	3	-0.036935	0	0
TOMM70	15	0.060181	0.23154	0.943206	201	9	-0.36502	0.16267	0.44921	0.999995	330	4	-0.36502	0	0
TONSL	15	0.00065348	0.0053806	0.045626	98	12	-0.85032	0.98802	0.99589	0.999995	751	2	-0.85032	0	1
TOR1AIP1	15	0.50557	0.80484	0.999995	494	6	0.2448	0.043014	0.18008	0.740809	202	8	0.2448	0	0
TOX	15	0.44254	0.75873	0.999995	451	3	0.14039	0.19052	0.4899	0.999995	353	6	0.14039	0	0
TPRG1	15	0.49832	0.79978	0.999995	490	2	0.40621	0.0051133	0.03218	0.240917	111	11	0.40621	0	0
TRAF3	15	0.75529	0.93175	0.999995	624	4	0.25799	0.014136	0.075462	0.430749	145	9	0.25799	0	0
TRIAP1	15	0.0069587	0.042508	0.259734	136	9	-0.66589	0.036512	0.15915	0.692408	191	5	-0.66589	0	1
TRIB1	15	0.5188	0.81429	0.999995	502	5	0.047927	0.17407	0.46705	0.999995	340	5	0.047927	0	0
TRIM28	15	0.65626	0.88816	0.999995	576	4	0.11678	0.28128	0.60853	0.999995	399	7	0.11678	1	0
TRIM59	15	0.12737	0.38194	0.999995	266	7	-0.14491	0.68101	0.89906	0.999995	588	5	-0.14491	0	0
TRIP12	15	0.88305	0.97204	0.999995	680	3	0.15638	0.4789	0.7849	0.999995	497	6	0.15638	0	0
TRMT6	15	0.013443	0.073095	0.402264	151	9	-0.50897	0.83853	0.95696	0.999995	651	1	-0.50897	0	0
TRMT61A	15	0.592	0.85753	0.999995	550	4	0.30709	0.058733	0.2273	0.810684	233	8	0.30709	0	0
TSPY1	15	0.35436	0.68836	0.999995	418	1	0.84186	3.853e-06	6.4114e-05	0.002131	24	13	0.84186	0	0
TTLL9	15	0.28263	0.61113	0.999995	375	7	-0.075021	0.27647	0.60316	0.999995	397	6	-0.075021	0	0
TUBAL3	15	0.98008	0.9942	0.999995	758	1	0.32589	0.038994	0.16727	0.716516	194	9	0.32589	0	0
TYK2	15	0.21294	0.52346	0.999995	330	1	0.12904	0.080355	0.28175	0.903997	259	7	0.12904	0	0
UBAP2L	15	0.089845	0.30463	0.999995	233	6	-0.0015112	0.51204	0.80919	0.999995	510	3	-0.0015112	0	0
UBR4	15	0.011436	0.063685	0.360907	146	10	-0.47123	0.99972	0.99974	0.999995	792	0	-0.47123	0	1
UBXN6	15	0.23157	0.548	0.999995	341	7	0.17118	0.0042076	0.027219	0.213385	106	7	0.17118	0	0
UBXN7	15	0.73915	0.9261	0.999995	616	5	0.021538	0.85052	0.96105	0.999995	657	4	0.021538	0	0
UGP2	15	0.00091576	0.0072843	0.059346	102	11	-0.5029	0.95326	0.98813	0.999995	715	1	-0.5029	0	0
ULK1	15	0.053529	0.21265	0.915591	192	6	0.40025	0.0004893	0.0041871	0.05272	66	9	0.40025	0	0
UQCRC2P1	15	0.056889	0.22237	0.931316	197	7	-0.12092	0.98187	0.99424	0.999995	742	1	-0.12092	0	0
UROD	15	0.99595	0.99803	0.999995	784	1	0.35728	0.013612	0.073371	0.426373	143	10	0.35728	1	0
USF1P1	15	0.945	0.9862	0.999995	722	3	0.19129	0.10692	0.33969	0.997466	282	8	0.19129	0	0
USP17L11	15	5.109e-06	7.3978e-05	0.00116	53	14	-1.3519	0.89814	0.97457	0.999995	679	1	-1.3519	0	0
USP17L1P	15	0.83405	0.95611	0.999995	650	4	-0.094676	0.36109	0.6903	0.999995	438	5	-0.094676	0	0
USP33	15	0.29113	0.62123	0.999995	378	7	-0.19176	0.59905	0.85882	0.999995	553	5	-0.19176	0	0
UST	15	0.78173	0.93994	0.999995	631	4	0.25746	0.022482	0.11161	0.565549	164	10	0.25746	0	0
UTRN	15	0.44463	0.7603	0.999995	454	4	0.0068907	0.61875	0.86822	0.999995	558	5	0.0068907	0	0
UVRAG	15	0.020374	0.10296	0.518554	165	8	-0.75906	0.45369	0.76588	0.999995	480	4	-0.75906	0	0
VAC14	15	0.0025515	0.017543	0.129008	113	11	-0.5427	0.63396	0.87568	0.999995	565	4	-0.5427	0	0
VCP	15	5.8988e-16	4.9318e-06	0.000158	1	15	-3.1512	1	1	0.999995	831	0	-3.1512	0	1
VGLL3	15	0.42188	0.74285	0.999995	443	5	-0.15862	0.019112	0.097478	0.511962	158	7	-0.15862	0	0
VMP1	15	1.3712e-06	3.4523e-05	0.000717	38	14	-1.3866	0.99898	0.99905	0.999995	782	1	-1.3866	0	1
VPS11	15	0.42772	0.74738	0.999995	447	5	0.050548	0.44821	0.76163	0.999995	478	6	0.050548	0	0
VPS26A	15	0.4912	0.79411	0.999995	487	6	0.052755	0.30469	0.63624	0.999995	416	4	0.052755	0	0
VPS29	15	0.00068313	0.0055878	0.046903	99	11	-0.85605	0.99555	0.99779	0.999995	767	1	-0.85605	0	0
VPS35	15	0.25816	0.58175	0.999995	364	7	-0.30941	0.91338	0.97795	0.999995	688	2	-0.30941	0	0
VPS39	15	0.13622	0.3998	0.999995	271	6	-0.07768	0.98307	0.9945	0.999995	745	2	-0.07768	0	0
VSTM2A	15	0.70606	0.91102	0.999995	597	1	0.53947	0.00030572	0.0029344	0.042044	58	12	0.53947	0	0
VTA1	15	0.16035	0.44522	0.999995	298	7	-0.15271	0.98898	0.9962	0.999995	754	2	-0.15271	0	0
VTN	15	0.45359	0.76715	0.999995	460	2	0.20146	0.053966	0.21352	0.792136	224	9	0.20146	0	0
VWCE	15	0.071311	0.26189	0.988929	216	9	-0.24134	0.66615	0.89166	0.999995	578	3	-0.24134	0	0
WASH1	15	0.70019	0.90849	0.999995	596	4	0.25958	0.030228	0.13831	0.635019	180	9	0.25958	0	0
WBP5	15	0.52616	0.81974	0.999995	512	5	-0.023785	0.16448	0.45262	0.999995	334	6	-0.023785	0	0
WDR18	15	1.8025e-07	4.9318e-06	0.000158	24	13	-1.1454	0.99006	0.99656	0.999995	757	2	-1.1454	0	1
WDR81	15	0.64438	0.8825	0.999995	572	4	0.15738	0.057112	0.22287	0.805364	229	5	0.15738	0	0
WDR82	15	5.3393e-06	8.3841e-05	0.00129	54	12	-1.0527	0.99977	0.99976	0.999995	796	0	-1.0527	1	1
WDR91	15	0.53111	0.82363	0.999995	517	4	0.16415	0.050111	0.20229	0.774666	217	8	0.16415	0	0
WIPF2	15	0.85413	0.96253	0.999995	663	3	0.27706	0.047564	0.19489	0.761622	211	9	0.27706	0	0
WLS	15	0.5743	0.84869	0.999995	540	2	0.14133	0.30567	0.63747	0.999995	418	7	0.14133	0	0
WRAP53	15	0.94759	0.9869	0.999995	726	3	0.13825	0.44034	0.75546	0.999995	473	6	0.13825	0	0
XAGE2	15	0.91599	0.97941	0.999995	696	3	0.35432	0.016935	0.08794	0.475701	153	9	0.35432	0	0
XCR1	15	0.31559	0.64936	0.999995	391	6	-0.037132	0.65511	0.88649	0.999995	573	5	-0.037132	0	0
YTHDF1	15	0.80311	0.94636	0.999995	642	2	0.48533	0.003414	0.022573	0.19141	99	10	0.48533	0	0
ZBTB26	15	0.58623	0.85463	0.999995	546	2	0.22285	0.10162	0.32809	0.977217	278	8	0.22285	0	0
ZBTB41	15	0.18908	0.4908	0.999995	321	7	-0.24763	0.67682	0.89725	0.999995	585	5	-0.24763	0	0
ZC3H15	15	0.11026	0.34781	0.999995	253	7	-0.13288	0.92791	0.98138	0.999995	697	1	-0.13288	0	0
ZC3H18	15	0.0015905	0.011536	0.089589	107	9	-0.4653	0.29694	0.62697	0.999995	410	2	-0.4653	0	1
ZDHHC5	15	0.025176	0.12257	0.595652	171	8	-0.24283	0.87994	0.97088	0.999995	670	1	-0.24283	0	0
ZEB2	15	0.057843	0.225	0.934857	198	7	-0.13216	0.67213	0.89467	0.999995	581	4	-0.13216	0	0
ZFP91	15	0.30955	0.64255	0.999995	386	3	0.27511	0.056058	0.21968	0.804199	227	9	0.27511	0	0
ZKSCAN2	15	0.42307	0.74378	0.999995	444	6	-0.032979	0.54606	0.83077	0.999995	526	5	-0.032979	0	0
ZMYM2	15	0.07249	0.26498	0.989187	220	9	-0.37195	0.39736	0.72025	0.999995	449	5	-0.37195	0	0
ZNF217	15	0.00010704	0.0012971	0.014029	76	12	-0.92547	0.65694	0.88728	0.999995	574	1	-0.92547	1	0
ZNF250	15	0.0029528	0.020048	0.144868	115	8	-0.5565	0.56071	0.83846	0.999995	534	5	-0.5565	0	0
ZNF257	15	0.2533	0.57569	0.999995	362	3	0.0023689	0.68098	0.89904	0.999995	587	5	0.0023689	0	0
ZNF439	15	0.089258	0.30342	0.999995	231	8	-0.27115	0.80429	0.94563	0.999995	638	4	-0.27115	0	0
ZNF488	15	0.94341	0.9858	0.999995	720	2	0.35138	0.0022189	0.015225	0.147112	86	10	0.35138	0	0
ZNF503	15	0.9994	0.99949	0.999995	805	0	0.62005	0.00079547	0.0063966	0.073827	72	10	0.62005	0	0
ZNF552	15	0.61217	0.86723	0.999995	561	5	0.0090762	0.91755	0.97912	0.999995	691	3	0.0090762	0	0
ZNF567	15	0.018992	0.097271	0.495902	163	9	-0.38647	0.55213	0.83392	0.999995	531	5	-0.38647	0	0
ZNF599	15	0.83895	0.95754	0.999995	654	4	-0.01617	0.4022	0.72437	0.999995	451	5	-0.01617	0	0
ZNF616	15	0.2269	0.54215	0.999995	339	6	-0.037577	0.96025	0.99023	0.999995	723	3	-0.037577	0	0
ZNF628	15	0.18657	0.48767	0.999995	318	1	0.55589	0.00046018	0.0039405	0.051165	64	11	0.55589	0	0
ZNF791	15	0.028182	0.13221	0.631407	174	8	-0.25503	0.6422	0.87989	0.999995	571	3	-0.25503	0	0
ZNF799	15	0.030809	0.14147	0.67178	175	6	0.058237	0.75972	0.93131	0.999995	619	4	0.058237	0	0
ZNF880	15	0.0043905	0.028294	0.189615	124	10	-0.47013	0.97615	0.99304	0.999995	731	2	-0.47013	0	0
ZNRF1	15	0.99983	0.99981	0.999995	816	0	0.5851	4.6326e-05	0.00061648	0.01423	35	12	0.5851	0	0
ZYG11B	15	0.48028	0.78674	0.999995	476	4	0.23684	0.057129	0.2229	0.805364	230	9	0.23684	0	0
