# Supplementary material for: Identification of cell type specific ACE2 modifiers by CRISPR screening
Source: PLoS Pathog. 2022 Mar 1;18(3):e1010377. doi: 10.1371/journal.ppat.1010377 (PMC8929698; doi:10.1371/journal.ppat.1010377)
Supplement: S8 Table — MAGeCK output for gene-level and individual gRNA-level enrichment or depletion in ACE2-positive cells relative to ACE2-negative cells. Negative log2-fold change and RRA scores indicate gRNA depletion in ACE2-high cells (gene disruption associated with reduced ACE2 abundance). (XLSX) [file ppat.1010377.s017.xlsx]

## Sheet: annotation
Focused tertiary screen of ACE2 abundance in Calu-3 cells.
Output files from MAGeCK analysis
control = ACE2negative sorted cells
treatment = ACE2positive sorted cells
Gene-level analysis (tab: "focused_Calu3_gene")
id	gene ID
num	number of individual gRNAs detected for a given gene
neg|score	MAGeCK significance score for depletion in ACE2pos cells (low score indicates gene disruption reduces ACE2 abundance)
neg|p-value	p-value for depletion in ACE2pos cells (gene disruption reduces ACE2 abundance)
neg|fdr	FDR for depletion in ACE2pos cells (gene disruption reduces ACE2 abundance)
neg|rank	gene rank for depletion in ACE2pos cells (gene disruption reduces ACE2 abundance)
neg|goodsgrna	number of gene-targeting gRNA with significant depletion in ACE2pos cells (gene disruption reduces ACE2 abundance)
neg|lfc	composite log2 fold change of gene-targeting gRNA (negative value indicates gene disruption reduces ACE2 abundance)
pos|score	MAGeCK significance score for enrichment in ACE2pos cells (low score indicates gene disruption increases ACE2 abundance)
pos|p-value	p-value for enrichment in ACE2pos cells (gene disruption increases ACE2 abundance)
pos|fdr	FDR for enrichment in ACE2pos cells (gene disruption increases ACE2 abundance)
pos|rank	gene rank for enrichment in ACE2pos cells (gene disruption increases ACE2 abundance)
pos|goodsgrna	number of gene-targeting gRNA with significant enrichment in ACE2pos cells (gene disruption increases ACE2 abundance)
pos|lfc	composite log2 fold change of gene-targeting gRNA (positive value indicates gene disruption increases ACE2 abundance)
gRNA-level analysis (tab: "focused_Calu3_gRNA")
sgrna	GeCKO library gRNA identifier
gene	targeted gene
ACE2-NEG-1	normalized read count in ACE2neg cells for replicate 1
ACE2-NEG-2	normalized read count in ACE2neg cells for replicate 2
ACE2-NEG-3	normalized read count in ACE2neg cells for replicate 3
ACE2-NEG-4	normalized read count in ACE2neg cells for replicate 4
ACE2-POS-1	normalized read count in ACE2pos cells for replicate 1
ACE2-POS-2	normalized read count in ACE2pos cells for replicate 2
ACE2-POS-3	normalized read count in ACE2pos cells for replicate 3
ACE2-POS-4	normalized read count in ACE2pos cells for replicate 4
ACE2-NEG-avg	mean normalized read counts in ACE2neg cells
ACE2-POS-avg	mean normalized read counts in ACE2pos cells
LFC	log2 fold change of normalized read counts in ACE2pos relative to ACE2neg cells
control_var	raw variance in ACE2neg cells
adj_var	adjusted variance in ACE2neg cells
score	MAGeCK significance score for individual gRNA
p.low	p-value for depletion in ACE2pos cells (gene disruption reduces ACE2 abundance)
p.high	p-value for enrichment in ACE2pos cells (gene disruption increases ACE2 abundance)
p.twosided	minimum p-value for either enrichment or depletion
FDR	FDR for p.twosided
high_in_treatment	whether normalized read counts for gRNA are higher in ACE2pos than ACE2neg cells (gene disruption increases ACE2 abundance)

## Sheet: focused_Calu3_gene
id	num	neg|score	neg|p-value	neg|fdr	neg|rank	neg|goodsgrna	neg|lfc	pos|score	pos|p-value	pos|fdr	pos|rank	pos|goodsgrna	pos|lfc	min(score)
ACE2	15	3.4546e-12	4.9318e-06	0.004098	1	15	-1.5743	1	1	0.999995	831	0	-1.5743	3.4546e-12
KDM6A	15	1.4833e-05	0.00011343	0.047131	2	10	-1.0192	0.99856	0.99927	0.999995	827	1	-1.0192	1.4833e-05
MAPK1	15	3.0045e-05	0.00027125	0.075137	3	12	-0.59662	0.10405	0.34746	0.974721	290	3	-0.59662	3.0045e-05
EMC1	15	4.1282e-05	0.00037975	0.07623	4	12	-1.2449	0.98662	0.99699	0.999995	823	1	-1.2449	4.1282e-05
STAG2	15	5.1134e-05	0.00045866	0.07623	5	11	-0.6828	0.8531	0.96762	0.999995	776	1	-0.6828	5.1134e-05
EGR1	15	0.00013177	0.0010603	0.136417	6	9	-0.68338	0.53815	0.83561	0.999995	676	2	-0.68338	0.00013177
CAB39	15	0.000146	0.0011491	0.136417	7	12	-1.0558	0.91824	0.98298	0.999995	795	3	-1.0558	0.000146
BZW2	15	0.00031091	0.0024906	0.258709	8	9	-0.60656	0.92059	0.9837	0.999995	796	4	-0.60656	0.00031091
SMAD4	15	0.00054365	0.0042463	0.366244	9	6	0.1701	0.15504	0.44558	0.981584	377	7	0.1701	0.15504
RAC1	14	0.00056432	0.0046211	0.366244	10	4	0.77867	0.048623	0.1999	0.896829	190	8	0.77867	0.048623
UBR4	15	0.0006406	0.004848	0.366244	11	9	-0.87302	0.14174	0.42356	0.981584	356	6	-0.87302	0.0006406
GTF2B	13	0.00079991	0.0057752	0.399932	12	8	-1.306	0.69031	0.90538	0.999995	735	3	-1.306	0.00079991
DRD4	15	0.0010536	0.0078367	0.424811	13	10	-0.59756	0.77469	0.94232	0.999995	757	4	-0.59756	0.0010536
EMC10	15	0.0011352	0.0083496	0.424811	14	7	-0.028272	0.32956	0.67486	0.999995	549	6	-0.028272	0.0011352
ERBB2	7	0.0011782	0.0064262	0.410782	15	5	-2.2429	0.68833	0.84393	0.999995	734	2	-2.2429	0.0011782
H2AZ1	15	0.0012685	0.0094346	0.424811	16	7	-0.44509	0.41579	0.75336	0.999995	600	2	-0.44509	0.0012685
SIGMAR1	15	0.0014322	0.01047	0.424811	17	9	-0.4541	0.41839	0.75533	0.999995	602	5	-0.4541	0.0014322
ARF1	15	0.0014521	0.010529	0.424811	18	10	-0.98482	0.89745	0.97784	0.999995	790	2	-0.98482	0.0014521
CNOT4	15	0.0015241	0.011042	0.424811	19	8	-0.45281	0.051344	0.21359	0.905591	195	3	-0.45281	0.0015241
DYN2	15	0.0016124	0.011614	0.424811	20	8	-0.90039	0.31042	0.65614	0.999995	535	4	-0.90039	0.0016124
SRP54	15	0.0016622	0.011841	0.424811	21	8	-0.58175	0.13007	0.4034	0.981584	339	5	-0.58175	0.0016622
NDNF	15	0.0018128	0.012857	0.424811	22	9	-0.45439	0.87554	0.97284	0.999995	783	4	-0.45439	0.0018128
STX4	15	0.0018676	0.013133	0.424811	23	10	-0.70388	0.93486	0.98735	0.999995	802	3	-0.70388	0.0018676
ZFP91	15	0.0018728	0.013183	0.424811	24	9	-0.86138	0.094172	0.32414	0.956689	280	4	-0.86138	0.0018728
MIR6887	15	0.0018839	0.013291	0.424811	25	9	-0.67602	0.9633	0.9922	0.999995	816	3	-0.67602	0.0018839
COMMD3	15	0.0019819	0.013903	0.427899	26	10	-0.76367	0.33805	0.68267	0.999995	553	4	-0.76367	0.0019819
MIR4472-2	5	0.0020278	0.0092965	0.424811	27	4	-2.3185	0.00020158	0.00091239	0.108314	7	1	-2.3185	0.0020278
ARPC3	15	0.0024011	0.016665	0.485726	28	10	-0.79058	0.95861	0.99129	0.999995	815	2	-0.79058	0.0024011
STK11	15	0.0024538	0.016951	0.485726	29	10	-0.89583	0.48032	0.80249	0.999995	638	3	-0.89583	0.0024538
ECSIT	15	0.0026084	0.017612	0.487842	30	7	-0.48054	0.92882	0.98593	0.999995	799	4	-0.48054	0.0026084
SAAL1	15	0.0031563	0.020521	0.550106	31	9	-0.39146	0.49714	0.81235	0.999995	651	3	-0.39146	0.0031563
SIRT1	14	0.0034468	0.022228	0.577228	32	10	-0.55254	0.9417	0.98613	0.999995	808	1	-0.55254	0.0034468
BAALC	15	0.0040007	0.025532	0.582663	33	7	0.10416	0.13492	0.41181	0.981584	343	7	0.10416	0.13492
NHLH2	15	0.0042252	0.026696	0.582663	34	4	0.61628	0.0030195	0.021784	0.603415	29	9	0.61628	0.0030195
LGR4	15	0.0042253	0.026696	0.582663	35	10	-0.38212	0.50529	0.81683	0.999995	656	5	-0.38212	0.0042253
EMC9	15	0.0042429	0.026824	0.582663	36	4	0.22674	0.15252	0.44126	0.981584	371	8	0.22674	0.15252
SPEN	15	0.0042843	0.027031	0.582663	37	7	-0.18754	0.39872	0.73817	0.999995	589	5	-0.18754	0.0042843
SLC46A3	15	0.0044172	0.027692	0.582663	38	9	-0.77512	0.23601	0.57077	0.999995	473	5	-0.77512	0.0044172
CTSB	15	0.004457	0.02786	0.582663	39	6	-0.024069	0.2064	0.52783	0.98325	436	5	-0.024069	0.004457
MED17	15	0.0045554	0.028383	0.582663	40	7	0.17004	0.018585	0.099007	0.86881	92	7	0.17004	0.018585
SIAH1	15	0.0046477	0.028866	0.582663	41	10	-0.87664	0.8836	0.9748	0.999995	785	1	-0.87664	0.0046477
GLIPR1L1	15	0.0050875	0.031145	0.582663	42	10	-0.57657	0.085309	0.30262	0.956689	259	3	-0.57657	0.0050875
DPP4	15	0.0051876	0.031608	0.582663	43	8	-0.67786	0.48079	0.80269	0.999995	639	5	-0.67786	0.0051876
ZC3H15	15	0.0052122	0.031727	0.582663	44	7	-0.11517	0.92277	0.98427	0.999995	798	3	-0.11517	0.0052122
RPL35	13	0.0057006	0.032506	0.582663	45	8	-0.66239	0.93882	0.98439	0.999995	804	3	-0.66239	0.0057006
ATP6V1E1	15	0.0058245	0.035021	0.582663	46	9	-0.68106	0.68348	0.90926	0.999995	730	3	-0.68106	0.0058245
NUTM2B	15	0.0059201	0.035544	0.582663	47	9	-0.3775	0.63246	0.88704	0.999995	716	4	-0.3775	0.0059201
MAML1	15	0.0059944	0.035919	0.582663	48	10	-0.45711	0.15437	0.44445	0.981584	376	4	-0.45711	0.0059944
ASH2L	15	0.0060211	0.036076	0.582663	49	9	-0.90812	0.71686	0.92127	0.999995	742	3	-0.90812	0.0060211
TNPO1	15	0.0060308	0.036096	0.582663	50	10	-0.72781	0.21883	0.54631	0.98325	457	2	-0.72781	0.0060308
IFNAR2	15	0.0061144	0.03651	0.582663	51	8	-0.31539	0.18387	0.49279	0.98325	412	7	-0.31539	0.0061144
NPC1	15	0.0061421	0.036589	0.582663	52	9	-0.61546	0.52201	0.82686	0.999995	665	3	-0.61546	0.0061421
MTTP	15	0.0062461	0.037161	0.582663	53	7	-0.20548	0.31472	0.66024	0.999995	537	5	-0.20548	0.0062461
KDM3B	15	0.0066321	0.039026	0.596349	54	8	-0.42321	0.7719	0.94123	0.999995	755	5	-0.42321	0.0066321
DMGDH	15	0.0067159	0.03947	0.596349	55	6	-0.21354	0.068471	0.26037	0.932607	230	4	-0.21354	0.0067159
AKR1B15	15	0.0069459	0.040693	0.597857	56	7	-0.22663	0.16524	0.46308	0.98325	389	5	-0.22663	0.0069459
SLC6A20	15	0.0070165	0.041008	0.597857	57	7	-0.019461	0.078608	0.28602	0.950738	249	5	-0.019461	0.0070165
KITLG	15	0.0072655	0.04232	0.60403	58	6	0.033909	0.1267	0.39732	0.981584	335	6	0.033909	0.1267
LCMT1	15	0.0074866	0.043376	0.60403	59	10	-0.48123	0.9752	0.99454	0.999995	821	2	-0.48123	0.0074866
N6AMT1	15	0.0075305	0.043612	0.60403	60	10	-0.53377	0.99952	0.99964	0.999995	828	1	-0.53377	0.0075305
CHD8	15	0.0080116	0.046167	0.62893	61	10	-0.45721	0.25546	0.59728	0.999995	494	2	-0.45721	0.0080116
KMT2D	15	0.0083249	0.047706	0.629697	62	10	-0.54379	0.99984	0.99986	0.999995	829	0	-0.54379	0.0083249
ATP5F1	15	0.0084983	0.048485	0.629697	63	8	-0.37479	0.94136	0.98834	0.999995	807	3	-0.37479	0.0084983
ATG16L1	15	0.0085433	0.048672	0.629697	64	8	-0.49629	0.38503	0.72633	0.999995	585	5	-0.49629	0.0085433
ISCA2	15	0.0086311	0.049254	0.629697	65	8	-0.69165	0.86447	0.97019	0.999995	781	4	-0.69165	0.0086311
ZNF488	15	0.0090335	0.051444	0.630726	66	7	0.0095253	0.37227	0.7146	0.999995	574	6	0.0095253	0.37227
CTSV	15	0.0090631	0.051612	0.630726	67	6	0.0047552	0.3899	0.73057	0.999995	586	6	0.0047552	0.3899
GRID1	15	0.0094487	0.053565	0.643033	68	9	-0.45162	0.63199	0.88683	0.999995	715	3	-0.45162	0.0094487
NDUFA2	15	0.009556	0.054166	0.643033	69	10	-0.52446	0.84545	0.96603	0.999995	774	2	-0.52446	0.009556
SFT2D1	15	0.010285	0.057678	0.666724	70	4	0.29885	0.05506	0.22396	0.90958	202	8	0.29885	0.05506
OS9	15	0.010307	0.057767	0.666724	71	6	-0.022121	0.74305	0.93077	0.999995	747	5	-0.022121	0.010307
VPS26A	15	0.010921	0.060272	0.679014	72	7	-0.17159	0.27861	0.62403	0.999995	514	5	-0.17159	0.010921
SAA2	15	0.011169	0.061495	0.679014	73	9	-0.47932	0.4099	0.74796	0.999995	596	3	-0.47932	0.011169
GPR50	15	0.01143	0.06258	0.679014	74	5	-0.07074	0.41092	0.74883	0.999995	597	6	-0.07074	0.01143
TMED9	15	0.011566	0.063152	0.679014	75	9	-0.30314	0.7395	0.92952	0.999995	746	4	-0.30314	0.011566
ANKS6	15	0.011685	0.063734	0.679014	76	8	-0.40265	0.96567	0.99266	0.999995	817	3	-0.40265	0.011685
ACTR3	13	0.011885	0.060686	0.679014	77	8	-0.86775	0.89012	0.97225	0.999995	787	2	-0.86775	0.011885
LOC645181	15	0.011916	0.064691	0.680484	78	9	-0.87647	0.57569	0.8566	0.999995	692	3	-0.87647	0.011916
GAPDH	15	0.012386	0.066752	0.684031	79	6	0.26652	0.18837	0.49991	0.98325	419	7	0.26652	0.18837
DPEP1	15	0.012626	0.067542	0.684031	80	4	0.13016	0.22556	0.5561	0.98325	466	7	0.13016	0.22556
BCL9L	15	0.012813	0.068321	0.684031	81	9	-0.6616	0.82399	0.96016	0.999995	768	5	-0.6616	0.012813
MIR4427	7	0.013018	0.050566	0.630726	82	2	0.23197	0.13511	0.33977	0.974721	344	4	0.23197	0.13511
EMC3	14	0.013071	0.066782	0.684031	83	8	-0.71247	0.46981	0.78486	0.999995	635	2	-0.71247	0.013071
NDUFAF1	15	0.013207	0.070106	0.69355	84	9	-1.0758	0.86174	0.9696	0.999995	779	2	-1.0758	0.013207
MIR6076	15	0.013749	0.072138	0.696297	85	7	-0.27199	0.93891	0.98795	0.999995	805	3	-0.27199	0.013749
LDB1	15	0.01382	0.072473	0.696297	86	6	-0.068857	0.48555	0.80554	0.999995	642	3	-0.068857	0.01382
LRRC2	15	0.013915	0.072898	0.696297	87	7	-0.069689	0.65733	0.89941	0.999995	725	5	-0.069689	0.013915
LBH	15	0.015014	0.077277	0.721542	88	4	0.035754	0.49349	0.81007	0.999995	649	6	0.035754	0.49349
POLA1	14	0.015122	0.075354	0.711578	89	6	0.4538	0.015783	0.083511	0.844889	83	7	0.4538	0.015783
SRRD	15	0.016098	0.081489	0.752413	90	8	-0.46142	0.54507	0.8394	0.999995	679	5	-0.46142	0.016098
ADAM17	15	0.016365	0.082594	0.754233	91	8	-0.39024	0.85768	0.96873	0.999995	777	1	-0.39024	0.016365
IGDCC3	15	0.016953	0.084931	0.760032	92	7	-0.049071	0.81756	0.95789	0.999995	766	4	-0.049071	0.016953
APBA1	15	0.017039	0.085247	0.760032	93	7	-0.14973	0.20957	0.53238	0.98325	440	5	-0.14973	0.017039
FOXM1	15	0.017396	0.086795	0.760032	94	2	0.087323	0.093069	0.32113	0.956689	277	7	0.087323	0.093069
TM4SF20	15	0.01743	0.086934	0.760032	95	3	0.08078	0.29389	0.63982	0.999995	524	7	0.08078	0.29389
SUV39H2	15	0.017624	0.087802	0.760032	96	4	0.095578	0.24424	0.58248	0.999995	483	5	0.095578	0.24424
NDUFB2	15	0.018135	0.089695	0.768421	97	9	-0.31409	0.90927	0.98083	0.999995	792	3	-0.31409	0.018135
IRAK3	15	0.019506	0.094785	0.799614	98	8	-0.39109	0.56559	0.85085	0.999995	686	3	-0.39109	0.019506
SFPQ	15	0.020053	0.096847	0.799614	99	8	-0.59703	0.99333	0.99813	0.999995	825	2	-0.59703	0.020053
DRD5	15	0.02023	0.097606	0.799614	100	6	0.01222	0.13552	0.41266	0.981584	346	5	0.01222	0.13552
JAK2	15	0.020645	0.098888	0.799614	101	5	-0.15533	0.42472	0.761	0.999995	607	5	-0.15533	0.020645
PPRC1	15	0.020677	0.098987	0.799614	102	9	-0.5753	0.38162	0.7231	0.999995	581	5	-0.5753	0.020677
MDGA2	15	0.02096	0.10007	0.799614	103	8	-0.40504	0.58308	0.86044	0.999995	697	5	-0.40504	0.02096
PTPN11	14	0.021256	0.099855	0.799614	104	3	0.047417	0.6382	0.88419	0.999995	717	5	0.047417	0.6382
PI4KB	15	0.021495	0.10223	0.809094	105	6	-0.20952	0.43307	0.76845	0.999995	612	6	-0.20952	0.021495
LIN54	15	0.022114	0.10453	0.812816	106	9	-0.70356	0.18108	0.48806	0.98325	409	5	-0.70356	0.022114
SLC28A1	15	0.022145	0.10466	0.812816	107	6	0.20296	0.061053	0.24043	0.924996	215	7	0.20296	0.061053
AGTR2	15	0.022789	0.10718	0.820466	108	9	-0.38891	0.97281	0.99405	0.999995	820	3	-0.38891	0.022789
TCN1	15	0.023073	0.10823	0.820466	109	6	-0.022301	0.45105	0.78351	0.999995	627	6	-0.022301	0.023073
CDCP1	15	0.023365	0.1093	0.820466	110	8	-0.41425	0.09265	0.32025	0.956689	275	6	-0.41425	0.023365
NUDT4	15	0.023707	0.11065	0.820466	111	8	-0.44106	0.51594	0.82342	0.999995	662	5	-0.44106	0.023707
MRPS25	15	0.023792	0.11103	0.820466	112	8	-0.72234	0.91514	0.98234	0.999995	794	4	-0.72234	0.023792
ACTR1A	15	0.024058	0.1122	0.820466	113	6	-0.05394	0.58888	0.86351	0.999995	700	6	-0.05394	0.024058
CENPV	15	0.024205	0.11279	0.820466	114	6	-0.048356	0.57221	0.85457	0.999995	690	5	-0.048356	0.024205
VAC14	15	0.024511	0.11386	0.820466	115	6	-0.07649	0.048174	0.20505	0.896829	188	6	-0.07649	0.024511
SMARCD2	15	0.025013	0.1159	0.820466	116	5	0.23451	0.13011	0.40345	0.981584	340	8	0.23451	0.13011
SLC22A17	15	0.025613	0.11797	0.820466	117	9	-0.41492	0.81618	0.95738	0.999995	764	4	-0.41492	0.025613
CLTC	15	0.025967	0.11924	0.820466	118	7	-0.10502	0.10592	0.35143	0.974721	293	6	-0.10502	0.025967
FNTB	15	0.02602	0.11944	0.820466	119	8	-0.60889	0.87851	0.97353	0.999995	784	4	-0.60889	0.02602
EXOC2	15	0.026549	0.12152	0.820466	120	9	-0.55622	0.42839	0.76435	0.999995	609	6	-0.55622	0.026549
MYL6B	15	0.026873	0.12261	0.820466	121	6	0.11334	0.7535	0.93459	0.999995	750	5	0.11334	0.7535
POU6F2	15	0.027014	0.12311	0.820466	122	8	-0.51214	0.090858	0.31638	0.956689	272	3	-0.51214	0.027014
DNMT1	15	0.027228	0.1239	0.820466	123	7	-0.36964	0.010461	0.062215	0.811536	62	3	-0.36964	0.027228
TRIB1	15	0.027442	0.12472	0.820466	124	6	-0.17789	0.82898	0.96185	0.999995	771	2	-0.17789	0.027442
PDPR	15	0.027487	0.12488	0.820466	125	8	-0.50703	0.41278	0.75044	0.999995	598	4	-0.50703	0.027487
C19orf10	15	0.027852	0.12637	0.820466	126	7	-0.2517	0.3055	0.65134	0.999995	530	5	-0.2517	0.027852
SARDH	15	0.028051	0.12703	0.820466	127	3	0.39033	0.028776	0.13846	0.893611	126	9	0.39033	0.028776
ZC3H18	15	0.028166	0.12736	0.820466	128	8	-0.53599	0.69173	0.9124	0.999995	736	3	-0.53599	0.028166
PRRC2A	14	0.028186	0.1236	0.820466	129	8	-0.60288	0.88536	0.97303	0.999995	786	2	-0.60288	0.028186
ACBD3	15	0.029228	0.13101	0.832155	130	5	0.24961	0.42143	0.75815	0.999995	605	7	0.24961	0.42143
ZNF503	15	0.029286	0.13118	0.832155	131	8	-0.39666	0.071861	0.26931	0.939176	237	6	-0.39666	0.029286
GOLGA2	15	0.03014	0.13439	0.83266	132	8	-0.33896	0.40768	0.74593	0.999995	593	4	-0.33896	0.03014
IFNGR1	15	0.030404	0.13529	0.83266	133	6	0.20396	0.077566	0.2835	0.949944	247	7	0.20396	0.077566
PLCD3	15	0.030484	0.1356	0.83266	134	6	-0.022292	0.89092	0.97645	0.999995	789	4	-0.022292	0.030484
JMJD6	15	0.030529	0.13576	0.83266	135	9	-0.49433	0.95529	0.99066	0.999995	813	2	-0.49433	0.030529
ZNF257	15	0.030698	0.13627	0.83266	136	8	-0.58223	0.86972	0.97133	0.999995	782	4	-0.58223	0.030698
NR2F6	15	0.031579	0.13944	0.835626	137	6	-0.088097	0.12883	0.40133	0.981584	337	5	-0.088097	0.031579
LOC100287653	15	0.031605	0.13961	0.835626	138	9	-0.588	0.2527	0.59367	0.999995	491	3	-0.588	0.031605
ANAPC1	15	0.032752	0.14385	0.847779	139	5	0.51073	0.067806	0.25887	0.932607	229	9	0.51073	0.067806
NAT2	15	0.033214	0.14533	0.850468	140	5	0.23318	0.096625	0.33041	0.956689	287	8	0.23318	0.096625
ELOC	14	0.03347	0.14063	0.835626	141	7	-0.3997	0.23257	0.55539	0.98325	472	3	-0.3997	0.03347
VPS11	14	0.033521	0.14078	0.835626	142	8	-0.44398	0.77941	0.94252	0.999995	759	2	-0.44398	0.033521
EMC2	15	0.033791	0.14761	0.857818	143	9	-0.47001	0.54342	0.83858	0.999995	678	4	-0.47001	0.033791
CPAMD8	15	0.035437	0.15319	0.875081	144	9	-0.23919	0.46285	0.79229	0.999995	632	5	-0.23919	0.035437
TIMM10	15	0.035494	0.15339	0.875081	145	7	-0.042981	0.0066321	0.041886	0.757702	43	5	-0.042981	0.035494
ROR2	15	0.035677	0.15401	0.875081	146	9	-0.3522	0.90301	0.97925	0.999995	791	4	-0.3522	0.035677
GREB1L	15	0.03625	0.15598	0.875081	147	7	0.0034072	0.11278	0.36652	0.974721	307	7	0.0034072	0.11278
SPATC1	15	0.036852	0.1576	0.875081	148	8	-0.50953	0.029228	0.14012	0.893611	129	4	-0.50953	0.036852
SLC22A25	15	0.037181	0.15846	0.875081	149	7	-0.098112	0.3511	0.69427	0.999995	562	5	-0.098112	0.037181
BPTF	15	0.037432	0.15906	0.875081	150	7	-0.37896	0.27542	0.62091	0.999995	509	4	-0.37896	0.037432
LRP12	15	0.037835	0.16006	0.875081	151	6	-0.028574	0.44299	0.77673	0.999995	615	6	-0.028574	0.037835
TRMT6	14	0.03812	0.15541	0.875081	152	7	-0.23835	0.83652	0.95889	0.999995	773	3	-0.23835	0.03812
FBXO33	15	0.038919	0.16283	0.884416	153	8	-0.30941	0.42387	0.76018	0.999995	606	5	-0.30941	0.038919
CDH12	15	0.041483	0.16998	0.914559	154	6	-0.019804	0.43815	0.77253	0.999995	613	2	-0.019804	0.041483
MYOCD	15	0.042454	0.1727	0.914559	155	8	-0.34191	0.13413	0.41035	0.981584	341	6	-0.34191	0.042454
PIAS3	15	0.043012	0.17432	0.914559	156	7	-0.23888	0.97026	0.99354	0.999995	819	3	-0.23888	0.043012
ATP6V0D1	15	0.043489	0.17583	0.914559	157	7	-0.37851	0.20957	0.53239	0.98325	441	4	-0.37851	0.043489
TOR1AIP1	15	0.043702	0.17648	0.914559	158	7	-0.27904	0.4871	0.80634	0.999995	647	5	-0.27904	0.043702
CCDC91	15	0.04391	0.17702	0.914559	159	6	-0.1072	0.21646	0.54298	0.98325	454	4	-0.1072	0.04391
LTK	15	0.044412	0.17847	0.914559	160	6	0.3125	0.086874	0.30678	0.956689	265	9	0.3125	0.086874
CPOX	15	0.044453	0.17854	0.914559	161	7	-0.35075	0.010673	0.0633	0.811536	64	6	-0.35075	0.044453
PDAP1	15	0.04505	0.18016	0.914559	162	4	0.12596	0.0025532	0.018884	0.603415	24	7	0.12596	0.0025532
EIF3CL	14	0.046396	0.1803	0.914559	163	6	-0.3542	0.58121	0.85819	0.999995	695	3	-0.3542	0.046396
ATP6V1G1	14	0.046456	0.18049	0.914559	164	3	0.28637	0.039888	0.17296	0.893611	157	8	0.28637	0.039888
HDAC9	15	0.046728	0.18499	0.927579	165	5	0.26119	0.036783	0.16738	0.893611	147	9	0.26119	0.036783
TRIP12	15	0.046973	0.18574	0.927579	166	7	-0.33723	0.11831	0.37906	0.974721	317	5	-0.33723	0.046973
NDUFAF2	15	0.047243	0.18641	0.927579	167	8	-0.30917	0.57718	0.8573	0.999995	694	4	-0.30917	0.047243
CAPN8	15	0.048818	0.19074	0.94061	168	5	-0.093454	0.30423	0.65021	0.999995	527	7	-0.093454	0.048818
PPARG	15	0.049039	0.19129	0.94061	169	7	0.0047281	0.19664	0.51296	0.98325	425	6	0.0047281	0.19664
COL17A1	15	0.050192	0.19435	0.950024	170	7	0.22885	0.17807	0.48348	0.98325	407	7	0.22885	0.17807
BECN2	15	0.051344	0.19736	0.959088	171	6	-0.067088	0.51793	0.82453	0.999995	664	5	-0.067088	0.051344
GMDS	15	0.052333	0.20008	0.960527	172	8	-0.24842	0.94305	0.98865	0.999995	809	2	-0.24842	0.052333
ZNF567	15	0.052495	0.20056	0.960527	173	1	0.59074	0.0086947	0.052884	0.757702	59	11	0.59074	0.0086947
CCHCR1	15	0.053344	0.20288	0.960527	174	5	-0.12124	0.37869	0.72014	0.999995	577	6	-0.12124	0.053344
KAT14	15	0.054107	0.2049	0.960527	175	7	-0.37868	0.92203	0.98409	0.999995	797	3	-0.37868	0.054107
LZTFL1	15	0.054184	0.20511	0.960527	176	8	-0.41021	0.56324	0.84947	0.999995	684	5	-0.41021	0.054184
YTHDF1	15	0.054712	0.20679	0.960527	177	7	-0.23221	0.73281	0.9271	0.999995	744	5	-0.23221	0.054712
NR6A1	15	0.054922	0.20725	0.960527	178	4	0.10137	0.5529	0.84386	0.999995	680	6	0.10137	0.5529
PCNT	15	0.05498	0.20744	0.960527	179	8	-0.36255	0.05594	0.22632	0.90958	204	6	-0.36255	0.05498
HMGB1	15	0.055903	0.2099	0.960527	180	7	0.22726	0.29273	0.63846	0.999995	523	7	0.22726	0.29273
HKDC1	15	0.056233	0.21077	0.960527	181	6	-0.057127	0.98036	0.99595	0.999995	822	3	-0.057127	0.056233
TINF2	15	0.056288	0.21087	0.960527	182	7	-0.38306	0.18605	0.49633	0.98325	415	6	-0.38306	0.056288
GPRIN1	15	0.057149	0.21322	0.960527	183	5	-0.14041	0.92925	0.98609	0.999995	800	4	-0.14041	0.057149
GALNT5	15	0.057336	0.21371	0.960527	184	8	-0.40739	0.70203	0.91599	0.999995	738	5	-0.40739	0.057336
IL1R1	15	0.057566	0.21428	0.960527	185	4	-0.0099987	0.35931	0.70231	0.999995	569	6	-0.0099987	0.057566
DRD2	15	0.058354	0.21629	0.960527	186	6	0.12699	0.041367	0.1823	0.893611	167	6	0.12699	0.041367
MRAP2	15	0.059373	0.21911	0.960527	187	6	0.20805	0.046294	0.1989	0.896829	181	8	0.20805	0.046294
ESR1	15	0.059503	0.21955	0.960527	188	7	-0.228	0.14046	0.42101	0.981584	353	5	-0.228	0.059503
NKAP	14	0.059606	0.21858	0.960527	189	6	0.52835	0.091356	0.3141	0.956689	273	8	0.52835	0.091356
SDS	15	0.060222	0.22149	0.960527	190	4	0.16993	0.21926	0.547	0.98325	458	8	0.16993	0.21926
GP2	15	0.060515	0.22233	0.960527	191	7	-0.1589	0.35318	0.69635	0.999995	563	4	-0.1589	0.060515
PKP2	15	0.061109	0.22398	0.960527	192	8	-0.48625	0.44451	0.77795	0.999995	618	4	-0.48625	0.061109
BCS1L	15	0.061386	0.22464	0.960527	193	7	-0.53149	0.77267	0.94158	0.999995	756	5	-0.53149	0.061386
CCR2	15	0.061766	0.22563	0.960527	194	7	-0.064249	0.4875	0.80654	0.999995	648	4	-0.064249	0.061766
HDGFRP2	15	0.062798	0.22852	0.960527	195	6	0.09119	0.053645	0.21984	0.90958	199	6	0.09119	0.053645
C4BPB	15	0.062904	0.22877	0.960527	196	7	-0.19166	0.06582	0.25366	0.932607	222	6	-0.19166	0.062904
PSMD4	15	0.063448	0.23006	0.960685	197	3	-0.04662	0.0053978	0.035386	0.757702	37	5	-0.04662	0.063448
TMEM199	15	0.064755	0.23381	0.968464	198	5	0.081099	0.61933	0.88023	0.999995	708	6	0.081099	0.61933
CUL4A	15	0.065215	0.23503	0.968464	199	4	-0.18926	0.17851	0.4841	0.98325	408	6	-0.18926	0.065215
ATP6V0C	13	0.06599	0.22742	0.960527	200	5	-0.22505	0.0047071	0.03002	0.740236	34	3	-0.22505	0.06599
ODF4	15	0.066897	0.23931	0.968464	201	7	-0.056524	0.18252	0.49035	0.98325	411	6	-0.056524	0.066897
PCF11	15	0.067566	0.24106	0.968464	202	8	-0.41605	0.94525	0.98902	0.999995	811	2	-0.41605	0.067566
NDUFB9	15	0.067596	0.24116	0.968464	203	7	-0.33624	0.22417	0.55436	0.98325	464	4	-0.33624	0.067596
WASH1	12	0.067943	0.22886	0.960527	204	4	-0.19729	0.21829	0.52266	0.98325	456	4	-0.19729	0.067943
PMCH	15	0.069067	0.24462	0.968464	205	7	-0.3121	0.73282	0.9271	0.999995	745	5	-0.3121	0.069067
POLRMT	15	0.069602	0.24606	0.968464	206	4	0.33811	0.13891	0.41855	0.981584	350	8	0.33811	0.13891
PSAP	15	0.069927	0.24686	0.968464	207	4	0.35162	0.04686	0.20063	0.896829	183	8	0.35162	0.04686
F13B	15	0.070733	0.24923	0.968464	208	6	0.094295	0.13941	0.41935	0.981584	351	7	0.094295	0.13941
DPP3	14	0.071171	0.24857	0.968464	209	7	-0.19113	0.50895	0.81185	0.999995	657	2	-0.19113	0.071171
MAT2B	15	0.071695	0.25167	0.968464	210	4	0.16342	0.21086	0.53434	0.98325	442	8	0.16342	0.21086
VTN	15	0.071861	0.25204	0.968464	211	6	-0.0062103	0.10623	0.35209	0.974721	294	5	-0.0062103	0.071861
RBX1	15	0.072015	0.2524	0.968464	212	4	0.18177	0.27586	0.62131	0.999995	510	5	0.18177	0.27586
KCNK18	15	0.0723	0.25304	0.968464	213	6	-0.014147	0.050077	0.21036	0.897625	192	7	-0.014147	0.0723
CENPF	15	0.072649	0.25381	0.968464	214	7	-0.058157	0.45412	0.78625	0.999995	630	6	-0.058157	0.072649
ERP27	15	0.072989	0.25484	0.968464	215	2	0.24815	0.22608	0.55687	0.98325	468	8	0.24815	0.22608
PARPBP	15	0.073181	0.25529	0.968464	216	8	-0.32938	0.036249	0.16571	0.893611	145	5	-0.32938	0.073181
JARID2	15	0.073298	0.25561	0.968464	217	6	-0.053997	0.24195	0.57944	0.999995	480	6	-0.053997	0.073298
BEX1	15	0.074289	0.25803	0.968464	218	7	-0.15882	0.62426	0.88269	0.999995	710	5	-0.15882	0.074289
C5orf15	15	0.074582	0.25879	0.968464	219	7	-0.06851	0.17041	0.47117	0.98325	396	5	-0.06851	0.074582
KRTCAP2	15	0.074762	0.25915	0.968464	220	5	0.0094189	0.0085336	0.051957	0.757702	57	7	0.0094189	0.0085336
TMEM41B	15	0.07524	0.2604	0.968464	221	6	0.27225	0.10853	0.35745	0.974721	300	6	0.27225	0.10853
PABPC1	15	0.076072	0.26248	0.968464	222	6	0.14253	0.02096	0.10795	0.872911	102	5	0.14253	0.02096
PKN2-AS1	15	0.076256	0.26288	0.968464	223	8	-0.32045	0.86009	0.96927	0.999995	778	3	-0.32045	0.076256
HIRA	15	0.076311	0.26299	0.968464	224	4	0.62446	0.0051757	0.034173	0.757702	36	8	0.62446	0.0051757
APOBEC3F	15	0.076364	0.26307	0.968464	225	4	-0.12891	0.82481	0.96044	0.999995	769	5	-0.12891	0.076364
UBXN7	15	0.076552	0.26339	0.968464	226	6	0.0065923	0.25455	0.59605	0.999995	493	6	0.0065923	0.25455
SLC1A5	15	0.077487	0.26587	0.973297	227	5	0.072829	0.44686	0.78017	0.999995	622	7	0.072829	0.44686
COQ7	15	0.077979	0.26711	0.973558	228	8	-0.32138	0.68702	0.91045	0.999995	731	4	-0.32138	0.077979
CD46	15	0.079028	0.26951	0.978005	229	4	0.44169	0.096565	0.33029	0.956689	286	8	0.44169	0.096565
SETD1A	15	0.082334	0.27762	0.982948	230	6	-0.23326	0.8638	0.97009	0.999995	780	2	-0.23326	0.082334
DENR	15	0.082457	0.27783	0.982948	231	8	-0.51068	0.99283	0.99805	0.999995	824	2	-0.51068	0.082457
ARHGAP26	15	0.082958	0.27925	0.982948	232	5	0.47912	0.21192	0.53603	0.98325	443	7	0.47912	0.21192
MPG	15	0.08308	0.27957	0.982948	233	5	0.3395	0.0075844	0.046818	0.757702	50	10	0.3395	0.0075844
FLT3	15	0.083738	0.28121	0.982948	234	8	-0.3787	0.48098	0.80278	0.999995	640	3	-0.3787	0.083738
GNB1	15	0.084091	0.28205	0.982948	235	6	-0.19471	0.37914	0.72067	0.999995	578	5	-0.19471	0.084091
ATP6V1B2	15	0.085074	0.28448	0.982948	236	3	0.6558	0.055122	0.22412	0.90958	203	9	0.6558	0.055122
ERP44	15	0.086421	0.28798	0.982948	237	7	-0.26192	0.62931	0.88525	0.999995	712	5	-0.26192	0.086421
WDR82	15	0.086557	0.28828	0.982948	238	8	-0.34963	0.024511	0.12232	0.893611	111	2	-0.34963	0.086557
SNX27	15	0.08714	0.28972	0.982948	239	7	-0.3022	0.34547	0.68922	0.999995	560	3	-0.3022	0.08714
C5	15	0.08809	0.29199	0.982948	240	5	0.12743	0.36618	0.70876	0.999995	570	7	0.12743	0.36618
ACAD9	15	0.088324	0.29247	0.982948	241	8	-0.57184	0.65011	0.8956	0.999995	721	4	-0.57184	0.088324
PHIP	15	0.088642	0.29323	0.982948	242	5	-0.046399	0.4836	0.80435	0.999995	641	4	-0.046399	0.088642
WIPF2	15	0.089862	0.29629	0.982948	243	6	-0.17434	0.14887	0.4352	0.981584	367	3	-0.17434	0.089862
CLCA4	15	0.090858	0.29873	0.982948	244	3	0.62974	0.011301	0.066407	0.811536	68	9	0.62974	0.011301
HHEX	15	0.091437	0.29992	0.982948	245	7	-0.18525	0.53164	0.83221	0.999995	672	2	-0.18525	0.091437
PDP2	15	0.09184	0.30091	0.982948	246	6	0.066204	0.089702	0.31362	0.956689	269	7	0.066204	0.089702
DPH5	15	0.09193	0.30108	0.982948	247	8	-0.30977	0.58126	0.85931	0.999995	696	6	-0.30977	0.09193
FASTKD5	15	0.092044	0.30138	0.982948	248	8	-0.31885	0.9343	0.98724	0.999995	801	3	-0.31885	0.092044
KIAA1033	15	0.092245	0.30178	0.982948	249	6	-0.15265	0.12606	0.39598	0.981584	332	6	-0.15265	0.092245
TAS2R41	15	0.093159	0.30373	0.982948	250	5	0.22432	0.14023	0.42065	0.981584	352	6	0.22432	0.14023
SLC25A28	15	0.093851	0.30535	0.982948	251	3	0.12152	0.2157	0.54181	0.98325	451	6	0.12152	0.2157
LIMD1	15	0.094151	0.30618	0.982948	252	5	0.43459	0.060658	0.2395	0.924996	214	9	0.43459	0.060658
SMARCB1	15	0.094595	0.30733	0.982948	253	7	-0.063069	0.023869	0.11956	0.893611	110	7	-0.063069	0.094595
C3	15	0.095275	0.30888	0.982948	254	2	0.44555	0.012558	0.07271	0.819728	72	10	0.44555	0.012558
LAMP2	15	0.096376	0.3117	0.982948	255	2	0.2426	0.12622	0.39636	0.981584	333	9	0.2426	0.12622
RFX1	15	0.097475	0.31455	0.982948	256	6	-0.14187	0.2425	0.58015	0.999995	482	7	-0.14187	0.097475
MYCL	15	0.09764	0.31486	0.982948	257	8	-0.36807	0.93919	0.98797	0.999995	806	3	-0.36807	0.09764
LRRC66	15	0.097878	0.31532	0.982948	258	8	-0.39756	0.66827	0.90369	0.999995	728	2	-0.39756	0.097878
EXOC8	15	0.098574	0.31691	0.982948	259	6	-0.35134	0.74413	0.93117	0.999995	748	5	-0.35134	0.098574
GNB5	15	0.099094	0.31814	0.982948	260	5	-0.193	0.049218	0.20807	0.897625	191	5	-0.193	0.099094
ADAM9	15	0.099244	0.3185	0.982948	261	7	-0.0032799	0.52625	0.82922	0.999995	670	5	-0.0032799	0.099244
ATP6V1H	15	0.099671	0.31953	0.982948	262	4	0.37091	0.026716	0.13089	0.893611	118	7	0.37091	0.026716
TONSL	14	0.099682	0.30975	0.982948	263	4	0.63351	0.066189	0.25113	0.932607	223	8	0.63351	0.066189
CSNK2B	14	0.10156	0.31376	0.982948	264	2	0.35358	0.041072	0.17683	0.893611	163	7	0.35358	0.041072
OR8K5	15	0.10186	0.32358	0.982948	265	7	-0.093251	0.40794	0.74615	0.999995	594	4	-0.093251	0.10186
IGF1	15	0.10217	0.32415	0.982948	266	5	-0.074239	0.14778	0.43334	0.981584	365	6	-0.074239	0.10217
PAK5	15	0.10239	0.32455	0.982948	267	5	0.14037	0.53558	0.8343	0.999995	674	6	0.14037	0.53558
OAS1	15	0.10276	0.32536	0.982948	268	7	-0.031685	0.77971	0.94412	0.999995	760	4	-0.031685	0.10276
HOXB3	15	0.10289	0.32562	0.982948	269	6	0.062715	0.033924	0.1576	0.893611	139	6	0.062715	0.033924
ACTR2	11	0.10295	0.29508	0.982948	270	4	-0.034993	0.32885	0.64107	0.999995	548	4	-0.034993	0.10295
ZNF439	15	0.10296	0.32569	0.982948	271	5	-0.03818	0.15949	0.45341	0.981584	383	5	-0.03818	0.10296
CLIP4	15	0.10339	0.32654	0.982948	272	6	0.11708	0.10693	0.35382	0.974721	295	6	0.11708	0.10693
ADAM12	15	0.10372	0.32712	0.982948	273	7	-0.25255	0.21277	0.53744	0.98325	447	6	-0.25255	0.10372
UBXN6	15	0.10405	0.32774	0.982948	274	2	0.34721	0.093423	0.32205	0.956689	278	8	0.34721	0.093423
PECAM1	15	0.10514	0.32968	0.982948	275	4	0.17628	0.056121	0.22687	0.90958	205	8	0.17628	0.056121
SCAP	15	0.10558	0.33043	0.982948	276	4	0.41394	0.00048228	0.004128	0.285861	12	9	0.41394	0.00048228
LGI2	15	0.10596	0.3312	0.982948	277	3	0.40486	0.085727	0.30389	0.956689	260	8	0.40486	0.085727
TET1	15	0.1082	0.33543	0.983333	278	6	0.022047	0.12989	0.40304	0.981584	338	5	0.022047	0.12989
RPS11	13	0.10864	0.32531	0.982948	279	4	0.18248	0.0078338	0.046414	0.757702	53	4	0.18248	0.0078338
PRODH2	15	0.10871	0.33643	0.983333	280	5	-0.16325	0.57111	0.85387	0.999995	688	6	-0.16325	0.10871
OC90	15	0.10905	0.33698	0.983333	281	5	-0.18047	0.22644	0.55729	0.98325	469	5	-0.18047	0.10905
SLX1A	15	0.10906	0.33698	0.983333	282	5	-0.078758	0.52309	0.82759	0.999995	667	6	-0.078758	0.10906
MRPS27	15	0.1092	0.33724	0.983333	283	6	-0.17244	0.086421	0.30566	0.956689	263	4	-0.17244	0.1092
ARPC4	14	0.11011	0.33094	0.982948	284	5	-0.32435	0.3275	0.66732	0.999995	545	5	-0.32435	0.11011
VPS35	15	0.11062	0.33982	0.987375	285	3	0.13275	0.18553	0.49555	0.98325	414	5	0.13275	0.18553
PEG3	15	0.11166	0.34149	0.988762	286	3	-0.07831	0.058658	0.23369	0.91455	211	5	-0.07831	0.11166
KRTAP4-7	15	0.11281	0.34344	0.990964	287	5	0.20787	0.44423	0.77772	0.999995	617	5	0.20787	0.44423
MIR6859-1	11	0.11304	0.31643	0.982948	288	4	0.15088	0.085214	0.27532	0.945417	258	3	0.15088	0.085214
DONSON	15	0.11446	0.34685	0.997348	289	7	0.078472	0.61133	0.87569	0.999995	705	6	0.078472	0.61133
MIB1	15	0.11558	0.3488	0.999144	290	7	-0.19238	0.38273	0.72416	0.999995	583	5	-0.19238	0.11558
ZMYM2	15	0.11675	0.35085	0.999144	291	7	-0.26256	0.26247	0.60613	0.999995	500	7	-0.26256	0.11675
PAH	15	0.11691	0.35108	0.999144	292	4	0.31966	0.050096	0.21042	0.897625	193	9	0.31966	0.050096
TOX	15	0.11889	0.35458	0.999995	293	7	-0.13118	0.49845	0.81306	0.999995	653	6	-0.13118	0.11889
EP300	15	0.11944	0.35559	0.999995	294	7	-0.54001	0.99994	0.99996	0.999995	830	0	-0.54001	0.11944
CCRL2	15	0.11969	0.35606	0.999995	295	6	0.34677	0.11965	0.3818	0.974721	320	8	0.34677	0.11965
C3orf43	15	0.12016	0.35698	0.999995	296	7	-0.1201	0.38272	0.72416	0.999995	582	6	-0.1201	0.12016
H1-4	15	0.12118	0.35879	0.999995	297	7	-0.39274	0.81627	0.95742	0.999995	765	3	-0.39274	0.12118
OAS2	15	0.12243	0.36102	0.999995	298	4	0.0053908	0.16164	0.4571	0.981584	386	7	0.0053908	0.16164
FSTL4	15	0.12276	0.36163	0.999995	299	6	0.034503	0.037432	0.16937	0.893611	148	6	0.034503	0.037432
SACM1L	15	0.12385	0.36363	0.999995	300	5	0.19592	0.20437	0.52467	0.98325	434	7	0.19592	0.20437
ERGIC1	15	0.12406	0.36396	0.999995	301	5	0.10083	0.040007	0.17799	0.893611	158	7	0.10083	0.040007
NUP62	15	0.12457	0.36477	0.999995	302	3	0.44864	0.10782	0.35584	0.974721	298	8	0.44864	0.10782
GNPTAB	15	0.1255	0.36643	0.999995	303	7	-0.36437	0.65418	0.89771	0.999995	722	4	-0.36437	0.1255
DNMT3B	15	0.12641	0.36829	0.999995	304	7	-0.23122	0.95664	0.99091	0.999995	814	3	-0.23122	0.12641
TMEM151A	15	0.1267	0.36884	0.999995	305	3	0.42832	0.070233	0.26503	0.937199	235	9	0.42832	0.070233
MAS1	15	0.12883	0.37276	0.999995	306	3	0.30556	0.0034115	0.024023	0.623847	32	8	0.30556	0.0034115
HK1	15	0.12988	0.37436	0.999995	307	7	-0.28572	0.68759	0.91064	0.999995	733	4	-0.28572	0.12988
DNMT2	15	0.13024	0.37497	0.999995	308	7	-0.18086	0.47039	0.79643	0.999995	636	3	-0.18086	0.13024
EARS2	15	0.13081	0.37581	0.999995	309	7	-0.3132	0.13519	0.41222	0.981584	345	5	-0.3132	0.13081
NOC4L	15	0.13181	0.37754	0.999995	310	5	0.097782	0.035095	0.16156	0.893611	141	7	0.097782	0.035095
ZNF599	15	0.13346	0.38058	0.999995	311	5	-0.1225	0.3957	0.73561	0.999995	587	6	-0.1225	0.13346
ZBTB41	15	0.13356	0.38077	0.999995	312	4	-0.015795	0.24647	0.58554	0.999995	486	7	-0.015795	0.13356
SLPI	15	0.13413	0.38192	0.999995	313	3	0.43939	0.081267	0.29246	0.956689	251	9	0.43939	0.081267
TSPY1	15	0.1351	0.38377	0.999995	314	4	0.34065	0.017421	0.094341	0.861511	89	10	0.34065	0.017421
PIAS2	15	0.13625	0.38561	0.999995	315	6	-0.075266	0.33302	0.67804	0.999995	551	6	-0.075266	0.13625
TRMT61A	15	0.13663	0.38635	0.999995	316	7	-0.35319	0.010232	0.061209	0.811536	61	6	-0.35319	0.13663
CCR5	15	0.13688	0.38674	0.999995	317	4	0.51097	0.030433	0.14456	0.893611	132	9	0.51097	0.030433
NME3	15	0.13717	0.38727	0.999995	318	6	0.20692	0.027921	0.13551	0.893611	125	7	0.20692	0.027921
SCYL2	15	0.1373	0.38747	0.999995	319	3	0.088251	0.11414	0.36993	0.974721	310	6	0.088251	0.11414
DGKE	15	0.13835	0.38936	0.999995	320	4	0.29308	0.15375	0.44338	0.981584	373	8	0.29308	0.15375
KCTD5	15	0.13924	0.39094	0.999995	321	2	0.371	0.038412	0.17239	0.893611	151	9	0.371	0.038412
TMEM176A	15	0.1409	0.39368	0.999995	322	5	0.067819	0.10869	0.35778	0.974721	301	5	0.067819	0.10869
TET2	15	0.14141	0.39455	0.999995	323	6	-0.03756	0.084546	0.30092	0.956689	257	6	-0.03756	0.14141
CPVL	15	0.14238	0.39653	0.999995	324	5	-0.10009	0.57603	0.85674	0.999995	693	3	-0.10009	0.14238
ATP6V1A	13	0.14243	0.38497	0.999995	325	4	-0.23536	0.52521	0.81842	0.999995	668	5	-0.23536	0.14243
NECAB1	15	0.14255	0.3968	0.999995	326	4	0.19494	0.25962	0.60222	0.999995	497	8	0.19494	0.25962
CNOT1	15	0.14257	0.39684	0.999995	327	6	0.18872	0.53795	0.83548	0.999995	675	4	0.18872	0.53795
SMG5	14	0.14273	0.39452	0.999995	328	6	0.04493	0.30134	0.63767	0.999995	526	5	0.04493	0.30134
MAPK3	15	0.14341	0.39818	0.999995	329	4	0.075066	0.40702	0.74529	0.999995	592	6	0.075066	0.40702
ATRX	15	0.14407	0.39929	0.999995	330	5	-0.28398	0.8459	0.9661	0.999995	775	4	-0.28398	0.14407
MUC21	15	0.1455	0.40162	0.999995	331	3	0.20758	0.17756	0.48279	0.98325	406	8	0.20758	0.17756
PITPNM1	15	0.14592	0.40251	0.999995	332	4	-0.035542	0.005944	0.038444	0.757702	41	6	-0.035542	0.14592
TMEM97	15	0.14674	0.40396	0.999995	333	4	0.29954	0.08419	0.30004	0.956689	255	9	0.29954	0.08419
BECN1	15	0.14707	0.40449	0.999995	334	7	-0.013564	0.39947	0.7388	0.999995	590	5	-0.013564	0.14707
TOM1L1	15	0.14802	0.40614	0.999995	335	7	-0.28707	0.015252	0.085395	0.844889	80	7	-0.28707	0.14802
PFDN4	15	0.14823	0.40649	0.999995	336	6	-0.01799	0.33863	0.68313	0.999995	554	5	-0.01799	0.14823
DNMT3A	15	0.15013	0.40983	0.999995	337	5	-0.10763	0.38095	0.72245	0.999995	580	3	-0.10763	0.15013
TIMP2	15	0.15037	0.41019	0.999995	338	6	0.089931	0.34275	0.68657	0.999995	556	5	0.089931	0.34275
RAD54L2	15	0.15049	0.4104	0.999995	339	4	0.10573	0.050192	0.21063	0.897625	194	7	0.10573	0.050192
ELOB	15	0.15257	0.41396	0.999995	340	7	-0.43737	0.45205	0.7845	0.999995	628	6	-0.43737	0.15257
TM6SF1	15	0.15305	0.41479	0.999995	341	6	0.35527	0.18155	0.48885	0.98325	410	7	0.35527	0.18155
IFNGR2	15	0.15365	0.41597	0.999995	342	5	-0.033468	0.75451	0.935	0.999995	751	5	-0.033468	0.15365
COX6B1P1	15	0.15458	0.41754	0.999995	343	7	-0.23276	0.14203	0.42402	0.981584	357	5	-0.23276	0.15458
EMC8	15	0.15565	0.41921	0.999995	344	4	0.34823	0.011116	0.06548	0.811536	67	8	0.34823	0.011116
VGLL3	15	0.1583	0.42402	0.999995	345	7	-0.30707	0.56491	0.85043	0.999995	685	5	-0.30707	0.1583
IL23A	15	0.15852	0.42446	0.999995	346	6	0.14213	0.010929	0.064385	0.811536	65	7	0.14213	0.010929
TMPRSS2	15	0.15917	0.4256	0.999995	347	5	0.12136	0.2591	0.60146	0.999995	496	5	0.12136	0.2591
ANKZF1	15	0.1602	0.42742	0.999995	348	4	0.32743	0.11249	0.36587	0.974721	306	9	0.32743	0.11249
AP2M1	15	0.16078	0.42853	0.999995	349	6	-0.26985	0.52552	0.82881	0.999995	669	4	-0.26985	0.16078
EIF3I	14	0.1609	0.42789	0.999995	350	5	-0.13456	0.12185	0.37692	0.974721	326	5	-0.13456	0.1609
SUPT16H	14	0.16097	0.42804	0.999995	351	6	0.24289	0.069148	0.25942	0.932607	231	7	0.24289	0.069148
TYK2	15	0.16109	0.42905	0.999995	352	5	-0.084143	0.20194	0.52093	0.98325	432	5	-0.084143	0.16109
C15orf27	15	0.16225	0.43087	0.999995	353	5	-0.020447	0.23693	0.57213	0.999995	474	6	-0.020447	0.16225
XAGE2	15	0.16276	0.43184	0.999995	354	7	-0.20779	0.79429	0.94914	0.999995	761	4	-0.20779	0.16276
SPTY2D1	15	0.16317	0.43266	0.999995	355	6	-0.051856	0.093057	0.3211	0.956689	276	6	-0.051856	0.16317
SLC39A4	15	0.16345	0.43315	0.999995	356	6	-0.18837	0.15401	0.44373	0.981584	374	6	-0.18837	0.16345
ELOA	15	0.16422	0.43439	0.999995	357	4	0.16943	0.063934	0.24844	0.932607	218	7	0.16943	0.063934
MEX3D	15	0.16532	0.43628	0.999995	358	3	0.45526	0.033675	0.15658	0.893611	138	10	0.45526	0.033675
GNG12-AS1	15	0.16589	0.4372	0.999995	359	7	-0.034506	0.19771	0.51457	0.98325	427	6	-0.034506	0.16589
POTEC	14	0.16671	0.43801	0.999995	360	2	0.6354	0.0018771	0.013854	0.575615	20	9	0.6354	0.0018771
LOC107984655	15	0.16722	0.43918	0.999995	361	6	-0.13595	0.35883	0.7018	0.999995	568	6	-0.13595	0.16722
DPYSL3	15	0.16984	0.44336	0.999995	362	7	-0.23164	0.30728	0.6531	0.999995	531	5	-0.23164	0.16984
PLIN5	15	0.17006	0.4436	0.999995	363	4	0.14701	0.24555	0.58412	0.999995	485	6	0.14701	0.24555
CCZ1B	15	0.17128	0.44586	0.999995	364	5	0.030584	0.26369	0.60758	0.999995	502	6	0.030584	0.26369
CXXC1	15	0.17188	0.44686	0.999995	365	7	-0.19164	0.80222	0.9522	0.999995	763	5	-0.19164	0.17188
DLGAP4	15	0.17245	0.44785	0.999995	366	4	0.13766	0.35731	0.70019	0.999995	564	7	0.13766	0.35731
RHBDD3	15	0.17272	0.44838	0.999995	367	6	0.12988	0.44656	0.77998	0.999995	621	6	0.12988	0.44656
GOLGA8O	15	0.17322	0.44922	0.999995	368	6	-0.11016	0.16552	0.46343	0.98325	391	4	-0.11016	0.17322
SLC9A3R1	15	0.17346	0.44953	0.999995	369	6	0.19421	0.26199	0.60552	0.999995	499	8	0.19421	0.26199
HSD17B14	15	0.17376	0.44988	0.999995	370	3	0.42548	0.027161	0.1326	0.893611	121	9	0.42548	0.027161
POLR3A	13	0.17419	0.43366	0.999995	371	6	-0.13112	0.63885	0.87822	0.999995	718	3	-0.13112	0.17419
SIL1	15	0.17447	0.45116	0.999995	372	3	0.36807	0.15343	0.44283	0.981584	372	8	0.36807	0.15343
OAS3	15	0.17547	0.45277	0.999995	373	7	-0.29227	0.14559	0.42968	0.981584	360	5	-0.29227	0.17547
FAM25A	14	0.17714	0.45199	0.999995	374	2	0.61858	0.015177	0.081065	0.844889	78	9	0.61858	0.015177
CHD6	15	0.17718	0.45582	0.999995	375	5	-0.14877	0.64901	0.89512	0.999995	720	6	-0.14877	0.17718
C2orf78	15	0.17851	0.45779	0.999995	376	4	0.29133	0.045913	0.19763	0.896829	179	9	0.29133	0.045913
TET3	15	0.17855	0.45783	0.999995	377	7	0.067123	0.26675	0.61165	0.999995	503	7	0.067123	0.26675
SHD	15	0.18052	0.46089	0.999995	378	3	0.4184	0.041553	0.18281	0.893611	169	10	0.4184	0.041553
CHMP2A	15	0.18152	0.46258	0.999995	379	5	-0.25471	0.094222	0.32429	0.956689	281	6	-0.25471	0.18152
EMC4	15	0.18259	0.46425	0.999995	380	6	-0.17214	0.9436	0.98874	0.999995	810	3	-0.17214	0.18259
OLIG1	15	0.18331	0.4654	0.999995	381	7	-0.16323	0.216	0.54229	0.98325	452	6	-0.16323	0.18331
CASP5	15	0.18453	0.4675	0.999995	382	5	-0.11558	0.3373	0.68195	0.999995	552	3	-0.11558	0.18453
INTS2	15	0.18512	0.46863	0.999995	383	6	0.22643	0.11923	0.38092	0.974721	318	7	0.22643	0.11923
EGFR	14	0.18557	0.46369	0.999995	384	5	0.47619	0.035326	0.15786	0.893611	142	8	0.47619	0.035326
BRD2	15	0.18716	0.47204	0.999995	385	6	-0.277	0.56011	0.84789	0.999995	683	4	-0.277	0.18716
RPP21	15	0.18925	0.47532	0.999995	386	6	0.011202	0.14986	0.43695	0.981584	368	4	0.011202	0.14986
EMC7	15	0.18951	0.47568	0.999995	387	5	-0.26549	0.52205	0.82687	0.999995	666	6	-0.26549	0.18951
IFNAR1	15	0.1905	0.47753	0.999995	388	3	0.2715	0.040101	0.17832	0.893611	159	8	0.2715	0.040101
TRAF3	15	0.19081	0.47811	0.999995	389	5	-0.019695	0.50935	0.81938	0.999995	658	6	-0.019695	0.19081
CAV1	15	0.1917	0.47956	0.999995	390	7	-0.23833	0.18887	0.50059	0.98325	421	5	-0.23833	0.1917
MDH2	15	0.19327	0.4823	0.999995	391	5	-0.18534	0.91182	0.98148	0.999995	793	3	-0.18534	0.19327
CCR9	15	0.19348	0.48257	0.999995	392	4	0.13834	0.344	0.68776	0.999995	558	6	0.13834	0.344
ARPC4-TTLL3	15	0.19359	0.48278	0.999995	393	6	-0.13002	0.48691	0.80629	0.999995	646	6	-0.13002	0.19359
HIF1A	15	0.19362	0.48283	0.999995	394	7	0.10974	0.030404	0.14448	0.893611	131	5	0.10974	0.030404
NAA40	15	0.19454	0.48413	0.999995	395	7	-0.10373	0.62953	0.8854	0.999995	713	5	-0.10373	0.19454
COMMD2	15	0.19741	0.48817	0.999995	396	7	-0.19396	0.827	0.96121	0.999995	770	4	-0.19396	0.19741
ARF5	15	0.19841	0.4898	0.999995	397	6	-0.098051	0.77788	0.94346	0.999995	758	5	-0.098051	0.19841
NAGK	15	0.19893	0.49045	0.999995	398	5	-0.038821	0.089794	0.31382	0.956689	270	6	-0.038821	0.19893
CCDC22	15	0.19933	0.49113	0.999995	399	7	-0.22546	0.66669	0.90316	0.999995	727	5	-0.22546	0.19933
ANKFN1	15	0.20122	0.49409	0.999995	400	6	-0.15605	0.076457	0.28063	0.947971	245	6	-0.15605	0.20122
VPS29	15	0.20136	0.49429	0.999995	401	6	-0.27229	0.9957	0.99862	0.999995	826	2	-0.27229	0.20136
RITA1	15	0.20332	0.49729	0.999995	402	3	0.22695	0.31795	0.66342	0.999995	538	6	0.22695	0.31795
JDP2	15	0.20632	0.50229	0.999995	403	7	-0.064786	0.44788	0.78096	0.999995	625	7	-0.064786	0.20632
FURIN	15	0.20634	0.50231	0.999995	404	4	-0.011118	0.3454	0.68916	0.999995	559	6	-0.011118	0.20634
SMAD5	15	0.20784	0.50458	0.999995	405	6	-0.085115	0.23738	0.57281	0.999995	475	5	-0.085115	0.20784
KCNS1	15	0.20917	0.50645	0.999995	406	3	0.098031	0.27452	0.62	0.999995	507	5	0.098031	0.27452
FAM83B	15	0.20925	0.50655	0.999995	407	5	-0.13203	0.04854	0.20618	0.897026	189	6	-0.13203	0.20925
PLIN2	15	0.21192	0.51075	0.999995	408	6	-0.12458	0.46299	0.79242	0.999995	633	3	-0.12458	0.21192
ELANE	15	0.21216	0.51106	0.999995	409	5	0.19272	0.41348	0.75116	0.999995	599	7	0.19272	0.41348
NPC2	15	0.21304	0.51252	0.999995	410	7	0.41521	0.12197	0.38693	0.980295	327	8	0.41521	0.12197
A2M	15	0.21424	0.51428	0.999995	411	7	-0.090211	0.23006	0.56255	0.990423	470	6	-0.090211	0.21424
NPIPA5	15	0.21498	0.51531	0.999995	412	5	0.75176	0.24922	0.58918	0.999995	489	8	0.75176	0.24922
HAO1	15	0.21544	0.51612	0.999995	413	7	0.017939	0.6272	0.88426	0.999995	711	4	0.017939	0.6272
TMEM106B	15	0.21594	0.51692	0.999995	414	3	0.36461	0.32873	0.67413	0.999995	546	7	0.36461	0.32873
OR52W1	15	0.21731	0.51918	0.999995	415	5	0.12413	0.17126	0.47273	0.98325	397	7	0.12413	0.17126
CCDC77	15	0.21787	0.51993	0.999995	416	4	-0.10442	0.016205	0.089163	0.861511	84	7	-0.10442	0.21787
C17orf50	15	0.21906	0.52175	0.999995	417	7	-0.13921	0.67558	0.90619	0.999995	729	4	-0.13921	0.21906
MTSS1L	15	0.21979	0.52304	0.999995	418	6	0.024198	0.63112	0.88636	0.999995	714	5	0.024198	0.63112
DYRK1A	15	0.22031	0.52379	0.999995	419	6	0.13373	0.22352	0.55337	0.98325	462	6	0.13373	0.22352
SERTAD4	15	0.22031	0.52379	0.999995	420	4	0.14448	0.5041	0.81615	0.999995	655	5	0.14448	0.5041
CCNI	15	0.22144	0.52547	0.999995	421	6	-0.051337	0.27938	0.62477	0.999995	516	6	-0.051337	0.22144
CHD7	15	0.22271	0.52734	0.999995	422	6	-0.21222	0.96696	0.99285	0.999995	818	3	-0.21222	0.22271
IL10RB	15	0.22362	0.52861	0.999995	423	5	0.45987	0.0068733	0.043139	0.757702	46	8	0.45987	0.0068733
REEP6	15	0.22457	0.52971	0.999995	424	3	0.38007	0.041229	0.18181	0.893611	166	8	0.38007	0.041229
COMMD3-BMI1	15	0.22648	0.5317	0.999995	425	5	0.06154	0.08916	0.31221	0.956689	268	7	0.06154	0.08916
CTSK	15	0.22838	0.53368	0.999995	426	6	-0.098005	0.30873	0.65445	0.999995	533	5	-0.098005	0.22838
HDGFL3	15	0.22853	0.53382	0.999995	427	5	0.24731	0.15425	0.44409	0.981584	375	8	0.24731	0.15425
CCDC93	14	0.22923	0.52147	0.999995	428	4	-0.043537	0.37067	0.71199	0.999995	573	3	-0.043537	0.22923
MIPOL1	15	0.22951	0.53515	0.999995	429	5	0.45278	0.02129	0.10925	0.872911	104	9	0.45278	0.02129
CXCR6	15	0.23122	0.53708	0.999995	430	2	0.53687	0.002797	0.020472	0.603415	27	12	0.53687	0.002797
KDM1A	15	0.23366	0.53981	0.999995	431	6	0.40813	0.17651	0.48097	0.98325	404	8	0.40813	0.17651
ANXA13	15	0.23372	0.53986	0.999995	432	6	0.25056	0.24084	0.57787	0.999995	479	8	0.25056	0.24084
ASCL1	15	0.2339	0.53999	0.999995	433	6	0.3365	0.043101	0.18797	0.896829	172	8	0.3365	0.043101
PCDH19	15	0.23406	0.54022	0.999995	434	5	0.16163	0.45328	0.78554	0.999995	629	6	0.16163	0.45328
USP17L1P	15	0.23472	0.54104	0.999995	435	6	0.38868	0.11601	0.37388	0.974721	311	8	0.38868	0.11601
MMP21	15	0.23782	0.54474	0.999995	436	3	0.5783	0.0079808	0.049185	0.757702	54	10	0.5783	0.0079808
ALDOA	15	0.23876	0.54591	0.999995	437	6	-0.04825	0.52653	0.82937	0.999995	671	5	-0.04825	0.23876
FSD1	15	0.2397	0.54706	0.999995	438	5	0.13944	0.34226	0.68625	0.999995	555	7	0.13944	0.34226
ABL1	15	0.24063	0.54821	0.999995	439	4	0.17505	0.1199	0.38242	0.974721	321	7	0.17505	0.1199
ZKSCAN2	15	0.24286	0.55071	0.999995	440	4	0.039026	0.5993	0.86927	0.999995	703	5	0.039026	0.5993
GIGYF2	15	0.24499	0.55317	0.999995	441	4	0.57938	0.027535	0.13398	0.893611	123	8	0.57938	0.027535
EREG	15	0.24616	0.55442	0.999995	442	6	0.38081	0.10695	0.35392	0.974721	296	8	0.38081	0.10695
ACY1	15	0.24623	0.55445	0.999995	443	2	0.4988	0.0003618	0.0030627	0.235097	10	10	0.4988	0.0003618
GBP3	15	0.24808	0.55644	0.999995	444	4	0.15141	0.20072	0.51904	0.98325	429	6	0.15141	0.20072
ARID1A	15	0.24843	0.55688	0.999995	445	6	-0.020153	0.33047	0.67572	0.999995	550	6	-0.020153	0.24843
ATP6V1C1	15	0.24994	0.55848	0.999995	446	4	0.40202	0.0030197	0.021784	0.603415	30	9	0.40202	0.0030197
SRPK1	15	0.25032	0.5589	0.999995	447	5	0.15578	0.046202	0.19856	0.896829	180	7	0.15578	0.046202
WDR91	15	0.25178	0.56062	0.999995	448	4	0.016592	0.48629	0.80584	0.999995	644	5	0.016592	0.48629
NKX3-1	14	0.25427	0.55376	0.999995	449	4	0.099697	0.231	0.55347	0.98325	471	4	0.099697	0.231
CDK7	15	0.25552	0.56476	0.999995	450	6	0.10921	0.2193	0.54706	0.98325	459	7	0.10921	0.2193
CCR1	15	0.25569	0.56491	0.999995	451	5	0.01296	0.020539	0.10643	0.872911	101	7	0.01296	0.020539
IL6	15	0.2573	0.56646	0.999995	452	5	0.062951	0.038845	0.17387	0.893611	153	6	0.062951	0.038845
PIK3C3	15	0.25766	0.56673	0.999995	453	5	-0.12673	0.58728	0.86275	0.999995	698	6	-0.12673	0.25766
HMGB1P4	15	0.26096	0.57019	0.999995	454	5	0.048553	0.3144	0.65993	0.999995	536	4	0.048553	0.3144
UTRN	15	0.26238	0.5717	0.999995	455	6	-0.17397	0.61442	0.87738	0.999995	707	6	-0.17397	0.26238
EIF3C	14	0.26351	0.56527	0.999995	456	5	0.0044365	0.9361	0.98498	0.999995	803	3	0.0044365	0.9361
MIR4706	15	0.26522	0.57491	0.999995	457	5	0.17917	0.35829	0.70115	0.999995	567	7	0.17917	0.35829
FAM229A	15	0.26677	0.57699	0.999995	458	6	0.086031	0.32077	0.66642	0.999995	540	6	0.086031	0.32077
VMP1	15	0.26732	0.57763	0.999995	459	4	0.20347	0.16614	0.46443	0.98325	392	6	0.20347	0.16614
ARHGEF18	15	0.26813	0.57844	0.999995	460	2	0.052467	0.15791	0.4506	0.981584	381	6	0.052467	0.15791
SLC37A3	15	0.26821	0.57854	0.999995	461	5	0.48794	0.0024897	0.018568	0.603415	23	9	0.48794	0.0024897
USF1P1	15	0.26822	0.57855	0.999995	462	5	0.18546	0.16293	0.4591	0.98325	388	8	0.18546	0.16293
GBGT1	15	0.26859	0.57901	0.999995	463	4	0.23957	0.014066	0.080187	0.844889	76	9	0.23957	0.014066
ETFA	15	0.26905	0.57958	0.999995	464	5	0.20672	0.21248	0.53703	0.98325	446	7	0.20672	0.21248
DHX16	15	0.27003	0.58084	0.999995	465	4	-0.025549	0.32147	0.6671	0.999995	541	4	-0.025549	0.27003
RBM44	15	0.27016	0.58102	0.999995	466	6	-0.36385	0.35758	0.70037	0.999995	565	5	-0.36385	0.27016
C5AR2	15	0.27039	0.5813	0.999995	467	6	0.10591	0.72609	0.92475	0.999995	743	5	0.10591	0.72609
ARVCF	15	0.27183	0.58261	0.999995	468	4	0.39971	0.029059	0.13936	0.893611	128	8	0.39971	0.029059
WDR18	15	0.27228	0.58313	0.999995	469	5	0.33688	0.066204	0.25461	0.932607	224	7	0.33688	0.066204
LST1	15	0.27338	0.5843	0.999995	470	5	0.074073	0.30963	0.65534	0.999995	534	6	0.074073	0.30963
BAI1	15	0.27459	0.58563	0.999995	471	5	0.086212	0.096123	0.3291	0.956689	285	6	0.086212	0.096123
PPT1	15	0.27511	0.58616	0.999995	472	4	0.34071	0.041198	0.18175	0.893611	165	10	0.34071	0.041198
NonTargeting_Human	75	0.27694	0.74364	0.999995	473	22	0.10292	0.0070868	0.070254	0.818704	49	34	0.10292	0.0070868
STOX2	15	0.27721	0.5882	0.999995	474	4	0.2294	0.12308	0.38943	0.980663	329	8	0.2294	0.12308
TRIM59	15	0.27792	0.589	0.999995	475	4	0.16693	0.62235	0.88166	0.999995	709	5	0.16693	0.62235
PSMA4	15	0.27887	0.59	0.999995	476	6	0.16388	0.12264	0.38842	0.980663	328	7	0.16388	0.12264
LMLN	15	0.2792	0.59033	0.999995	477	2	0.49811	0.0027584	0.020206	0.603415	26	8	0.49811	0.0027584
SEC24B	15	0.27945	0.59056	0.999995	478	5	0.22656	0.22412	0.55426	0.98325	463	8	0.22656	0.22412
EIF4G2	15	0.27985	0.59107	0.999995	479	6	-0.28765	0.038598	0.17294	0.893611	152	4	-0.28765	0.27985
ILK	15	0.27988	0.59108	0.999995	480	5	-0.09307	0.58879	0.86346	0.999995	699	6	-0.09307	0.27988
NGDN	15	0.27999	0.59123	0.999995	481	5	-0.084606	0.3804	0.72197	0.999995	579	5	-0.084606	0.27999
PTGES2	15	0.28128	0.59274	0.999995	482	6	-0.11215	0.067073	0.25682	0.932607	227	6	-0.11215	0.28128
KCNMB3	15	0.28289	0.59443	0.999995	483	3	0.44577	0.067195	0.25712	0.932607	228	9	0.44577	0.067195
LEPRE1	15	0.28322	0.59477	0.999995	484	5	0.092077	0.012215	0.070935	0.818704	71	7	0.092077	0.012215
ALPI	15	0.28609	0.59788	0.999995	485	4	0.067794	0.16901	0.46893	0.98325	395	7	0.067794	0.16901
KRTAP15-1	15	0.28829	0.6005	0.999995	486	5	0.22766	0.32514	0.67048	0.999995	543	6	0.22766	0.32514
XCR1	15	0.28918	0.60141	0.999995	487	6	0.35853	0.057425	0.23031	0.911378	209	8	0.35853	0.057425
GTF3C5	15	0.28991	0.60204	0.999995	488	6	0.22405	0.16532	0.46317	0.98325	390	7	0.22405	0.16532
PCID2	15	0.29049	0.60273	0.999995	489	5	0.83562	0.12627	0.39647	0.981584	334	8	0.83562	0.12627
LINC01322	15	0.29281	0.60521	0.999995	490	4	-0.15128	0.19552	0.51143	0.98325	424	5	-0.15128	0.29281
RAB1A	15	0.294	0.60674	0.999995	491	4	0.059793	0.48665	0.8061	0.999995	645	6	0.059793	0.48665
CDC42	15	0.2943	0.60705	0.999995	492	6	-0.32075	0.12028	0.3832	0.974721	322	2	-0.32075	0.2943
DDI2	15	0.29461	0.60741	0.999995	493	5	-0.10054	0.57122	0.85391	0.999995	689	4	-0.10054	0.29461
KRT15	15	0.29522	0.6081	0.999995	494	6	0.066263	0.06704	0.25673	0.932607	226	7	0.066263	0.06704
MIR6785	15	0.29661	0.60961	0.999995	495	5	0.22912	0.04737	0.20222	0.896829	184	8	0.22912	0.04737
RNF126	15	0.29813	0.61115	0.999995	496	5	0.15849	0.37563	0.71751	0.999995	575	7	0.15849	0.37563
ELP3	15	0.29835	0.61141	0.999995	497	5	0.34002	0.4656	0.79375	0.999995	634	6	0.34002	0.4656
CYB5B	15	0.29951	0.61266	0.999995	498	3	0.18584	0.22275	0.55227	0.98325	461	8	0.18584	0.22275
ZNF217	14	0.30045	0.60935	0.999995	499	5	-0.30854	0.75074	0.93184	0.999995	749	3	-0.30854	0.30045
ATP6V0B	15	0.30182	0.61522	0.999995	500	5	0.036568	0.19962	0.5173	0.98325	428	6	0.036568	0.19962
MIR661	15	0.30527	0.61878	0.999995	501	3	0.38845	0.041495	0.18264	0.893611	168	10	0.38845	0.041495
PLXDC2	15	0.3088	0.62227	0.999995	502	5	0.25992	0.20798	0.53015	0.98325	438	7	0.25992	0.20798
IFI44	15	0.31037	0.62392	0.999995	503	6	-0.05974	0.30433	0.65029	0.999995	528	6	-0.05974	0.31037
EMC6	15	0.31262	0.62615	0.999995	504	5	-0.13996	0.55438	0.84465	0.999995	681	5	-0.13996	0.31262
SMARCA5	14	0.31379	0.62571	0.999995	505	5	0.29965	0.56615	0.84949	0.999995	687	6	0.29965	0.56615
PEG10	15	0.31383	0.62742	0.999995	506	4	0.50544	0.019782	0.10371	0.870633	98	10	0.50544	0.019782
BAMBI	15	0.31761	0.63141	0.999995	507	4	0.15294	0.70559	0.9173	0.999995	739	5	0.15294	0.70559
LYN	15	0.31785	0.63167	0.999995	508	5	0.76647	0.0091319	0.05538	0.780008	60	8	0.76647	0.0091319
CASC11	15	0.31857	0.63238	0.999995	509	4	0.08337	0.79597	0.94982	0.999995	762	5	0.08337	0.79597
KCNH3	15	0.31977	0.63376	0.999995	510	6	0.031102	0.27711	0.62239	0.999995	513	7	0.031102	0.27711
WBP5	15	0.32061	0.63469	0.999995	511	2	0.25362	0.24053	0.57739	0.999995	478	7	0.25362	0.24053
RTP3	15	0.32255	0.63672	0.999995	512	3	0.093939	0.27923	0.62463	0.999995	515	6	0.093939	0.27923
LGALS3BP	15	0.32393	0.63813	0.999995	513	4	0.16479	0.065773	0.25351	0.932607	221	7	0.16479	0.065773
TAT	15	0.32463	0.63884	0.999995	514	6	0.11933	0.23782	0.57346	0.999995	476	6	0.11933	0.23782
GTPBP4	14	0.32524	0.63906	0.999995	515	5	-0.060981	0.072862	0.27011	0.939176	239	5	-0.060981	0.32524
ALG11	15	0.32697	0.64135	0.999995	516	5	-0.11416	0.60647	0.87304	0.999995	704	5	-0.11416	0.32697
HNF4A	15	0.32733	0.64177	0.999995	517	5	0.24084	0.29015	0.63575	0.999995	522	7	0.24084	0.29015
NARS2	14	0.32899	0.64344	0.999995	518	6	-0.37293	0.34372	0.68492	0.999995	557	4	-0.37293	0.32899
BRD4	15	0.33149	0.64578	0.999995	519	3	0.60923	0.0028851	0.020936	0.603415	28	10	0.60923	0.0028851
CYS1	15	0.33233	0.64653	0.999995	520	5	-0.04026	0.69656	0.91417	0.999995	737	4	-0.04026	0.33233
USP33	15	0.33354	0.64763	0.999995	521	5	-0.013016	0.5726	0.85482	0.999995	691	5	-0.013016	0.33354
DPF2	15	0.33614	0.65032	0.999995	522	5	0.18329	0.021134	0.10856	0.872911	103	7	0.18329	0.021134
IER5L	15	0.33728	0.65139	0.999995	523	5	0.40804	0.026397	0.12984	0.893611	116	9	0.40804	0.026397
SLC25A24	15	0.3373	0.65141	0.999995	524	6	0.029233	0.08438	0.30051	0.956689	256	7	0.029233	0.08438
THSD4	15	0.3381	0.65218	0.999995	525	5	0.48796	0.10566	0.3509	0.974721	292	9	0.48796	0.10566
RDX	15	0.33957	0.65361	0.999995	526	6	0.13478	0.17341	0.47613	0.98325	399	6	0.13478	0.17341
OR5K3	15	0.34226	0.65618	0.999995	527	5	-0.0019107	0.1509	0.43855	0.981584	369	6	-0.0019107	0.34226
CCDC178	15	0.34468	0.65862	0.999995	528	4	0.19607	0.28409	0.62947	0.999995	518	7	0.19607	0.28409
DTX2	15	0.34489	0.6589	0.999995	529	6	0.15385	0.036696	0.16715	0.893611	146	7	0.15385	0.036696
C11orf74	15	0.34687	0.66064	0.999995	530	5	0.25903	0.18876	0.50045	0.98325	420	7	0.25903	0.18876
CX3CL1	15	0.34717	0.6609	0.999995	531	6	-0.0051057	0.14255	0.42492	0.981584	359	5	-0.0051057	0.34717
RANBP10	15	0.35124	0.66482	0.999995	532	6	0.17003	0.46251	0.79206	0.999995	631	5	0.17003	0.46251
RPF2	15	0.35196	0.66563	0.999995	533	5	0.26289	0.36633	0.70895	0.999995	571	5	0.26289	0.36633
SSH1	15	0.35223	0.66605	0.999995	534	6	-0.044102	0.83162	0.96257	0.999995	772	4	-0.044102	0.35223
ERI2	15	0.35357	0.66725	0.999995	535	4	0.31941	0.0711	0.26742	0.939176	236	9	0.31941	0.0711
NDRG4	15	0.35518	0.6688	0.999995	536	5	0.091315	0.45064	0.78315	0.999995	626	6	0.091315	0.45064
PSME1	15	0.3552	0.66883	0.999995	537	6	-0.0053822	0.50126	0.81461	0.999995	654	6	-0.0053822	0.3552
MIR3914-1	5	0.3562	0.51917	0.999995	538	2	-0.38993	0.018644	0.064089	0.811536	94	2	-0.38993	0.3562
TNFAIP8L1	15	0.35814	0.67213	0.999995	539	6	-0.10713	0.4862	0.80582	0.999995	643	4	-0.10713	0.35814
SPANXA1	15	0.35958	0.67383	0.999995	540	5	0.15732	0.28483	0.63021	0.999995	520	7	0.15732	0.28483
HSD17B2	15	0.35998	0.67424	0.999995	541	5	0.23308	0.44711	0.7804	0.999995	623	7	0.23308	0.44711
GPR155	15	0.36041	0.67478	0.999995	542	4	-0.027041	0.89086	0.97642	0.999995	788	3	-0.027041	0.36041
C21orf54	15	0.3607	0.67505	0.999995	543	6	-0.18082	0.4965	0.81186	0.999995	650	5	-0.18082	0.3607
ESR2	15	0.36633	0.68085	0.999995	544	6	0.065685	0.26078	0.60381	0.999995	498	7	0.065685	0.26078
HS2ST1	15	0.36782	0.6824	0.999995	545	5	0.2712	0.30497	0.65088	0.999995	529	7	0.2712	0.30497
DDX47	12	0.36844	0.66072	0.999995	546	5	0.024844	0.5159	0.80207	0.999995	661	4	0.024844	0.5159
ADGRG7	15	0.36995	0.68455	0.999995	547	6	0.12181	0.35814	0.70099	0.999995	566	7	0.12181	0.35814
RPL12	15	0.37013	0.68477	0.999995	548	5	0.11877	3.5143e-05	0.00036989	0.061475	5	6	0.11877	3.5143e-05
NOMO1	15	0.371	0.68555	0.999995	549	6	-0.23643	0.55888	0.84716	0.999995	682	4	-0.23643	0.371
AGER	15	0.37184	0.6865	0.999995	550	3	0.578	0.0084048	0.051326	0.757702	56	10	0.578	0.0084048
PDZRN4	15	0.37256	0.68723	0.999995	551	4	0.28567	0.037772	0.17046	0.893611	150	8	0.28567	0.037772
PLIN4	15	0.37382	0.68828	0.999995	552	6	-0.088721	0.015528	0.086421	0.844889	82	6	-0.088721	0.37382
ECM2	15	0.37409	0.68852	0.999995	553	6	0.27923	0.15634	0.44779	0.981584	378	8	0.27923	0.15634
SIK1B	15	0.37808	0.69239	0.999995	554	2	0.11112	0.18473	0.49419	0.98325	413	7	0.11112	0.18473
ATP6V0A4	15	0.37886	0.69302	0.999995	555	4	0.041246	0.22553	0.55608	0.98325	465	7	0.041246	0.22553
FAM162A	15	0.37963	0.69393	0.999995	556	5	0.39552	0.11222	0.36537	0.974721	305	8	0.39552	0.11222
OSBPL8	15	0.38272	0.69709	0.999995	557	5	0.029329	0.24994	0.5901	0.999995	490	6	0.029329	0.24994
MNAT1	15	0.38392	0.69831	0.999995	558	6	0.23704	0.016853	0.091954	0.861511	86	7	0.23704	0.016853
MMGT1	15	0.38444	0.69893	0.999995	559	6	-0.06169	0.21216	0.53637	0.98325	444	5	-0.06169	0.38444
SMARCE1	15	0.38632	0.70079	0.999995	560	5	0.85738	0.019773	0.10369	0.870633	97	9	0.85738	0.019773
NPTX2	15	0.38725	0.70173	0.999995	561	5	-0.0011769	0.19743	0.51412	0.98325	426	7	-0.0011769	0.38725
CTSS	15	0.38814	0.70252	0.999995	562	4	0.41125	0.20143	0.52011	0.98325	431	7	0.41125	0.20143
C20orf202	15	0.39039	0.70464	0.999995	563	3	0.015617	0.4208	0.75741	0.999995	603	5	0.015617	0.4208
IL1R2	15	0.39191	0.70596	0.999995	564	2	0.44094	0.027029	0.13207	0.893611	120	10	0.44094	0.027029
S100A7	15	0.39219	0.70628	0.999995	565	5	-0.0015115	0.20136	0.52002	0.98325	430	5	-0.0015115	0.39219
KLHL21	15	0.39273	0.70674	0.999995	566	5	0.11763	0.040928	0.18107	0.893611	162	7	0.11763	0.040928
INTU	15	0.39309	0.70715	0.999995	567	5	0.3319	0.074115	0.27497	0.945417	241	8	0.3319	0.074115
NUDT16L1	15	0.39603	0.70987	0.999995	568	5	0.15357	0.4209	0.75753	0.999995	604	6	0.15357	0.4209
UST	15	0.39712	0.71091	0.999995	569	3	-0.0072657	0.27459	0.62012	0.999995	508	5	-0.0072657	0.39712
MIR7114	15	0.39725	0.71109	0.999995	570	5	0.3776	0.10732	0.35479	0.974721	297	8	0.3776	0.10732
TTLL9	15	0.39878	0.71245	0.999995	571	4	0.34344	0.091442	0.31759	0.956689	274	9	0.34344	0.091442
MT1H	15	0.39909	0.7127	0.999995	572	5	0.10685	0.65491	0.89804	0.999995	723	5	0.10685	0.65491
CCDC94	15	0.3998	0.71341	0.999995	573	2	0.76376	0.14734	0.43268	0.981584	363	8	0.76376	0.14734
GRPEL1	15	0.40085	0.71447	0.999995	574	6	0.11011	0.0018128	0.013854	0.575615	19	7	0.11011	0.0018128
NONO	15	0.40163	0.71513	0.999995	575	6	-0.20513	0.5342	0.8336	0.999995	673	4	-0.20513	0.40163
CAPN9	15	0.40292	0.71636	0.999995	576	3	0.25099	0.026589	0.13052	0.893611	117	7	0.25099	0.026589
MRPS2	15	0.4032	0.7167	0.999995	577	6	0.2657	0.43259	0.768	0.999995	611	7	0.2657	0.43259
PRR15L	15	0.40437	0.71768	0.999995	578	5	0.16031	0.42777	0.7637	0.999995	608	7	0.16031	0.42777
LMAN2	15	0.4058	0.71905	0.999995	579	5	-0.044404	0.057284	0.22998	0.911378	208	5	-0.044404	0.4058
SLC4A4	15	0.4061	0.71928	0.999995	580	5	0.16156	0.20719	0.52902	0.98325	437	6	0.16156	0.20719
PPIL3	15	0.40842	0.72157	0.999995	581	4	0.55604	0.076072	0.27982	0.947971	243	8	0.55604	0.076072
LAMA4	15	0.40917	0.72209	0.999995	582	5	0.095982	0.012001	0.06984	0.818704	70	7	0.095982	0.012001
PLIN3	15	0.40959	0.72245	0.999995	583	2	0.35912	0.030145	0.14361	0.893611	130	10	0.35912	0.030145
FCAMR	15	0.41092	0.72348	0.999995	584	4	0.25101	0.095431	0.32724	0.956689	283	8	0.25101	0.095431
TEFM	15	0.41269	0.72474	0.999995	585	4	0.075197	0.61171	0.87584	0.999995	706	6	0.075197	0.61171
LCN2	15	0.41359	0.72543	0.999995	586	4	0.2757	0.15762	0.45008	0.981584	380	8	0.2757	0.15762
ZNF250	15	0.41667	0.72767	0.999995	587	3	0.14382	0.26912	0.61424	0.999995	505	7	0.14382	0.26912
DDX60	15	0.4169	0.72778	0.999995	588	5	-0.09754	0.32878	0.67416	0.999995	547	7	-0.09754	0.4169
OFD1	15	0.418	0.72839	0.999995	589	5	-0.095473	0.0068044	0.042794	0.757702	45	5	-0.095473	0.418
HEPH	15	0.41804	0.72841	0.999995	590	5	0.31858	0.032926	0.1539	0.893611	137	9	0.31858	0.032926
B4GALT7	15	0.41944	0.72937	0.999995	591	4	0.21268	0.025693	0.12692	0.893611	115	7	0.21268	0.025693
SLC30A9	15	0.42014	0.72986	0.999995	592	4	0.047737	0.38322	0.72459	0.999995	584	7	0.047737	0.38322
EPYC	15	0.4209	0.73039	0.999995	593	1	0.33227	0.076457	0.28063	0.947971	244	9	0.33227	0.076457
MIR4670	5	0.42168	0.57492	0.999995	594	1	0.23449	0.54161	0.7018	0.999995	677	2	0.23449	0.54161
ZNRF1	15	0.42294	0.73186	0.999995	595	4	0.050954	0.15144	0.43942	0.981584	370	7	0.050954	0.15144
RTN4	15	0.42469	0.73315	0.999995	596	4	0.075869	0.41738	0.75445	0.999995	601	7	0.075869	0.41738
GEMIN8P4	15	0.42539	0.73375	0.999995	597	3	0.50417	0.01097	0.064553	0.811536	66	10	0.50417	0.01097
LINC00485	15	0.42554	0.73384	0.999995	598	5	0.034169	0.20938	0.532	0.98325	439	7	0.034169	0.20938
MIR4685	15	0.42574	0.73401	0.999995	599	3	0.55048	0.016445	0.090208	0.861511	85	9	0.55048	0.016445
GDF6	15	0.42596	0.73416	0.999995	600	3	0.44751	0.031064	0.14674	0.893611	134	10	0.44751	0.031064
EIF4E2	15	0.42993	0.73711	0.999995	601	3	0.23936	0.24881	0.58876	0.999995	488	8	0.23936	0.24881
LRRC19	15	0.4303	0.73742	0.999995	602	4	0.66205	0.0002396	0.0021454	0.222848	8	8	0.66205	0.0002396
RPEL1	14	0.44289	0.73572	0.999995	603	4	0.27467	0.17434	0.47282	0.98325	401	8	0.27467	0.17434
JUN	15	0.44929	0.75019	0.999995	604	3	0.59113	0.014186	0.080749	0.844889	77	9	0.59113	0.014186
PCDH17	15	0.45147	0.75183	0.999995	605	4	0.71031	0.047677	0.20337	0.896829	185	8	0.71031	0.047677
PRPF40B	15	0.45315	0.7531	0.999995	606	5	-0.17842	0.77132	0.94101	0.999995	754	5	-0.17842	0.45315
RP1	15	0.46791	0.76287	0.999995	607	5	0.53931	0.0032337	0.023017	0.617002	31	8	0.53931	0.0032337
ARSD	15	0.47013	0.76427	0.999995	608	5	0.26283	0.11819	0.3788	0.974721	316	9	0.26283	0.11819
FMN2	15	0.47086	0.76469	0.999995	609	4	0.35791	0.11375	0.36896	0.974721	309	8	0.35791	0.11375
DNAJC19	15	0.47236	0.76581	0.999995	610	4	0.13311	0.68728	0.91053	0.999995	732	5	0.13311	0.68728
CR1	15	0.47498	0.76761	0.999995	611	4	0.593	0.033947	0.15767	0.893611	140	9	0.593	0.033947
TOMM70	15	0.47582	0.76816	0.999995	612	4	0.083496	0.51775	0.82446	0.999995	663	3	0.083496	0.51775
STAMBP	15	0.47961	0.77061	0.999995	613	3	0.065052	0.82094	0.95907	0.999995	767	2	0.065052	0.82094
FBXO42	15	0.48109	0.77166	0.999995	614	5	0.29902	0.14826	0.43416	0.981584	366	7	0.29902	0.14826
ZNF552	15	0.48128	0.77179	0.999995	615	2	0.62173	0.015242	0.085355	0.844889	79	10	0.62173	0.015242
TDRKH	15	0.4817	0.77196	0.999995	616	4	0.071802	0.11772	0.37763	0.974721	314	7	0.071802	0.11772
AKR1B1	15	0.4836	0.77337	0.999995	617	4	0.12609	0.44609	0.7795	0.999995	620	7	0.12609	0.44609
EXTL3	15	0.4849	0.77427	0.999995	618	3	0.69977	0.023444	0.11788	0.893611	109	10	0.69977	0.023444
LCT	15	0.48685	0.77552	0.999995	619	2	-0.023833	0.17507	0.47871	0.98325	402	6	-0.023833	0.48685
C3AR1	15	0.48713	0.77568	0.999995	620	4	-0.048643	0.16838	0.46794	0.98325	394	5	-0.048643	0.48713
C1orf174	15	0.48769	0.77597	0.999995	621	4	0.20522	0.086378	0.3056	0.956689	262	8	0.20522	0.086378
ZNF791	15	0.48921	0.77693	0.999995	622	5	0.36686	0.11961	0.38171	0.974721	319	9	0.36686	0.11961
DRD3	15	0.4917	0.77848	0.999995	623	4	0.37191	0.10949	0.3594	0.974721	303	8	0.37191	0.10949
TFF1	15	0.49904	0.78354	0.999995	624	2	0.37099	0.020106	0.1049	0.87168	100	9	0.37099	0.020106
FAM78A	15	0.50226	0.78563	0.999995	625	4	0.019241	0.32314	0.6686	0.999995	542	5	0.019241	0.32314
CHIC2	15	0.50472	0.78694	0.999995	626	5	0.3988	0.0066015	0.041709	0.757702	42	9	0.3988	0.0066015
ZNF799	15	0.50595	0.7878	0.999995	627	4	-0.07254	0.6438	0.89232	0.999995	719	4	-0.07254	0.50595
APRT	15	0.50598	0.78782	0.999995	628	4	-0.030627	0.026873	0.13149	0.893611	119	7	-0.030627	0.50598
SLC25A5P3	15	0.50796	0.78901	0.999995	629	4	0.50811	0.038999	0.17443	0.893611	154	8	0.50811	0.038999
CIB1	15	0.50885	0.78962	0.999995	630	4	0.3865	0.093769	0.32307	0.956689	279	8	0.3865	0.093769
PIGR	15	0.51162	0.79165	0.999995	631	5	0.35462	0.13648	0.41443	0.981584	349	8	0.35462	0.13648
CFTR	15	0.51361	0.79291	0.999995	632	4	0.023085	0.59154	0.86518	0.999995	701	4	0.023085	0.59154
S100A12	15	0.51825	0.79593	0.999995	633	3	0.22853	0.24689	0.58609	0.999995	487	7	0.22853	0.24689
LRIT3	15	0.5183	0.79595	0.999995	634	4	0.30728	0.040829	0.1808	0.893611	161	8	0.30728	0.040829
ATG14	15	0.51981	0.79687	0.999995	635	5	0.18577	0.081964	0.29416	0.956689	253	6	0.18577	0.081964
PHF6	15	0.52066	0.7976	0.999995	636	4	0.18507	0.29984	0.64567	0.999995	525	7	0.18507	0.29984
SEPSECS	15	0.52154	0.79815	0.999995	637	4	0.16711	0.24441	0.58273	0.999995	484	7	0.16711	0.24441
MRPS5	15	0.52636	0.80117	0.999995	638	5	-0.064877	0.50995	0.81983	0.999995	659	4	-0.064877	0.52636
OR2V2	15	0.52653	0.80126	0.999995	639	5	-0.047566	0.22572	0.55637	0.98325	467	5	-0.047566	0.52653
BRF1	15	0.52805	0.80235	0.999995	640	3	0.1076	0.40247	0.74131	0.999995	591	6	0.1076	0.40247
RPH3A	15	0.53143	0.80476	0.999995	641	4	0.38291	0.069383	0.26272	0.937012	232	8	0.38291	0.069383
FBXW2	15	0.53164	0.80481	0.999995	642	4	0.3715	0.16087	0.45576	0.981584	385	8	0.3715	0.16087
CCR3	15	0.53224	0.80531	0.999995	643	3	0.19303	0.15742	0.44978	0.981584	379	8	0.19303	0.15742
RAD23B	15	0.53342	0.80599	0.999995	644	3	0.67746	0.0013022	0.010332	0.516635	16	10	0.67746	0.0013022
G3BP1	15	0.53437	0.80642	0.999995	645	4	0.18389	0.28137	0.62686	0.999995	517	6	0.18389	0.28137
FRYL	15	0.53615	0.80743	0.999995	646	5	0.037825	0.70599	0.9175	0.999995	740	4	0.037825	0.70599
THBS4	15	0.53657	0.80764	0.999995	647	3	0.34815	0.21245	0.53693	0.98325	445	8	0.34815	0.21245
HOMER2	15	0.53697	0.80782	0.999995	648	4	0.033557	0.10137	0.34142	0.974721	289	7	0.033557	0.10137
HIST1H2BJ	15	0.53815	0.8084	0.999995	649	3	0.34648	0.04209	0.18479	0.896829	170	8	0.34648	0.04209
SLC25A29	15	0.53912	0.80911	0.999995	650	5	-0.11364	0.20625	0.52763	0.98325	435	5	-0.11364	0.53912
RAC2	15	0.53933	0.80921	0.999995	651	4	-0.017305	0.12604	0.39595	0.981584	331	7	-0.017305	0.53933
ZBTB26	15	0.54284	0.81165	0.999995	652	4	0.24531	0.34616	0.68976	0.999995	561	7	0.24531	0.34616
OGG1	15	0.54479	0.8128	0.999995	653	2	0.39517	0.031207	0.14732	0.893611	135	10	0.39517	0.031207
GDA	15	0.54545	0.81321	0.999995	654	4	0.14648	0.022145	0.1127	0.887991	105	7	0.14648	0.022145
COLEC11	15	0.54574	0.8133	0.999995	655	3	0.36902	0.032145	0.15098	0.893611	136	10	0.36902	0.032145
GOLGA8A	15	0.54834	0.81513	0.999995	656	5	0.034961	0.0019523	0.014741	0.583333	21	7	0.034961	0.0019523
MKX	15	0.54857	0.81537	0.999995	657	5	0.39968	0.06984	0.26388	0.937106	233	9	0.39968	0.06984
NSMCE4A	15	0.55035	0.81652	0.999995	658	5	0.1533	0.16795	0.46712	0.98325	393	7	0.1533	0.16795
TNF	15	0.55045	0.81658	0.999995	659	5	0.082119	0.011607	0.067926	0.818068	69	6	0.082119	0.011607
GINS1	15	0.5515	0.81724	0.999995	660	4	1.0992	0.054299	0.22174	0.90958	200	9	1.0992	0.054299
PI3	15	0.55237	0.81789	0.999995	661	4	0.23154	0.44482	0.77815	0.999995	619	7	0.23154	0.44482
RBM28	15	0.5534	0.81841	0.999995	662	5	-0.22433	0.20296	0.52251	0.98325	433	4	-0.22433	0.5534
NDOR1	14	0.55428	0.81815	0.999995	663	2	0.66224	0.072122	0.26787	0.939176	238	9	0.66224	0.072122
DPEP2	15	0.55435	0.81904	0.999995	664	5	-0.07806	0.66444	0.9024	0.999995	726	4	-0.07806	0.55435
GAREML	15	0.55582	0.82	0.999995	665	5	0.15055	0.26342	0.60732	0.999995	501	8	0.15055	0.26342
PSMB9	15	0.56011	0.82273	0.999995	666	4	0.25455	0.037661	0.17009	0.893611	149	8	0.25455	0.037661
EPHX3	15	0.56036	0.82286	0.999995	667	5	0.03727	0.71295	0.91995	0.999995	741	4	0.03727	0.71295
FYCO1	15	0.56383	0.82511	0.999995	668	5	0.39157	0.035652	0.16357	0.893611	143	10	0.39157	0.035652
HMOX1	15	0.56559	0.82642	0.999995	669	4	0.34299	0.081783	0.29368	0.956689	252	8	0.34299	0.081783
PCBD1	15	0.56728	0.82755	0.999995	670	5	0.39474	0.017396	0.094233	0.861511	88	8	0.39474	0.017396
TRIM28	15	0.56781	0.82792	0.999995	671	4	-0.16243	0.47703	0.80047	0.999995	637	5	-0.16243	0.56781
PPHLN1	15	0.56808	0.82809	0.999995	672	5	0.45732	0.0067998	0.042764	0.757702	44	10	0.45732	0.0067998
SEC61G	15	0.56933	0.82914	0.999995	673	4	0.44133	0.12777	0.39933	0.981584	336	8	0.44133	0.12777
UVRAG	15	0.5694	0.82916	0.999995	674	5	0.43627	0.39848	0.738	0.999995	588	7	0.43627	0.39848
ULK1	15	0.5702	0.82951	0.999995	675	5	0.33217	0.046668	0.20009	0.896829	182	8	0.33217	0.046668
RAB7A	15	0.5743	0.83207	0.999995	676	5	-0.23161	0.21401	0.5392	0.98325	449	5	-0.23161	0.5743
IL17RA	15	0.57494	0.8324	0.999995	677	2	0.6893	0.0058477	0.037941	0.757702	40	11	0.6893	0.0058477
CNOT6L	15	0.57628	0.83345	0.999995	678	5	0.19206	0.18951	0.50163	0.98325	422	7	0.19206	0.18951
ABO	15	0.58154	0.83654	0.999995	679	5	0.15254	0.052879	0.21778	0.909404	198	7	0.15254	0.052879
ACE	15	0.58626	0.83934	0.999995	680	5	0.19326	0.59781	0.86842	0.999995	702	6	0.19326	0.59781
RND2	15	0.58679	0.83958	0.999995	681	2	0.73622	0.00091599	0.0072843	0.403552	15	12	0.73622	0.00091599
VWCE	15	0.5883	0.84049	0.999995	682	4	-0.01656	0.13577	0.4132	0.981584	347	7	-0.01656	0.5883
KAT6A	15	0.58913	0.84101	0.999995	683	5	-0.25683	0.16166	0.45713	0.981584	387	6	-0.25683	0.58913
MGAM2	15	0.58939	0.84119	0.999995	684	5	0.51694	0.043753	0.19026	0.896829	174	9	0.51694	0.043753
SNUPN	15	0.59154	0.84249	0.999995	685	4	-0.070903	0.075089	0.27741	0.947971	242	6	-0.070903	0.59154
WRAP53	15	0.59174	0.84258	0.999995	686	5	0.043252	0.27183	0.61718	0.999995	506	4	0.043252	0.27183
C1orf233	14	0.59214	0.83638	0.999995	687	1	0.90064	0.0016524	0.012522	0.575615	18	9	0.90064	0.0016524
ERVV-2	15	0.59329	0.84364	0.999995	688	4	0.098743	0.44422	0.77771	0.999995	616	5	0.098743	0.44422
EIF2B1	15	0.5936	0.84381	0.999995	689	3	0.62701	0.0069492	0.043593	0.757702	47	10	0.62701	0.0069492
AJUBA	15	0.59467	0.84453	0.999995	690	4	0.4243	0.12046	0.38355	0.974721	324	8	0.4243	0.12046
USP17L11	15	0.59518	0.8448	0.999995	691	4	0.94542	0.0013385	0.010569	0.516635	17	9	0.94542	0.0013385
PIAS1	15	0.59599	0.84529	0.999995	692	4	0.21459	0.24243	0.58005	0.999995	481	7	0.21459	0.24243
COL7A1	15	0.59735	0.84605	0.999995	693	4	0.12055	0.039033	0.17453	0.893611	155	7	0.12055	0.039033
SIRT5	15	0.60381	0.85001	0.999995	694	2	0.028615	0.65636	0.89892	0.999995	724	5	0.028615	0.65636
SHF	15	0.60442	0.85044	0.999995	695	4	0.28409	0.08612	0.30493	0.956689	261	8	0.28409	0.08612
NUAK2	15	0.60689	0.85167	0.999995	696	4	0.23455	0.40955	0.74758	0.999995	595	7	0.23455	0.40955
ZEB2	15	0.60954	0.85315	0.999995	697	5	-0.0045363	0.94682	0.98924	0.999995	812	3	-0.0045363	0.60954
RPE	15	0.61028	0.85357	0.999995	698	4	0.22019	0.044412	0.19241	0.896829	176	6	0.22019	0.044412
VPS39	15	0.61049	0.85373	0.999995	699	4	0.0015506	0.17349	0.4762	0.98325	400	7	0.0015506	0.17349
OTUD6B	15	0.61136	0.85426	0.999995	700	4	0.39993	0.060271	0.2384	0.924996	213	8	0.39993	0.060271
ZNF628	15	0.61217	0.85478	0.999995	701	4	0.16361	0.25426	0.59565	0.999995	492	6	0.16361	0.25426
MUM1L1	15	0.61617	0.85728	0.999995	702	5	0.58476	0.045253	0.19536	0.896829	178	8	0.58476	0.045253
DDX10	15	0.61882	0.85918	0.999995	703	3	0.63437	0.088132	0.30987	0.956689	267	9	0.63437	0.088132
MYO7B	15	0.62052	0.86008	0.999995	704	4	0.037215	0.31808	0.66353	0.999995	539	6	0.037215	0.31808
FAM86A	15	0.62098	0.86029	0.999995	705	5	0.48118	0.18807	0.4994	0.98325	418	8	0.48118	0.18807
MIR1205	9	0.62623	0.81329	0.999995	706	2	0.55553	0.01864	0.08141	0.844889	93	7	0.55553	0.01864
JAK1	15	0.62726	0.86315	0.999995	707	4	-0.053034	0.14151	0.42293	0.981584	355	6	-0.053034	0.62726
SH3YL1	15	0.63151	0.86495	0.999995	708	4	0.47391	0.073818	0.27422	0.945417	240	8	0.47391	0.073818
ARF6	15	0.63294	0.86545	0.999995	709	3	0.28516	0.18683	0.49764	0.98325	417	8	0.28516	0.18683
AGTR1	14	0.63858	0.85968	0.999995	710	2	0.33443	0.1056	0.34444	0.974721	291	7	0.33443	0.1056
GPR55	15	0.6389	0.86769	0.999995	711	4	0.084309	0.37776	0.71938	0.999995	576	7	0.084309	0.37776
DPP9	15	0.63948	0.86786	0.999995	712	3	0.23187	0.23922	0.57547	0.999995	477	8	0.23187	0.23922
VCP	15	0.64062	0.86828	0.999995	713	4	0.92779	0.027319	0.13321	0.893611	122	10	0.92779	0.027319
SMIM22	15	0.64738	0.87102	0.999995	714	3	0.37722	0.043981	0.1909	0.896829	175	10	0.37722	0.043981
CHRNB4	15	0.65195	0.87313	0.999995	715	3	0.33386	0.11036	0.36128	0.974721	304	8	0.33386	0.11036
UQCRC2P1	15	0.65559	0.8745	0.999995	716	4	-0.015116	0.43023	0.766	0.999995	610	6	-0.015116	0.65559
SMARCC1	15	0.65642	0.87505	0.999995	717	3	0.58744	0.012626	0.072996	0.819728	73	10	0.58744	0.012626
TAPT1	15	0.65789	0.8757	0.999995	718	4	0.059294	0.06506	0.2517	0.932607	219	5	0.059294	0.06506
ASB7	15	0.67397	0.88199	0.999995	719	3	0.19622	0.21427	0.53963	0.98325	450	8	0.19622	0.21427
HIPK4	15	0.67424	0.88209	0.999995	720	3	0.26606	0.12395	0.39127	0.981584	330	9	0.26606	0.12395
SIK1	15	0.67534	0.88254	0.999995	721	3	0.19326	0.054793	0.22331	0.90958	201	8	0.19326	0.054793
EXT1	15	0.67692	0.88305	0.999995	722	4	0.75805	0.022297	0.11327	0.887991	106	9	0.75805	0.022297
LDLRAD3	15	0.67933	0.88435	0.999995	723	3	0.2165	0.22008	0.54842	0.98325	460	7	0.2165	0.22008
CABIN1	15	0.67987	0.8846	0.999995	724	3	0.57995	0.019784	0.10372	0.870633	99	9	0.57995	0.019784
TUBAL3	15	0.68058	0.88492	0.999995	725	2	0.27181	0.15968	0.45385	0.981584	384	8	0.27181	0.15968
ADAMTS6	15	0.68864	0.88836	0.999995	726	4	0.25703	0.061655	0.2423	0.927873	216	7	0.25703	0.061655
BNIP5	15	0.69584	0.89144	0.999995	727	4	0.20363	0.30871	0.65443	0.999995	532	7	0.20363	0.30871
TPRG1	15	0.69798	0.89219	0.999995	728	4	-0.012397	0.14773	0.43322	0.981584	364	6	-0.012397	0.69798
ELOVL3	15	0.70314	0.89441	0.999995	729	1	0.22991	0.19378	0.50881	0.98325	423	8	0.22991	0.19378
MBTPS2	15	0.70431	0.89493	0.999995	730	3	0.065751	0.10066	0.33966	0.974721	288	7	0.065751	0.10066
LTF	15	0.70739	0.89636	0.999995	731	4	0.1374	0.10886	0.35805	0.974721	302	7	0.1374	0.10886
AKAP17A	15	0.71197	0.89845	0.999995	732	3	0.29021	0.087203	0.30764	0.956689	266	8	0.29021	0.087203
SNAI1	15	0.71237	0.89859	0.999995	733	3	-0.051506	0.44762	0.78079	0.999995	624	6	-0.051506	0.71237
AGPS	15	0.71592	0.90004	0.999995	734	3	0.63539	0.027623	0.13438	0.893611	124	9	0.63539	0.027623
MYO1H	15	0.71599	0.90006	0.999995	735	2	0.52295	0.025149	0.12483	0.893611	113	9	0.52295	0.025149
ZYG11B	15	0.7174	0.9007	0.999995	736	2	0.40344	0.11324	0.36773	0.974721	308	9	0.40344	0.11324
CXCL9	15	0.71797	0.90101	0.999995	737	4	0.014229	0.28432	0.62967	0.999995	519	4	0.014229	0.28432
HNRNPA2B1	14	0.71819	0.89902	0.999995	738	4	0.25704	0.12088	0.37499	0.974721	325	7	0.25704	0.12088
BRPF1	15	0.72874	0.9055	0.999995	739	3	0.12846	0.76287	0.93801	0.999995	752	5	0.12846	0.76287
CEP350	15	0.72904	0.9056	0.999995	740	4	0.39093	0.047895	0.20415	0.896829	186	8	0.39093	0.047895
PRAME	15	0.73082	0.90638	0.999995	741	4	-0.046288	0.043252	0.18853	0.896829	173	7	-0.046288	0.73082
IRS2	15	0.73387	0.90781	0.999995	742	3	0.56032	0.023073	0.11641	0.893611	108	10	0.56032	0.023073
ZNF616	15	0.73657	0.90902	0.999995	743	4	0.41006	0.14581	0.43012	0.981584	361	8	0.41006	0.14581
TRIAP1	15	0.73873	0.90997	0.999995	744	4	0.37767	0.25565	0.59746	0.999995	495	8	0.37767	0.25565
SPNS1	15	0.7395	0.91036	0.999995	745	3	0.035793	0.21285	0.53754	0.98325	448	6	0.035793	0.21285
FBXO22	15	0.74284	0.91192	0.999995	746	4	0.60328	0.01817	0.097379	0.86881	91	9	0.60328	0.01817
LAMP5	15	0.74819	0.91427	0.999995	747	4	0.060087	0.18637	0.49688	0.98325	416	5	0.060087	0.18637
THAP7	15	0.74859	0.91447	0.999995	748	4	0.21379	0.056433	0.22767	0.90958	207	7	0.21379	0.056433
CHRNB3	15	0.75094	0.91563	0.999995	749	3	0.47624	0.10847	0.35728	0.974721	299	8	0.47624	0.10847
DDX18	15	0.75264	0.91626	0.999995	750	4	0.58336	0.27605	0.62148	0.999995	511	7	0.58336	0.27605
SMARCA4	15	0.75576	0.91773	0.999995	751	3	0.57668	0.043078	0.18789	0.896829	171	9	0.57668	0.043078
RAB2A	15	0.75936	0.91936	0.999995	752	3	0.36813	0.039203	0.17506	0.893611	156	8	0.36813	0.039203
POU5F1	15	0.76025	0.91979	0.999995	753	3	0.38179	0.040181	0.17863	0.893611	160	10	0.38179	0.040181
TMPRSS4	15	0.76134	0.92031	0.999995	754	3	0.31452	0.015386	0.085908	0.844889	81	9	0.31452	0.015386
LRRFIP2	15	0.76273	0.92087	0.999995	755	2	0.37679	0.11803	0.37834	0.974721	315	8	0.37679	0.11803
CTSL	15	0.76395	0.92148	0.999995	756	2	0.38121	0.017656	0.095426	0.861948	90	10	0.38121	0.017656
TBCA	15	0.76505	0.92193	0.999995	757	3	1.0351	0.00030051	0.0025695	0.235097	9	10	1.0351	0.00030051
IRF8	15	0.7688	0.92366	0.999995	758	3	0.68811	0.0044593	0.030286	0.740236	33	9	0.68811	0.0044593
HSD17B4	15	0.7729	0.92564	0.999995	759	4	0.11884	0.32569	0.67102	0.999995	544	6	0.11884	0.32569
NR	24	0.7746	0.9551	0.999995	760	4	0.3162	0.12035	0.42492	0.981584	323	13	0.3162	0.12035
ELL	15	0.77548	0.9269	0.999995	761	4	0.48355	0.1164	0.37479	0.974721	312	9	0.48355	0.1164
SYNC	15	0.77788	0.928	0.999995	762	3	0.65506	0.052321	0.21622	0.909153	196	8	0.65506	0.052321
FIG4	15	0.7811	0.92945	0.999995	763	2	0.26409	0.01387	0.079171	0.844889	74	8	0.26409	0.01387
CRYBB2	15	0.78432	0.9308	0.999995	764	2	0.35572	0.0051094	0.033828	0.757702	35	10	0.35572	0.0051094
ZDHHC5	15	0.78691	0.93189	0.999995	765	2	0.30919	0.063122	0.24619	0.932607	217	8	0.30919	0.063122
CPN2	15	0.79064	0.93342	0.999995	766	3	0.42058	0.025666	0.12683	0.893611	114	10	0.42058	0.025666
FAM91A1	15	0.79148	0.93383	0.999995	767	4	0.53776	0.065281	0.25226	0.932607	220	9	0.53776	0.065281
SLC3A2	15	0.79747	0.93655	0.999995	768	3	0.25798	0.14673	0.43167	0.981584	362	8	0.25798	0.14673
RSPH1	15	0.80038	0.93797	0.999995	769	4	0.45941	0.052462	0.21662	0.909153	197	9	0.45941	0.052462
CRYAA	15	0.80103	0.93837	0.999995	770	2	0.49175	0.00086876	0.0070575	0.403552	14	10	0.49175	0.00086876
DDC	15	0.80369	0.93974	0.999995	771	3	0.25031	0.21624	0.54268	0.98325	453	7	0.25031	0.21624
SNORD59A	4	0.80549	0.80523	0.999995	772	1	0.40816	0.070165	0.16682	0.893611	234	2	0.40816	0.070165
MIDN	15	0.8058	0.94069	0.999995	773	3	0.37809	0.045056	0.19458	0.896829	177	8	0.37809	0.045056
MIXL1	15	0.80852	0.94194	0.999995	774	2	0.54511	0.0362	0.16556	0.893611	144	9	0.54511	0.0362
MIR1231	15	0.81078	0.94274	0.999995	775	3	0.44278	0.010657	0.063202	0.811536	63	10	0.44278	0.010657
PIR	15	0.82045	0.94514	0.999995	776	3	0.18892	0.14113	0.42232	0.981584	354	6	0.18892	0.14113
TCF19	15	0.83025	0.94789	0.999995	777	3	0.13131	0.048074	0.20478	0.896829	187	7	0.13131	0.048074
C1orf74	15	0.83041	0.94793	0.999995	778	2	0.034217	0.49777	0.81269	0.999995	652	5	0.034217	0.49777
VSTM2A	15	0.8352	0.94934	0.999995	779	3	0.32301	0.083091	0.29727	0.956689	254	7	0.32301	0.083091
AAAS	15	0.83667	0.94979	0.999995	780	3	0.17372	0.15917	0.45286	0.981584	382	6	0.17372	0.15917
PLD3	15	0.84246	0.95142	0.999995	781	3	0.083225	0.1713	0.47281	0.98325	398	7	0.083225	0.1713
RHOA	15	0.84274	0.95153	0.999995	782	2	0.33832	0.05799	0.23185	0.913119	210	8	0.33832	0.05799
SORCS2	15	0.84482	0.95203	0.999995	783	2	0.42911	0.017299	0.093799	0.861511	87	8	0.42911	0.017299
UBAP2L	15	0.86059	0.95635	0.999995	784	2	0.77064	0.007022	0.043948	0.757702	48	11	0.77064	0.007022
PTBP2	15	0.86098	0.95646	0.999995	785	3	0.41879	0.17585	0.47981	0.98325	403	8	0.41879	0.17585
HSD3B1	15	0.86734	0.95819	0.999995	786	3	0.60086	0.094615	0.32533	0.956689	282	9	0.60086	0.094615
DCAKD	15	0.869	0.95867	0.999995	787	3	0.21791	0.080847	0.29142	0.956689	250	8	0.21791	0.080847
DUSP28	15	0.86946	0.95887	0.999995	788	3	0.22494	0.21724	0.54414	0.98325	455	7	0.22494	0.21724
VTA1	15	0.87434	0.96035	0.999995	789	3	0.13103	0.51467	0.8226	0.999995	660	5	0.13103	0.51467
TMEM104	15	0.88377	0.96325	0.999995	790	2	0.13876	0.44208	0.77589	0.999995	614	5	0.13876	0.44208
MT1A	15	0.8863	0.96399	0.999995	791	2	0.4193	0.056347	0.22738	0.90958	206	9	0.4193	0.056347
SAA1	15	0.88697	0.96419	0.999995	792	2	0.34597	0.018887	0.10037	0.86881	96	10	0.34597	0.018887
ACVR1	15	0.89303	0.96596	0.999995	793	2	0.29191	0.36984	0.71218	0.999995	572	7	0.29191	0.36984
RNASEK	15	0.89343	0.96606	0.999995	794	2	0.11146	0.0078335	0.048278	0.757702	52	5	0.11146	0.0078335
SEC22C	15	0.89893	0.96791	0.999995	795	3	0.33453	0.078221	0.28511	0.950738	248	9	0.33453	0.078221
BAX	15	0.90257	0.96929	0.999995	796	3	0.3757	0.13472	0.41142	0.981584	342	8	0.3757	0.13472
AGR3	15	0.90811	0.97097	0.999995	797	2	0.59571	0.066371	0.25498	0.932607	225	9	0.59571	0.066371
ACOX1	15	0.90811	0.97097	0.999995	798	2	0.66518	0.0086455	0.052707	0.757702	58	10	0.66518	0.0086455
ATP6AP2	15	0.90864	0.9711	0.999995	799	3	0.52858	0.13596	0.41354	0.981584	348	8	0.52858	0.13596
ATP6AP1	14	0.91755	0.9723	0.999995	800	2	0.95564	0.0024653	0.017572	0.603415	22	11	0.95564	0.0024653
NR5A2	15	0.91872	0.9747	0.999995	801	3	0.2211	0.030704	0.14545	0.893611	133	7	0.2211	0.030704
PTPRR	15	0.93237	0.97942	0.999995	802	1	0.79953	0.0055789	0.036362	0.757702	39	9	0.79953	0.0055789
ZNF880	15	0.93402	0.97969	0.999995	803	2	0.72975	0.0026619	0.019565	0.603415	25	10	0.72975	0.0026619
HAT1	15	0.94068	0.98117	0.999995	804	2	0.079177	0.77093	0.94089	0.999995	753	5	0.079177	0.77093
hsa-mir-10a	8	0.94135	0.94598	0.999995	805	1	0.43061	0.14227	0.35862	0.974721	358	5	0.43061	0.14227
MMS19	15	0.94618	0.98246	0.999995	806	2	0.49063	0.090617	0.31585	0.956689	271	9	0.49063	0.090617
EBP	15	0.9477	0.9827	0.999995	807	2	0.58116	0.0055635	0.036284	0.757702	38	10	0.58116	0.0055635
DRD1	15	0.95227	0.98377	0.999995	808	2	0.39273	0.041089	0.18149	0.893611	164	9	0.39273	0.041089
ASAP1	15	0.95521	0.98448	0.999995	809	2	0.12028	0.17726	0.48241	0.98325	405	6	0.12028	0.17726
NKRF	15	0.96012	0.98572	0.999995	810	2	0.18122	0.018807	0.099934	0.86881	95	7	0.18122	0.018807
WLS	15	0.96267	0.98651	0.999995	811	2	0.37882	0.014014	0.079901	0.844889	75	9	0.37882	0.014014
WDR81	15	0.9674	0.98764	0.999995	812	2	0.4277	0.028923	0.13891	0.893611	127	10	0.4277	0.028923
FEM1A	15	0.97025	0.98857	0.999995	813	2	0.20648	0.27666	0.62193	0.999995	512	7	0.20648	0.27666
ACVR1B	15	0.97236	0.98922	0.999995	814	2	0.72186	0.0083352	0.05098	0.757702	55	11	0.72186	0.0083352
B3GNT7	15	0.97399	0.98972	0.999995	815	2	0.46	0.077368	0.28305	0.949944	246	8	0.46	0.077368
RAB18	15	0.97455	0.9899	0.999995	816	2	0.39762	0.086812	0.30658	0.956689	264	9	0.39762	0.086812
ACSF3	15	0.97476	0.98997	0.999995	817	2	0.29032	0.095838	0.32823	0.956689	284	9	0.29032	0.095838
UROD	15	0.98457	0.99373	0.999995	818	1	0.40079	0.11691	0.37592	0.974721	313	9	0.40079	0.11691
TFAP4	15	0.98946	0.9947	0.999995	819	1	0.97909	2.8842e-07	4.9318e-06	0.002049	2	14	0.97909	2.8842e-07
CNTRL	15	0.99549	0.99619	0.999995	820	1	0.041042	0.28517	0.63057	0.999995	521	7	0.041042	0.28517
MPHOSPH8	15	0.99558	0.99622	0.999995	821	1	0.35847	0.022911	0.11577	0.893611	107	8	0.35847	0.022911
TMEM182	15	0.9964	0.99666	0.999995	822	1	0.1341	0.26688	0.61178	0.999995	504	7	0.1341	0.26688
PIGO	15	0.99705	0.99711	0.999995	823	1	0.82195	0.00057467	0.0048579	0.31053	13	11	0.82195	0.00057467
MOGS	15	0.99757	0.99751	0.999995	824	1	1.2818	1.5147e-05	0.0001233	0.025615	4	12	1.2818	1.5147e-05
NEU1	15	0.99839	0.99832	0.999995	825	0	0.20218	0.058927	0.23442	0.91455	212	8	0.20218	0.058927
ALG5	15	0.99946	0.99951	0.999995	826	0	0.81356	0.0076429	0.047163	0.757702	51	11	0.81356	0.0076429
ALG8	15	0.99988	0.9999	0.999995	827	0	1.0139	0.00036817	0.003112	0.235097	11	13	1.0139	0.00036817
PTPRS	15	0.99993	0.99995	0.999995	828	0	0.83958	5.9308e-05	0.00053757	0.074454	6	13	0.83958	5.9308e-05
ARNT	15	0.99994	0.99995	0.999995	829	0	0.79668	0.025066	0.12459	0.893611	112	10	0.79668	0.025066
UGP2	15	0.99999	0.99998	0.999995	830	0	1.651	1.661e-06	2.4659e-05	0.006831	3	14	1.651	1.661e-06
GPAA1	15	1	1	0.999995	831	0	1.4589	4.2018e-08	4.9318e-06	0.002049	1	15	1.4589	4.2018e-08

## Sheet: focused_Calu3_gRNA
sgrna	Gene	ACE2-NEG-1	ACE2-NEG-2	ACE2-NEG-3	ACE2-NEG-4	ACE2-POS-1	ACE2-POS-2	ACE2-POS-3	ACE2-POS-4	ACE2-NEG-avg	ACE2-POS-avg	LFC	control_var	adj_var	score	p.low	p.high	p.twosided	FDR	high_in_treatment
TGAAATGAAACTTCACACTG	A2M_1	227.64	260.87	287.15	134.58	1370.7	1886.4	129.21	102.05	244.25	749.97	1.6145	4806.9	8924.7	5.3532	1	4.3427e-08	8.6853e-08	1.0527e-06	TRUE
CCTGAAACTGCCACCAAATG	A2M_10	1226	581.6	1271.4	1518.5	753.61	618.59	548.22	788.6	1248.7	686.1	-0.86301	172950	60270	2.2917	0.010961	0.98904	0.021921	0.078835	FALSE
AAGCCTGTGAATCTTCACCG	A2M_11	557.72	325.01	709.09	1101.1	478.27	258.79	469.77	372.43	633.41	421.1	-0.58782	108430	27223	1.2871	0.099033	0.90097	0.19807	0.36042	FALSE
ACAAATCAATCTACAAACCA	A2M_12	225.2	235.21	445.08	377.82	183.95	0	98.753	176.27	306.52	137.51	-1.1506	11993	11641	1.5848	0.056506	0.94349	0.11301	0.25008	FALSE
ACTTACCCTAACAGTAAGAG	A2M_13	159.35	143.26	22.334	102.91	1.1868	43.131	86.755	111.33	123.09	64.943	-0.91206	4093.5	4003.7	1.0057	0.15727	0.84273	0.31454	0.48503	FALSE
CCCAAAGTCTTCATCCAATG	A2M_14	1898.4	1419.8	2580.3	2764.9	3698	4876.1	1339.2	1932.4	2239.3	2815.2	0.33003	393480	119460	1.6661	0.95216	0.047844	0.095689	0.22278	TRUE
CAGGGTAGTTCATGAGACAT	A2M_15	1350.4	1264.8	1877.6	1622.8	1309	1726.4	1819.1	1840.9	1486.6	1772.7	0.25378	79733	73927	1.0523	0.85367	0.14633	0.29267	0.46263	TRUE
GGAAAAATGGCCCTTCACTG	A2M_2	632.52	745.18	725.04	857.84	907.89	804.74	505.76	805.83	735.11	805.28	0.13136	8596.6	32407	0.3898	0.65165	0.34835	0.6967	0.80956	TRUE
ACTGCATCTGTGCAAACGGG	A2M_3	134.96	339.98	319.85	297.22	208.87	535.74	258.42	102.05	308.53	233.65	-0.39961	10458	11730	0.69674	0.24298	0.75702	0.48596	0.64206	FALSE
AACAGCCACACTCACAGCGA	A2M_4	990.24	1045.6	557.54	743.41	1906	2585.6	1344.7	1440.7	866.83	1673.3	0.9481	52694	39306	4.068	0.99998	2.3714e-05	4.7429e-05	0.00038163	TRUE
TGTTGATAGAGAACTGTACA	A2M_5	1056.1	689.59	1006.6	737.66	535.24	894.41	762.34	876.07	872.13	819.2	-0.090211	34444	39587	0.26601	0.39512	0.60488	0.79023	0.87242	FALSE
AAGGAAATCGCATCGCACAA	A2M_6	285.37	338.91	691.54	673.61	589.83	864.89	219.66	46.388	506.26	404.74	-0.32215	46378	20942	0.70206	0.24132	0.75868	0.48264	0.64001	FALSE
CTTCAACAGTATGAAATGCA	A2M_7	200.81	251.24	425.93	486.49	1102.5	1853.5	259.34	311.46	338.59	706.99	1.0599	18705	13078	3.2214	0.99936	0.00063875	0.0012775	0.0076271	TRUE
GCTTTGGTCCACAGCACGGA	A2M_8	300	389.16	311.87	345.44	103.25	225.87	561.14	235.92	328.66	230.89	-0.50749	1681.8	12630	0.875	0.19079	0.80921	0.38158	0.5503	FALSE
CAAGTCCAGCATCTTCAGAC	A2M_9	738.21	862.78	527.23	774.36	4267.7	5487.9	724.5	308.81	756.29	2496.1	1.7213	21487	33503	9.5051	1	9.9928e-22	1.9986e-21	8.3926e-20	TRUE
ACCCCACCTCCTCGGAACCA	AAAS_1	1609.8	1218.8	1360	1001.1	614.75	895.54	2639.6	3818.4	1289.4	1767.6	0.45478	65245	62574	1.9116	0.97203	0.027965	0.055931	0.15365	TRUE
GACTTACCGGGTAGACAAGG	AAAS_10	111.38	141.12	145.97	89.238	0	27.241	308.26	259.77	126.25	143.51	0.18344	733.66	4124.4	0.26866	0.59594	0.40406	0.80812	0.88398	TRUE
TAGGACTTACCGGGTAGACA	AAAS_11	644.72	740.9	571.9	326.01	230.24	456.28	370.09	577.86	608.31	413.19	-0.55688	33309	25964	1.2113	0.11289	0.88711	0.22579	0.39402	FALSE
CAACCCTACAGTGTTTGAGT	AAAS_12	226.83	550.6	362.12	331.76	396.39	287.16	182.74	63.618	346.94	234.95	-0.56036	18788	13457	0.97007	0.16601	0.83399	0.33201	0.50192	FALSE
TGGTAACAGGTGTATGCCCA	AAAS_13	617.07	608.33	312.67	647.7	513.88	633.35	586.98	422.79	612.7	550.43	-0.15436	30428	26184	0.38498	0.35013	0.64987	0.70025	0.81212	FALSE
TCCGTGTGTATAATGCCAGC	AAAS_14	526.83	719.52	764.13	653.45	860.42	862.62	688.5	547.38	686.49	774.46	0.17372	11234	29912	0.50865	0.69449	0.30551	0.61102	0.74455	TRUE
GCACCGGCTGCAGCGAAATG	AAAS_15	1732.5	1542.7	2203	2072.6	2451.9	2548.1	4550	4939.7	1902.6	3549.1	0.89914	92531	98696	5.241	1	7.9848e-08	1.597e-07	1.8808e-06	TRUE
CCCAGGGTGAGACAGCACTT	AAAS_2	649.59	825.36	512.08	602.36	431.99	650.37	676.51	595.09	625.98	622.73	-0.0074817	17948	26849	0.019877	0.49207	0.50793	0.98414	0.99114	FALSE
GGCCCATCGACAGAGTGCCA	AAAS_3	556.91	551.67	676.39	691.6	30.856	27.241	646.97	739.56	616.65	338.91	-0.86162	5659	26382	1.7107	0.043569	0.95643	0.087137	0.20964	FALSE
TGACAGCGCCCTGATAGAGT	AAAS_4	531.71	708.83	805.6	750.61	858.04	955.7	877.7	657.39	729.72	867.87	0.24983	15280	32129	0.77075	0.77957	0.22043	0.44087	0.60529	TRUE
ACCTGCTGGCATTATACACA	AAAS_5	512.2	640.41	642.89	831.21	192.26	270.14	1900.3	2127.2	641.65	1085.2	0.75722	17565	27638	2.6682	0.99619	0.0038133	0.0076266	0.034463	TRUE
TCCTGTCCTACAACTGACAA	AAAS_6	735.77	759.08	369.3	329.61	1161.9	609.51	398.7	455.93	552.54	532.72	-0.052595	53170	23200	0.1303	0.44816	0.55184	0.89633	0.93752	FALSE
CACTCACCAATTTGTGACTT	AAAS_7	1927.6	2318.9	2424.8	2078.4	8020.3	7737.5	3539.4	4719.7	2198.7	6228.6	1.5019	51171	116920	11.786	1	2.3133e-32	4.6265e-32	4.0351e-30	TRUE
AGATGCATCAACATTTGGTG	AAAS_8	53.659	137.92	47.06	72.686	74.767	177.07	9.2293	21.206	63.172	47.987	-0.38956	2009.1	1835.7	0.48648	0.31331	0.68669	0.62663	0.75681	FALSE
AGCCAAGACAGAGGCACTAA	AAAS_9	386.99	643.61	471.4	377.82	373.84	883.06	499.3	603.05	429.19	551.17	0.36013	17392	17261	0.92843	0.82331	0.17669	0.35338	0.52269	TRUE
TCAGTGATGATATAGAACGG	ABL1_1	987.81	532.42	770.51	380.7	371.46	303.05	492.84	405.56	651.47	388.51	-0.74423	71593	28134	1.5681	0.058427	0.94157	0.11685	0.25568	FALSE
ATGATGAACCAACTCGGCCA	ABL1_10	569.92	451.17	686.76	648.42	623.06	1054.4	413.47	548.7	609.17	585.88	-0.056134	11355	26007	0.1445	0.44255	0.55745	0.8851	0.93314	FALSE
GAAGAAATACAGCCTGACGG	ABL1_11	157.72	67.355	55.036	56.853	0	0	153.21	140.49	62.104	70.245	0.17505	3082.7	1799.4	0.19191	0.5434	0.4566	0.91319	0.94834	TRUE
TGTGATTATAGCCTAAGACC	ABL1_12	234.15	103.71	225.73	203.66	91.382	15.89	337.79	144.47	214.7	117.92	-0.85896	4313.6	7674.6	1.1338	0.12844	0.87156	0.25689	0.42962	FALSE
TCCATCAAGTCCGACGTCTG	ABL1_13	1427.6	1566.3	1379.1	1340.7	1055	1060.1	1250.6	954.27	1403.4	1057.6	-0.40779	10546	69102	1.3154	0.094186	0.90581	0.18837	0.3495	FALSE
AGAAACACTCCTGGTACCAT	ABL1_14	343.09	583.74	1045.7	1242.9	1432.4	1289.4	595.29	956.92	814.71	1123.2	0.46271	170810	36553	1.6133	0.94666	0.053341	0.10668	0.24078	TRUE
GGTTCATCATCATTCAACGG	ABL1_15	194.31	256.59	326.23	406.61	296.7	646.97	622.05	548.7	291.41	585.38	1.0038	8374.8	10972	2.8064	0.99749	0.0025114	0.0050228	0.024509	TRUE
TTGCTCCCTCGAAAAGAGCG	ABL1_2	153.66	148.61	430.72	400.13	1023	1030.6	616.52	968.85	276.9	995.93	1.8429	23498	10335	7.0727	1	7.6246e-13	1.5249e-12	3.2791e-11	TRUE
GGGGGACACACCATAGACAG	ABL1_3	519.51	287.59	726.64	1210.5	1549.9	1943.2	575.91	1020.5	623.07	1285.2	1.0434	159680	26704	4.0521	0.99997	2.5383e-05	5.0765e-05	0.00040638	TRUE
CTTAGGCTATAATCACAATG	ABL1_4	769.92	1017.8	256.04	553.42	163.78	264.46	348.87	127.24	661.67	214.12	-1.6232	104940	28650	2.6479	0.0040492	0.99595	0.0080985	0.036254	FALSE
CGGGTGCAGTCCATTTGATG	ABL1_5	1136.6	1579.1	1635.9	1437.2	790.4	716.21	1933.5	2143.1	1508.1	1362	-0.14697	54817	75181	0.53309	0.29699	0.70301	0.59397	0.73115	FALSE
CCCTTCGTATCTCAGCGAGA	ABL1_6	391.87	441.55	316.66	278.51	802.26	990.88	256.57	561.96	354.26	682.11	0.94323	5395.3	13790	2.7919	0.99738	0.0026235	0.0052471	0.025355	TRUE
TGAGTTCATAGACCTTCTCT	ABL1_7	1103.3	1489.3	2404.8	2426	930.44	774.09	2826	3116	1947.1	1878.2	-0.051909	453500	101400	0.2162	0.41442	0.58558	0.82883	0.89725	FALSE
CAGCCGCCTAGCCACCGGCG	ABL1_8	898.37	1041.3	740.99	796.67	1122.7	1757	4323.9	4813.8	847.52	3040.5	1.8417	18027	38283	11.208	1	1.8624e-29	3.7248e-29	2.8155e-27	TRUE
GGGCCGAGACATCAGCAACG	ABL1_9	40.65	88.737	54.239	49.657	60.526	0	216.89	1073.6	51.948	138.71	1.3998	497.2	1460.5	2.2702	0.9873	0.012703	0.025407	0.087631	TRUE
CAGTAGGAAGGATGTCCTCG	ABO_1	1479.7	1919.1	1105.5	1381.8	1837.1	3360.8	2648.8	2862.8	1430.7	2755.8	0.94525	116350	70681	4.9842	1	3.1114e-07	6.2228e-07	6.7605e-06	TRUE
TGAAGACATAGTAGTGGACA	ABO_10	909.76	749.46	1168.5	944.92	562.53	222.47	987.53	1008.6	927.34	775.03	-0.25853	30143	42537	0.73847	0.23011	0.76989	0.46023	0.62074	FALSE
AGCCAAAGGTGCTGACACCG	ABO_11	1130.9	1224.1	1158.2	1329.9	2912.4	5506	1534.8	2510.3	1191.2	2711.3	1.186	8356.8	57029	6.3656	1	9.7238e-11	1.9448e-10	3.3135e-09	TRUE
GGAGCCTGAACTGCTCGTTG	ABO_12	1279.7	1029.6	1514.7	1224.1	5523.3	7495.8	1380.7	1361.2	1251.9	3452	1.4626	40011	60450	8.9483	1	1.8056e-19	3.6111e-19	1.3404e-17	TRUE
CCAGGTAATCCACCTCGCTG	ABO_13	860.98	1038.1	1383.9	842.01	1108.5	1164.5	751.26	711.73	949.55	929.86	-0.030198	71967	43733	0.094157	0.46249	0.53751	0.92498	0.95619	FALSE
GCCAGCCAAGGGGTACCACG	ABO_14	425.2	539.91	356.54	456.27	499.64	996.56	1073.4	1176.9	440.74	1035	1.2297	5802.3	17806	4.4532	1	4.2323e-06	8.4646e-06	7.7341e-05	TRUE
GGGTGCAGGGTGCCGAACAG	ABO_15	991.87	1060.6	544.78	830.49	1557.1	964.78	1067.8	1224.6	911.18	1146.2	0.33077	56530	41671	1.1515	0.87523	0.12477	0.24954	0.42063	TRUE
AAACACAGTTAACCCAATGG	ABO_2	535.77	312.18	502.5	249.72	394.01	123.72	311.03	308.81	407.34	309.92	-0.39325	19816	16237	0.76638	0.22172	0.77828	0.44345	0.60744	FALSE
CCGGTCCCCAGCGTCACGCG	ABO_3	624.39	468.28	377.28	236.77	256.34	262.19	390.4	140.49	422.78	259.27	-0.7033	26462	16960	1.2584	0.10412	0.89588	0.20824	0.37336	FALSE
ATGGAGTTCCGCGACCACGT	ABO_4	630.08	622.23	841.5	1001.8	529.3	671.94	371.02	381.71	735.79	455.51	-0.69062	35330	32442	1.5563	0.059821	0.94018	0.11964	0.25969	FALSE
TGCCAGGAAGCCTGGAACGG	ABO_5	362.6	378.47	296.72	344	326.37	508.49	447.62	1448.6	353.3	478.06	0.43522	1336.1	13746	1.0641	0.85617	0.14383	0.28766	0.45709	TRUE
ATTATTAGGAAAAGGATCAT	ABO_6	349.59	460.79	529.62	423.16	135.29	141.88	326.72	479.79	441.98	234.3	-0.91275	5641.5	17865	1.5575	0.059671	0.94033	0.11934	0.25931	FALSE
GGCGGAGAAGCACTTCATGG	ABO_7	34.959	135.78	320.65	104.35	213.62	396.13	299.03	410.87	120.07	347.58	1.5257	15990	3889	3.6483	0.99986	0.00013568	0.00027136	0.0018907	TRUE
TGATCAGTGACTTCTGCGAG	ABO_8	791.06	1257.3	1123.9	689.44	684.77	817.22	1311.5	1342.6	957.46	1064.4	0.15254	72371	44159	0.50868	0.69451	0.30549	0.61098	0.74455	TRUE
AGACATAGTAGTGGACACGG	ABO_9	152.85	248.04	150.75	87.799	40.351	74.912	260.27	540.75	151.8	167.59	0.14188	4453.3	5116.2	0.22076	0.58026	0.41974	0.83947	0.90453	TRUE
GAAGATAAATTAGGCATTCG	ACAD9_1	30.081	20.313	71.786	76.284	0	0	35.071	10.603	50.934	5.3015	-3.0429	816.64	1427.3	1.9242	0.027163	0.97284	0.054327	0.15062	FALSE
GCACAGGAGCTACTTACTGT	ACAD9_10	200	281.18	333.41	252.6	5.9339	128.26	106.14	29.158	266.89	67.647	-1.9644	3102.4	9899.9	2.0742	0.019031	0.98097	0.038062	0.11696	FALSE
CTCACTCACACACTGCCAGG	ACAD9_11	98.374	131.5	244.07	161.2	125.8	81.722	72.911	209.41	146.35	103.76	-0.49218	4097.4	4902.2	0.64981	0.25791	0.74209	0.51581	0.6675	FALSE
TGGCGAAAGCTCGTACAGGC	ACAD9_12	24.39	25.659	181.86	78.443	8.3075	0	139.36	196.16	52.051	73.835	0.49632	6336.1	1463.9	0.56934	0.68837	0.31163	0.62325	0.75432	TRUE
CCATTAGTAATCCAGACCTG	ACAD9_13	1079.7	854.23	744.19	569.97	677.65	600.43	1370.5	1969.5	799.21	1024.1	0.35732	45755	35740	1.1896	0.88289	0.11711	0.23421	0.40346	TRUE
CAATCAGTTCTTGGGACCCG	ACAD9_14	315.45	233.07	310.28	390.06	229.05	161.17	251.04	186.88	312.86	207.96	-0.58688	4113.1	11923	0.9676	0.16662	0.83338	0.33324	0.50311	FALSE
TGAAAACACCAAGATACCTG	ACAD9_15	100.81	62.009	150.75	218.06	74.767	22.701	83.986	31.809	125.78	53.288	-1.2236	4609.6	4106.4	1.2438	0.10679	0.89321	0.21358	0.37903	FALSE
CTGCTGAGTACGCCTGCACA	ACAD9_2	286.18	314.32	492.93	435.4	186.32	65.832	223.35	230.62	374.86	204.84	-0.86869	9711.6	14732	1.407	0.079713	0.92029	0.15943	0.31357	FALSE
GGACTCCCGAAAAATTGACC	ACAD9_3	341.46	363.5	190.63	134.58	176.83	52.211	348.87	169.65	266.05	173.24	-0.61603	12719	9863.3	0.94643	0.17197	0.82803	0.34393	0.51374	FALSE
CTTGCCTAAACTGGCGTCCG	ACAD9_4	234.15	167.85	347.76	436.84	1424.1	2831.9	320.26	400.26	290.96	912.2	1.6452	14297	10952	5.9363	1	1.462e-09	2.924e-09	4.3466e-08	TRUE
CACCATGTACTCAAGACTAG	ACAD9_5	115.45	121.88	273.59	151.13	55.779	1.135	151.36	127.24	136.5	91.507	-0.57184	6554.1	4518.6	0.721	0.23546	0.76454	0.47091	0.62923	FALSE
CTTTCCCGACTGCTCCATCG	ACAD9_6	196.75	342.12	279.97	377.82	346.54	449.47	451.31	591.12	311.04	450.39	0.53263	6484.8	11842	1.2805	0.89961	0.10039	0.20079	0.36361	TRUE
TCTTTGGCGAAAGCTCGTAC	ACAD9_7	24.39	0	106.88	30.226	64.086	0	32.302	5.3015	27.308	18.802	-0.51557	2364.9	689.06	0.63388	0.26308	0.73692	0.52616	0.67689	FALSE
CAGGTCTGGATTACTAATGG	ACAD9_8	373.98	376.33	619.76	613.87	150.72	60.157	386.71	369.78	495.1	260.25	-0.92521	19474	20403	1.6466	0.049819	0.95018	0.099638	0.22894	FALSE
CAAGGAAACAGTTTAACAAG	ACAD9_9	125.2	195.65	266.41	115.87	0	14.755	505.76	1289.6	160.43	260.26	0.69461	5233	5457.9	1.3513	0.91037	0.089635	0.17927	0.33871	TRUE
AAGAGAACGTCTGCAAAAGG	ACBD3_1	286.18	235.21	184.25	196.47	8.3075	98.748	259.34	39.761	215.84	69.255	-1.626	2232	7722.4	1.7401	0.040918	0.95908	0.081837	0.20029	FALSE
CATGTCTAAAGAGGATGCCA	ACBD3_10	173.98	127.23	279.17	341.84	75.954	55.617	225.19	149.77	226.58	112.86	-0.99908	9562.7	8173.8	1.2888	0.098732	0.90127	0.19746	0.35974	FALSE
AGAAGAGGAAAGGCTTCGAC	ACBD3_11	168.29	151.82	228.92	148.25	59.339	44.266	410.7	563.28	160.05	235.02	0.55137	1672.5	5443.1	1.0161	0.84285	0.15715	0.3143	0.48484	TRUE
TAATCCAGACACTTGTCCTG	ACBD3_12	332.52	484.31	611.78	395.1	961.29	1396.1	350.71	510.27	439.7	735.78	0.74142	15026	17757	2.2219	0.98685	0.013152	0.026305	0.089859	TRUE
AAAAGGAGGAAGAGAAACGT	ACBD3_13	400	583.74	177.07	373.51	337.05	404.07	515.92	864.14	386.75	459.99	0.24961	27707	15281	0.59249	0.723	0.277	0.55401	0.69808	TRUE
CCTGGGAAACATGTCTAAAG	ACBD3_14	112.2	129.36	130.01	84.92	598.14	826.3	298.11	523.52	120.78	560.83	2.2059	506.18	3916.1	7.032	1	1.046e-12	2.0921e-12	4.4149e-11	TRUE
GTAGTTCCCTGGATACTGTT	ACBD3_15	434.15	632.92	387.65	667.13	276.52	148.69	401.47	78.197	533.53	212.6	-1.3233	19629	22269	2.155	0.015581	0.98442	0.031163	0.10214	FALSE
ATGCAGCCCAACAGTATCCA	ACBD3_2	1546.3	2219.5	2097.8	2425.3	1265.1	976.13	981.99	1125.2	2158.6	1053.6	-1.0341	151130	114430	3.2666	0.0005442	0.99946	0.0010884	0.0065927	FALSE
GGGCCGCGACCGGATCCAGG	ACBD3_3	21.138	111.19	229.72	91.397	51.032	0	299.03	451.95	101.29	175.03	0.78311	7704.4	3187.9	1.306	0.9006	0.099399	0.1988	0.36143	TRUE
ACATCAAAGAATCCAACCTC	ACBD3_4	78.862	110.12	162.72	175.6	97.316	242.9	380.25	18.555	136.42	170.11	0.31633	2077	4515.3	0.50135	0.68528	0.31472	0.62945	0.75865	TRUE
TGCGTCCCACAAAATAGAGA	ACBD3_5	179.67	130.43	642.89	477.86	1171.4	1574.3	362.71	286.28	328.77	767.03	1.2197	60821	12635	3.8989	0.99995	4.8396e-05	9.6792e-05	0.00073744	TRUE
AGAAGAAGAAAGGCTTCGGT	ACBD3_6	96.748	26.728	332.61	320.25	51.032	0	110.75	58.316	208.5	54.674	-1.9119	24474	7416.1	1.8879	0.029522	0.97048	0.059045	0.1597	FALSE
GCGCTGGGGTTTCGGCCTGG	ACBD3_7	779.68	656.44	195.42	154.73	278.89	341.64	429.16	614.97	425.93	385.4	-0.1439	101650	17108	0.31077	0.37799	0.62201	0.75597	0.85076	FALSE
GTACCTGTTGCTGTGCAAGC	ACBD3_8	717.07	353.88	770.51	813.22	1326.8	1842.2	805.72	465.21	743.79	1066.3	0.51902	52759	32856	1.7791	0.96239	0.037614	0.075229	0.18905	TRUE
TATGATGTCAGTTAATGGAC	ACBD3_9	468.29	629.71	764.92	1000.3	271.77	442.66	1215.5	1420.8	697.32	829.08	0.24936	51137	30466	0.75488	0.77483	0.22517	0.45033	0.61303	TRUE
GTTTCGTTTCGGGTAACAGG	ACE_1	289.43	384.89	587.05	364.15	305	219.06	578.68	886.67	374.52	441.84	0.2379	17542	14717	0.55495	0.71024	0.28976	0.57952	0.71832	TRUE
TCTGCACAAAATCGGCCTGC	ACE_10	1305.7	1230.6	2022.8	1825.8	2831.7	3528.8	788.18	779.32	1565.7	1809.9	0.20896	152160	78556	0.87121	0.80818	0.19182	0.38364	0.55261	TRUE
GTTGCCTGACAACTACCCGG	ACE_11	184.55	189.24	175.48	241.81	160.22	216.79	98.753	29.158	186.89	129.48	-0.52604	1052.2	6525.3	0.73662	0.23068	0.76932	0.46136	0.62179	FALSE
GCATAGTACTGGTGACATCG	ACE_12	577.24	820.02	978.69	1273.8	401.13	223.6	706.96	699.8	899.35	550.46	-0.70722	85520	41038	1.7223	0.042509	0.95749	0.085018	0.20581	FALSE
GGGTAGTTGTCAGGCAACGG	ACE_13	572.36	477.9	646.08	793.07	726.31	1496	510.38	755.46	609.22	740.89	0.28188	17921	26010	0.81643	0.79286	0.20714	0.41429	0.5819	TRUE
CCCCAGGCTTCACAGACACG	ACE_14	947.16	1610.1	1671.8	2408	2607.4	3062.3	1341.9	652.08	1641	1974.6	0.2669	357200	82994	1.1583	0.87662	0.12338	0.24675	0.41734	TRUE
GACCGTGTCACCAATGACAC	ACE_15	598.37	493.94	271.19	243.25	814.13	1002.2	601.75	577.86	382.56	707.94	0.8862	30264	15087	2.649	0.99596	0.0040405	0.008081	0.036189	TRUE
GGTGTGGAACGAGTATGCCG	ACE_2	144.72	81.254	538.4	545.51	556.6	952.29	1289.3	1055	341.56	1003.6	1.5523	62282	13213	5.76	1	4.212e-09	8.4239e-09	1.1713e-07	TRUE
GCAGTGAAATCCTCGTACAG	ACE_3	978.86	872.41	844.69	767.88	751.23	548.22	676.51	804.5	858.55	713.87	-0.2659	7693.5	38866	0.73387	0.23151	0.76849	0.46303	0.62294	FALSE
GGAAAACATCTACGACATGG	ACE_4	401.63	361.36	193.03	35.264	332.3	266.73	113.52	71.57	277.19	190.13	-0.54157	29394	10349	0.86531	0.19343	0.80657	0.38687	0.55562	FALSE
GTTGTAGAAGTCCCAAGCCG	ACE_5	333.33	272.63	559.14	554.86	1333.9	1244	201.2	160.37	444.1	722.6	0.70107	22391	17965	2.0778	0.98113	0.018871	0.037741	0.1164	TRUE
GCCATTCGGGTGGCACACAG	ACE_6	621.95	465.07	733.02	904.62	456.91	213.39	904.47	1277.7	677.48	680.69	0.0067987	34292	29454	0.018674	0.50743	0.49257	0.98514	0.9919	TRUE
TAGATGCAGGGGACTCGTGG	ACE_7	908.94	914.1	586.26	554.86	528.12	307.59	514.07	667.99	747.6	521.09	-0.51988	38978	33053	1.246	0.10639	0.89361	0.21278	0.37823	FALSE
CTGGCGCCTTGCATTCTCCG	ACE_8	926.83	1220.9	1254.7	1191	372.65	198.63	2035.1	2662.7	1206	1203.9	-0.0025604	26916	57862	0.0088973	0.49645	0.50355	0.9929	0.99514	FALSE
GGCTGGAAGTACTTGAGCAG	ACE_9	486.18	492.87	400.41	408.05	706.14	1347.3	316.56	210.73	447.11	511.35	0.19326	2442.3	18108	0.47736	0.6833	0.3167	0.63339	0.76156	TRUE
TCCTGTGCAGATATTACACA	ACE2_1	1538.2	1745.9	910.89	967.95	286.01	490.33	840.79	349.9	1253.1	420.12	-1.5743	174180	60516	3.3862	0.0003544	0.99965	0.0007088	0.0045057	FALSE
CCAAAGGCGAGAGATAGTTG	ACE2_10	268.29	267.28	294.32	299.38	83.075	26.106	140.28	132.54	281.31	107.81	-1.3755	287.39	10528	1.7224	0.042499	0.9575	0.084998	0.2058	FALSE
GGTCTTCCTAATATGACTCA	ACE2_11	660.16	624.37	386.05	403.01	168.52	271.27	154.13	132.54	513.69	161.33	-1.6648	20749	21302	2.4243	0.0076698	0.99233	0.01534	0.060098	FALSE
TACCAAGCAAATGAGCAGGG	ACE2_12	126.02	295.08	99.703	53.255	8.3075	0	227.04	22.531	112.86	15.419	-2.7938	12368	3617.5	1.9952	0.023008	0.97699	0.046016	0.13431	FALSE
AAGGCGAGAGATAGTTGGGG	ACE2_13	208.13	305.77	254.44	157.61	156.66	40.861	164.28	0	231.29	98.758	-1.2194	4016.3	8372.9	1.4877	0.068412	0.93159	0.13682	0.28267	FALSE
ACATCTTCATGCCTATGTGA	ACE2_14	481.3	381.68	244.07	133.14	143.6	108.96	215.96	91.451	312.88	126.28	-1.3022	23380	11924	1.7308	0.041748	0.95825	0.083496	0.20359	FALSE
TGCACAGAGAATATTCAAGG	ACE2_15	421.14	520.66	892.54	856.4	100.88	118.04	156.9	178.93	688.53	137.47	-2.316	56493	30017	3.1949	0.00069937	0.9993	0.0013987	0.00826	FALSE
ACAGTTTAGACTACAATGAG	ACE2_2	837.4	734.49	132.41	166.96	97.316	199.77	206.74	100.73	450.73	150.25	-1.5785	137300	18279	2.2352	0.012703	0.9873	0.025406	0.087631	FALSE
AGATGTTACTGATGCAATGG	ACE2_3	710.57	967.56	811.98	497.29	370.28	198.63	555.6	475.81	761.28	423.04	-0.8461	39128	33762	1.841	0.03281	0.96719	0.06562	0.17183	FALSE
AACATCTTCATGCCTATGTG	ACE2_4	1314.6	1579.1	1056.1	931.96	441.48	185.01	668.2	209.41	1185.3	325.45	-1.8616	84225	56704	3.6117	0.00015211	0.99985	0.00030422	0.0020998	FALSE
TGGATACATTTGGGCAAGTG	ACE2_5	956.91	935.48	536.8	397.25	281.27	349.59	525.15	139.16	736.14	315.43	-1.2201	81019	32461	2.3359	0.009747	0.99025	0.019494	0.072295	FALSE
CAGGATCCTTATGTGCACAA	ACE2_6	1171.5	1113	829.53	1099.6	752.42	576.6	501.15	449.3	1106.3	538.87	-1.0364	26983	52301	2.4812	0.0065469	0.99345	0.013094	0.053039	FALSE
GACTATGGGGATTATTGGAG	ACE2_7	1482.1	998.56	1021.8	1372.4	477.09	120.31	516.84	45.063	1197.1	298.7	-1.9991	60709	57361	3.7518	8.7768e-05	0.99991	0.00017554	0.0012699	FALSE
GGGAAATTCCCAAAGACCAG	ACE2_8	49.594	119.74	95.715	146.09	0	6.8102	9.2293	13.254	107.73	8.0197	-3.5915	1713.4	3425.9	2.2643	0.011778	0.98822	0.023555	0.083186	FALSE
AAGGATTCCATGAAGCTGTT	ACE2_9	507.32	592.3	844.69	778.68	370.28	708.26	367.32	173.62	685.49	368.8	-0.89248	24819	29861	1.8331	0.033394	0.96661	0.066788	0.17408	FALSE
ACCTATCACCGGATTAACGA	ACOX1_1	42.276	130.43	27.119	24.469	122.24	255.38	69.22	144.47	34.698	133.35	1.9121	3128.3	911.46	3.2677	0.99938	0.00061965	0.0012393	0.0074239	TRUE
CACTGTCATGATGCTCCAGA	ACOX1_10	169.11	242.69	332.61	262.68	510.32	360.94	282.42	310.14	252.68	335.54	0.40774	4524.4	9286.1	0.8598	0.8042	0.1958	0.39161	0.55972	TRUE
GCCTTCGTTAATCCGGTGAT	ACOX1_11	499.19	707.76	587.05	588.68	1203.4	780.9	1009.7	1292.2	587.87	1106.5	0.91134	7413.3	24946	3.2839	0.99949	0.00051193	0.0010239	0.0062565	TRUE
CGCCCTCACCGATCTCTCGG	ACOX1_12	413.82	314.32	778.48	606.68	742.93	1261	497.46	1504.3	510.25	1002	0.97219	42978	21135	3.3823	0.99964	0.00035944	0.00071889	0.0045628	TRUE
ACCAGGCCACCATTTAATGG	ACOX1_13	194.31	285.46	167.5	210.14	345.35	766.15	297.18	242.54	202.23	321.27	0.66518	2752.8	7155.7	1.4073	0.91965	0.080351	0.1607	0.31519	TRUE
ATACCTCAGGCAGTTCACTC	ACOX1_14	430.08	385.95	165.91	281.39	1125.1	1440.4	179.97	34.46	333.67	652.52	0.96549	14302	12856	2.8121	0.99753	0.0024652	0.0049303	0.024152	TRUE
CTGGGTTTCAGGGTCATACG	ACOX1_15	413.82	557.01	834.32	454.11	892.46	838.79	1787.7	2422.8	505.56	1340.1	1.4046	40597	20908	5.7714	1	3.9321e-09	7.8643e-09	1.0984e-07	TRUE
GCGCCGCCGAGAGATCGGTG	ACOX1_2	61.789	24.59	55.834	106.51	49.845	63.562	59.99	25.182	58.811	54.918	-0.097115	1154.7	1688.4	0.20724	0.41791	0.58209	0.83582	0.90184	FALSE
TGGCATTGAAGCATGTCGGA	ACOX1_3	115.45	129.36	193.03	390.78	41.537	31.781	716.19	1463.2	161.19	378.86	1.2278	18942	5488.5	2.9381	0.99832	0.0016758	0.0033516	0.017519	TRUE
CAAGCTGACTTACGGGACCA	ACOX1_4	357.72	299.36	485.75	564.94	1011.1	1004.5	1047.5	2217.4	421.74	1029.3	1.2853	14560	16911	4.6723	1	1.4903e-06	2.9806e-06	2.9088e-05	TRUE
CATTTAATGGAGGTCACAGT	ACOX1_5	291.06	253.38	197.81	350.48	83.075	144.15	169.82	327.37	272.22	156.98	-0.79029	4123.5	10132	1.1595	0.12314	0.87686	0.24627	0.4171	FALSE
TCTGTGGTAGGAATTACCGT	ACOX1_6	727.64	809.33	852.66	695.91	696.64	825.17	1610.5	3085.5	768.49	1217.8	0.66354	5229.5	34137	2.4321	0.99249	0.0075064	0.015013	0.059122	TRUE
TAAACCACATAATTTCATCA	ACOX1_7	186.18	196.72	64.608	213.02	100.88	34.051	384.86	617.62	191.45	242.87	0.34163	5536.5	6711.7	0.62764	0.73228	0.26772	0.53545	0.68402	TRUE
ACCAGTCTGAAATCAAGCCA	ACOX1_8	434.15	706.69	685.96	376.38	388.08	896.68	525.15	447.98	560.05	486.56	-0.20255	28981	23570	0.47895	0.31599	0.68401	0.63197	0.76039	FALSE
GGGCGTAGGTGCCAATTATC	ACOX1_9	1335	1625.1	1091.9	1245	1049.1	881.92	1001.4	654.73	1290	941.65	-0.45369	51848	62609	1.3921	0.081939	0.91806	0.16388	0.31911	FALSE
TCTTAAGTTCTGAAACGCCG	ACSF3_1	187.81	279.04	293.53	392.22	98.503	130.53	325.79	326.04	286.28	228.16	-0.32612	7008.3	10747	0.56671	0.28545	0.71455	0.57091	0.71047	FALSE
CCTGTCCGAGCGGGCCACTG	ACSF3_10	2072.4	2230.2	1658.3	1602	4816	6073.6	3674.2	4856.2	1865.3	4836.1	1.3739	96075	96435	9.5664	1	5.5347e-22	1.1069e-21	4.8277e-20	TRUE
CTGCGACTCCCAGAGCTCTG	ACSF3_11	549.59	496.07	934.02	1121.2	715.63	1062.4	683.89	1092.1	741.81	889.01	0.26083	92748	32753	0.81337	0.79199	0.20801	0.41601	0.58364	TRUE
GAACTCAGGCATCATCACAC	ACSF3_12	925.2	887.37	693.93	1074.5	556.6	377.97	2756.8	2785.9	906.29	1656.7	0.86954	24697	41409	3.6876	0.99989	0.00011317	0.00022635	0.0016049	TRUE
GCCATAAAGACATTGATCCG	ACSF3_13	634.96	472.55	578.28	446.91	647.98	492.6	328.56	125.91	525.42	410.58	-0.35502	7917.3	21873	0.77696	0.21859	0.78141	0.43718	0.60234	FALSE
CTCAGGCATCATCACACAGG	ACSF3_14	453.66	405.2	571.1	1083.8	434.36	496.01	1629	1776	512.38	1062.5	1.0507	114970	21239	3.7747	0.99992	8.0114e-05	0.00016023	0.0011659	TRUE
CCACTGGGCCACGACGTAGG	ACSF3_15	687.81	373.12	908.5	926.93	676.47	616.32	1730.5	3627.5	798.15	1203.5	0.59187	73861	35685	2.1457	0.98405	0.01595	0.031899	0.10407	TRUE
GCAGCGCGTTGACCACACCA	ACSF3_2	2085.4	1754.4	1437.3	1540.8	1682.9	2150.9	1624.4	907.88	1647.6	1653.6	0.0052301	86223	83389	0.020734	0.50827	0.49173	0.98346	0.99077	TRUE
TAACGATGCCTCCTACGTCG	ACSF3_3	650.41	960.07	1329.6	1141.4	2968.1	3055.5	1933.5	2009.3	1050.7	2488.7	1.2432	84829	49238	6.4804	1	4.5743e-11	9.1486e-11	1.6277e-09	TRUE
CCATGATCATCTACACCAGT	ACSF3_4	167.48	272.63	589.45	467.78	778.53	1322.3	298.11	75.546	370.2	538.32	0.53892	36069	14519	1.3952	0.91844	0.081562	0.16312	0.31834	TRUE
AATAAAGCTCCCTGTACGTG	ACSF3_5	648.78	329.29	441.88	438.28	446.23	140.74	293.49	249.17	440.08	271.33	-0.69568	18612	17775	1.2681	0.10237	0.89763	0.20475	0.36884	FALSE
GGAGAAGTGGAAGAACATCA	ACSF3_6	327.64	623.3	272.79	68.368	191.07	30.646	306.41	387.01	300.22	248.74	-0.27036	53214	11361	0.48762	0.31291	0.68709	0.62582	0.75617	FALSE
AACTGCACGCAAGAAATCCT	ACSF3_7	595.94	564.5	483.36	549.82	583.9	567.52	371.02	568.59	557.16	568.05	0.027877	2352.5	23427	0.07115	0.5283	0.4717	0.94341	0.96588	TRUE
ACTGCTCCAGTGTAGATGGC	ACSF3_8	704.88	621.16	1002.6	922.61	709.7	583.41	1281	2204.1	813.74	995.36	0.29032	32155	36502	0.95059	0.82909	0.17091	0.34182	0.51172	TRUE
GGGAAGTGCTCGTACCTGGC	ACSF3_9	293.5	359.23	366.91	284.27	688.33	898.95	216.89	103.38	326.36	452.61	0.47057	1858.7	12527	1.128	0.87011	0.12989	0.25979	0.4326	TRUE
TGACACGAACGTGCTTGGGT	ACTR1A_1	36.585	26.728	79.763	105.79	0	0	59.067	6.6269	58.174	3.3134	-3.7781	1396.1	1667.1	2.2126	0.013462	0.98654	0.026924	0.091322	FALSE
GAAGGTCTCGAAGAAAACTT	ACTR1A_10	0	19.244	25.524	4.318	0	0	11.075	0	11.781	0	-3.6759	146.35	258.26	2.2729	0.011517	0.98848	0.023034	0.081799	FALSE
ACCCAAGCACGTTCGTGTCA	ACTR1A_11	995.94	832.85	1351.2	1362.3	1036.1	703.72	1956.6	2646.8	1173.6	1496.3	0.35028	71605	56044	1.3634	0.91363	0.086371	0.17274	0.33123	TRUE
AGTCGTAGCCCTCCTTACGC	ACTR1A_12	52.846	97.29	276.78	271.31	64.086	90.803	221.5	335.32	184.3	156.15	-0.23771	13658	6419.6	0.3698	0.35577	0.64423	0.71153	0.82009	FALSE
TCGATGCGCATGATGGAGTG	ACTR1A_13	595.94	320.74	830.33	523.92	804.64	1631	731.88	736.91	559.93	770.77	0.46037	44307	23564	1.3736	0.9152	0.0848	0.1696	0.32698	TRUE
GCCATGACACGAACGTGCTT	ACTR1A_14	1643.1	1500	1067.2	1635.1	1040.8	1240.6	3407.4	5214	1567.5	2324	0.56783	88380	78661	2.6973	0.9965	0.0034956	0.0069912	0.032116	TRUE
CATCATGCGCATCGACATCG	ACTR1A_15	1187.8	813.6	1539.4	1224.1	2108.9	1948.9	778.95	824.38	1206	1386.6	0.20121	88600	57861	0.75097	0.77366	0.22634	0.45267	0.61502	TRUE
AAAACCAGCTTTAATCACAC	ACTR1A_2	42.276	100.5	172.29	234.61	150.72	65.832	57.221	14.579	136.39	61.527	-1.1358	7027.1	4514.3	1.2065	0.11381	0.88619	0.22763	0.39595	FALSE
CGCTACAGGCAGGACCACAG	ACTR1A_3	243.09	393.44	284.75	513.12	536.43	401.8	436.54	104.7	339.1	419.17	0.30504	15136	13101	0.69961	0.75754	0.24246	0.48491	0.64157	TRUE
TTTAAACCCACGAAAAAACC	ACTR1A_4	224.39	276.9	191.43	364.15	512.69	287.16	195.66	190.85	250.65	241.41	-0.05394	5922.8	9198.6	0.1024	0.45922	0.54078	0.91844	0.95148	FALSE
ATCATGCGCATCGACATCGC	ACTR1A_5	261.79	162.51	592.64	428.2	239.73	187.28	290.72	499.67	344.99	265.23	-0.3781	36158	13368	0.69334	0.24405	0.75595	0.4881	0.64344	FALSE
GCTTTCAATCCGCTATCCCA	ACTR1A_6	34.959	31.005	430.72	603.08	0	6.8102	514.99	542.08	232.84	260.9	0.16351	85376	8438.7	0.30549	0.61785	0.38215	0.76429	0.85533	TRUE
CTTGACAATCTCAAACTCAG	ACTR1A_7	64.228	60.94	0	11.515	2.3736	0	33.225	0	36.227	1.1868	-4.0895	1106	958.57	2.3668	0.0089708	0.99103	0.017942	0.067788	FALSE
CCTATCCATAAACCCCCAAA	ACTR1A_8	107.32	174.27	490.54	338.96	1057.4	821.76	538.07	943.67	256.61	882.71	1.7784	30191	9455.4	6.4388	1	6.0462e-11	1.2092e-10	2.1123e-09	TRUE
CCTCTGAGAAAGTCTGCAGC	ACTR1A_9	1069.1	775.12	1238.7	1011.1	488.95	600.43	575.91	678.59	1040.1	588.17	-0.82138	37116	48656	2.0489	0.020235	0.97977	0.04047	0.12245	FALSE
GGACGTATCATCAAAGTTGG	ACTR2_1	18.699	31.005	15.953	55.414	23.736	61.292	22.15	0	24.852	22.943	-0.11067	362.99	617.24	0.33352	0.36937	0.63063	0.73874	0.83897	FALSE
CTTTGATGATACGTCCATCT	ACTR2_10	389.43	621.16	510.48	587.97	896.02	1045.4	794.64	1178.3	549.22	970.69	0.82048	11237	23037	2.7768	0.99726	0.0027449	0.0054897	0.026341	TRUE
TGACTTTGTACGCTCAAGGT	ACTR2_11	0	0	0	0	0	0	0	0	0.4065	0	-0.49211	0	5.1286	1.073	0.14164	0.85836	0.28328	0.45285	FALSE
TACCAGCTACTTCTGTTGCG	ACTR2_12	125.2	125.09	145.17	28.787	193.45	384.78	95.061	231.94	125.15	212.69	0.76045	3228.6	4082.1	1.3703	0.9125	0.087497	0.17499	0.33384	TRUE
TATAACTAGATATCTTATCA	ACTR2_13	0	26.728	0	0	0	0	11.998	0	0.4065	0	-0.49211	238.13	5.1286	1.073	0.14164	0.85836	0.28328	0.45285	FALSE
GGAGACTGGATATTGCTGGG	ACTR2_14	19.512	9.6221	0	0	0	0	0	0	4.8111	0	-2.5388	95.188	90.883	1.963	0.024823	0.97518	0.049646	0.14149	FALSE
AAAGAAAAACTGTGTTACGT	ACTR2_15	115.45	86.599	44.667	21.59	153.09	5.6752	50.761	3.9761	65.633	28.218	-1.1894	1766.8	1919.5	1.0857	0.13881	0.86119	0.27761	0.45094	FALSE
GGATGACATGAAACACCTGT	ACTR2_2	0	0	0	0	0	0	0	0	0.4065	0	-0.49211	0	5.1286	1.073	0.14164	0.85836	0.28328	0.45285	FALSE
ACTGGTGTAGTGGTAGACTC	ACTR2_3	0	0	0	16.552	8.3075	0	28.611	45.063	0.4065	18.459	3.7903	91.326	5.1286	7.9715	1	1.3719e-15	2.7437e-15	7.6213e-14	TRUE
ATCCTCGCAACAGAAGTAGC	ACTR2_4	560.16	537.77	721.05	962.91	975.54	1484.6	443.93	167	640.61	709.73	0.14761	42466	27585	0.41618	0.66134	0.33866	0.67732	0.79596	TRUE
AAACAGAGAGAAGATTGTAG	ACTR2_5	373.98	536.7	6.381	0	81.888	1.135	183.66	0	190.18	41.512	-2.169	74603	6659.8	1.9669	0.024596	0.9754	0.049193	0.14058	FALSE
TAAAGAAAAACTGTGTTACG	ACTR2_6	243.9	297.22	433.91	502.33	167.34	48.806	125.52	192.18	365.56	146.43	-1.3141	14282	14306	1.8469	0.032382	0.96762	0.064763	0.17034	FALSE
TAGGTCTTCCAACCAAAGCT	ACTR2_7	0	0	34.298	0	0	0	0	0	0.4065	0	-0.49211	392.12	5.1286	1.073	0.14164	0.85836	0.28328	0.45285	FALSE
TGGACGTATCATCAAAGTTG	ACTR2_8	16.26	6.4148	67.001	74.845	0	0	81.218	96.752	41.63	40.609	-0.034993	1210.2	1127.6	0.18617	0.42616	0.57384	0.85231	0.91185	FALSE
GGGATGACATGAAACACCTG	ACTR2_9	0	0	0	0	0	0	153.21	6.6269	0.4065	3.3134	1.6167	0	5.1286	1.2836	0.82557	0.17443	0.34885	0.5184	TRUE
ACCGGTACGGTAATAGACAG	ACTR3_1	57.724	70.562	100.5	110.83	318.06	305.32	171.66	0	85.532	238.49	1.4687	620.45	2615.9	2.9907	0.99854	0.0014606	0.0029213	0.015544	TRUE
AGTGATCTTTAAATATTTAA	ACTR3_10	115.45	137.92	54.239	146.09	156.66	102.15	126.44	6.6269	126.68	114.3	-0.1472	1959.1	4140.8	0.22956	0.40922	0.59078	0.81843	0.89047	FALSE
AGAACGGACGTTGACCGGTA	ACTR3_11	327.64	566.64	90.929	74.845	294.32	121.45	107.98	63.618	209.29	114.72	-0.86177	57930	7448.9	1.1267	0.12993	0.87007	0.25987	0.4326	FALSE
TCTTGGACCTCAAGACAAGT	ACTR3_12	186.99	290.8	110.87	69.088	376.21	343.91	236.27	6.6269	148.93	290.09	0.95718	9799.9	5003.3	1.9957	0.9766	0.023398	0.046796	0.1357	TRUE
CCCAATCTTCAACTATACCA	ACTR3_13	44.715	71.631	175.48	276.35	0	28.376	106.14	112.66	123.55	67.256	-0.86775	11651	4021.5	0.97047	0.16591	0.83409	0.33181	0.50178	FALSE
CTGTAAAATAGCCTTACCAC	ACTR3_14	42.276	0	28.715	0.71966	0	0	0	25.182	14.717	0	-3.9743	455.99	334.83	2.3528	0.0093163	0.99068	0.018633	0.069765	FALSE
TCCACTGTCTATTACCGTAC	ACTR3_15	87.805	125.09	109.27	65.489	0	29.511	114.44	1.3254	98.54	15.418	-2.6	675.86	3086.8	1.8748	0.030407	0.96959	0.060814	0.16304	FALSE
ATTGAATACTCCAGAAAACA	ACTR3_2	0	38.489	0	0	0	0	0	0	0.4065	0	-0.49211	493.79	5.1286	1.073	0.14164	0.85836	0.28328	0.45285	FALSE
AAAACCTACATATGCAACAA	ACTR3_3	121.95	178.54	102.89	262.68	29.67	64.697	84.909	208.08	150.25	74.803	-0.99658	5494.7	5055.1	1.1299	0.12926	0.87074	0.25852	0.43123	FALSE
TTAACAAGTATGATACAGAT	ACTR3_4	60.163	68.424	132.41	231.73	0	45.401	81.218	0	100.41	22.701	-2.0973	6970.4	3155.6	1.6634	0.048117	0.95188	0.096234	0.22356	FALSE
TTTCCAAGGATTGTTCTGGA	ACTR3_5	82.927	96.221	152.35	124.5	0	3.4051	123.67	10.603	110.36	7.004	-3.7984	971.77	3524	2.3405	0.009629	0.99037	0.019258	0.071697	FALSE
CAGGAAGGGATGATAAACTG	ACTR3_6	69.106	50.249	105.29	101.47	3.5603	90.803	47.069	95.427	85.289	68.936	-0.30315	717.18	2607.2	0.40365	0.34323	0.65677	0.68647	0.8018	FALSE
ATTAAACACATTCCAATCGC	ACTR3_7	0	8.553	0	0	0	0	0	0	0.4065	0	-0.49211	24.385	5.1286	1.073	0.14164	0.85836	0.28328	0.45285	FALSE
GCTCAAAGGAGGGTGATGAA	ACTR3_8	578.05	401.99	157.93	100.03	58.152	1.135	113.52	47.713	279.96	52.933	-2.3811	50338	10469	2.3199	0.010174	0.98983	0.020347	0.074485	FALSE
AGGCTTGTACATTGCTGTGC	ACTR3_9	0	3.2074	41.477	12.234	13.055	0	13.844	0	7.7208	6.5273	-0.21233	413.27	157.75	0.63152	0.26385	0.73615	0.5277	0.67801	FALSE
CCATGACTTCTCATCACGGG	ACVR1_1	389.43	523.87	681.17	697.35	684.77	507.36	733.73	629.55	602.52	657.16	0.12504	22258	25675	0.341	0.63342	0.36658	0.73316	0.83553	TRUE
GAACCATGACTTCTCATCAC	ACVR1_10	897.56	1111.9	957.95	1116.9	873.47	602.7	1414.8	1210.1	1034.9	1041.8	0.0095078	12480	48371	0.031144	0.51242	0.48758	0.97516	0.98535	TRUE
TCCTCACTGAGCATCAACGA	ACVR1_11	142.28	12.83	208.98	207.98	199.38	147.55	286.11	714.38	175.13	242.74	0.46873	9881.9	6047.5	0.86946	0.80533	0.19467	0.38933	0.55735	TRUE
GTGGAGTATGGCACTATCGA	ACVR1_12	1733.3	931.21	752.96	847.76	474.71	496.01	857.4	701.12	889.49	598.57	-0.57067	244730	40511	1.4454	0.07417	0.92583	0.14834	0.29826	FALSE
ACAGTGGTCCTCATTACCGC	ACVR1_13	604.88	871.34	1285	1273.8	1376.7	2027.2	523.3	805.83	1072.6	1091.2	0.024882	114950	50439	0.08316	0.53314	0.46686	0.93373	0.96023	TRUE
TGAACCATGACTTCTCATCA	ACVR1_14	1540.7	1434.8	1170.1	1012.6	2557.5	3220.1	1936.3	3222	1302.4	2888.8	1.1486	58597	63318	6.3043	1	1.4472e-10	2.8943e-10	4.8389e-09	TRUE
TGATGAGAAGTCATGGTTCA	ACVR1_15	1117.9	1198.5	1440.5	1126.3	591.02	238.36	1950.1	1872.8	1162.4	1231.9	0.083714	27315	55419	0.29524	0.6161	0.3839	0.76781	0.85746	TRUE
TGGAGTATGGCACTATCGAA	ACVR1_2	879.68	1331.1	1197.2	769.32	1487	1650.3	1396.4	1623.6	1038.5	1555.3	0.5823	69491	48565	2.3453	0.9905	0.0095048	0.01901	0.070899	TRUE
GCCATCGTTGATGCTCAGTG	ACVR1_3	850.41	815.74	780.88	657.77	561.35	1049.9	566.68	575.21	798.31	570.94	-0.48288	7690.9	35693	1.2035	0.11439	0.88561	0.22878	0.39729	FALSE
CTGGTGTAACAGGAACATCA	ACVR1_4	239.02	416.96	212.17	377.1	937.56	1567.5	166.13	23.857	308.06	551.84	0.83896	10196	11709	2.2528	0.98784	0.012162	0.024324	0.085076	TRUE
ATTACACTGTTGGAGTGTGT	ACVR1_5	64.228	156.09	33.5	71.966	58.152	148.69	306.41	123.26	68.097	135.97	0.98721	2990	2004	1.5163	0.93084	0.069159	0.13832	0.28472	TRUE
CTATGGACAGCACTATTCGA	ACVR1_6	169.92	251.24	287.94	192.87	47.471	216.79	524.22	327.37	222.06	272.08	0.29191	2921	7983.3	0.55985	0.71033	0.28967	0.57933	0.71816	TRUE
GACACTCCAGTACCCAGCTG	ACVR1_7	505.69	536.7	726.64	690.88	714.44	648.1	681.12	942.34	613.79	697.78	0.18475	12102	26238	0.51853	0.69793	0.30207	0.60414	0.73907	TRUE
ACACACACATGTAGAGTTTG	ACVR1_8	340.65	338.91	315.06	248.28	1282.9	2472.1	455	277	326.99	868.96	1.4073	2221.8	12555	4.8368	1	6.6087e-07	1.3217e-06	1.3703e-05	TRUE
GAGAGCAACTCCCAGCAGGC	ACVR1_9	139.02	377.4	325.43	331.05	831.93	51.076	347.02	600.39	328.24	473.71	0.52791	12745	12612	1.2953	0.90223	0.097771	0.19554	0.35709	TRUE
ACTTGACTCAGGTCACCTCA	ACVR1B_1	2484.6	2292.2	2120.1	1953.2	6133.3	5902.2	2991.2	2809.8	2206.1	4446.7	1.0109	52107	117390	6.5395	1	3.0858e-11	6.1716e-11	1.1286e-09	TRUE
GAGCTGGTAGGCATCATCGC	ACVR1B_10	1191.9	1233.8	709.89	738.37	1045.6	1007.9	822.33	1395.6	965.12	1026.7	0.089186	80049	44574	0.29181	0.61478	0.38522	0.77043	0.859	TRUE
ACTGCAACAGGATCGACTTG	ACVR1B_11	1379.7	1643.2	744.19	999.61	1628.3	1910.3	1119.5	1373.1	1189.6	1500.7	0.33483	158800	56944	1.3034	0.90378	0.096218	0.19244	0.35359	TRUE
CCTCAATTGTCACTGTGTAC	ACVR1B_12	818.7	661.79	729.03	640.5	682.4	753.66	1241.3	674.62	695.41	718.03	0.046118	6825.4	30368	0.12981	0.55163	0.44837	0.89675	0.93788	TRUE
GGAGAGACACATCTCACATG	ACVR1B_13	408.13	550.6	349.36	210.86	464.03	496.01	685.73	747.51	378.75	590.87	0.64025	19815	14911	1.7372	0.95878	0.04122	0.08244	0.20141	TRUE
AATTGAGGGGATGATTAAGC	ACVR1B_14	308.13	352.81	652.46	800.27	182.76	146.42	591.6	628.23	502.63	387.18	-0.37565	57103	20767	0.80184	0.21132	0.78868	0.42265	0.59009	FALSE
ACTGTGCGCTGGACAAAGAG	ACVR1B_15	681.3	323.94	332.61	494.41	442.67	670.8	168.9	136.51	413.51	305.78	-0.43419	30941	16525	0.83986	0.20049	0.79951	0.40099	0.56831	FALSE
CCGGTTCAGATAATCAAACA	ACVR1B_2	160.16	104.77	304.69	352.64	65.273	86.262	856.48	1390.3	232.43	471.37	1.0169	13730	8421.3	2.6038	0.99536	0.0046364	0.0092729	0.040339	TRUE
CTACACGTGTGAGACAGATG	ACVR1B_3	825.2	615.82	886.16	1165.9	2495.8	2089.6	1081.7	1006	855.68	1585.6	0.88913	51867	38715	3.7098	0.9999	0.00010369	0.00020739	0.0014797	TRUE
AAGAGATTATTGGCAAGGGT	ACVR1B_4	503.25	597.64	608.59	638.34	867.54	802.47	1123.2	1681.9	603.11	995.37	0.72186	3757.8	25705	2.4466	0.99279	0.0072115	0.014423	0.057215	TRUE
GAGAGACACATCTCACATGA	ACVR1B_5	421.95	214.89	543.18	238.21	469.97	374.56	366.4	795.22	330.08	422.26	0.35437	25187	12695	0.81817	0.79302	0.20698	0.41396	0.58168	TRUE
GGAAGCAGAGATATACCAGA	ACVR1B_6	122.76	102.64	41.477	143.93	267.03	149.82	283.34	556.66	112.7	275.18	1.2804	2083.6	3611.5	2.7037	0.99646	0.0035358	0.0070715	0.032395	TRUE
CACCTGCACATGGAGATCGT	ACVR1B_7	742.28	953.66	419.55	645.54	1150	1044.2	1412.1	2372.4	693.91	1281	0.88354	49141	30291	3.3735	0.99963	0.00037117	0.00074234	0.0046902	TRUE
AGTAGAAGGGCTTCCCGGCA	ACVR1B_8	482.93	532.42	643.68	710.31	1860.9	1728.7	761.41	454.6	588.05	1245	1.0809	10729	24955	4.1588	0.99998	1.5995e-05	3.199e-05	0.0002651	TRUE
TGATGATGATGAGGAACAGG	ACVR1B_9	822.76	934.42	819.16	970.11	951.8	601.57	3353	4882.7	878.59	2152.4	1.2917	6046.6	39931	6.3745	1	9.1755e-11	1.8351e-10	3.1439e-09	TRUE
CCATGCCTCACGCTTCATGG	ACY1_1	2198.4	2375.6	1233.1	772.92	2521.9	2433.5	1672.3	2416.2	1715.8	2424.8	0.4988	596730	87442	2.3979	0.99176	0.0082441	0.016488	0.063587	TRUE
AACCTGACTAAGCTAGAGGG	ACY1_10	138.21	142.19	32.703	148.97	302.63	284.89	56.299	35.785	140.2	170.6	0.28125	3880.3	4662.1	0.44513	0.66518	0.33482	0.66963	0.79028	TRUE
CGTGAACCTGACTAAGCTAG	ACY1_11	811.38	857.44	377.28	364.15	646.8	853.54	926.62	1098.7	594.33	890.08	0.58187	72144	25267	1.8606	0.9686	0.031405	0.062809	0.16662	TRUE
GCTGGTAACCCGCACCCCTG	ACY1_12	1078	1317.2	902.11	990.98	3658.8	4997.5	2244.6	2508.9	1034.5	3083.9	1.5749	33737	48349	9.3202	1	5.8034e-21	1.1607e-20	4.7153e-19	TRUE
GCCACTCCTACCAGGCACAA	ACY1_13	927.64	1325.7	1302.5	1585.4	3719.4	4741	2823.2	4082.2	1314.1	3900.8	1.5689	74412	63983	10.226	1	7.5856e-25	1.5171e-24	8.0862e-23	TRUE
TGCGGGTTACCAGCACTGGG	ACY1_14	177.24	186.03	142.78	179.2	2237.1	2012.4	53.53	17.23	178.22	1033	2.5284	439.67	6172.3	10.88	1	7.2843e-28	1.4569e-27	1.0151e-25	TRUE
CCAAGCTCATACTTACACCA	ACY1_15	617.89	547.39	880.58	943.48	618.31	567.52	1492.4	1994.7	749.23	1055.3	0.49367	37658	33138	1.6816	0.95367	0.046326	0.092652	0.21797	TRUE
TAGCTTAGTCAGGTTCACGG	ACY1_2	157.72	453.31	244.07	287.15	459.28	425.64	2452.2	4201.4	265.61	1455.8	2.45	15933	9844.3	11.995	1	1.8904e-33	3.7809e-33	3.442e-31	TRUE
GCTGGACAGTGCGGATACGC	ACY1_3	688.62	493.94	693.14	790.91	34.417	13.62	944.15	430.75	690.88	232.58	-1.5666	16268	30136	2.6428	0.0041112	0.99589	0.0082224	0.036677	FALSE
AGGCACAAAGGTCATGTGGA	ACY1_4	578.05	755.87	417.96	593.72	1565.4	2572	910.01	1887.3	585.89	1726.3	1.5574	19073	24847	7.235	1	2.3274e-13	4.6549e-13	1.0498e-11	TRUE
GGTGCCTGGCCAGGTCAACA	ACY1_5	882.11	1102.3	662.03	557.02	394.01	130.53	1082.6	1013.9	772.07	703.96	-0.13306	59832	34323	0.36766	0.35656	0.64344	0.71312	0.82094	FALSE
CCCTTACACACCTTGAAGAC	ACY1_6	805.69	635.06	902.91	888.06	897.21	1674.2	1350.2	1222	846.88	1286.1	0.60222	17133	38249	2.2459	0.98765	0.012355	0.024709	0.086154	TRUE
CTCACTATAAAAGACAGTGA	ACY1_7	12.195	104.77	157.13	21.59	162.59	11.35	74.757	30.484	63.182	52.62	-0.25939	4962	1836	0.36495	0.35757	0.64243	0.71515	0.82236	FALSE
GAGGGCTACATCTATGCCAG	ACY1_8	362.6	279.04	319.85	240.37	136.48	103.29	119.98	247.84	299.44	128.23	-1.2172	2770.5	11327	1.6303	0.051514	0.94849	0.10303	0.23431	FALSE
GCCCTCAGGGCGTGGAACTC	ACY1_9	730.08	1118.3	161.92	279.95	824.81	1166.8	507.61	592.44	505.02	708.63	0.48788	198380	20882	1.409	0.92057	0.079432	0.15886	0.31276	TRUE
AAGCAATGGTACTTGCCCGG	ADAM12_1	514.63	464	410.78	346.16	2041.3	2850.1	257.5	182.9	437.39	1149.4	1.3918	5235.4	17648	5.3596	1	4.1727e-08	8.3453e-08	1.0154e-06	TRUE
AACATTCGGATCGTGTTGGT	ADAM12_10	614.63	400.92	826.34	987.38	643.24	181.61	175.36	288.93	720.49	235.27	-1.6105	65254	31654	2.7299	0.0031677	0.99683	0.0063355	0.029485	FALSE
ACTGAACATTCGGATCGTGT	ADAM12_11	205.69	103.71	210.57	177.76	4.7471	40.861	63.682	132.54	191.72	52.272	-1.8551	2830.9	6723	1.81	0.035147	0.96485	0.070295	0.18013	FALSE
CAGCAGTGTGTCACGCTCTG	ADAM12_12	1604.9	1100.1	684.36	835.53	1273.4	1520.9	1141.7	1444.7	967.83	1359	0.48933	173730	44720	1.8499	0.96784	0.032162	0.064324	0.16954	TRUE
CCCATCGTGCAGGTACACGT	ADAM12_13	702.44	743.04	608.59	648.42	1821.7	1700.3	744.8	1080.2	675.43	1390.2	1.0404	3499.5	29349	4.1724	0.99998	1.5069e-05	3.0138e-05	0.00025025	TRUE
CGGGATGAATCATGACACAC	ADAM12_14	1111.4	1207	794.44	558.46	821.25	346.18	666.35	617.62	952.91	641.99	-0.56906	90134	43914	1.4837	0.068941	0.93106	0.13788	0.28419	FALSE
AACACGATCCGAATGTTCAG	ADAM12_15	57.724	43.834	192.23	233.17	23.736	144.15	121.83	53.015	124.98	87.421	-0.51069	9112	4075.6	0.64469	0.25957	0.74043	0.51913	0.67066	FALSE
GGTGATCCTTATGGCAACTG	ADAM12_2	896.75	887.37	329.42	208.7	1191.5	1396.1	516.84	667.99	608.4	929.76	0.61103	132850	25969	1.9942	0.97693	0.023067	0.046133	0.13445	TRUE
GATTGCTAATCACGTTGACA	ADAM12_3	1574.8	1928.7	696.33	690.88	818.88	1272.4	1087.2	592.44	1135.6	953.04	-0.25255	404220	53925	0.78599	0.21594	0.78406	0.43188	0.59809	FALSE
CGGACGCTGTGTGCGCACAT	ADAM12_4	1065.9	997.49	1293.7	1976.9	1351.7	1854.6	2006.4	2487.7	1179.8	1930.5	0.70999	231530	56393	3.1614	0.99921	0.0007851	0.0015702	0.0090959	TRUE
GCATTGTCATGGGATTTGCG	ADAM12_5	1082.1	777.25	587.05	700.95	452.16	165.71	622.05	409.54	739.1	430.85	-0.77719	47896	32614	1.7071	0.043901	0.9561	0.087802	0.21055	FALSE
TGGAGTCGAAGCTCTTCACT	ADAM12_6	2395.9	2720.9	2633.8	3600.5	1883.4	2073.7	3340.1	5736.2	2677.3	2706.9	0.015828	311720	147270	0.076994	0.53069	0.46931	0.93863	0.96335	TRUE
GAAACACATTCTTTGCAGCG	ADAM12_7	605.69	1040.3	457.84	580.77	1669.8	2145.2	1588.4	1528.2	593.23	1629.1	1.4558	72825	25212	6.5236	1	3.4317e-11	6.8634e-11	1.2424e-09	TRUE
TTACCGTGTAATTTCGAGCG	ADAM12_8	405.69	405.2	374.09	295.06	201.75	368.89	320.26	144.47	389.64	261	-0.57626	3229	15415	1.0392	0.14935	0.85065	0.29871	0.46885	FALSE
GCACGATGGGCACTCATGTC	ADAM12_9	730.89	1098	1382.3	1006.1	620.69	518.71	960.77	585.82	1052	603.25	-0.80134	72140	49310	2.0211	0.021637	0.97836	0.043273	0.12835	FALSE
AATCAGAATCAACACAGATG	ADAM17_1	813.01	542.05	1304.9	984.5	534.05	360.94	523.3	394.96	898.75	459.13	-0.96749	102300	41006	2.1711	0.014962	0.98504	0.029923	0.09894	FALSE
TCATTAACAAATCTCCAAAG	ADAM17_10	352.03	304.7	217.75	82.042	178.02	9.0803	104.29	21.206	261.23	62.748	-2.0404	14711	9654.5	2.1006	0.017839	0.98216	0.035678	0.11223	FALSE
TGGGGCCGAATATAACATAG	ADAM17_11	326.02	198.86	703.51	856.4	39.164	125.99	206.74	373.76	514.76	166.36	-1.6237	95920	21354	2.3934	0.0083474	0.99165	0.016695	0.06428	FALSE
CTATGGAATACAGATAGAGC	ADAM17_12	476.42	771.91	308.68	364.87	917.38	1001.1	897.09	1697.8	420.65	959.24	1.1874	47381	16860	4.148	0.99998	1.678e-05	3.3561e-05	0.00027683	TRUE
ATTTAGCTTTGATATAGCTG	ADAM17_13	447.15	438.34	541.59	490.09	191.07	271.27	574.06	1106.7	468.62	422.67	-0.14857	2387.5	19132	0.33284	0.36963	0.63037	0.73925	0.83915	FALSE
GGATGTGAAGATGTTGCTAG	ADAM17_14	739.84	288.66	964.33	877.27	456.91	659.45	203.97	176.27	808.55	330.44	-1.2884	101330	36230	2.5125	0.0059937	0.99401	0.011987	0.049424	FALSE
CGAGTACACTGTAAAATGGC	ADAM17_15	96.748	110.12	287.94	167.68	119.87	682.15	134.75	31.809	138.9	127.31	-0.12481	8549	4611.5	0.2009	0.42039	0.57961	0.84077	0.90546	FALSE
GAACACGTGTAAATTATTGG	ADAM17_2	273.98	281.18	1028.1	636.9	147.16	383.64	378.4	740.88	459.04	381.02	-0.26811	140460	18674	0.57176	0.28374	0.71626	0.56749	0.70779	FALSE
TGGTGAAAAGCACTACAACA	ADAM17_3	45.528	29.936	71.786	87.079	0	105.56	22.15	102.05	58.657	62.102	0.080985	659.16	1683.3	0.083958	0.49486	0.50514	0.98972	0.99411	TRUE
ACAAAATTTCAAGGTCGTGG	ADAM17_4	215.45	147.54	222.54	367.75	119.87	90.803	143.98	421.47	218.99	131.92	-0.72689	9086.3	7854.6	1.0058	0.15726	0.84274	0.31452	0.48503	FALSE
CCCAGAGCAAACAGCCATGG	ADAM17_5	350.41	237.35	398.81	406.61	234.98	447.2	301.8	163.02	374.61	268.39	-0.47954	7012.3	14721	0.87847	0.18984	0.81016	0.37969	0.54827	FALSE
AGTTTGTGGGAACTCGAGGG	ADAM17_6	170.73	88.737	402	499.45	327.55	473.31	139.36	369.78	286.37	348.67	0.28308	37068	10750	0.60084	0.72524	0.27476	0.54952	0.69432	TRUE
AGCAGAATGTGCCCCGAATG	ADAM17_7	759.35	744.11	863.83	937	176.83	320.08	1102	1370.4	811.59	711.03	-0.19059	8579.9	36389	0.52719	0.29903	0.70097	0.59806	0.73459	FALSE
AAGTAGCATTAATCGCCTCC	ADAM17_8	473.17	723.8	1170.9	1514.9	971.97	695.77	749.42	259.77	947.36	722.6	-0.39024	215640	43614	1.0762	0.14091	0.85909	0.28182	0.45285	FALSE
ATCTAATATCCAGCAGCATT	ADAM17_9	1025.2	815.74	1527.5	1583.3	778.53	593.62	1223.8	959.57	1276.3	869.05	-0.55396	144160	61833	1.6379	0.050724	0.94928	0.10145	0.23182	FALSE
AAAAGTTTCTTATCACACGT	ADAM9_1	27.642	120.81	105.29	105.07	321.62	297.38	65.528	43.737	105.18	181.45	0.78103	2085.4	3331.3	1.3215	0.90354	0.096464	0.19293	0.35411	TRUE
CCACATTAATCCCGCCTGCG	ADAM9_10	582.93	516.39	247.26	511.68	277.71	200.9	249.19	185.55	514.03	225.05	-1.1881	25308	21319	1.983	0.023685	0.97632	0.047369	0.13685	FALSE
GAATTGGACCCTTGCTGCGA	ADAM9_11	203.25	205.27	350.16	346.88	423.68	903.49	119.98	189.53	276.07	306.6	0.1508	6939.2	10300	0.30083	0.61698	0.38302	0.76605	0.85656	TRUE
GTCCACCAACTTATTACCAC	ADAM9_12	94.309	94.083	45.465	118.74	62.899	180.47	107.06	458.58	94.196	143.76	0.60474	992.47	2928.3	0.91601	0.81251	0.18749	0.37498	0.54399	TRUE
CACCAACTTATTACCACAGG	ADAM9_13	182.93	277.97	251.25	300.82	168.52	466.5	158.74	152.42	264.61	163.63	-0.69007	2780.1	9801.1	1.0335	0.15067	0.84933	0.30135	0.47156	FALSE
TCATTATCGGGGCTATGTGG	ADAM9_14	966.67	659.65	902.11	1036.3	897.21	836.52	347.94	633.53	934.39	735.02	-0.34582	29318	42916	0.96238	0.16793	0.83207	0.33586	0.5061	FALSE
GTGTGTTCAAGGAGCCACGC	ADAM9_15	724.39	427.65	484.96	499.45	270.59	267.87	711.58	984.75	492.2	491.08	-0.0032799	19395	20263	0.0082116	0.49672	0.50328	0.99345	0.99541	FALSE
TGTGGTTTATACTTACAACA	ADAM9_2	126.83	220.24	356.54	539.03	73.581	31.781	314.72	218.69	288.39	146.13	-0.97588	32737	10839	1.3829	0.083341	0.91666	0.16668	0.32277	FALSE
GTTGTAAAGACTGTCGGGTA	ADAM9_3	339.84	542.05	979.48	683.68	450.98	417.69	561.14	275.68	612.86	434.33	-0.49579	72995	26192	1.1034	0.13492	0.86508	0.26984	0.44312	FALSE
GCCTATAGTGCTCCCTCCTG	ADAM9_4	891.06	874.54	518.46	634.02	378.58	513.03	574.98	560.63	754.28	536.83	-0.48986	34416	33399	1.1899	0.11704	0.88296	0.23407	0.40334	FALSE
AATGAACAGCTCCACATACC	ADAM9_5	939.84	712.04	943.59	1183.1	447.42	402.94	2543.6	3601	941.71	1495.5	0.6667	37013	43310	2.661	0.9961	0.0038954	0.0077907	0.035078	TRUE
TTGGAATGAATCACGATGAT	ADAM9_6	398.37	394.51	512.87	522.48	1863.2	2015.8	946	860.17	455.62	1404.6	1.6221	4919.8	18512	6.975	1	1.5305e-12	3.061e-12	6.335e-11	TRUE
TGAGCACATCATTTATCGAA	ADAM9_7	703.25	552.74	437.1	310.18	352.47	180.47	909.08	988.73	494.92	630.78	0.34932	28073	20394	0.95135	0.82924	0.17076	0.34152	0.51135	TRUE
CTTTCTCTAGTTAATCTCCA	ADAM9_8	137.4	111.19	172.29	251.16	35.603	37.456	123.67	2.6507	154.84	36.53	-2.054	3930.6	5236.4	1.8066	0.035413	0.96459	0.070826	0.18108	FALSE
GACATTGAGCATCATAATAC	ADAM9_9	104.88	251.24	163.51	273.47	251.6	520.98	163.36	209.41	207.38	230.5	0.15182	6241	7369.5	0.26937	0.60306	0.39694	0.79388	0.87444	TRUE
AGCATCATACACCTGACCTG	ADAMTS6_1	1092.7	1722.4	1102.3	1315.5	1325.6	1594.7	856.48	683.89	1208.9	1091.1	-0.14788	99952	58027	0.48934	0.3123	0.6877	0.6246	0.75545	FALSE
TAAAGAAAGTCACGCTTGGG	ADAMTS6_10	492.68	839.26	855.06	410.21	445.04	353	1844.9	3077.5	665.97	1145	0.78089	53742	28868	2.8193	0.99759	0.0024068	0.0048135	0.02371	TRUE
AAGAACTGCATTATCGTGGT	ADAMTS6_11	692.68	1033.8	429.12	530.39	323.99	759.34	1162.9	752.81	611.54	756.07	0.30564	74929	26126	0.89422	0.81438	0.18562	0.37123	0.54083	TRUE
GGGGGAAAGATGGACCCCAG	ADAMTS6_12	39.837	0	17.548	16.552	2.3736	0	49.838	90.125	17.05	26.106	0.5866	270.15	397.57	0.45417	0.59583	0.40417	0.80834	0.88398	TRUE
CAGCATCATACACCTGACCT	ADAMTS6_13	3855.3	3392.3	3663.5	3786.2	2790.1	2740	3540.3	5408.9	3724.8	3165.2	-0.23479	45031	216830	1.2017	0.11474	0.88526	0.22947	0.3981	FALSE
TTAGACAACTGTCATTACAC	ADAMTS6_14	271.54	308.98	155.54	202.23	892.46	1544.8	263.96	530.15	236.89	711.3	1.5822	4739.1	8610.5	5.1127	1	1.5967e-07	3.1933e-07	3.6043e-06	TRUE
AAACGTTGTGAATATTATAG	ADAMTS6_15	333.33	286.53	135.6	405.17	244.48	111.23	316.56	474.48	309.93	280.52	-0.14335	13519	11792	0.27423	0.39195	0.60805	0.78391	0.86798	FALSE
TAATAAGAACTGCATTATCG	ADAMTS6_2	218.7	289.73	87.739	26.628	78.328	27.241	37.84	33.134	153.22	35.487	-2.0795	14412	5172.2	1.8142	0.034823	0.96518	0.069646	0.17893	FALSE
AACTGGAAACCCTATACTGG	ADAMTS6_3	98.374	153.95	186.64	197.91	61.713	170.25	147.67	50.364	170.3	104.69	-0.69667	2156.6	5852.8	0.89663	0.18496	0.81504	0.36992	0.53954	FALSE
TAGATGAAAGTGCTTGCCAT	ADAMTS6_4	861.79	1127.9	1221.2	1173.1	871.1	797.93	1913.2	3090.8	1150.5	1392.2	0.27486	29787	54756	1.0328	0.84915	0.15085	0.3017	0.47188	TRUE
TGGCCCCAGAGCATAGATGG	ADAMTS6_5	1062.6	919.45	1273.8	1271.6	1805.1	3309.8	823.25	984.75	1167.1	1394.9	0.25703	31525	55684	0.96536	0.83282	0.16718	0.33437	0.5045	TRUE
GGTAGTGGCAGACAAAATGA	ADAMTS6_6	116.26	190.3	363.72	354.79	1667.4	1835.3	435.62	540.75	272.55	1104.1	2.0143	15422	10146	8.2554	1	7.5951e-17	1.519e-16	4.6548e-15	TRUE
ACCTTTAAAGAATACCACAG	ADAMTS6_7	86.179	141.12	110.07	78.443	1840.7	2839.9	110.75	6.6269	98.126	975.73	3.3006	840.58	3071.6	15.835	1	9.304e-57	1.8608e-56	4.3788e-54	TRUE
GAAGATAGATGTCGAGTCTG	ADAMTS6_8	277.24	240.55	224.13	277.79	345.35	322.35	166.13	163.02	258.89	244.24	-0.083744	746.08	9553.7	0.15571	0.43813	0.56187	0.87627	0.92758	FALSE
ATGGAATTGGAAATTCTTGT	ADAMTS6_9	217.07	551.67	290.34	197.19	175.64	200.9	91.37	82.173	253.7	133.51	-0.92115	31553	9330	1.2657	0.10281	0.89719	0.20562	0.36979	FALSE
AGACAGTGCACATCCAACGT	ADGRG7_1	384.55	527.08	354.94	244.69	499.64	434.72	303.64	231.94	369.75	369.18	-0.0022124	13611	14498	0.0060623	0.49758	0.50242	0.99516	0.99682	FALSE
AATTAGTAGTATGGTTGCAG	ADGRG7_10	464.23	481.11	1068	1301.9	697.83	416.56	1383.5	1594.4	774.56	1040.6	0.42555	182200	34453	1.4335	0.92414	0.075855	0.15171	0.30235	TRUE
TTATATTTCAGATTGTCACC	ADGRG7_11	344.72	312.18	512.08	550.54	435.55	796.79	552.83	717.03	428.4	634.93	0.56656	14143	17224	1.5737	0.94219	0.057807	0.11561	0.25391	TRUE
GTCTTTGGGTAATCAATCAG	ADGRG7_12	1278.9	1168.6	559.93	694.48	987.4	501.68	1515.4	2176.3	931.51	1251.4	0.42553	123700	42762	1.547	0.93907	0.060927	0.12185	0.26272	TRUE
GCACAGATTGACCAAAACCC	ADGRG7_13	769.11	862.78	949.17	847.04	846.18	1259.9	331.33	328.69	854.91	588.75	-0.53735	5457.3	38674	1.3535	0.087953	0.91205	0.17591	0.33464	FALSE
TATTAAAGCGGGCAATCCAA	ADGRG7_14	321.14	612.61	305.49	428.2	269.4	143.01	817.71	1240.5	374.67	543.56	0.53562	22377	14724	1.3918	0.91793	0.082068	0.16414	0.31936	TRUE
ATATGGCTGTCAAAAAGACA	ADGRG7_15	191.87	323.94	240.09	333.2	0	179.34	136.59	49.039	282.02	92.816	-1.593	4754.2	10559	1.8829	0.029856	0.97014	0.059713	0.16099	FALSE
CATCACTAGTGCTACGCGAG	ADGRG7_2	1012.2	502.49	910.09	757.81	369.09	430.18	326.72	614.97	833.95	399.63	-1.0594	51078	37566	2.2411	0.01251	0.98749	0.02502	0.086718	FALSE
TTTGGGTAATCAATCAGTGG	ADGRG7_3	534.15	420.17	402.8	546.94	372.65	518.71	266.73	335.32	477.16	353.98	-0.42973	5631.6	19540	0.88211	0.18886	0.81114	0.37772	0.5463	FALSE
TGTGGCAAGGATACTCCAAA	ADGRG7_4	532.52	421.24	964.33	1112.6	652.73	576.6	350.71	697.15	748.43	614.66	-0.28364	110970	33096	0.73532	0.23107	0.76893	0.46215	0.62245	FALSE
ATTCCAATAGACACAGGCAT	ADGRG7_5	1561.8	1833.5	1236.3	936.28	704.95	337.1	1478.5	1601.1	1399.1	1091.7	-0.35753	151970	68853	1.1712	0.12076	0.87924	0.24153	0.41236	FALSE
TTGACAATAATGACATACCC	ADGRG7_6	426.02	329.29	563.12	606.68	221.93	401.8	674.66	1081.5	494.57	538.23	0.12181	16428	20377	0.30585	0.62004	0.37996	0.75992	0.85308	TRUE
CTGCAGGAATGGTGGAACCT	ADGRG7_7	673.17	582.67	750.57	639.78	574.4	209.98	2570.4	4649.4	656.48	1572.4	1.2589	4952.4	28387	5.4361	1	2.723e-08	5.4459e-08	6.8195e-07	TRUE
TTTATACATACAAATGTGGA	ADGRG7_8	348.78	397.71	359.73	215.18	619.5	929.59	479.92	626.9	354.26	623.2	0.81316	7096.9	13789	2.2903	0.98898	0.011016	0.022031	0.079117	TRUE
CTTGACATATTATCCAACGT	ADGRG7_9	521.14	809.33	608.59	562.06	757.17	910.3	631.28	320.74	585.32	694.22	0.24578	18460	24820	0.69125	0.75527	0.24473	0.48946	0.64461	TRUE
TCTTACGGTAGACACGGACT	AGER_1	397.56	258.73	274.38	345.44	1431.3	1269	378.4	368.45	309.91	823.68	1.4073	4275.6	11792	4.7313	1	1.1177e-06	2.2353e-06	2.2321e-05	TRUE
TGGAATTCTTACGGTAGACA	AGER_10	1410.6	1439	901.32	1029.1	918.57	589.08	1250.6	1871.4	1219.8	1084.6	-0.16943	74087	58641	0.55863	0.28821	0.71179	0.57642	0.7154	FALSE
CCAGGAGACACCCTGAGACA	AGER_11	1325.2	914.1	1074.4	880.15	896.02	780.9	1035.5	303.51	994.25	838.46	-0.2456	45132	46153	0.72518	0.23417	0.76583	0.46834	0.62707	FALSE
ACTGGTGCTGAAGTGTAAGG	AGER_12	300	430.86	276.78	400.85	715.63	382.51	176.28	91.451	350.43	279.39	-0.32577	5659.7	13615	0.61172	0.27036	0.72964	0.54072	0.68761	FALSE
GTGTGAAGAGCCCTGTCTCA	AGER_13	623.58	620.09	919.66	1096.8	843.8	1241.7	2166.1	4283.6	771.62	1703.9	1.1419	57505	34300	5.0339	1	2.4024e-07	4.8049e-07	5.3221e-06	TRUE
GACACACATGTCCCCACCTG	AGER_14	1154.5	980.39	925.25	1027.7	1385	1314.4	1093.7	1622.3	1004	1349.7	0.42643	9985.9	46685	1.5997	0.94516	0.054836	0.10967	0.24551	TRUE
CAAAACATCACAGCCCGGAT	AGER_15	430.08	357.09	114.86	249	567.28	242.9	469.77	467.86	303.05	468.81	0.6278	19131	11487	1.5467	0.93889	0.061112	0.12222	0.26282	TRUE
GTCAGGGTTACGGTTCCACC	AGER_2	834.96	696	934.82	1147.9	804.64	842.19	1462.8	1724.3	884.89	1152.5	0.38084	36607	40266	1.3337	0.90885	0.09115	0.1823	0.34206	TRUE
GTGCTCAAAACATCACAGCC	AGER_3	443.9	317.53	498.52	445.47	70.02	139.61	1568.1	3002	444.69	853.83	0.93961	6355.9	17993	3.0502	0.99886	0.001144	0.0022881	0.012621	TRUE
TCTGCTTCTAGAACACAGGC	AGER_4	43.089	95.152	47.858	57.573	638.49	649.24	65.528	7.9522	52.715	352.01	2.7163	646.91	1485.8	7.7646	1	4.4773e-15	8.9547e-15	2.3547e-13	TRUE
CATCATAGGAGTATCTGTGA	AGER_5	405.69	551.67	626.14	723.26	511.5	406.34	314.72	306.16	588.9	360.53	-0.70636	18131	24997	1.4451	0.074218	0.92578	0.14844	0.29832	FALSE
GCCAGCTAAGAGTCCCTGCA	AGER_6	813.82	1041.3	926.04	834.09	3790.6	6742.1	1338.2	1997.3	880.07	2894	1.7162	11540	40009	10.068	1	3.8153e-24	7.6306e-24	3.7616e-22	TRUE
CTATGCTCACCCCAGACACG	AGER_7	309.76	227.72	65.405	115.15	613.57	528.93	183.66	205.43	171.43	367.18	1.0944	12237	5898.5	2.5487	0.99452	0.0054764	0.010953	0.046197	TRUE
CTAATGGTGACCCCAGCCCG	AGER_8	625.2	442.62	706.7	763.56	977.91	1011.3	732.8	1789.3	665.95	994.61	0.578	20909	28867	1.9344	0.97347	0.026533	0.053067	0.14856	TRUE
CCTGGATCCCGACAGCCGGA	AGER_9	56.911	38.489	273.59	379.98	9.4943	14.755	106.14	1.3254	165.25	12.125	-3.663	28551	5650.3	2.4595	0.0069573	0.99304	0.013915	0.055534	FALSE
ATAAAAATGGTAACACCTAG	AGPS_1	149.59	22.452	93.322	219.5	0	29.511	372.86	652.08	121.46	201.19	0.7234	6999.1	3941.8	1.2699	0.89516	0.10484	0.20968	0.3752	TRUE
TCCCTGGAGTTCAGTACTGT	AGPS_10	455.28	706.69	558.34	562.78	805.83	955.7	936.77	614.97	560.56	871.3	0.63539	10816	23595	2.023	0.97846	0.021541	0.043081	0.12796	TRUE
TGATATCCATCACTTCATCA	AGPS_11	247.15	458.65	204.19	305.14	2826.9	3237.1	196.58	257.12	276.15	1542	2.477	13389	10303	12.471	1	5.3672e-36	1.0734e-35	1.1157e-33	TRUE
TCCTACAGTACTGAACTCCA	AGPS_12	127.64	117.6	95.715	124.5	1074	1065.8	204.89	258.45	121.05	662.12	2.4418	236.4	3926.4	8.6349	1	3.0208e-18	6.0416e-18	2.0701e-16	TRUE
TCCATGAGGCGAATAGATGC	AGPS_13	235.77	217.03	221.74	448.35	230.24	153.23	493.77	461.23	228.76	345.73	0.59372	16153	8265.8	1.2866	0.9003	0.099702	0.1994	0.36222	TRUE
AGGGCCAAATTGAATTGACT	AGPS_14	795.12	916.24	725.04	817.54	649.17	528.93	1124.1	1947	806.33	886.65	0.13683	6313.1	36113	0.42265	0.66372	0.33628	0.67256	0.79238	TRUE
TGCCACTAAGAGGGTACCTA	AGPS_15	1094.3	968.63	414.77	359.11	167.34	246.3	670.97	906.56	691.7	458.64	-0.59173	142030	30178	1.3418	0.089831	0.91017	0.17966	0.33915	FALSE
GTACCAATGAGTGCAAAGCG	AGPS_2	659.35	413.75	265.61	318.09	383.33	490.33	1102	1632.9	365.92	796.15	1.1194	33579	14322	3.595	0.99984	0.00016237	0.00032474	0.0022181	TRUE
CAATTTGACAGCTCATGTAG	AGPS_3	96.748	381.68	107.68	212.3	394.01	501.68	55.376	133.86	159.99	263.94	0.71868	19539	5440.6	1.4093	0.91941	0.080591	0.16118	0.31578	TRUE
CTTTGTATCATACCAATTGG	AGPS_4	449.59	484.31	506.49	299.38	684.77	297.38	355.33	259.77	466.95	326.35	-0.51552	10082	19052	1.0199	0.15388	0.84612	0.30777	0.47826	FALSE
TCCGGCATCTATTCGCCTCA	AGPS_5	1804.9	1494.6	2668.9	2272	4872.9	5478.8	2330.4	2760.8	2038.4	3816.8	0.90459	267410	107000	5.4367	1	2.7132e-08	5.4264e-08	6.8018e-07	TRUE
TATGCTCCACATTTACTCCA	AGPS_6	700	1064.8	614.17	778.68	3114.1	2640.1	609.13	893.3	739.34	1766.7	1.2556	41573	32626	5.6877	1	6.4364e-09	1.2873e-08	1.7527e-07	TRUE
GATCGAGTATTTAGAGCTCA	AGPS_7	360.98	557.01	567.91	635.46	270.59	127.12	788.18	889.33	562.46	529.38	-0.087283	15328	23689	0.21512	0.41484	0.58516	0.82968	0.89791	FALSE
CAAGAAGTTATGAAATGGAA	AGPS_8	223.58	136.85	473.79	284.27	212.43	46.536	217.81	221.34	253.92	215.12	-0.23821	21297	9339.4	0.4092	0.3412	0.6588	0.6824	0.79921	FALSE
GAATATCTATGGCAATATCG	AGPS_9	0	4.2765	40.679	7.1966	0	0	0	0	5.7366	0	-2.752	419.38	111.57	2.023	0.021535	0.97846	0.043071	0.12796	FALSE
GCACCTCTTGAGAGTGTCTG	AGR3_1	321.14	568.77	287.94	287.87	245.66	197.5	923.85	1073.6	304.54	584.76	0.93894	23550	11553	2.607	0.99542	0.004577	0.0091539	0.039919	TRUE
CCTCTTGAGAGTGTCTGAGG	AGR3_10	116.26	66.286	293.53	264.84	56.966	110.1	559.29	874.75	190.55	334.7	0.80945	12361	6674.8	1.7644	0.96078	0.039221	0.078442	0.19438	TRUE
ATGGGGAGATGACATCACTT	AGR3_11	586.18	430.86	381.27	125.22	718	663.99	321.18	353.87	406.06	508.93	0.32507	37514	16178	0.80881	0.79054	0.20946	0.41892	0.58646	TRUE
ATTAATGGTTATTCATCACC	AGR3_12	89.431	271.56	287.94	359.11	293.14	267.87	153.21	156.39	279.75	212.13	-0.39755	14218	10460	0.66844	0.25193	0.74807	0.50385	0.6576	FALSE
GAGAGTATTGACAATCCTCC	AGR3_13	735.77	991.08	646.08	639.78	1595	1562.9	855.55	994.03	690.92	1278.5	0.88688	32244	30139	3.3845	0.99964	0.0003566	0.00071321	0.0045314	TRUE
GATGGGGAGATGACATCACT	AGR3_14	1217.1	1383.4	954.76	887.35	1806.3	2772.9	4225.2	5766.7	1085.9	3499	1.6871	54120	51174	10.667	1	7.246e-27	1.4492e-26	9.2689e-25	TRUE
AGGTGATGAATAACCATTAA	AGR3_15	171.54	105.84	215.36	254.76	249.22	377.97	541.76	732.93	193.45	459.86	1.2449	4131.3	6793.9	3.2321	0.99938	0.0006202	0.0012404	0.007427	TRUE
AAGAAACTGTGACGAGTAAG	AGR3_2	233.33	298.29	541.59	500.17	461.66	446.07	60.913	181.58	399.23	313.82	-0.34628	22722	15859	0.67998	0.24826	0.75174	0.49652	0.65117	FALSE
AGGTGATAAATTCTTATCAG	AGR3_3	475.61	389.16	240.88	165.52	281.27	135.07	671.89	974.15	315.02	476.58	0.59571	19711	12020	1.4736	0.92956	0.070437	0.14087	0.28807	TRUE
GAGGATTGTCAATACTCTCA	AGR3_4	416.26	314.32	302.3	302.98	485.39	492.6	619.28	971.5	308.65	555.94	0.84689	3894.9	11736	2.2828	0.98875	0.011247	0.022494	0.080384	TRUE
TGGGTACAAACTTATGAAGA	AGR3_5	358.54	213.83	377.28	205.1	307.38	303.05	312.87	515.57	286.18	310.12	0.11553	8447.6	10742	0.23102	0.59017	0.40983	0.81966	0.89127	TRUE
GTTTAGTAAGAAGCCATTAA	AGR3_6	446.34	356.02	661.23	359.11	238.54	475.58	847.25	1231.3	402.73	661.41	0.71435	24270	16022	2.0437	0.97949	0.020508	0.041015	0.12353	TRUE
AAATGAAGAAATACAAGAAA	AGR3_7	43.902	125.09	3.9881	2.8787	8.3075	74.912	44.301	0	23.945	26.304	0.13034	3823.4	591.03	0.097021	0.44924	0.55076	0.89849	0.93903	TRUE
CCTCCTCAGACACTCTCAAG	AGR3_8	208.13	120.81	271.19	139.61	394.01	102.15	153.21	79.522	173.87	127.68	-0.44252	4878	5996.7	0.62393	0.26634	0.73366	0.53267	0.6816	FALSE
AATGGTTATTCATCACCTGG	AGR3_9	100.81	264.07	231.31	273.47	180.39	43.131	105.21	91.451	247.69	98.332	-1.324	7591.6	9071.9	1.6071	0.054021	0.94598	0.10804	0.24297	FALSE
CAAGCATTGTGCGTCGAAGG	AGTR1_1	193.5	64.148	191.43	71.966	577.96	953.43	228.89	388.33	131.7	483.15	1.8673	5172.6	4333.1	5.339	1	4.7807e-08	9.5613e-08	1.1511e-06	TRUE
TTACATAGGTAATTGCCAAA	AGTR1_10	503.25	251.24	463.42	406.61	1501.3	851.27	419.01	715.7	435.02	783.49	0.84737	13347	17536	2.6315	0.99575	0.0042523	0.0085045	0.037626	TRUE
TGGCTGAAGCAATCTTACAT	AGTR1_11	536.59	428.72	509.68	308.74	363.16	10.215	189.2	172.3	469.2	180.75	-1.3713	11189	19159	2.0915	0.01824	0.98176	0.036479	0.114	FALSE
CAAAATTCAACCCTCCCGAT	AGTR1_12	1298.4	1222	1552.2	1907.8	3317.1	4061.1	2471.6	3240.5	1425.3	3278.8	1.2014	102130	70367	6.9874	1	1.4004e-12	2.8009e-12	5.8318e-11	TRUE
CAGGCCCAGCCCTATCGGGA	AGTR1_13	78.862	111.19	103.69	269.87	37.977	48.806	201.2	348.57	107.44	125	0.21655	9076.5	3415.2	0.30052	0.60508	0.39492	0.78984	0.87215	TRUE
TCATTGGGTGAACAATAGCC	AGTR1_14	226.02	302.56	153.14	400.13	93.756	1.135	654.36	1705.8	264.29	374.06	0.49954	11245	9787.1	1.1095	0.86589	0.13411	0.26821	0.44137	TRUE
GTACAGGTTGAAACTGACGC	AGTR1_15	768.29	937.62	649.27	786.59	701.39	354.13	913.7	731.61	777.44	716.5	-0.11762	14085	34603	0.32766	0.37159	0.62841	0.74317	0.8422	FALSE
GCTGTGTAGACAGCCCATAG	AGTR1_2	46.341	124.02	59.822	40.301	402.32	509.63	611.9	490.39	53.082	500.01	3.2116	1762.1	1497.8	11.548	1	4.1322e-31	8.2645e-31	6.8261e-29	TRUE
GTAGAAACACACTAGCGTAC	AGTR1_3	97.561	10.691	141.98	72.686	103.25	43.131	151.36	96.752	85.124	100	0.22989	3027.3	2601.3	0.2917	0.5955	0.4045	0.80899	0.88444	TRUE
TCAGGCCCAGCCCTATCGGG	AGTR1_4	482.11	373.12	722.65	632.58	1338.7	1289.4	480.85	221.34	557.35	885.12	0.66634	24194	23437	2.141	0.98386	0.016138	0.032276	0.10485	TRUE
TAAATTCAAAAGAAAAACAC	AGTR1_5	0	0	16.75	0	1.1868	0	0	0	0.4065	0	-0.49211	93.522	5.1286	1.073	0.14164	0.85836	0.28328	0.45285	FALSE
ACATTTCGATGGATTATAGC	AGTR1_6	308.94	329.29	176.28	251.16	460.47	742.31	236.27	299.53	280.05	380	0.43896	4954.5	10474	0.97665	0.83512	0.16488	0.32977	0.49992	TRUE
AAGATGATACTGTATAAAGT	AGTR1_7	148.78	153.95	463.42	265.56	125.8	95.343	227.96	384.36	209.75	176.88	-0.24465	24764	7468.4	0.39382	0.34686	0.65314	0.69371	0.80744	FALSE
TATTTGGAAGGCCCTAAAGA	AGTR1_8	741.46	713.11	540.79	559.9	938.74	917.11	395.01	217.36	636.5	656.06	0.043593	10638	27379	0.1182	0.54702	0.45298	0.90597	0.9432	TRUE
CTACAAGCATTGTGCGTCGA	AGTR1_9	356.1	555.95	440.29	540.47	323.99	430.18	390.4	127.24	490.38	357.19	-0.45609	9116	20175	0.93855	0.17398	0.82602	0.34796	0.51751	FALSE
ACAGGCCATACACCAAACAA	AGTR2_1	630.08	717.38	506.49	605.96	948.24	1347.3	554.68	444	618.02	751.46	0.28163	7534.1	26450	0.82049	0.79402	0.20598	0.41197	0.57954	TRUE
CAGGCCATACACCAAACAAG	AGTR2_10	252.03	229.86	648.47	510.24	435.55	1229.2	283.34	357.85	381.14	396.7	0.05759	42562	15022	0.12698	0.5501	0.4499	0.8998	0.9398	TRUE
GAATAATAGGTTGCCCATAG	AGTR2_11	1121.1	1115.1	879.78	1322.7	1131	1207.7	645.13	669.31	1118.1	900.16	-0.31251	32898	52956	0.94715	0.17178	0.82822	0.34356	0.51347	FALSE
ACTATATAAGATGCTTGCCA	AGTR2_12	465.04	596.57	1052.9	1120.5	210.06	267.87	347.94	482.44	824.72	307.91	-1.4185	106990	37079	2.6848	0.0036292	0.99637	0.0072583	0.033111	FALSE
TCACCTGCATGAGTGTTGAT	AGTR2_13	678.86	639.34	337.4	323.85	134.11	255.38	442.08	343.27	488.37	299.33	-0.70438	36313	20078	1.3357	0.090828	0.90917	0.18166	0.34121	FALSE
AATATGCCCAATGGTCAGCT	AGTR2_14	660.98	622.23	293.53	228.13	926.88	1138.4	363.63	51.69	457.88	645.26	0.49399	49352	18619	1.3732	0.91512	0.084878	0.16976	0.32718	TRUE
AACAGGCCATACACCAAACA	AGTR2_15	1856.9	1382.4	2338.6	2120.1	2392.6	2322.3	2030.4	2620.3	1988.5	2357.4	0.2454	174880	103940	1.1442	0.87374	0.12626	0.25253	0.42452	TRUE
GGAGTAAATCAGCCACAGCG	AGTR2_2	525.2	678.89	354.15	222.38	404.69	265.6	479.92	266.4	439.67	335.55	-0.38891	39692	17756	0.78274	0.21689	0.78311	0.43378	0.59927	FALSE
GTACCTATCAACACTCATGC	AGTR2_3	443.9	485.38	256.04	298.66	197.01	162.31	306.41	359.18	371.28	251.71	-0.55892	12283	14568	0.99429	0.16004	0.83996	0.32008	0.49021	FALSE
ATTGGGCATATTTCTCAGGT	AGTR2_4	594.31	575.19	376.48	664.97	282.45	200.9	252.88	135.19	584.75	226.89	-1.3619	16665	24791	2.2762	0.011418	0.98858	0.022836	0.081258	FALSE
ATTACCAGCGGTCTTCACTT	AGTR2_5	1514.6	1363.1	1043.3	874.39	816.51	1683.3	741.11	520.87	1203.2	778.81	-0.6269	85419	57706	1.7667	0.038636	0.96136	0.077272	0.19236	FALSE
ATTTCTGGTCAATATTGTCG	AGTR2_6	500.81	398.78	466.61	732.62	461.66	460.82	255.65	136.51	483.71	358.24	-0.43219	23251	19855	0.89139	0.18636	0.81364	0.37272	0.54205	FALSE
ATTATTCTTATAGATATGAC	AGTR2_7	179.67	322.88	397.22	340.4	220.74	157.77	356.25	364.48	331.64	288.5	-0.20041	9182.4	12765	0.38478	0.3502	0.6498	0.7004	0.81213	FALSE
GCATCTAAATGCTTATCTGA	AGTR2_8	447.15	233.07	359.73	552.7	137.67	165.71	227.96	347.25	403.44	196.84	-1.0316	18376	16055	1.6371	0.050807	0.94919	0.10161	0.23206	FALSE
CATGTTGCTATGAATATTAA	AGTR2_9	700.81	519.59	751.36	666.41	726.31	888.73	617.44	536.78	683.61	671.87	-0.024947	10695	29766	0.068076	0.47286	0.52714	0.94572	0.96752	FALSE
TGGACCGATTGTACGCTCAG	AJUBA_1	1124.4	685.31	835.11	725.42	1001.6	480.12	811.25	1317.4	780.27	906.45	0.216	44485	34750	0.67688	0.75076	0.24924	0.49849	0.653	TRUE
AGCGTACAATCGGTCCAGGG	AJUBA_10	125.2	174.27	254.44	138.18	62.899	29.511	171.66	489.06	156.22	117.28	-0.41057	3753.6	5291	0.56846	0.28486	0.71514	0.56972	0.70953	FALSE
GGGCTCCAGCCGAAAATCGG	AJUBA_11	220.33	172.13	59.024	59.732	250.41	267.87	64.605	0	115.93	157.51	0.4389	6817.7	3732.8	0.68051	0.74453	0.25547	0.51094	0.66373	TRUE
CTACTGGCGAAGCTAGAGCG	AJUBA_12	403.25	317.53	683.57	529.67	185.14	51.076	397.78	335.32	466.46	260.23	-0.83954	25769	19028	1.4976	0.067113	0.93289	0.13423	0.2792	FALSE
GGCTCCAGCCGAAAATCGGG	AJUBA_13	185.37	182.82	35.893	18.711	65.273	143.01	44.301	11.928	109.36	54.787	-0.98418	8262.6	3486.5	1.0343	0.1505	0.8495	0.30101	0.47125	FALSE
GGAAAAGAGCCTTCGTAGCG	AJUBA_14	356.1	351.74	229.72	255.48	1603.3	3033.9	94.139	9.2776	303.61	848.74	1.4801	4282.8	11512	5.0808	1	1.8838e-07	3.7676e-07	4.2105e-06	TRUE
CCCGACGGCTCAATCCCCGA	AJUBA_15	712.2	451.17	360.53	220.22	1367.2	902.35	203.97	193.5	405.85	553.16	0.44581	44139	16168	1.1585	0.87659	0.12341	0.24682	0.4174	TRUE
ACCCGACGGCTCAATCCCCG	AJUBA_2	1198.4	960.07	1638.3	1357.3	748.86	800.2	2552.8	3553.3	1277.8	1676.5	0.39149	81184	61919	1.6022	0.94544	0.054558	0.10912	0.24468	TRUE
AAATCGGGGGGCAACGACTG	AJUBA_3	973.17	821.09	907.7	1169.5	411.81	211.12	824.17	1403.6	940.43	617.99	-0.60494	22946	43242	1.5506	0.060496	0.9395	0.12099	0.26139	FALSE
CCCGGACGACACTCTGTGAC	AJUBA_4	1299.2	1065.9	1100.7	1170.2	166.15	449.47	1418.5	1285.6	1135.4	867.54	-0.38786	11352	53918	1.1538	0.1243	0.8757	0.2486	0.41976	FALSE
CTGATTTCGCTCAGCGTCCA	AJUBA_5	1153.7	1127.9	1505.9	1851	1080	1801.3	1768.3	2245.2	1329.8	1784.8	0.4243	124810	64877	1.7864	0.96299	0.037014	0.074029	0.18664	TRUE
TAGGTCCCCCCAACCCACTT	AJUBA_6	1002.4	1353.5	1128.6	962.91	2545.6	2497.1	910.93	951.62	1065.5	1724.3	0.69395	33808	50052	2.9447	0.99838	0.0016161	0.0032322	0.016938	TRUE
CTCACCGAAGTAGTCCTCCC	AJUBA_7	1303.3	1613.3	1432.5	2037.4	1971.2	2737.7	3835.7	5191.5	1522.9	3286.7	1.1093	109750	76046	6.3959	1	7.9778e-11	1.5956e-10	2.7448e-09	TRUE
AGCAAGCCGTCCAGCCCCCG	AJUBA_8	1256.9	1441.2	1635.1	1596.9	1526.2	1782	2850	3526.8	1519.1	2316	0.60813	31441	75819	2.8943	0.9981	0.0019003	0.0038006	0.019531	TRUE
ACGGGAGCCCCTTGCCAGCG	AJUBA_9	382.93	565.57	1186.1	803.14	375.02	478.98	1589.3	2736.9	684.36	1034.1	0.59489	123600	29804	2.0261	0.97862	0.021379	0.042758	0.12746	TRUE
GTACTCGCGGTACTGCACAT	AKAP17A_1	725.2	836.06	241.68	382.14	283.64	389.32	1020.8	1522.9	553.67	705.04	0.34811	78642	23256	0.99256	0.83952	0.16048	0.32097	0.49121	TRUE
GGCCGAGCTGCGGCGCGTGG	AKAP17A_10	452.03	398.78	852.66	540.47	322.8	572.06	374.71	333.99	496.25	354.35	-0.48473	46813	20458	0.99297	0.16036	0.83964	0.32072	0.49099	FALSE
CAGTTGGAGATGGACTTCCC	AKAP17A_11	1434.1	1651.8	1227.5	1376.7	4255.8	3603.7	1742.5	1924.4	1405.4	2764.1	0.97528	31330	69221	5.1641	1	1.2082e-07	2.4165e-07	2.7803e-06	TRUE
CATGAGTTTCATCCCGCGCA	AKAP17A_12	831.71	999.63	1072.8	1169.5	1028.9	1123.7	1256.1	2075.5	1036.2	1189.9	0.19932	20751	48443	0.69821	0.75748	0.24252	0.48505	0.64159	TRUE
TCTTAATTGAGGCATCACTC	AKAP17A_13	643.09	517.46	1153.4	1087.4	1190.3	1419.9	367.32	438.7	865.25	814.52	-0.087063	100890	39222	0.25616	0.39891	0.60109	0.79782	0.87723	FALSE
GCGTATTTCCAAGAGCACCA	AKAP17A_14	263.41	211.69	339.79	487.21	24.922	114.64	281.49	377.73	301.6	198.07	-0.60418	15151	11423	0.97677	0.16434	0.83566	0.32868	0.49883	FALSE
TCCACACCTTCAGTTTCGGG	AKAP17A_15	471.55	351.74	506.49	352.64	518.62	738.91	727.27	1175.6	412.09	733.09	0.82949	6541.2	16459	2.5021	0.99382	0.0061776	0.012355	0.050773	TRUE
GCTCTTGGAAATACGCAGCG	AKAP17A_2	127.64	331.43	313.47	867.19	113.93	87.398	268.57	43.737	322.45	100.66	-1.6697	111620	12352	2.0301	0.021172	0.97883	0.042344	0.12645	FALSE
GTGATGCCTCAATTAAGAAG	AKAP17A_3	316.26	213.83	313.47	182.07	326.37	207.71	1218.3	876.07	263.65	601.22	1.1862	4795.5	9759.2	3.4171	0.99968	0.00031765	0.0006353	0.0040906	TRUE
ACATGAACGAGACCCTGCCG	AKAP17A_4	772.36	1582.3	1089.6	813.94	1612.8	2709.3	1362.2	2041.1	951.75	1827	0.94006	155920	43851	4.1795	0.99999	1.461e-05	2.9221e-05	0.00024312	TRUE
CAAGGTGTTTGAGAAGTTCG	AKAP17A_5	551.22	674.62	767.32	690.88	1796.8	3130.4	551.91	373.76	682.75	1174.3	0.78155	8194.5	29722	2.8515	0.99782	0.0021756	0.0043511	0.021829	TRUE
GGCAAGACCATCAAGCTCAG	AKAP17A_6	448.78	450.1	143.57	462.74	284.83	705.99	311.03	417.49	449.44	364.26	-0.30242	31244	18218	0.63207	0.26367	0.73633	0.52734	0.67776	FALSE
AGAAGAGAAGCTTCGCAAGA	AKAP17A_7	347.15	301.49	263.22	48.217	671.72	467.63	223.35	62.293	282.35	345.49	0.29021	19917	10574	0.61398	0.72957	0.27043	0.54086	0.68761	TRUE
CAGCTCGGCGATGAGCCGGA	AKAP17A_8	330.89	269.42	137.99	233.89	394.01	1149.8	57.221	49.039	251.66	225.62	-0.15692	6610	9241.9	0.27787	0.39055	0.60945	0.78111	0.86634	FALSE
CGCCCAGCTCGTCGTGTGTG	AKAP17A_9	1134.1	1606.9	2237.3	2364.1	5801	5837.5	2716.2	3705.7	1922.1	4753.4	1.3058	338320	99884	8.9584	1	1.6475e-19	3.295e-19	1.2304e-17	TRUE
CACCAACATTCTGGACACGT	AKR1B1_1	45.528	2.1383	20.738	24.469	3.5603	0	187.35	580.51	22.603	95.457	2.0309	317.11	552.54	3.0993	0.99883	0.0011657	0.0023315	0.012838	TRUE
CATGGGCACAGTCGATGTGG	AKR1B1_10	459.35	797.57	283.16	418.12	709.7	728.69	834.33	934.39	438.74	781.51	0.83146	51271	17711	2.5756	0.99499	0.0050058	0.010012	0.043057	TRUE
ACACATGGGCACAGTCGATG	AKR1B1_11	221.14	256.59	180.26	384.3	42.724	86.262	1085.4	791.25	238.86	438.76	0.87448	8404.7	8694.7	2.1437	0.98389	0.016112	0.032224	0.10474	TRUE
GTGAAGGTGGCCATTGACGT	AKR1B1_12	1364.2	1334.3	2030	2136	1725.6	1478.9	2137.5	2082.2	1697.1	1903.9	0.16578	181950	86329	0.70376	0.75921	0.24079	0.48158	0.6393	TRUE
CAACTTCAACCATCTCCAGG	AKR1B1_13	428.46	667.13	579.87	572.85	274.15	141.88	694.04	1059	576.36	484.09	-0.25121	10047	24375	0.59123	0.27718	0.72282	0.55436	0.69823	FALSE
TGTTTAAGATCATCTCCACC	AKR1B1_14	2526.8	2339.2	2375.3	2048.9	2278.6	1250.8	2193.8	2049	2357.3	2121.4	-0.15203	41503	126860	0.66224	0.25391	0.74609	0.50781	0.66077	FALSE
GTGGTGCACGTACCATGAGA	AKR1B1_15	220.33	351.74	140.38	151.13	78.328	219.06	138.44	38.436	185.73	108.38	-0.77154	10670	6477.7	0.99674	0.15945	0.84055	0.31889	0.48937	FALSE
TGGTGCACGTACCATGAGAA	AKR1B1_2	1465	1061.6	676.39	1039.9	937.56	1028.3	1265.3	1442	1050.8	1146.8	0.12609	104010	49241	0.43289	0.66745	0.33255	0.6651	0.78656	TRUE
GTGGCGGTACCCGACGTCAA	AKR1B1_3	615.45	794.36	351.75	319.53	200.57	192.96	711.58	527.5	483.6	364.03	-0.40877	52753	19849	0.84954	0.19779	0.80221	0.39558	0.56359	FALSE
CCTTCCAGGTACCCAACCCC	AKR1B1_4	1265.9	1577	973.9	835.53	958.92	1280.3	1811.7	1329.3	1119.9	1304.8	0.22034	110800	53053	0.80299	0.78901	0.21099	0.42198	0.58942	TRUE
GAGATGATCTTAAACAAACC	AKR1B1_5	188.62	333.57	13.56	1.4393	1.1868	11.35	46.146	0	101.09	6.2686	-3.812	26433	3180.3	2.3192	0.010193	0.98981	0.020387	0.074596	FALSE
ACCAGAATGAGAATGAGGTG	AKR1B1_6	182.93	164.65	264.81	619.63	257.53	856.95	112.6	155.07	223.87	206.3	-0.11737	54496	8059.6	0.2051	0.41875	0.58125	0.8375	0.9031	FALSE
TCCCATACCTTAAAGCCAGT	AKR1B1_7	591.06	805.05	390.04	279.23	243.29	275.81	394.09	278.33	490.55	277.07	-0.82188	54591	20183	1.5047	0.066207	0.93379	0.13241	0.27667	FALSE
CTGCCAGTCCAAAGGCATCG	AKR1B1_8	325.2	480.04	461.03	391.5	974.35	881.92	527.91	636.18	426.26	759.05	0.83097	5174	17123	2.5431	0.9945	0.005496	0.010992	0.046299	TRUE
ACACCAACATTCTGGACACG	AKR1B1_9	943.9	719.52	469.8	454.11	1078.8	1164.5	350.71	381.71	594.66	730.25	0.29587	57635	25284	0.85269	0.80307	0.19693	0.39387	0.56179	TRUE
TTTCTATGAGAATCAACATG	AKR1B15_1	828.46	933.35	858.25	680.08	818.88	562.98	978.3	689.19	843.35	754.04	-0.16129	11733	38062	0.45781	0.32354	0.67646	0.64709	0.77275	FALSE
CAAGATGCCCATTGTGGGCC	AKR1B15_10	1083.7	1600.5	983.47	1219.8	2652.5	2393.8	1819.1	2200.1	1151.8	2297	0.99522	79639	54828	4.8907	1	5.0249e-07	1.005e-06	1.064e-05	TRUE
AGAAATAGGCACAGTCAATG	AKR1B15_11	658.54	652.17	789.65	900.3	2950.3	3784.2	554.68	811.13	724.09	1880.7	1.3758	14939	31840	6.4821	1	4.523e-11	9.046e-11	1.614e-09	TRUE
GTTGAAATTTGAGACCCCAA	AKR1B15_12	560.98	551.67	506.49	351.2	286.01	202.04	463.31	735.58	529.08	374.66	-0.49678	11227	22051	1.0405	0.14904	0.85096	0.29808	0.46823	FALSE
TATGAGAATCAACATGAGGT	AKR1B15_13	278.05	103.71	726.64	1011.8	43.911	213.39	371.94	108.68	502.34	161.03	-1.6353	173040	20753	2.3794	0.0086698	0.99133	0.01734	0.066197	FALSE
GGATCAGTTTCTCCTGCGTG	AKR1B15_14	1172.4	1277.6	1412.6	1972.6	974.35	1374.5	1196.1	1102.7	1345.1	1149.4	-0.22663	144230	65753	0.76314	0.22269	0.77731	0.44538	0.60911	FALSE
GGTTGAAATTTGAGACCCCA	AKR1B15_15	701.63	740.9	1148.6	1115.5	232.61	215.66	430.08	422.79	928.19	327.7	-1.4992	56686	42583	2.9106	0.001804	0.9982	0.0036079	0.018679	FALSE
GATAAAGGTAATATGATCAG	AKR1B15_2	270.73	308.98	428.33	218.78	64.086	40.861	69.22	6.6269	289.85	52.474	-2.4434	8319.1	10904	2.375	0.0087749	0.99123	0.01755	0.066772	FALSE
GTGTCACCCATACCTCACGC	AKR1B15_3	438.21	276.9	201.8	428.92	983.84	1422.2	151.36	284.96	352.91	634.4	0.84427	13888	13728	2.4025	0.99185	0.0081534	0.016307	0.063231	TRUE
ACTCAAACCTTGAATCCCTG	AKR1B15_4	634.15	580.53	919.66	655.61	2956.3	3357.4	725.42	907.88	644.88	1932.1	1.5816	26625	27801	7.72	1	5.8184e-15	1.1637e-14	3.0363e-13	TRUE
TCAACCACTTCCAGATCGAG	AKR1B15_5	564.23	461.86	313.47	546.22	663.41	417.69	356.25	397.61	504.04	407.65	-0.30553	14500	20835	0.66836	0.25195	0.74805	0.50391	0.6576	FALSE
AGAGAAGGCTGTGATGCGGG	AKR1B15_6	459.35	372.06	465.02	482.89	306.19	400.67	187.35	141.81	462.18	246.77	-0.90257	2856	18824	1.5731	0.057847	0.94215	0.11569	0.25403	FALSE
AGTGAAAGAAGCGGTGAAGG	AKR1B15_7	87.805	62.009	28.715	2.159	48.658	60.157	35.071	7.9522	45.362	41.865	-0.11315	1407.4	1246.6	0.25079	0.40099	0.59901	0.80197	0.87951	FALSE
ATGGAGGAGCTGGTGGACGA	AKR1B15_8	1006.5	893.79	529.62	1028.4	300.26	402.94	713.42	568.59	950.15	485.76	-0.96645	63105	43765	2.2199	0.013213	0.98679	0.026426	0.09015	FALSE
AGCCTTTGAGAAGACCCTCA	AKR1B15_9	991.87	929.07	1187.7	1282.4	1409.9	2099.8	791.87	1116	1089.8	1262.9	0.21257	27371	51387	0.76389	0.77753	0.22247	0.44493	0.60911	TRUE
TGACCCCAACAGGTAGACAA	ALDOA_1	3.252	53.456	11.964	27.347	7.1207	7.9452	149.51	124.59	19.656	66.265	1.7033	509.96	469.37	2.1514	0.98078	0.019225	0.03845	0.11777	TRUE
AGGATGACACCCCCAATGCA	ALDOA_10	56.098	120.81	80.56	78.443	288.39	447.2	127.36	222.66	79.502	255.53	1.672	752.15	2401.6	3.5919	0.99983	0.00017324	0.00034648	0.0023524	TRUE
GGATGACACCCCCAATGCAG	ALDOA_11	23.577	55.595	70.989	121.62	61.713	4.5401	20.304	95.427	63.292	41.009	-0.61395	1699.4	1839.7	0.67726	0.24912	0.75088	0.49824	0.65287	FALSE
CTGACCCCAACAGGTAGACA	ALDOA_12	865.85	818.95	425.93	526.07	467.59	661.72	537.14	526.17	672.51	531.66	-0.33849	47024	29201	0.82439	0.20486	0.79514	0.40972	0.57773	FALSE
CCATGAGACACTCTACCAGA	ALDOA_13	65.041	42.765	11.167	33.824	0	4.5401	28.611	11.928	38.295	8.2342	-2.0893	497.08	1022.8	1.5091	0.065637	0.93436	0.13127	0.2754	FALSE
CCAACAGGTAGACAAGGGCG	ALDOA_14	13.821	51.318	151.55	20.151	430.8	861.49	35.071	47.713	35.734	239.26	2.7094	4793	943.34	6.6264	1	1.9592e-11	3.9185e-11	7.2402e-10	TRUE
GGGCGGTGTTGTGGGCATCA	ALDOA_15	86.992	174.27	149.95	271.31	198.19	181.61	197.51	206.76	162.11	197.85	0.28583	5954.5	5525	0.48081	0.68001	0.31999	0.63999	0.7672	TRUE
TGAGACACTCTACCAGAAGG	ALDOA_2	223.58	201	109.27	138.9	225.49	6.8102	137.52	30.484	169.95	84	-1.008	2828.5	5838.6	1.1809	0.11882	0.88118	0.23765	0.40763	FALSE
GAATGGCATTGTGCCCATCG	ALDOA_3	75.61	142.19	13.56	0.71966	87.822	106.69	0	22.531	44.585	55.177	0.30142	4458.9	1221.6	0.30304	0.57625	0.42375	0.8475	0.9094	TRUE
ACGGAGCTGACTTCGCCAAG	ALDOA_4	73.171	32.074	35.096	25.188	0	55.617	179.97	9.2776	33.585	32.447	-0.04825	547.38	877.4	0.23078	0.40874	0.59126	0.81749	0.88976	FALSE
CGCATCGTGGCACCTGGCAA	ALDOA_5	4.8781	25.659	218.55	41.021	16.615	20.431	89.524	29.158	33.34	24.794	-0.41283	11744	869.93	0.53899	0.29495	0.70505	0.58989	0.72757	FALSE
CTGAGTGCAAGCATGGCCTG	ALDOA_6	24.39	12.83	120.44	98.594	104.44	157.77	199.35	230.62	61.492	178.56	1.5227	2865.4	1778.7	2.7758	0.99703	0.0029684	0.0059368	0.028016	TRUE
CATTGGCACCGAGAACACCG	ALDOA_7	33.333	4.2765	47.858	30.226	79.514	0	8.3063	0	31.78	4.1532	-2.6693	339.92	822.57	1.7622	0.039018	0.96098	0.078036	0.19372	FALSE
CTGCCAGTATGTGACCGAGA	ALDOA_8	82.927	270.49	315.06	532.55	576.78	626.54	204.89	137.84	292.78	390.83	0.41553	34174	11032	0.93357	0.82427	0.17573	0.35146	0.52074	TRUE
CAAGTTATCAAATCCAAGGG	ALDOA_9	63.415	26.728	6.381	37.423	0	0	0	0	32.075	0	-5.0477	566.51	831.52	2.6519	0.0040019	0.996	0.0080039	0.035882	FALSE
GCAGCAGTCTGATTCCCCAA	ALG11_1	440.65	501.42	503.3	393.66	313.31	505.09	454.08	416.17	471.04	435.12	-0.11416	2958.4	19247	0.25939	0.39767	0.60233	0.79534	0.87527	FALSE
CCCCCTATATACTTAAACAG	ALG11_10	0	45.972	43.072	78.443	0	0	35.994	196.16	44.522	17.997	-1.2608	1045.7	1219.6	1.0967	0.13639	0.86361	0.27278	0.44583	FALSE
TATCCTCACTTCACACTGCT	ALG11_11	218.7	310.05	258.43	240.37	237.36	345.05	403.32	432.07	249.4	374.18	0.58337	1594.6	9145.1	1.3049	0.90359	0.096406	0.19281	0.354	TRUE
CCTCTGTTTAAGTATATAGG	ALG11_12	90.244	94.083	196.22	51.816	53.405	0	29.534	87.475	92.163	41.469	-1.1333	4154.1	2854.5	1.104	0.13479	0.86521	0.26957	0.44279	FALSE
GAAAAATGGATCCTAGACTT	ALG11_13	87.805	114.4	181.86	221.66	99.69	424.5	13.844	47.713	148.13	73.702	-0.99734	3773.6	4971.8	1.126	0.13008	0.86992	0.26016	0.43298	FALSE
TGGCCCAGCAGTGTGAAGTG	ALG11_14	339.02	357.09	53.441	113.71	200.57	41.996	171.66	72.896	226.37	122.28	-0.88308	24125	8164.9	1.1785	0.11929	0.88071	0.23858	0.40879	FALSE
CAGAAACCAGCAAATGTCCT	ALG11_15	449.59	536.7	366.91	355.51	1224.8	1141.8	291.64	258.45	408.25	716.74	0.81048	7566.3	16280	2.4178	0.99219	0.0078124	0.015625	0.061031	TRUE
CTTCACTACAGAGAGCATGT	ALG11_2	99.187	33.143	94.12	107.23	53.405	121.45	105.21	9.2776	96.653	79.309	-0.2821	1386.1	3017.8	0.38365	0.35062	0.64938	0.70123	0.81235	FALSE
TTTAAGGAAACGCTATCTTG	ALG11_3	469.11	600.85	618.96	653.45	882.97	812.68	604.52	971.5	609.9	847.82	0.47452	7294.8	26044	1.4743	0.92979	0.070209	0.14042	0.28738	TRUE
AGAAACCAGCAAATGTCCTG	ALG11_4	64.228	43.834	11.964	6.477	77.141	87.398	0	2.6507	27.899	39.896	0.50092	762.17	706.51	0.45133	0.61799	0.38201	0.76402	0.85522	TRUE
ACCGTTGACATTAACATCGC	ALG11_5	324.39	457.59	459.43	333.92	23.736	0	665.43	653.41	395.75	338.57	-0.22453	5597.9	15698	0.45789	0.32352	0.67648	0.64703	0.77275	FALSE
CATCCATACTGCAATGCTGG	ALG11_6	56.098	34.212	257.63	233.17	136.48	180.47	493.77	485.09	144.63	332.78	1.1965	13546	4834.9	2.7058	0.99653	0.0034722	0.0069443	0.031965	TRUE
ATTGAATCAATGTAAACATC	ALG11_7	526.02	277.97	456.24	622.51	92.569	175.93	606.36	323.39	491.13	249.66	-0.9733	21710	20211	1.7013	0.044444	0.95556	0.088889	0.21226	FALSE
ATTCTCTCACTATGGAAAGT	ALG11_8	334.96	314.32	727.43	798.11	639.68	618.59	263.03	540.75	531.2	579.67	0.12576	65098	22155	0.32568	0.6276	0.3724	0.7448	0.84338	TRUE
AATGAACATAGCTTCCAACT	ALG11_9	341.46	408.41	1110.3	1039.2	427.24	926.19	1108.4	1542.7	723.8	1017.3	0.49052	164840	31824	1.6453	0.95004	0.049956	0.099911	0.22944	TRUE
ATCACTTCATAAGTGAACGC	ALG5_1	20.325	64.148	122.83	138.18	64.086	87.398	240.88	573.89	93.491	164.14	0.80545	3024	2902.7	1.3113	0.90103	0.098965	0.19793	0.36032	TRUE
AAAAGGTGGAGCGATTAGAA	ALG5_10	326.83	411.61	99.703	245.41	479.46	515.3	169.82	271.7	286.12	375.58	0.39132	17938	10739	0.86329	0.80545	0.19455	0.3891	0.55722	TRUE
ATAACCCTGGTGAAGAATCG	ALG5_11	71.545	56.664	11.964	0	191.07	370.02	194.74	398.94	34.314	282.38	3.0044	1187.5	899.7	8.2702	1	7.651e-17	1.5302e-16	4.6776e-15	TRUE
TCCCTGTTCTCACCAGTACG	ALG5_12	1079.7	879.89	1888.8	1452.3	831.93	948.89	1704.6	2857.5	1266	1326.8	0.06761	202120	61247	0.24563	0.59702	0.40298	0.80597	0.88269	TRUE
GAAGTGATAGTAGTTGATGA	ALG5_13	204.07	187.1	204.19	125.22	376.21	867.16	152.28	312.79	195.58	344.5	0.81356	1722.9	6881.5	1.7952	0.96335	0.03665	0.0733	0.18559	TRUE
AAATTCTTCTTAAATGCCAA	ALG5_14	29.268	33.143	276.78	95.715	9.4943	0	137.52	343.27	64.429	73.505	0.18741	16095	1878.4	0.20941	0.55224	0.44776	0.89553	0.93738	TRUE
CCCTGTTCTCACCAGTACGA	ALG5_15	339.84	440.48	229.72	309.46	268.21	209.98	476.23	292.91	324.65	280.56	-0.20986	7630.2	12450	0.39832	0.3452	0.6548	0.69039	0.8045	FALSE
AGCAGTTGTAAATGCAACGA	ALG5_2	560.98	410.54	385.25	363.43	842.62	1914.8	731.88	1241.9	397.9	1042.2	1.387	9367.4	15798	5.1265	1	1.4767e-07	2.9534e-07	3.3578e-06	TRUE
GTAGGTGAGTCCCATATGCT	ALG5_3	354.47	501.42	65.405	338.24	442.67	519.84	192.89	331.34	346.36	387.01	0.15966	34370	13430	0.35077	0.63661	0.36339	0.72678	0.83084	TRUE
CAAAGTACGTGTGATAACCC	ALG5_4	333.33	215.96	479.37	290.74	1361.2	607.24	352.56	349.9	312.04	479.9	0.6194	12713	11886	1.5397	0.93805	0.061952	0.1239	0.2652	TRUE
AATCAAATGGCTATAGCATG	ALG5_5	383.74	481.11	171.49	176.32	1247.3	1257.6	706.04	707.75	280.03	977.53	1.7999	24575	10472	6.8158	1	4.7e-12	9.4001e-12	1.8668e-10	TRUE
CAGGGTATATTCAGTTCTCG	ALG5_6	1133.3	1258.4	1316.1	946.36	2707.1	2836.4	2862.9	3198.1	1195.8	2849.7	1.2521	28172	57292	6.9095	1	2.4324e-12	4.8648e-12	9.8979e-11	TRUE
AGAGCTTCATCCATCATCAC	ALG5_7	441.46	396.65	181.86	300.1	213.62	463.09	1581	1981.4	348.37	1022	1.55	13684	13522	5.7933	1	3.4554e-09	6.9107e-09	9.7171e-08	TRUE
CAGTAAAGATCAGACCTCAA	ALG5_8	89.431	341.05	168.3	163.36	442.67	308.73	242.73	653.41	165.83	375.7	1.175	12184	5673.6	2.7862	0.9973	0.0027037	0.0054074	0.026009	TRUE
AGATGTTGAGAAATTAGAAA	ALG5_9	22.764	58.802	59.822	43.18	64.086	5.6752	125.52	200.13	50.991	94.802	0.8818	332.25	1429.1	1.1589	0.86476	0.13524	0.27048	0.44374	TRUE
TGTTTCACTGCAAATAAACC	ALG8_1	67.48	34.212	106.08	88.519	29.67	0	137.52	524.85	77.999	83.593	0.098698	975.8	2348.7	0.11542	0.52015	0.47985	0.9597	0.97534	TRUE
CTGTAGATGGGTCTATTCGA	ALG8_10	253.66	173.2	408.38	300.1	859.23	1413.1	387.63	288.93	276.88	623.43	1.1681	9707.3	10335	3.4089	0.99967	0.00032716	0.00065433	0.0042022	TRUE
TCGGTGTACTTCAAAATCTG	ALG8_11	352.03	248.04	313.47	338.96	736.99	1801.3	277.8	394.96	326.21	565.98	0.79305	2367.8	12521	2.1427	0.9839	0.016096	0.032193	0.10469	TRUE
AGCAGATATACACCATAAGC	ALG8_12	136.59	56.664	42.274	85.64	151.91	374.56	59.99	56.991	71.152	105.95	0.56782	1845.1	2109.5	0.75763	0.76118	0.23882	0.47765	0.63598	TRUE
GAACTTCGGGTTATTAATTG	ALG8_13	207.32	124.02	165.91	264.12	980.28	1169.1	617.44	609.67	186.61	798.86	2.092	3594.1	6513.8	7.586	1	1.6673e-14	3.3346e-14	8.368e-13	TRUE
TCCTAGAAAAGGCATATGGA	ALG8_14	160.98	13.899	103.69	42.46	365.53	297.38	782.64	914.51	73.076	574.09	2.9567	4367.7	2176.3	10.74	1	3.524e-27	7.0481e-27	4.5783e-25	TRUE
AATATTTGGCAACATGTGAC	ALG8_15	321.14	391.3	132.41	251.16	2107.7	2890.9	816.79	1059	286.15	1583.3	2.464	12381	10741	12.517	1	3.0361e-36	6.0721e-36	6.4179e-34	TRUE
AAGAGTCGGGAAAAGACTTG	ALG8_2	134.15	207.41	73.382	61.891	373.84	478.98	125.52	0	103.76	249.68	1.2587	4780.7	3279	2.5482	0.99439	0.005611	0.011222	0.047117	TRUE
TGCGAGTCCCTTACTATGTG	ALG8_3	709.76	827.5	461.83	634.74	1224.8	1762.7	584.21	617.62	672.25	921.19	0.45392	23732	29187	1.4571	0.92746	0.072542	0.14508	0.29389	TRUE
TACCTGAAATAATCGTGCAA	ALG8_4	243.9	671.41	798.42	390.78	525.74	506.22	827.87	481.11	531.09	515.98	-0.04156	64440	22150	0.10177	0.45947	0.54053	0.91894	0.95176	FALSE
AACCAAACCACTTGTCATTG	ALG8_5	578.86	588.02	559.14	889.5	1062.2	1478.9	1048.4	1296.2	583.44	1179.2	1.0139	31436	24726	3.7887	0.99992	7.5733e-05	0.00015147	0.0011073	TRUE
GGCAACTTCAGAGTGGACGT	ALG8_6	11.382	0	44.667	123.78	143.6	293.97	77.526	17.23	28.025	110.56	1.9425	3502.9	710.22	3.0971	0.99886	0.0011447	0.0022893	0.012623	TRUE
TTCTGTCGGTATTACTTCTG	ALG8_7	1881.3	2131.8	1640.7	1624.3	2483.9	2708.2	2221.5	3284.3	1761	2596.1	0.55966	61716	90150	2.7812	0.99729	0.002708	0.0054159	0.02604	TRUE
GGAAAATCTCTGGAAAAGTA	ALG8_8	86.992	205.27	164.31	74.845	58.152	15.89	347.02	463.88	125.65	202.59	0.68478	3969.9	4101.4	1.2013	0.88226	0.11774	0.23549	0.40524	TRUE
CATAAGCTGGTGCTACATAG	ALG8_9	213.82	232	142.78	252.6	954.17	1565.2	595.29	669.31	222.91	811.74	1.8599	2489.5	8019.3	6.5754	1	2.4411e-11	4.8823e-11	8.9944e-10	TRUE
CCGTTCGCAGACATACAATG	ALPI_1	221.14	304.7	742.59	480.74	836.68	712.8	511.3	842.94	392.72	774.74	0.97841	55781	15557	3.0628	0.9989	0.0010971	0.0021942	0.012174	TRUE
ACCACGCACCCTCCACAAAG	ALPI_10	421.95	464	201	235.33	26.109	73.777	208.58	7.9522	328.64	49.943	-2.6939	17343	12630	2.5861	0.0048531	0.99515	0.0097063	0.041946	FALSE
CATCGACCATGGTCATCATG	ALPI_11	1048	624.37	1950.2	2139.6	2239.5	3065.7	420.85	266.4	1499.1	1330.2	-0.17236	527450	74653	0.61826	0.2682	0.7318	0.5364	0.68454	FALSE
CTCAGGAAAGTCAGTAGGAG	ALPI_12	121.14	178.54	161.92	104.35	10.681	200.9	359.02	1237.9	141.53	279.96	0.97912	1194.6	4713.7	2.0163	0.97768	0.022323	0.044646	0.13139	TRUE
ACAAAGAGGTAGAAGCCGCG	ALPI_13	619.51	548.46	449.06	831.21	630.18	258.79	482.69	197.48	583.99	370.74	-0.65411	27283	24753	1.356	0.087551	0.91245	0.1751	0.33392	FALSE
CCTCCGCCAAGGATCACCTG	ALPI_14	1912.2	1477.5	1729.3	1684	2170.6	3339.3	2745.7	3529.5	1706.6	3042.5	0.83373	31923	86898	4.5316	1	2.9265e-06	5.853e-06	5.4681e-05	TRUE
AAGGCCAACTTCCAGACCAT	ALPI_15	401.63	540.98	834.32	992.42	1725.6	2585.6	262.11	349.9	687.65	1037.7	0.593	72572	29971	2.0222	0.97842	0.021577	0.043155	0.12803	TRUE
CAACACGACACGCGGCAATG	ALPI_2	1281.3	1150.4	2372.1	1851	1031.3	1524.3	1194.3	1777.3	1566.1	1359.3	-0.2042	328250	78579	0.73784	0.23031	0.76969	0.46061	0.62119	FALSE
GCGGTTCACTGTGTGTGCGT	ALPI_3	1071.5	774.05	1489.2	1522.1	873.47	863.76	1064.1	1123.9	1280.4	968.8	-0.40191	134000	62062	1.2506	0.10554	0.89446	0.21108	0.37657	FALSE
GATCCACCGAGACCCCACAC	ALPI_4	1337.4	1548.1	857.45	605.96	1565.4	1856.9	1030.9	685.22	1097.4	1298.1	0.24212	186610	51810	0.8818	0.81106	0.18894	0.37788	0.54637	TRUE
CATGATGACCATGGTCGATG	ALPI_5	472.36	334.64	226.53	265.56	309.75	639.02	192.89	319.42	300.1	314.58	0.067794	12491	11356	0.13594	0.55298	0.44702	0.89404	0.93678	TRUE
CCATGGGAAACATGTACTTG	ALPI_6	563.42	768.7	846.28	866.48	1938	1637.9	890.62	1289.6	807.49	1463.7	0.85732	22021	36174	3.4503	0.99972	0.00027998	0.00055997	0.0036451	TRUE
CAGCCACCAGGATCCTAAAG	ALPI_7	504.07	497.14	489.74	264.84	807.01	353	525.15	311.46	493.44	439.07	-0.16807	17467	20323	0.38187	0.35128	0.64872	0.70255	0.81343	FALSE
TGCAGGGTGCCTGGTATGTG	ALPI_8	2356.9	2584.1	3421	3679.6	2405.6	2002.2	3546.8	4074.2	3002.5	2976.2	-0.012707	408510	168440	0.064175	0.47442	0.52558	0.94883	0.96919	FALSE
CCAGGGCCTCAGCTGCCTGG	ALPI_9	425.2	360.3	587.85	548.38	3889.1	1575.4	317.49	291.58	486.79	946.46	0.95779	11267	20003	3.2501	0.99942	0.00057702	0.001154	0.0069599	TRUE
GTCCCAGCTCCAGTTACGGT	ANAPC1_1	56.098	24.59	0	0	1.1868	0	6.4605	0	12.295	0.59339	-3.0607	790.72	271.45	2.1897	0.014272	0.98573	0.028544	0.095673	FALSE
GAGCAAAGGAAGTAAAAGCC	ANAPC1_10	0	0	50.25	71.247	0	0	0	0	25.125	0	-4.7074	1340.3	625.18	2.5541	0.0053236	0.99468	0.010647	0.045168	FALSE
GACTTGTCTCATGAACATGA	ANAPC1_11	14.634	55.595	59.024	16.552	135.29	1.135	190.12	112.66	36.073	123.97	1.7532	582.84	953.81	2.8462	0.99748	0.0025179	0.0050357	0.024533	TRUE
TTCTACTTGCAACTTCTGGG	ANAPC1_12	1.626	0	35.096	86.36	10.681	44.266	8.3063	0	18.361	9.4937	-0.88361	1840.4	433.47	0.91453	0.18022	0.81978	0.36044	0.52993	FALSE
CACTGAACCAAAGATGAGCT	ANAPC1_13	99.187	90.876	180.26	146.09	380.96	406.34	96.907	186.88	122.64	283.92	1.2044	1809.8	3986.7	2.5543	0.99454	0.0054625	0.010925	0.046123	TRUE
ATGGAGGAGTAATTCTGGAA	ANAPC1_14	224.39	233.07	292.73	315.21	351.29	183.88	398.7	478.46	262.9	375	0.51073	1999.8	9726.9	1.1366	0.87165	0.12835	0.25669	0.42944	TRUE
ACTTGTCTCATGAACATGAT	ANAPC1_15	560.16	390.23	405.19	664.97	1117.9	1240.6	1062.3	1131.9	482.68	1124.9	1.219	17928	19805	4.5636	1	2.5153e-06	5.0306e-06	4.7496e-05	TRUE
TCTGGAAAGGTGAAGTCACA	ANAPC1_2	595.12	770.84	415.56	479.3	1059.8	1771.8	659.89	583.16	537.21	859.84	0.67759	25363	22448	2.1534	0.98435	0.015647	0.031295	0.10249	TRUE
GTTGTCTGGATGACTAATGT	ANAPC1_3	0	0	83.751	126.66	46.285	0	968.15	1292.2	41.875	507.22	3.5672	4149.7	1135.4	13.81	1	1.2347e-43	2.4693e-43	3.7105e-41	TRUE
AGGAATAGTGATCCTAACCA	ANAPC1_4	127.64	23.521	0	23.749	267.03	347.32	47.992	0	23.635	157.51	2.6858	3792.1	582.09	5.5488	1	1.7193e-08	3.4387e-08	4.4489e-07	TRUE
GATGAGACTCAACATTCTGG	ANAPC1_5	127.64	148.61	23.131	92.837	0	0	13.844	0	110.24	0	-6.7975	3221.9	3519.5	3.2514	0.0005742	0.99943	0.0011484	0.0069293	FALSE
ATGCTGAACATAGTAGGTAA	ANAPC1_6	644.72	535.63	725.84	698.79	460.47	96.478	1220.1	2204.1	671.75	840.29	0.32252	7638.9	29162	0.98692	0.83815	0.16185	0.32369	0.49384	TRUE
GGTACTGCACTACGTTGACA	ANAPC1_7	144.72	331.43	122.83	109.39	3.5603	14.755	146.75	64.943	133.77	39.849	-1.7222	13300	4413.1	1.5722	0.057957	0.94204	0.11591	0.25434	FALSE
TATCCATGACTACTTGACCA	ANAPC1_8	16.26	0	0	31.665	71.207	49.941	0	0	8.1301	24.971	1.5082	250.73	167.55	1.301	0.86854	0.13146	0.26291	0.43563	TRUE
CAAGTGTGCACAATTGATCC	ANAPC1_9	329.27	275.83	518.46	431.08	237.36	608.38	449.47	291.58	380.17	370.52	-0.036993	11731	14977	0.080116	0.46807	0.53193	0.93615	0.96206	FALSE
CCTCAACACACCTAACAGCG	ANKFN1_1	207.32	95.152	127.62	208.7	173.27	127.12	95.061	311.46	167.47	150.2	-0.15605	3368.6	5739.2	0.24887	0.40173	0.59827	0.80346	0.88072	FALSE
CTCAACACACCTAACAGCGA	ANKFN1_10	60.976	39.558	39.084	164.8	65.273	51.076	15.69	45.063	50.267	48.07	-0.063191	4491	1405.4	0.18943	0.42488	0.57512	0.84976	0.91081	FALSE
CTGGTGTGTACTGATACAGG	ANKFN1_11	1536.6	2185.3	543.98	803.86	1229.5	1144.1	3030	3483.1	1170.2	2129.7	0.86333	563660	55857	4.0599	0.99998	2.4552e-05	4.9103e-05	0.00039434	TRUE
ACAGCTGCATTGACGCTAAG	ANKFN1_12	82.114	134.71	219.35	140.33	517.44	323.48	400.55	372.43	137.52	386.49	1.484	3260.4	4558.1	3.6877	0.99988	0.00011556	0.00023112	0.0016359	TRUE
GAGCCACTCTTCCTTCGATG	ANKFN1_13	1204.9	885.24	815.17	724.7	1235.4	976.13	480.85	181.58	850.2	728.49	-0.22262	48000	38425	0.62096	0.26731	0.73269	0.53463	0.68346	FALSE
TGTGAAGACCTTAAAACGGT	ANKFN1_14	256.1	376.33	384.46	315.93	149.53	56.752	353.48	307.49	346.13	228.51	-0.59692	3799.7	13420	1.0203	0.15378	0.84622	0.30757	0.47816	FALSE
TTGTGAAGACCTTAAAACGG	ANKFN1_15	1308.9	1210.2	1451.7	1646.6	753.61	780.9	946	899.93	1380.3	840.42	-0.71515	36671	67774	2.0739	0.019046	0.98095	0.038092	0.11699	FALSE
GGTTACCATGAGACAGACAT	ANKFN1_2	117.07	134.71	281.56	78.443	0	0	153.21	59.642	125.89	29.821	-2.0416	8880	4110.6	1.7137	0.043292	0.95671	0.086585	0.20861	FALSE
AGCAATGCACCTCAACACAC	ANKFN1_3	435.77	337.84	520.85	364.87	280.08	440.39	704.19	1232.6	400.32	572.29	0.51452	6981.4	15910	1.3634	0.91356	0.086445	0.17289	0.33133	TRUE
AGCACAAAATTACAAACCAC	ANKFN1_4	144.72	322.88	283.16	308.74	74.767	61.292	123.67	42.412	295.95	68.03	-2.1049	7974.4	11172	2.226	0.013008	0.98699	0.026016	0.08924	FALSE
ACCTGCTCAGACCACGACAC	ANKFN1_5	1400.8	1620.8	1461.3	1240	1869.2	2608.3	2561.1	2657.4	1431	2584.7	0.8525	24779	70700	4.3389	0.99999	7.1606e-06	1.4321e-05	0.0001265	TRUE
CCTAAAATAGGCCTCATCGA	ANKFN1_6	701.63	721.66	843.89	730.46	2186.1	3569.7	461.46	311.46	726.06	1323.8	0.86558	4839.8	31941	3.3443	0.99959	0.00041241	0.00082481	0.0051694	TRUE
GTATGTGGGAAGATATAAGG	ANKFN1_7	747.97	418.03	74.977	12.954	161.4	177.07	68.297	143.14	246.5	152.27	-0.69135	121620	9020.9	1.0086	0.15658	0.84342	0.31316	0.48351	FALSE
GATTTATTGAATGAAAGCAC	ANKFN1_8	7.3171	0	31.905	109.39	217.18	329.16	54.453	64.943	19.611	141.06	2.785	2915.6	468.12	5.6133	1	1.2136e-08	2.4272e-08	3.217e-07	TRUE
TTTGGCTGGAGAAATCATCA	ANKFN1_9	400	392.37	682.77	771.48	180.39	458.55	340.56	332.67	541.38	336.61	-0.68394	38376	22653	1.3614	0.086686	0.91331	0.17337	0.33189	FALSE
GTGCGTCTACTGATGGAGTG	ANKS6_1	965.85	1003.9	547.97	664.97	391.64	896.68	554.68	660.04	815.41	607.36	-0.42438	50774	36590	1.0877	0.13836	0.86164	0.27672	0.45003	FALSE
GGCTGTCGGACCTTCGAGTG	ANKS6_10	1914.6	1838.9	2632.2	2680	1404	1339.3	1393.6	1138.5	2273.4	1366.5	-0.73397	203860	121590	2.6009	0.004649	0.99535	0.0092979	0.040434	FALSE
ACCCTTCAGGCGAGCAACTG	ANKS6_11	1679.7	1674.2	1818.6	1267.3	2219.3	2046.5	1744.3	3093.4	1677	2132.9	0.34676	62624	85131	1.5626	0.94092	0.059078	0.11816	0.25747	TRUE
GAAATATCTGCTAAACCAAG	ANKS6_12	156.91	127.23	217.75	177.76	0	10.215	74.757	0	167.33	5.1076	-4.7846	1456	5733.8	2.7997	0.0025576	0.99744	0.0051153	0.024834	FALSE
GTGAAATATCTGCTAAACCA	ANKS6_13	224.39	389.16	239.29	449.07	64.086	0	288.88	296.88	314.22	176.48	-0.82871	12495	11984	1.2685	0.10231	0.89769	0.20462	0.36884	FALSE
CTCCATCAGTAGACGCACCA	ANKS6_14	356.1	358.16	776.09	1147.9	700.2	645.83	744.8	907.88	567.12	722.5	0.34879	156370	23919	1.0047	0.84245	0.15755	0.31509	0.48545	TRUE
AGACACGTTATTGACAACCA	ANKS6_15	984.55	727.01	587.05	1082.4	676.47	580	1127.8	1460.6	855.78	902.14	0.076028	52242	38720	0.23561	0.59313	0.40687	0.81374	0.88745	TRUE
TGCTGCTGAATGATCCCGGT	ANKS6_2	505.69	515.32	1269.8	1720	383.33	398.4	1353.9	1974.8	892.57	876.17	-0.026731	372980	40676	0.081343	0.46758	0.53242	0.93517	0.96122	FALSE
CACAGCTCAAAACTGGAAGG	ANKS6_3	170.73	302.56	59.024	7.1966	121.05	35.186	159.67	15.904	114.88	78.119	-0.55051	17687	3693.2	0.6725	0.25063	0.74937	0.50127	0.65565	FALSE
CAGCCCCGTGATCCAACAGG	ANKS6_4	521.95	267.28	534.41	502.33	1078.8	791.12	197.51	124.59	512.14	494.31	-0.05101	20215	21227	0.12266	0.45119	0.54881	0.90238	0.94132	FALSE
GTCCAGTGCAACCTCGAAGG	ANKS6_5	345.53	364.57	675.59	713.19	510.32	1160	264.88	78.197	520.08	387.6	-0.42323	38708	21613	0.90178	0.18359	0.81641	0.36717	0.53659	FALSE
GGTGGAACCGAATGTCCAAT	ANKS6_6	796.75	991.08	1032.9	1060.8	948.24	1143	582.37	543.4	1012	765.3	-0.40265	16530	47119	1.1365	0.12787	0.87213	0.25575	0.42837	FALSE
TGATGCTAGCAGCTGTTACG	ANKS6_7	405.69	446.89	1214.8	1187.4	230.24	128.26	473.46	800.53	817.17	351.85	-1.2134	200540	36682	2.43	0.0075491	0.99245	0.015098	0.059365	FALSE
CACCGCACTGCAGTTCGCCG	ANKS6_8	770.73	1077.7	741.79	445.47	796.33	829.71	393.17	333.99	756.26	594.75	-0.34609	66773	33502	0.88247	0.18876	0.81124	0.37752	0.5463	FALSE
ACCATTGTCTTTGGTCACAG	ANKS6_9	1208.9	1228.4	794.44	1101.1	670.53	1315.5	1427.8	1982.8	1155	1371.6	0.24779	47074	55008	0.92361	0.82215	0.17785	0.35569	0.52537	TRUE
GCTTGGCCCGAACCGTATAG	ANKZF1_1	712.2	779.39	552.75	820.42	1072.9	1219	546.37	453.28	745.79	809.61	0.1183	15030	32960	0.35152	0.63739	0.36261	0.72521	0.82988	TRUE
ATGTTCGTGACCTGCTGGCA	ANKZF1_10	888.62	811.47	941.2	1472.4	2562.3	2668.5	1185	1581.2	914.91	2071.7	1.1782	107640	41870	5.6534	1	7.8664e-09	1.5733e-08	2.1213e-07	TRUE
TATACGGTTCGGGCCAAGCG	ANKZF1_11	1037.4	999.63	1017.8	836.25	1688.8	1233.8	894.32	618.95	1008.7	1064	0.07699	10243	46940	0.25546	0.60082	0.39918	0.79837	0.87732	TRUE
AGTCTGAAGTATTGCCCAAG	ANKZF1_12	676.42	700.28	558.34	495.13	493.7	396.13	433.78	99.403	617.38	414.95	-0.57208	9596.5	26418	1.2458	0.10642	0.89358	0.21284	0.37823	FALSE
CTGAAGTATTGCCCAAGCGG	ANKZF1_13	409.76	413.75	535.21	679.36	1220	1110.1	1310.6	1082.8	474.48	1165	1.2942	17847	19412	4.9564	1	3.5913e-07	7.1826e-07	7.7225e-06	TRUE
GCTATACGGTTCGGGCCAAG	ANKZF1_14	560.16	515.32	535.21	431.8	484.21	674.21	667.28	667.99	525.26	667.63	0.34543	3383.8	21865	0.96281	0.83215	0.16785	0.33571	0.50609	TRUE
GAGCTAGTGGAGTTGACTGT	ANKZF1_15	741.46	940.83	1147	903.9	2587.2	3123.6	1265.3	1571.9	922.36	2079.5	1.172	27954	42270	5.6284	1	9.0964e-09	1.8193e-08	2.4372e-07	TRUE
GGAGCTAGTGGAGTTGACTG	ANKZF1_2	1118.7	889.51	706.7	895.26	1244.9	994.29	736.5	1166.3	892.39	1080.3	0.27542	28572	40666	0.93188	0.8243	0.1757	0.3514	0.52074	TRUE
TCTGGAAAAGAACTCGATGA	ANKZF1_3	429.27	641.48	137.19	41.74	530.49	683.29	189.2	18.555	283.23	359.85	0.34432	76437	10613	0.74371	0.77079	0.22921	0.45842	0.61939	TRUE
GGAGAGAAAGAAGCCTACTG	ANKZF1_4	226.02	102.64	43.072	145.37	80.701	2.2701	2.7688	1.3254	124	2.5194	-5.1505	5956.6	4038.6	2.8053	0.0025137	0.99749	0.0050274	0.024513	FALSE
ATACCTGAACAGGAAGTACG	ANKZF1_5	292.68	415.89	27.119	139.61	313.31	182.74	506.69	568.59	216.15	410	0.92045	29115	7735.4	2.2041	0.98614	0.013857	0.027714	0.093418	TRUE
AGGGGGATATCCCAAAGTCG	ANKZF1_6	478.86	315.39	188.24	171.28	227.86	123.72	119.98	129.89	251.82	126.8	-0.98417	22040	9248.8	1.3237	0.092809	0.90719	0.18562	0.3461	FALSE
GCCTTCCACACAGTCATCCC	ANKZF1_7	2045.5	2014.2	1138.2	1463.8	1134.6	1952.3	1280.1	1223.3	1739	1251.7	-0.47405	202130	88832	1.635	0.051026	0.94897	0.10205	0.23277	FALSE
CCCCTACCACTCATCACCTG	ANKZF1_8	1604.9	1898.8	1712.5	1606.3	2626.3	2522	1642.8	1640.8	1659.4	2082.4	0.32743	21970	84087	1.4588	0.92769	0.072305	0.14461	0.29342	TRUE
GACCTATTACCTGTTCTTGG	ANKZF1_9	506.5	408.41	442.68	552.7	267.03	317.81	1053.1	1204.8	474.59	685.43	0.52939	4172.8	19417	1.5131	0.93485	0.065151	0.1303	0.27401	TRUE
AGCCTCGAATCAGATGTCAA	ANXA13_1	660.98	414.82	969.91	1799.2	865.16	325.75	392.24	414.84	815.44	403.54	-1.0131	391970	36592	2.1535	0.015638	0.98436	0.031276	0.10246	FALSE
ACAAATCAAGCAAAAGTACA	ANXA13_10	233.33	217.03	645.28	636.18	278.89	244.03	1101.1	1414.2	434.76	689.97	0.6651	57622	17524	1.9279	0.97306	0.026945	0.053889	0.15002	TRUE
CCATTAAAGAGGCCTACCAA	ANXA13_11	1070.7	815.74	445.08	518.16	1044.4	1306.4	906.31	913.18	666.95	978.78	0.55271	85516	28918	1.8337	0.96665	0.033351	0.066702	0.17397	TRUE
CAAAAGTACAAGGCAACGTA	ANXA13_12	579.68	470.42	569.5	599.48	1152.4	1730.9	570.37	974.15	574.59	1063.3	0.88673	3841.2	24288	3.1356	0.99914	0.0008576	0.0017152	0.0098495	TRUE
CGGGCAGGACATCAGATGAG	ANXA13_13	525.2	559.15	833.52	527.51	197.01	207.71	204.89	283.63	543.33	206.3	-1.3928	28346	22748	2.2394	0.012566	0.98743	0.025133	0.086975	FALSE
GCTAAAGCGAGCAGTCCTCA	ANXA13_14	407.32	457.59	839.1	928.37	301.44	224.74	1319.8	1338.6	648.34	810.61	0.32181	69761	27976	0.97017	0.83401	0.16599	0.33198	0.50192	TRUE
AAGTCACTTACGCCTTTGGT	ANXA13_15	343.09	447.96	247.26	101.47	258.72	27.241	155.97	60.967	295.18	108.47	-1.4359	21819	11138	1.7997	0.035953	0.96405	0.071906	0.18291	FALSE
GTACAAGGCAACGTACGGCA	ANXA13_2	434.15	515.32	385.25	518.16	155.47	21.566	559.29	948.97	474.73	357.38	-0.40866	4395.6	19424	0.84296	0.19963	0.80037	0.39925	0.56681	FALSE
CGATCCACATCAAAACCCTG	ANXA13_3	100.81	88.737	38.286	136.02	17.802	9.0803	267.65	80.848	94.775	49.325	-0.92838	1654.9	2949.3	0.96358	0.16763	0.83237	0.33526	0.5056	FALSE
AAACTTCGAGAAGACAGCGT	ANXA13_4	121.14	116.53	405.99	514.56	827.19	1523.2	263.03	230.62	263.56	545.11	1.0456	41729	9755.7	2.8505	0.99781	0.0021909	0.0043818	0.021913	TRUE
TCGTGCACAGGACCTCAATG	ANXA13_5	1203.3	1115.1	1190.9	1536.5	1895.3	3421	1001.4	944.99	1197.1	1448.3	0.2747	40668	57360	1.0492	0.85295	0.14705	0.29409	0.46412	TRUE
TGTATTTGACCCTTGAGGCA	ANXA13_6	709.76	1053.1	462.62	630.43	443.86	393.86	1150.9	1874.1	670.09	797.37	0.25056	64292	29078	0.74643	0.77229	0.22771	0.45543	0.61707	TRUE
TTCTAGGCTAATCGCAATGA	ANXA13_7	806.5	503.56	689.15	810.34	780.9	762.74	1498.8	1461.9	747.83	1121.4	0.58388	23487	33065	2.0544	0.98003	0.019968	0.039937	0.12128	TRUE
TCATTGAAATCTTATCGGGC	ANXA13_8	813.01	1215.6	420.35	327.45	888.9	799.06	422.7	333.99	616.68	610.88	-0.013604	173150	26383	0.035784	0.48573	0.51427	0.97145	0.98384	FALSE
TTCCGTGATGGGTGGCTGAG	ANXA13_9	61.789	153.95	161.92	35.983	46.285	83.992	87.678	17.23	107.87	65.138	-0.71906	4112.1	3431.2	0.8174	0.20685	0.79315	0.4137	0.58143	FALSE
AAATGTTGGACCGCTTAACG	AP2M1_1	190.24	208.48	109.27	196.47	282.45	547.09	480.85	442.67	193.36	461.76	1.2516	2439.3	6790	3.2573	0.99943	0.00056782	0.0011356	0.006859	TRUE
GTTATTGAAAAGCAGGGCAA	AP2M1_10	6.5041	70.562	102.1	9.3556	65.273	13.62	29.534	23.857	39.959	26.695	-0.56454	2284.5	1074.9	0.64189	0.26047	0.73953	0.52094	0.67203	FALSE
ATAGAGGAATTCGAAGACCA	AP2M1_11	2.439	26.728	20.738	0	11.868	40.861	0	0	11.589	5.9339	-0.86038	176.98	253.34	0.96677	0.16683	0.83317	0.33366	0.50356	FALSE
TGCGAGCAATGTTGGTGACG	AP2M1_12	267.48	47.042	246.47	293.62	81.888	0	53.53	42.412	256.97	47.971	-2.3972	15212	9470.8	2.2642	0.011782	0.98822	0.023564	0.083186	FALSE
ATCAGCTTTATCCCGCCAGA	AP2M1_13	279.68	232	181.06	224.54	284.83	202.04	164.28	176.27	228.27	189.16	-0.26985	1633	8245.2	0.44178	0.32932	0.67068	0.65865	0.7822	FALSE
TAAGCGGTCCAACATTTGGC	AP2M1_14	28.455	21.383	0	79.883	1.1868	0	0	17.23	24.919	0.59339	-4.0238	1222.3	619.19	2.461	0.0069275	0.99307	0.013855	0.055385	FALSE
GGGTCAATGTTATCCATGCC	AP2M1_15	131.71	177.47	441.88	314.49	56.966	180.47	302.72	288.93	245.98	234.7	-0.06746	20274	8998.7	0.12555	0.45004	0.54996	0.90009	0.93988	FALSE
GAGAGGGTATCAAGTATCGT	AP2M1_2	36.585	6.4148	124.43	103.63	338.23	402.94	76.603	7.9522	70.108	207.42	1.5514	3085.1	2073.4	3.0155	0.99863	0.0013672	0.0027344	0.014693	TRUE
CTTAAGGTATCGCACAACCA	AP2M1_3	42.276	63.078	53.441	239.65	1.1868	43.131	18.459	54.34	58.26	30.795	-0.89826	11068	1670	0.88427	0.18828	0.81172	0.37655	0.54545	FALSE
ACTTGCTGAGTCGCACACAC	AP2M1_4	89.431	205.27	296.72	411.65	93.756	79.452	113.52	265.07	250.99	103.64	-1.268	18698	9213.5	1.5703	0.058168	0.94183	0.11634	0.25485	FALSE
ATGGATAACATTGACCCGAA	AP2M1_5	95.935	208.48	240.88	34.544	162.59	329.16	151.36	202.78	152.21	182.69	0.26175	9347.1	5132.3	0.42544	0.65901	0.34099	0.68198	0.79903	TRUE
CACCACCCGGCCCGACACAT	AP2M1_6	825.2	755.87	737.01	778.68	231.42	214.52	717.11	750.16	767.27	474.27	-0.69288	1510.7	34074	1.5875	0.056204	0.9438	0.11241	0.24929	FALSE
CTATAAGATGTGTGACGTGA	AP2M1_7	208.94	251.24	158.73	136.74	210.06	295.11	694.96	1178.3	183.84	495.04	1.4242	2674.4	6400.6	3.8898	0.99995	5.0702e-05	0.0001014	0.00076975	TRUE
CTCATATATGAGCTGCTGGA	AP2M1_8	451.22	493.94	429.92	436.12	644.42	639.02	650.66	401.59	443.67	641.72	0.53147	943.3	17945	1.4785	0.93033	0.06967	0.13934	0.28593	TRUE
GCAGCAGGGCATCAAGAGTC	AP2M1_9	199.19	221.31	335.8	321.69	131.73	81.722	415.32	637.5	271.5	273.53	0.010685	4800.6	10100	0.020157	0.50634	0.49366	0.98733	0.99295	TRUE
GAGCCCTATGCCGACTACGG	APBA1_1	547.97	824.3	255.24	223.82	140.04	160.04	234.42	39.761	401.6	150.04	-1.4144	84374	15970	2.004	0.022534	0.97747	0.045068	0.13238	FALSE
GCAGGTGGTTGGGCAGCGCG	APBA1_10	901.63	1019.9	1356.8	2161.9	791.58	1148.7	1054.9	1428.8	1188.4	1101.8	-0.10903	362220	56872	0.36303	0.35829	0.64171	0.71658	0.82332	FALSE
TATTAGTGGACGCTTCCACA	APBA1_11	813.82	1009.3	706.7	770.76	709.7	718.48	722.65	364.48	792.29	714.09	-0.14973	18442	35378	0.41581	0.33878	0.66122	0.67755	0.79616	FALSE
TTCCATCGATCAAGTCTTCG	APBA1_12	1495.1	1531	1086.4	1396.9	1379	1486.9	3893.8	7017.9	1446	2690.4	0.89528	47128	71566	4.6515	1	1.6475e-06	3.2951e-06	3.1907e-05	TRUE
CAGGCTACGTCTACACGCAC	APBA1_13	1774	1719.2	547.97	634.02	2501.7	4780.8	1043.8	371.1	1176.6	1772.8	0.59099	446930	56213	2.5146	0.99404	0.0059583	0.011917	0.04923	TRUE
CCAGGACATTAGCCCCACCA	APBA1_14	765.04	639.34	1162.1	1180.2	397.57	421.1	391.32	791.25	963.59	409.33	-1.2331	76975	44491	2.6279	0.0042958	0.9957	0.0085916	0.037931	FALSE
AGTGGAGCCAAGGTAATTGG	APBA1_15	374.8	339.98	827.14	748.45	276.52	665.13	1863.4	3544	561.62	1264.3	1.1692	63144	23647	4.5692	1	2.4483e-06	4.8966e-06	4.6335e-05	TRUE
GACCCCGAAGACTTGATCGA	APBA1_2	456.1	365.64	827.14	779.4	205.31	312.13	280.57	591.12	617.75	296.35	-1.0572	53221	26437	1.9779	0.023968	0.97603	0.047936	0.13798	FALSE
AGGAAATGGTCCTCAGAGGG	APBA1_3	317.89	219.17	144.37	328.89	97.316	44.266	98.753	34.46	268.53	70.791	-1.9086	7976.9	9971	2.047	0.020329	0.97967	0.040659	0.12285	FALSE
CATTACGACGAGCGCTCCGA	APBA1_4	1035	1183.5	1333.6	1305.5	1968.9	1666.2	1512.7	1982.8	1244.5	1817.5	0.54607	19762	60031	2.3389	0.99033	0.009671	0.019342	0.071942	TRUE
AACCACACGGACACCGCCGA	APBA1_5	1222.8	1586.6	1474.8	806.74	4292.6	5087.2	1455.5	2249.2	1348.8	3270.9	1.2774	127370	65964	7.4837	1	3.612e-14	7.2241e-14	1.7666e-12	TRUE
CCAGGGACTGTGACGACCAG	APBA1_6	832.52	1139.7	1205.2	1285.3	2015.2	1489.2	1147.2	1174.3	1172.5	1331.7	0.18362	43479	55982	0.67316	0.74958	0.25042	0.50085	0.6553	TRUE
GAGCTCGCAGAGCCTCGACA	APBA1_7	1006.5	593.36	193.03	63.33	225.49	144.15	243.65	121.93	393.19	184.82	-1.085	188370	15579	1.6774	0.046736	0.95326	0.093472	0.21942	FALSE
CCGCAGCAGCAGCACTATGT	APBA1_8	417.89	521.73	429.92	493.69	130.55	203.17	648.82	458.58	461.8	330.88	-0.47976	2517.8	18806	0.95599	0.16954	0.83046	0.33908	0.50933	FALSE
GAAGCGCGATGCCATCTCGC	APBA1_9	373.98	530.29	418.75	812.5	151.91	59.022	354.4	528.82	474.52	253.16	-0.90379	43519	19414	1.5915	0.055748	0.94425	0.1115	0.24801	FALSE
ATCGTCCATAATCTTCACGC	APOBEC3F_1	546.34	805.05	866.22	587.97	567.28	702.59	558.37	495.69	696.51	562.83	-0.30696	24972	30424	0.7665	0.22169	0.77831	0.44338	0.60742	FALSE
GTGGTGCTTTACAACTTCCA	APOBEC3F_10	131.71	242.69	225.73	130.98	105.62	146.42	132.9	189.53	178.72	139.66	-0.35352	3597.2	6192.6	0.51937	0.30175	0.69825	0.60351	0.73868	FALSE
GTGAAGATTATGGACGATGA	APOBEC3F_11	1226.8	1476.5	954.76	930.53	1097.8	669.67	1400.1	1632.9	1090.8	1248.9	0.19514	70479	51444	0.6972	0.75716	0.24284	0.48568	0.64188	TRUE
CATCGTCCATAATCTTCACG	APOBEC3F_12	2276.4	2259.1	2120.1	2071.9	2800.8	2667.3	1337.3	934.39	2189.6	2002.3	-0.12891	10348	116350	0.54895	0.29152	0.70848	0.58304	0.72116	FALSE
AAAAACCTACGCAAAGCCTA	APOBEC3F_13	391.87	316.46	796.83	493.69	226.68	130.53	569.45	596.42	442.78	398.06	-0.15324	48830	17903	0.335	0.36881	0.63119	0.73762	0.83819	FALSE
CTGGGAAAGAGATTACCGAA	APOBEC3F_14	516.26	586.95	564.72	764.28	316.87	102.15	787.26	2115.3	575.83	552.06	-0.060711	13103	24349	0.15249	0.4394	0.5606	0.8788	0.92884	FALSE
CTCAGGCTGGGAATACACCT	APOBEC3F_15	578.86	653.24	875	1021.9	1095.4	653.78	1528.4	2686.5	764.12	1311.9	0.77899	41791	33910	2.9746	0.99853	0.0014666	0.0029333	0.015594	TRUE
AAGATCTTTGCGTCCAAACG	APOBEC3F_2	928.46	1153.6	957.15	1098.2	1010	1121.4	1160.1	991.38	1027.7	1065.7	0.052337	11882	47975	0.1735	0.56887	0.43113	0.86226	0.91915	TRUE
ACCTACGCAAAGCCTATGGT	APOBEC3F_3	905.69	1138.6	1393.5	936.28	739.37	639.02	1081.7	1534.8	1037.5	910.52	-0.18809	54856	48510	0.57631	0.2822	0.7178	0.5644	0.70569	FALSE
ATGGGTCTCAGGATCCACCT	APOBEC3F_4	404.88	193.51	850.27	863.6	333.49	296.24	121.83	262.42	627.57	279.33	-1.1649	114430	26930	2.1236	0.016851	0.98315	0.033701	0.10811	FALSE
TGCCTTCAGAAACCCGATGG	APOBEC3F_5	164.23	145.4	317.46	369.19	43.911	105.56	705.12	1285.6	240.84	405.34	0.74862	12440	8779	1.7556	0.96022	0.039778	0.079556	0.19637	TRUE
GCGGGCGGCGGAGATGGTCA	APOBEC3F_6	232.52	284.39	132.41	280.67	143.6	205.44	66.451	19.881	256.59	105.03	-1.2807	5784.8	9454.5	1.5929	0.055594	0.94441	0.11119	0.24755	FALSE
GTATTCCGACGAGAAAGGAT	APOBEC3F_7	269.11	356.02	342.98	295.78	433.18	497.14	306.41	462.56	319.38	447.87	0.4865	1661.2	12214	1.1626	0.87726	0.12274	0.24548	0.41644	TRUE
GGGGGTCCAGGATACAAACC	APOBEC3F_8	1809.8	1521.4	2824.4	2313.7	970.79	864.89	1149	1936.4	2061.7	1059.9	-0.95925	333540	108440	3.0423	0.0011738	0.99883	0.0023476	0.012916	FALSE
AATTTGTACCAAGGCATGAA	APOBEC3F_9	363.41	341.05	302.3	290.02	804.64	864.89	55.376	33.134	321.68	430.01	0.41763	1164.9	12317	0.97611	0.83519	0.16481	0.32963	0.49985	TRUE
CGCCTGCGATGTAGTCGATG	APRT_1	408.94	452.24	522.44	574.29	328.74	604.97	913.7	1219.3	487.34	759.34	0.63874	5390.3	20029	1.9219	0.97268	0.027318	0.054636	0.15123	TRUE
GGAGATTCAGAAAGACGCCC	APRT_10	234.15	300.42	240.88	123.78	283.64	27.241	247.34	56.991	237.51	152.17	-0.63897	5638.5	8637.3	0.93517	0.17485	0.82515	0.3497	0.51914	FALSE
GCGTGCTCATCCGAAAGCGG	APRT_11	167.48	157.16	183.45	305.14	3339.6	4711.5	98.753	95.427	175.47	1719.2	3.2851	5759	6061.1	19.829	1	8.5403e-88	1.7081e-87	9.2622e-85	TRUE
GGCCGCATCGACTACATCGC	APRT_12	1067.5	1213.5	863.83	654.89	1292.4	1993.1	433.78	417.49	965.65	863.09	-0.16182	59572	44603	0.48564	0.31361	0.68639	0.62722	0.75727	FALSE
TGCGTGCTCATCCGAAAGCG	APRT_13	773.17	639.34	1136.6	1417	433.18	522.11	2802	4603	954.89	1662.1	0.79892	126390	44021	3.3705	0.99962	0.00037519	0.00075038	0.0047362	TRUE
ACACCTGAAGGCGACCCACG	APRT_14	743.9	915.17	760.14	521.04	1377.9	1524.3	1219.2	921.13	752.02	1298.5	0.78722	26701	33282	2.9956	0.99863	0.0013695	0.002739	0.014712	TRUE
CACCTGAAGGCGACCCACGG	APRT_15	397.56	301.49	869.41	1165.1	1522.6	1636.7	486.38	384.36	633.49	1004.5	0.66427	168060	27227	2.2486	0.98773	0.012271	0.024542	0.085738	TRUE
GCTGCGTGCTCATCCGAAAG	APRT_2	923.58	845.68	1430.1	1451.6	728.68	747.99	1258.9	1518.9	1176.9	1003.4	-0.22979	104480	56228	0.73139	0.23227	0.76773	0.46454	0.62412	FALSE
TCTTACCTTCCCGTACTCCA	APRT_3	379.68	218.1	1125.5	934.12	359.6	295.11	248.27	176.27	656.9	271.69	-1.2706	188600	28409	2.2871	0.011095	0.98891	0.022189	0.079502	FALSE
GCACCTGAATACCACGCCTG	APRT_4	118.7	103.71	67.798	121.62	922.13	1345	240.88	87.475	111.2	581.51	2.3762	701.64	3555.4	7.8874	1	1.5924e-15	3.1847e-15	8.7297e-14	TRUE
GCAGCCCAGTCCAAGCTCCT	APRT_5	422.76	405.2	735.41	763.56	505.57	339.37	886.93	1167.7	579.09	696.25	0.26541	37714	24510	0.74837	0.77286	0.22714	0.45429	0.61605	TRUE
CCTTCAGGTGTCGCGCCAGG	APRT_6	593.5	920.52	1171.7	1421.3	1077.6	708.26	838.94	999.33	1046.1	919.14	-0.1865	125730	48985	0.57372	0.28308	0.71692	0.56616	0.70738	FALSE
GGGGCCAAAGAGGAAGCCTC	APRT_7	192.68	97.29	26.322	259.8	74.767	0	35.071	92.776	144.99	54.919	-1.3844	10604	4848.7	1.3999	0.080769	0.91923	0.16154	0.31623	FALSE
GGACATCTCGCCCGTCCTGA	APRT_8	1388.6	1188.9	1380.7	1671.8	2550.4	2249.6	461.46	372.43	1384.7	1355.5	-0.030627	40268	68023	0.1116	0.45557	0.54443	0.91114	0.94675	FALSE
AGCTGCAGCTGGTTGAGCAG	APRT_9	273.17	495	543.18	590.12	263.47	138.47	688.5	1418.1	519.09	475.98	-0.12483	22228	21565	0.29389	0.38442	0.61558	0.76884	0.85811	FALSE
AGGCTTCAACGTGGAAACCG	ARF1_1	83.74	17.106	45.465	9.3556	0	0	29.534	0	31.285	0	-5.0128	1211.5	807.65	2.6417	0.0041245	0.99588	0.008249	0.03677	FALSE
CACTACTTCCAGAACACACA	ARF1_10	52.846	33.143	157.13	147.53	0	9.0803	5.5376	23.857	100.19	7.3089	-3.6062	4073.5	3147.2	2.2477	0.012298	0.9877	0.024596	0.085856	FALSE
AGAAATGCGCATCCTCATGG	ARF1_11	39.837	39.558	179.47	136.74	0	21.566	50.761	88.8	88.287	36.163	-1.2646	5127.6	2714.7	1.1809	0.11883	0.88117	0.23766	0.40763	FALSE
CACCCAGCTTAAGCTTGTAG	ARF1_12	27.642	29.936	53.441	0	21.362	1.135	95.984	0	28.789	11.249	-1.2822	479.72	732.89	1.1077	0.13399	0.86601	0.26798	0.44123	FALSE
GCGTGTGAACGAGGCCCGTG	ARF1_13	265.04	107.98	238.49	175.6	144.79	41.996	59.99	80.848	207.04	70.419	-1.5425	5051.6	7355.6	1.6639	0.04807	0.95193	0.09614	0.22354	FALSE
GAACATCAGCTTCACTGTGT	ARF1_14	246.34	248.04	132.41	202.23	179.2	19.296	323.95	637.5	224.28	251.58	0.16497	3326.3	8077.1	0.30368	0.6169	0.3831	0.76619	0.85665	TRUE
AGGACAAGATCCGGCCCCTG	ARF1_15	643.9	759.08	599.02	533.99	1085.9	1231.5	316.56	156.39	621.46	701.23	0.17397	9199.1	26623	0.48892	0.68753	0.31247	0.62494	0.75555	TRUE
TGGAAGTAGTGGCGCCACAG	ARF1_2	45.528	122.95	0	11.515	49.845	24.971	0	0	28.522	12.485	-1.1304	3436.2	724.95	1.023	0.15316	0.84684	0.30632	0.47684	FALSE
TGACAGAGAGCGTGTGAACG	ARF1_3	309.76	234.14	315.86	415.97	39.164	22.701	327.64	206.76	312.81	122.96	-1.34	5616.3	11921	1.762	0.03903	0.96097	0.078061	0.19375	FALSE
ATCCTCTACAAGCTTAAGCT	ARF1_4	44.715	127.23	106.08	126.66	21.362	37.456	228.89	129.89	116.37	83.671	-0.47115	1821.4	3749.5	0.59511	0.27588	0.72412	0.55177	0.69647	FALSE
GAAATGCGCATCCTCATGGT	ARF1_5	245.53	166.78	197.81	351.92	465.22	535.74	214.12	478.46	221.67	471.84	1.0864	7038.3	7967.1	2.8028	0.99745	0.00255	0.0051	0.024782	TRUE
GGCAGGCCTGATCTTCGTGG	ARF1_6	420.33	289.73	425.13	421	245.66	306.46	151.36	209.41	420.66	227.54	-0.88367	5721.1	16860	1.4916	0.067905	0.9321	0.13581	0.28137	FALSE
AGCATCCCGGAGCTCGTCCT	ARF1_7	234.96	215.96	468.21	628.99	753.61	859.22	487.31	418.82	351.58	620.46	0.81769	40849	13668	2.2999	0.98926	0.010742	0.021484	0.077533	TRUE
AGCTTCACTGTGTGGGACGT	ARF1_8	272.36	423.37	315.06	249.72	34.417	124.85	246.42	170.97	293.71	147.91	-0.98482	6553.1	11074	1.4015	0.080536	0.91946	0.16107	0.31567	FALSE
CTTAAGCTTGTAGAGGATCG	ARF1_9	447.15	235.21	521.65	585.09	242.1	107.83	378.4	359.18	484.4	300.64	-0.68635	25003	19888	1.3046	0.09601	0.90399	0.19202	0.35324	FALSE
GTCACCACCATCCCAACCAT	ARF5_1	1662.6	1696.7	1459.7	960.03	1222.4	1459.7	1057.7	674.62	1561.1	1140	-0.45318	133430	78285	1.505	0.066158	0.93384	0.13232	0.27652	FALSE
CGTTGCAGTTGGCTTGGATG	ARF5_10	1374.8	1200.6	2298.8	1933	1236.6	1087.4	1731.4	2019.9	1653.9	1484	-0.15627	259030	83762	0.587	0.2786	0.7214	0.5572	0.70012	FALSE
CAGATTCTTGGACCCGCTCC	ARF5_11	1426.8	1264.8	1760.4	1491.9	2095.9	2328	1208.1	1150.4	1459.3	1652	0.17876	43527	72341	0.71623	0.76307	0.23693	0.47385	0.63207	TRUE
TGGACAGTAATGACCGGGAG	ARF5_12	1639	994.29	519.25	465.62	1178.5	1438.1	701.42	721	756.77	949.74	0.32729	325320	33528	1.0539	0.85402	0.14598	0.29195	0.46185	TRUE
CCCCCAACTTCAGTTTGTAC	ARF5_13	1087.8	898.07	1201.2	1103.2	1083.5	1451.7	602.67	987.4	1095.5	1035.5	-0.081263	16761	51705	0.26412	0.39584	0.60416	0.79169	0.8731	FALSE
CCTGTACAAACTGAAGTTGG	ARF5_14	1291.9	1471.1	1637.5	1312.7	1214.1	1027.2	1158.3	2039.8	1391.9	1186.2	-0.23055	27631	68440	0.78634	0.21583	0.78417	0.43167	0.598	FALSE
AGGACAAGATTCGGCCTCTG	ARF5_15	882.93	488.59	1237.9	1102.5	407.07	401.8	270.42	490.39	992.73	404.43	-1.2934	112790	46070	2.741	0.0030623	0.99694	0.0061246	0.028695	FALSE
TTGTGGTGGACAGTAATGAC	ARF5_2	887.81	954.73	882.97	1000.3	772.6	1671.9	1216.4	2025.2	921.27	1444.2	0.64797	3319.1	42211	2.5451	0.99454	0.0054629	0.010926	0.046123	TRUE
AAGCAGATGCGGATTCTCAT	ARF5_3	379.68	211.69	446.67	402.29	163.78	219.06	335.95	477.13	390.98	277.5	-0.4931	11835	15477	0.91479	0.18015	0.81985	0.3603	0.52985	FALSE
TGGAAGTAGTGCCGCCACAG	ARF5_4	1280.5	1396.3	842.29	544.07	1045.6	884.19	724.5	535.45	1061.4	804.34	-0.39964	158590	49823	1.1516	0.12475	0.87525	0.24949	0.42061	FALSE
CTGTTTCACAGTCTGGGACG	ARF5_5	589.43	970.77	315.86	300.1	1637.8	1968.1	588.83	526.17	452.65	1113.3	1.2965	109710	18370	4.8743	1	5.4622e-07	1.0924e-06	1.1527e-05	TRUE
CTTCAGTTTGTACAGGATTG	ARF5_6	851.22	1309.7	792.04	909.65	1015.9	1317.8	820.48	622.93	880.44	918.18	0.060495	64590	40029	0.18866	0.57482	0.42518	0.85036	0.9113	TRUE
TGCTGATGAACTCCAGAAGA	ARF5_7	491.06	685.31	483.36	577.17	669.35	889.87	328.56	143.14	534.11	498.95	-0.098051	9714.5	22297	0.23573	0.40682	0.59318	0.81364	0.88743	FALSE
TGTGGTGGACAGTAATGACC	ARF5_8	1154.5	1239.1	993.84	834.81	652.73	1437	1380.7	1774.7	1074.2	1408.8	0.39097	32467	50526	1.4889	0.93174	0.068261	0.13652	0.28233	TRUE
AGGCTTCAATGTAGAAACAG	ARF5_9	385.37	521.73	199.41	297.22	272.96	37.456	251.04	155.07	341.29	203.05	-0.74629	18858	13201	1.21	0.11313	0.88687	0.22626	0.39452	FALSE
CCTGGCGAGCCTCATCGATG	ARF6_1	112.2	192.44	82.155	94.996	102.06	44.266	272.26	286.28	103.6	187.16	0.84717	2833.8	3272.7	1.4608	0.92534	0.074657	0.14931	0.29924	TRUE
CCAAGGTCTCATCTTCGTAG	ARF6_10	121.14	115.47	26.322	33.105	129.36	73.777	34.148	37.11	74.285	55.444	-0.41555	2629.1	2218.5	0.51101	0.30467	0.69533	0.60935	0.7434	FALSE
GAGCCTCATCGATGCGGTCG	ARF6_11	171.54	125.09	328.62	136.74	33.23	0	67.374	9.2776	154.14	21.254	-2.8015	10631	5208.6	2.1269	0.016715	0.98329	0.033429	0.10749	FALSE
CGACCGCGACCGCATCGATG	ARF6_12	235.77	128.3	191.43	92.837	137.67	44.266	192.89	184.23	159.86	160.95	0.0096913	4082.6	5435.5	0.014706	0.49831	0.50169	0.99662	0.99775	TRUE
GGTGACCACCATTCCCACTG	ARF6_13	378.05	500.35	472.99	353.35	1231.9	311	799.25	510.27	425.52	654.76	0.62056	5104.8	17089	1.7536	0.96023	0.039769	0.079537	0.19637	TRUE
AAGTTCAACGTATGGGATGT	ARF6_14	239.02	127.23	135.6	243.25	154.28	22.701	24.919	269.05	187.31	89.6	-1.0555	4029.2	6542.3	1.2574	0.10431	0.89569	0.20861	0.3738	FALSE
AAAATGTCAAGTTCAACGTA	ARF6_15	243.9	204.2	69.393	115.15	110.37	238.36	368.25	302.19	159.67	270.27	0.75559	6403.5	5428	1.5011	0.93232	0.067682	0.13536	0.28082	TRUE
CATTACTACACTGGGACCCA	ARF6_2	82.114	97.29	17.548	89.958	78.328	149.82	192.89	401.59	86.036	171.36	0.98573	1616	2633.9	1.6625	0.94942	0.050576	0.10115	0.23144	TRUE
AAATGTCAAGTTCAACGTAT	ARF6_3	82.927	148.61	108.48	24.469	8.3075	22.701	231.65	202.78	95.702	112.74	0.23414	2733.2	2983.1	0.31198	0.60679	0.39321	0.78641	0.86986	TRUE
GAAACCCACAGTGGGAATGG	ARF6_4	173.98	205.27	173.88	114.43	220.74	51.076	231.65	29.158	173.93	135.91	-0.35359	1507.7	5999.2	0.51544	0.30312	0.69688	0.60625	0.74068	FALSE
GAAATGCGGATCCTCATGTT	ARF6_5	375.61	372.06	559.14	788.75	536.43	725.29	286.11	603.05	467.37	569.74	0.28516	43070	19072	0.74122	0.77064	0.22936	0.45873	0.61972	TRUE
GGCCCAGCTTCAACTTGTAC	ARF6_6	238.21	339.98	333.41	330.33	754.79	994.29	298.11	214.71	331.87	526.45	0.66409	2947.3	12775	1.7216	0.95736	0.042645	0.085289	0.20627	TRUE
TTATCAATGACCGGGAGATG	ARF6_7	372.36	233.07	292.73	293.62	155.47	41.996	226.12	253.15	293.18	190.79	-0.61713	3294.3	11050	0.98292	0.16282	0.83718	0.32564	0.49617	FALSE
AGTAATGCCGCCAGAGCGGC	ARF6_8	473.98	500.35	316.66	371.35	128.17	107.83	1078.9	1366.5	422.67	603.54	0.51291	7513.3	16954	1.3891	0.91755	0.082451	0.1649	0.32045	TRUE
GTGTAGTAATGCCGCCAGAG	ARF6_9	253.66	184.96	245.67	159.77	1010	560.71	291.64	68.919	215.31	426.18	0.9817	2132.9	7700.5	2.4029	0.99181	0.0081903	0.016381	0.063418	TRUE
CATCAGTCCCTACACCATGG	ARHGAP26_1	263.41	378.47	713.88	616.03	130.55	37.456	259.34	121.93	497.25	126.24	-1.9693	43274	20507	2.6098	0.0045304	0.99547	0.0090608	0.039623	FALSE
GTTTCGAAAGGAACAGATCG	ARHGAP26_10	286.99	360.3	138.79	183.51	174.46	157.77	83.986	148.44	235.25	153.11	-0.61641	10098	8541.1	0.90558	0.18258	0.81742	0.36516	0.53447	FALSE
GACCATCAGTCCCTACACCA	ARHGAP26_11	402.44	311.12	180.26	130.26	319.24	241.76	375.63	783.3	245.69	347.44	0.49821	15485	8986.1	1.0734	0.85776	0.14224	0.28447	0.45405	TRUE
CTGTCTCAGAAGCAGTCTTG	ARHGAP26_12	1674.8	2511.4	626.14	640.5	1579.6	1318.9	867.55	987.4	1157.6	1153.2	-0.0056063	883320	55155	0.019135	0.49237	0.50763	0.98473	0.99157	FALSE
CCTTGGCCAGTTCGTAACCA	ARHGAP26_13	439.84	802.91	801.61	658.49	1224.8	1387	813.1	1032.5	730.05	1128.6	0.62778	33258	32147	2.2229	0.98689	0.013111	0.026221	0.089745	TRUE
TGAAACTGGTACATCATGAG	ARHGAP26_14	630.08	593.36	305.49	347.6	2322.5	2649.2	739.26	1509.6	470.48	1916.1	2.0236	27632	19220	10.427	1	9.3286e-26	1.8657e-25	1.0577e-23	TRUE
TCTGAAGACCTACCTAAGGT	ARHGAP26_15	541.46	694.93	379.67	605.24	231.42	405.21	187.35	230.62	573.35	231.02	-1.3077	18109	24226	2.2026	0.013811	0.98619	0.027623	0.093187	FALSE
TGAAGATGAACGGATACGGA	ARHGAP26_2	265.85	105.84	39.881	112.99	67.647	0	480.85	698.47	109.42	274.25	1.3178	9777.8	3488.7	2.7906	0.99728	0.002717	0.0054341	0.026115	TRUE
CCATGGTTACGAACTGGCCA	ARHGAP26_3	884.55	964.35	921.26	669.29	1568.9	1257.6	1120.4	1504.3	902.91	1381	0.61247	19676	41228	2.3544	0.99072	0.0092765	0.018553	0.069529	TRUE
GGTCTTCAGAGCACTAGTGA	ARHGAP26_4	149.59	151.82	362.12	362.71	26.109	4.5401	96.907	181.58	256.97	61.508	-2.0451	14942	9470.6	2.0917	0.018232	0.98177	0.036464	0.11398	FALSE
TTGATGACGGTGGCAAACCT	ARHGAP26_5	632.52	746.25	785.66	850.64	1851.4	837.65	868.47	1363.8	765.96	1116.1	0.5426	8584.5	34005	1.899	0.97122	0.028782	0.057564	0.15693	TRUE
TAGATTTGTCTTCAGCGAAG	ARHGAP26_6	119.51	41.696	43.869	228.13	3.5603	7.9452	220.58	519.55	81.691	114.26	0.47912	8635.3	2479.1	0.65417	0.72988	0.27012	0.54025	0.68761	TRUE
CCCTTGCTCGTTGATCCCTG	ARHGAP26_7	1988.6	2177.8	1285.8	1694.8	1580.8	2273.5	1091.8	1210.1	1841.7	1395.4	-0.40009	155060	95008	1.4479	0.073826	0.92617	0.14765	0.2974	FALSE
TCCTCAAATCCTGCACACGG	ARHGAP26_8	117.89	169.99	131.61	88.519	215.99	197.5	72.911	0	124.75	135.2	0.11524	1151.2	4066.9	0.16396	0.55387	0.44613	0.89227	0.93591	TRUE
ATACTTCATAGAAATGCTGC	ARHGAP26_9	377.24	407.34	85.346	179.2	633.74	451.74	482.69	129.89	278.22	467.22	0.74579	24494	10393	1.8539	0.96802	0.031977	0.063955	0.16878	TRUE
GGATATCCACGTACCACCTG	ARHGEF18_1	347.15	383.82	394.03	378.54	173.27	175.93	663.58	866.79	381.18	419.76	0.13874	445.55	15024	0.31474	0.62317	0.37683	0.75366	0.84935	TRUE
TGGTGGGCGATTACCGCCTG	ARHGEF18_10	1862.6	1600.5	1472.4	1455.9	1343.4	1735.5	1286.6	2165.7	1536.4	1539.5	0.0028145	40356	76837	0.010831	0.50432	0.49568	0.99136	0.99486	TRUE
CGTTACAAAAGCTCATCGTG	ARHGEF18_11	315.45	472.55	389.24	590.12	1139.3	2413.1	442.08	453.28	430.9	796.29	0.88442	14051	17342	2.7747	0.99724	0.0027638	0.0055276	0.026455	TRUE
TGATCTTGAGCGTCCGCACG	ARHGEF18_12	2872.4	3224.5	2430.4	2777.2	3854.7	5766	3164.7	3157	2824.8	3509.7	0.31311	106620	156810	1.7296	0.95815	0.041849	0.083697	0.20372	TRUE
ACCTCCGACTCCAGGACGGT	ARHGEF18_13	647.97	671.41	778.48	1152.9	623.06	524.39	740.19	657.39	724.95	640.22	-0.17904	64934	31883	0.47453	0.31756	0.68244	0.63512	0.76291	FALSE
CTCAATCTCACTCCTCAGCG	ARHGEF18_14	655.29	552.74	785.66	836.25	1170.2	729.83	485.46	588.47	720.47	659.15	-0.12816	16679	31653	0.34475	0.36514	0.63486	0.73028	0.83332	FALSE
GTGAGATGATATCTTTGATG	ARHGEF18_15	1626	1889.1	1410.2	1945.3	568.47	642.43	1820	1601.1	1757.6	1121.7	-0.64739	63503	89944	2.1201	0.016998	0.983	0.033995	0.10874	FALSE
AATCTACACGAGCTCCAAAG	ARHGEF18_2	211.38	237.35	248.86	381.42	143.6	47.671	355.33	697.15	243.1	249.46	0.037115	6734.9	8875.5	0.067522	0.52457	0.47543	0.95086	0.97	TRUE
AATGACTAACAGCTTCATTG	ARHGEF18_3	139.02	175.34	278.37	141.05	151.91	69.237	291.64	176.27	158.2	164.09	0.052467	5132.5	5369.2	0.080466	0.52473	0.47527	0.95053	0.96993	TRUE
GGAGCGCATCATCCAGAACA	ARHGEF18_4	628.46	629.71	440.29	359.11	49.845	31.781	389.48	390.99	534.37	219.66	-1.2787	19170	22310	2.111	0.017388	0.98261	0.034776	0.11028	FALSE
CCTCCACGGAATAGGCCTCG	ARHGEF18_5	930.08	1369.5	2675.2	3085.2	2593.1	3133.8	2918.3	4251.8	2022.4	3026.1	0.58114	1058400	106020	3.0825	0.99897	0.0010263	0.0020526	0.011495	TRUE
TTGTAGCAGCAAAAGTACGT	ARHGEF18_6	806.5	1306.5	839.9	275.63	1129.8	1794.5	784.49	1597.1	823.2	1363.4	0.72724	177980	37000	2.8086	0.99751	0.0024878	0.0049756	0.024336	TRUE
AGGACTCAGCTTCAAACTCG	ARHGEF18_7	220.33	181.75	647.67	857.12	1525	1937.5	1161	1864.8	434	1694.9	1.963	111320	17488	9.5349	1	7.5032e-22	1.5006e-21	6.4743e-20	TRUE
CCAGCAGGTCGTCAGCGCAT	ARHGEF18_8	2782.1	2196	1785.1	2025.9	3477.3	3016.9	2680.2	3325.4	2110.9	3171.1	0.5869	190380	111470	3.1755	0.99925	0.00074786	0.0014957	0.0087375	TRUE
TGTGCAGTCGTAGCCCGCGA	ARHGEF18_9	2021.1	2553.1	1705.3	1511.3	949.43	738.91	2641.4	2441.3	1863.2	1695.4	-0.13612	216540	96309	0.54086	0.2943	0.7057	0.5886	0.72612	FALSE
CAGCAGAACTCTCACGACCA	ARID1A_1	1708.9	1133.3	1476.4	1229.2	786.84	440.39	1467.5	1277.7	1352.8	1032.2	-0.38982	68530	66194	1.2459	0.1064	0.8936	0.2128	0.37823	FALSE
CGCAGCCCCCCAACACTGCG	ARID1A_10	621.14	430.86	1343.2	1648	315.68	896.68	654.36	414.84	982.17	534.6	-0.87629	336000	45497	2.0984	0.017937	0.98206	0.035873	0.11273	FALSE
TTTGAATGCAAGATTGAACG	ARID1A_11	200	162.51	318.25	197.91	791.58	1013.6	125.52	17.23	198.95	458.55	1.2006	5187.6	7020.5	3.0982	0.99902	0.00098198	0.001964	0.011079	TRUE
GGAGATTGGTGGATTGACTC	ARID1A_12	106.5	162.51	496.92	284.27	358.41	248.57	148.59	189.53	223.39	219.05	-0.028156	31965	8039.3	0.056713	0.47739	0.52261	0.95477	0.97247	FALSE
CGACAGCACTATCCCTATGG	ARID1A_13	553.66	470.42	1233.9	781.55	1712.5	1711.6	356.25	559.31	667.61	1135.5	0.76533	128520	28951	2.7497	0.99702	0.0029828	0.0059656	0.028098	TRUE
TTAATCCCTTGTCCATAAGG	ARID1A_14	123.58	36.35	176.28	198.63	2.3736	9.0803	84.909	9.2776	149.93	9.1789	-3.8902	5553.3	5042.5	2.4851	0.0064763	0.99352	0.012953	0.052586	FALSE
GTTGTATACATCTTGCTGAG	ARID1A_15	318.7	219.17	477.78	401.57	126.99	64.697	368.25	796.55	360.14	247.62	-0.53862	12382	14057	0.95291	0.17032	0.82968	0.34063	0.5106	FALSE
CAGACACATAGAGGCGATAG	ARID1A_2	208.13	194.58	275.18	91.397	598.14	1001.1	86.755	152.42	201.36	375.28	0.89491	5877.6	7119.7	2.0612	0.98019	0.01981	0.039619	0.12043	TRUE
CTCTGCCTTAGAATTACAAG	ARID1A_3	68.293	105.84	639.7	715.35	261.09	360.94	103.37	261.1	372.77	261.1	-0.51206	117520	14636	0.92634	0.17714	0.82286	0.35427	0.52369	FALSE
CTACCCCAATATGAATCAAG	ARID1A_4	175.61	346.4	247.26	462.74	303.82	582.27	1213.6	1251.2	296.83	897.96	1.5938	15712	11211	5.6773	1	6.8606e-09	1.3721e-08	1.8581e-07	TRUE
CAATAGATGACCTCCCCATG	ARID1A_5	1108.1	1347.1	1248.3	937	2311.9	2513	1088.1	1159.7	1178.2	1735.8	0.55859	32175	56304	2.3498	0.99061	0.0093919	0.018784	0.070225	TRUE
CCTGTTGACCATACCCGCTG	ARID1A_6	812.2	925.86	1723.7	1329.9	1409.9	1799	819.56	633.53	1127.9	1114.7	-0.016932	178750	53499	0.056949	0.47729	0.52271	0.95459	0.97247	FALSE
TCCGGAGGACAGATACACAC	ARID1A_7	169.11	99.429	326.23	191.43	104.44	24.971	142.13	43.737	180.27	74.087	-1.2715	9362.9	6255.5	1.4099	0.079288	0.92071	0.15858	0.31239	FALSE
ATTCCATGACTCCAAACCCT	ARID1A_8	619.51	703.48	564.72	498.01	75.954	26.106	1091.8	1713.7	592.12	583.89	-0.020153	7586.8	25157	0.051996	0.47927	0.52073	0.95853	0.97463	FALSE
CCTCAGCTGATGCCTGTATG	ARID1A_9	743.09	834.99	863.03	1019	668.16	875.11	1095.5	1226	849.01	985.31	0.21457	13508	38361	0.69592	0.75676	0.24324	0.48648	0.64239	TRUE
GGGCTATTAAGCGGCGACCA	ARNT_1	197.56	374.19	223.34	10.795	570.84	433.58	299.03	74.221	210.45	366.31	0.79668	22335	7497.3	1.8	0.9638	0.036202	0.072405	0.18395	TRUE
GGAACATGACAGACAGCACT	ARNT_10	119.51	349.6	165.11	232.45	86.635	70.372	492.84	319.42	198.78	203.03	0.030335	10433	7013.3	0.050691	0.51595	0.48405	0.9681	0.98104	TRUE
AGATGTCTAACGATAAGGAG	ARNT_11	262.6	348.53	210.57	237.49	192.26	48.806	484.54	417.49	250.05	304.88	0.285	3857.8	9172.8	0.57249	0.71522	0.28478	0.56956	0.70953	TRUE
CGAGCCAGGGCACTACAGGT	ARNT_12	15.447	19.244	24.726	6.477	0	0	51.684	95.427	17.346	25.842	0.54905	59.938	405.63	0.42185	0.58214	0.41786	0.83572	0.90181	TRUE
GTATAATACATACTTCACAT	ARNT_13	61.789	18.175	10.369	18.711	215.99	79.452	16.613	0	18.443	48.032	1.3345	648.05	435.74	1.4175	0.90367	0.096325	0.19265	0.35381	TRUE
GTGAAATTGAACGGCGGCGA	ARNT_14	193.5	197.79	193.03	413.81	208.87	133.93	485.46	799.2	195.64	347.17	0.82421	15871	6884	1.8263	0.96578	0.03422	0.06844	0.17707	TRUE
TGGATTGTGTTGGAGAGTGT	ARNT_15	381.3	361.36	256.84	323.13	939.93	989.75	227.04	599.07	342.25	769.5	1.1665	3183.8	13244	3.7126	0.9999	0.00010272	0.00020544	0.0014675	TRUE
CAAGCTAACCATCTTACGCA	ARNT_2	10.569	48.111	67.798	64.77	89.009	274.68	48.915	70.245	56.44	79.627	0.4892	790.64	1609.2	0.57801	0.69398	0.30602	0.61205	0.7456	TRUE
GGAACTCTAGCCAAGAACCA	ARNT_3	456.1	302.56	139.58	200.07	64.086	348.45	1711.1	2759.4	251.31	1029.8	2.0304	19891	9227.3	8.1041	1	2.6694e-16	5.3387e-16	1.5741e-14	TRUE
ACAGCAAACAGAATTGGACA	ARNT_4	43.902	157.16	173.08	309.46	155.47	48.806	194.74	389.66	165.12	175.1	0.084167	11884	5645.3	0.13283	0.54649	0.45351	0.90702	0.94387	TRUE
TGGGGAACCTCACTTCGTGG	ARNT_5	46.341	3.2074	122.83	7.9163	137.67	234.95	143.98	267.73	27.129	189.46	2.7594	3490	683.78	6.208	1	3.155e-10	6.31e-10	1.0168e-08	TRUE
AGATACCCTCAATGTTGTGT	ARNT_6	230.89	195.65	50.25	56.134	655.1	639.02	248.27	319.42	125.89	479.22	1.9201	8826.5	4110.6	5.5109	1	1.8299e-08	3.6598e-08	4.7202e-07	TRUE
TGTCTCATGTGAGACAGGCA	ARNT_7	50.407	94.083	0	34.544	366.72	413.15	426.39	202.78	42.475	389.93	3.1687	1531.1	1154.4	10.227	1	8.4295e-25	1.6859e-24	8.9095e-23	TRUE
ACTTCAGAAAATGCCCTGAC	ARNT_8	264.23	217.03	310.28	75.565	385.7	639.02	167.05	246.52	240.63	316.11	0.39219	11070	8770	0.80601	0.78881	0.21119	0.42239	0.58985	TRUE
TAAAGAGAGACTTGCCAGGT	ARNT_9	361.79	287.59	241.68	380.7	757.17	665.13	419.93	373.76	324.69	542.53	0.73885	4260.1	12452	1.9521	0.97449	0.025507	0.051015	0.14448	TRUE
GAGAAAGAAATGTATACGCT	ARPC3_1	13.821	1.0691	11.964	5.7573	0	0	40.609	0	8.8608	0	-3.3017	34.86	185.24	2.1728	0.014899	0.9851	0.029799	0.098671	FALSE
TGAAGCCATCTATTACTTCA	ARPC3_10	247.15	336.77	618.16	818.26	239.73	181.61	253.8	471.83	477.47	246.77	-0.94943	69590	19555	1.6527	0.049192	0.95081	0.098385	0.2269	FALSE
TTGGCATAAATTGCGTTAAG	ARPC3_11	951.22	1161.1	1218	1530	1178.5	1718.4	1917.8	1676.6	1189.5	1697.5	0.51268	58112	56938	2.1289	0.98337	0.01663	0.03326	0.10708	TRUE
CAGTGCAATTCCAAAAGCCA	ARPC3_12	214.63	91.945	177.87	83.481	150.72	153.23	55.376	31.809	134.91	103.05	-0.38537	4230.9	4456.9	0.52015	0.30148	0.69852	0.60296	0.73844	FALSE
CCCTGTAGAATGAAGCTGAT	ARPC3_13	486.99	447.96	294.32	493.69	415.37	346.18	468.85	515.57	467.48	442.11	-0.080315	10477	19077	0.18418	0.42693	0.57307	0.85387	0.91302	FALSE
TACCAAACTCATCGGAAACA	ARPC3_14	213.01	97.29	144.37	30.946	36.79	108.96	103.37	0	120.83	70.079	-0.77738	5894.8	3918	0.88913	0.18697	0.81303	0.37393	0.54282	FALSE
GGGTTTAGACTTACTCTCTC	ARPC3_15	317.89	423.37	224.13	331.05	626.62	584.54	103.37	14.579	324.47	343.95	0.083901	6645.3	12442	0.17472	0.56857	0.43143	0.86287	0.91941	TRUE
GATCCTGATACCAAACTCAT	ARPC3_2	391.87	236.28	192.23	318.81	74.767	60.157	174.43	18.555	277.54	67.462	-2.0245	7918.4	10364	2.1351	0.016377	0.98362	0.032754	0.10591	FALSE
GTTTAGACTTACTCTCTCTG	ARPC3_3	134.15	319.67	215.36	115.87	83.075	21.566	118.13	189.53	174.75	100.6	-0.79058	9255.3	6032.2	0.99612	0.1596	0.8404	0.31919	0.48948	FALSE
ATTGGCCTTGAAGTAATAGA	ARPC3_4	0	0	19.143	5.0376	0	0	0	0	2.5188	0	-1.8151	98.466	42.763	1.7422	0.040735	0.95926	0.081471	0.19978	FALSE
ATTGCGTTAAGTGGAAAACC	ARPC3_5	26.016	1.0691	100.5	72.686	26.109	0	8.3063	0	49.351	4.1532	-3.2885	2012.2	1375.6	2.0173	0.021834	0.97817	0.043669	0.12924	FALSE
GTAGAGAGTTATATATATCA	ARPC3_6	18.699	0	11.964	64.05	0	0	0	0	15.332	0	-4.0296	877.07	351.21	2.3677	0.0089495	0.99105	0.017899	0.067664	FALSE
CTTCAAAAACTATGAAATTA	ARPC3_7	169.11	435.13	354.15	186.39	174.46	177.07	197.51	107.36	270.27	175.76	-0.61793	17162	10047	0.95432	0.16996	0.83004	0.33992	0.51011	FALSE
TTTAGACTTACTCTCTCTGG	ARPC3_8	225.2	72.701	90.929	97.155	52.218	187.28	185.51	295.56	94.042	186.39	0.97944	5892.7	2922.7	1.7083	0.95434	0.045664	0.091328	0.21597	TRUE
TGAGAAAGAAATGTATACGC	ARPC3_9	209.76	266.21	63.81	95.715	0	4.5401	34.148	91.451	152.74	19.344	-2.9178	9095.8	5153.2	2.1664	0.015141	0.98486	0.030282	0.0999	FALSE
GCCCCTACCTGAGTGCCGTG	ARPC4_1	95.122	50.249	7.9763	9.3556	35.603	0	83.986	113.98	29.802	59.795	0.98091	1859.7	763.11	1.0857	0.83854	0.16146	0.32291	0.49301	TRUE
AGAACTTCTTTATCCTTCGA	ARPC4_10	383.74	367.78	310.28	255.48	415.37	779.77	131.06	35.785	339.03	273.21	-0.31035	3544.2	13098	0.5783	0.28153	0.71847	0.56306	0.70497	FALSE
CCTTCGAAGGAAGCCTGTGG	ARPC4_11	26.016	53.456	31.107	0	9.4943	0	176.28	233.27	28.562	92.887	1.6672	482.82	726.15	2.3871	0.99007	0.0099267	0.019853	0.073236	TRUE
GCAGAGGGCAGCCTGCAATG	ARPC4_12	110.57	124.02	11.964	8.636	1.1868	0	31.38	92.776	61.267	16.283	-1.8491	3856.4	1771.1	1.4373	0.075314	0.92469	0.15063	0.30092	FALSE
CCTCCACAGGCTTCCTTCGA	ARPC4_13	769.92	851.02	1066.4	752.77	867.54	1138.4	663.58	873.42	810.47	870.48	0.10293	24044	36330	0.31483	0.62355	0.37645	0.7529	0.84856	TRUE
CTTCTCGATCTCATCAGCCT	ARPC4_14	340.65	331.43	398.81	487.93	486.58	590.22	628.51	821.73	369.73	609.37	0.7193	5709.9	14497	1.9903	0.97669	0.023306	0.046612	0.13535	TRUE
GCTGACCCGGACAGAGTTGA	ARPC4_15	69.919	39.558	20.738	25.188	0	0	1.8459	25.182	32.373	0.92293	-4.1173	549.43	840.53	2.4096	0.0079844	0.99202	0.015969	0.06216	FALSE
GTGTCGTTCCACAACCTGGG	ARPC4_2	0	0	0	0	0	0	0	67.594	0.4065	0	-0.49211	0	5.1286	1.073	0.14164	0.85836	0.28328	0.45285	FALSE
TATCCTTCGAAGGAAGCCTG	ARPC4_3	0.81301	4.2765	39.084	152.57	0	0	451.31	447.98	21.68	223.99	3.3104	6057.7	526.28	8.8187	1	6.9948e-19	1.399e-18	4.9994e-17	TRUE
TTCTCGATCTCATCAGCCTG	ARPC4_4	25.203	44.903	93.322	115.87	18.989	78.317	107.98	11.928	69.113	48.653	-0.4978	1762	2039	0.58309	0.27992	0.72008	0.55983	0.70223	FALSE
TACAACCTGTGACCATCAGC	ARPC4_5	97.561	38.489	187.44	34.544	0	0	108.91	9.2776	68.025	4.6388	-3.6137	5708.8	2001.5	2.169	0.015042	0.98496	0.030083	0.099391	FALSE
GAAGGAAAAGGTTCTGATTG	ARPC4_6	60.976	66.286	116.45	151.13	153.09	183.88	147.67	71.57	91.37	150.38	0.7127	1917.8	2825.8	1.1101	0.86055	0.13945	0.27889	0.4525	TRUE
TCATGAAGCGCATGAACTTG	ARPC4_7	104.88	174.27	241.68	221.66	83.075	103.29	127.36	25.182	197.96	93.181	-1.079	3899.6	6979.6	1.2998	0.096843	0.90316	0.19369	0.35508	FALSE
ACGACACAACAAGCCGGAAG	ARPC4_8	127.64	44.903	15.155	0	4.7471	34.051	0	0	30.029	2.3736	-3.2013	3624.2	769.9	1.9934	0.023108	0.97689	0.046216	0.13445	FALSE
GTTGTGTCGTTCCACAACCT	ARPC4_9	477.24	692.79	193.82	338.96	149.53	91.938	495.61	699.8	408.1	322.57	-0.33836	45508	16273	0.67207	0.25077	0.74923	0.50154	0.65581	FALSE
GCATCAACCTCATCAAACCA	ARPC4-TTLL3_1	287.81	266.21	220.14	431.8	404.69	609.51	481.77	967.52	277.01	545.64	0.97546	9142.1	10340	2.6417	0.99586	0.0041376	0.0082751	0.036845	TRUE
GAGATGCTGAAGCTGGTGAA	ARPC4-TTLL3_10	165.85	302.56	169.89	256.92	416.56	653.78	199.35	63.618	213.41	307.96	0.52705	4665.6	7620.8	1.0831	0.85959	0.14041	0.28081	0.45285	TRUE
ACTCTGGGGACACCAACACT	ARPC4-TTLL3_11	1138.2	1430.5	2215	1348.6	1974.8	2669.6	3244.1	3434	1389.6	2956.8	1.0889	249290	68306	5.9967	1	1.0067e-09	2.0134e-09	3.0623e-08	TRUE
GGGTGACAGTGACACCACTG	ARPC4-TTLL3_12	305.69	333.57	154.74	215.9	1173.7	1295.1	121.83	1.3254	260.8	647.78	1.3093	6858.3	9635.8	3.9423	0.99996	4.0518e-05	8.1036e-05	0.00062619	TRUE
TCAATCTCCGGAATTTGCCG	ARPC4-TTLL3_13	647.15	430.86	394.82	321.69	269.4	313.27	353.48	563.28	412.84	333.38	-0.30761	21287	16494	0.62021	0.26756	0.73244	0.53512	0.68368	FALSE
GAATTTGCCGTGGTTTGATG	ARPC4-TTLL3_14	560.98	471.48	920.46	934.84	521	261.06	1016.1	1142.5	740.72	768.57	0.053182	58262	32697	0.15403	0.5612	0.4388	0.87761	0.92821	TRUE
TGAAGCTCTGTGTGCGTGCG	ARPC4-TTLL3_15	788.62	1010.3	1666.2	1576.1	1750.5	1713.9	1712	1912.5	1293.2	1732.2	0.42139	184600	62791	1.752	0.96011	0.039891	0.079782	0.19669	TRUE
CCTCCAGCGCTACTACCAAG	ARPC4-TTLL3_2	343.09	260.87	397.22	565.66	169.71	38.591	411.63	388.33	370.15	279.02	-0.40648	17210	14516	0.75914	0.22389	0.77611	0.44777	0.61093	FALSE
GATCTGGATAGCTCAGCGAT	ARPC4-TTLL3_3	731.71	507.83	417.96	452.67	810.57	561.84	638.67	632.2	480.25	635.43	0.40322	22878	19688	1.106	0.86559	0.13441	0.26883	0.44209	TRUE
CGTGGTACCCCAGATAGACA	ARPC4-TTLL3_4	734.15	890.58	824.75	375.66	619.5	215.66	512.22	223.99	779.45	368.11	-1.0803	59832	34707	2.2084	0.01361	0.98639	0.027219	0.0921	FALSE
ACAGGAGAAAAACCCAGTGT	ARPC4-TTLL3_5	208.94	149.68	253.65	242.53	130.55	330.29	77.526	172.3	225.73	151.42	-0.57293	2375.9	8138.3	0.84125	0.2001	0.7999	0.40021	0.56753	FALSE
CCAAGTTTGACCTCAGACAG	ARPC4-TTLL3_6	2718.7	2523.1	1629.5	2053.9	2505.3	2606	1296.7	926.44	2288.5	1901	-0.26753	243130	122540	1.107	0.13414	0.86586	0.26828	0.44142	FALSE
TACAATCCAAGGCTGCTACC	ARPC4-TTLL3_7	805.69	1118.3	528.03	667.13	688.33	1262.2	529.76	657.39	736.41	672.86	-0.13002	66289	32475	0.35269	0.36216	0.63784	0.72432	0.82901	FALSE
TGTGGAACGACACAACAAGC	ARPC4-TTLL3_8	30.894	73.77	130.01	74.845	0	0	71.065	6.6269	74.307	3.3134	-4.1259	1662.8	2219.2	2.3629	0.0090659	0.99093	0.018132	0.068297	FALSE
GTTTCACAGCAATGCTGACC	ARPC4-TTLL3_9	17.073	39.558	22.334	25.908	3.5603	1.135	41.532	1.3254	24.121	2.4429	-2.8672	98.118	596.09	1.8711	0.030666	0.96933	0.061331	0.16394	FALSE
TGTGAATTGTGCATCCCGCG	ARSD_1	856.91	853.16	916.47	893.1	856.86	673.07	560.22	559.31	875.01	616.65	-0.50416	950.5	39740	1.2961	0.097479	0.90252	0.19496	0.35653	FALSE
TGCCACCACCCCCTGAACCA	ARSD_10	2330.9	2774.4	1984.5	2114.4	1145.2	1744.5	1999.1	2930.4	2222.6	1871.8	-0.24772	128190	118410	1.0195	0.15398	0.84602	0.30795	0.47849	FALSE
TAGTCAAATCCGTGGTTCAG	ARSD_11	1670.7	1819.7	1176.5	1086	1253.2	1124.8	2163.3	2734.2	1423.6	1708.3	0.26283	130990	70271	1.0739	0.85857	0.14143	0.28287	0.45285	TRUE
CATATCCACACCTATGAGGC	ARSD_12	482.93	431.93	292.73	549.82	143.6	313.27	367.32	205.43	457.43	259.35	-0.81623	12321	18598	1.4551	0.072819	0.92718	0.14564	0.29458	FALSE
ATGGATACCGGGCCCTTCAG	ARSD_13	643.09	903.41	1202.8	1218.4	962.48	1215.6	1271.8	2029.1	1053.1	1243.7	0.23977	80087	49369	0.85778	0.80449	0.19551	0.39101	0.559	TRUE
TGCAACCGGCCTCATAGGTG	ARSD_14	2635	2864.2	2370.5	2655.6	2476.8	3120.2	3485	3513.6	2645.3	3302.6	0.32008	41203	145200	1.725	0.95774	0.042261	0.084522	0.20513	TRUE
GACACAGCCAGTTAGGGGGA	ARSD_15	1230.1	1220.9	857.45	808.9	3508.1	4380.1	891.55	1728.3	1039.2	2618.2	1.3323	51845	48605	7.1621	1	3.9712e-13	7.9423e-13	1.7409e-11	TRUE
AGATGGACACAGCCAGTTAG	ARSD_2	444.72	526.01	414.77	460.58	732.24	1452.8	413.47	251.82	452.65	572.86	0.33911	2314.2	18371	0.88689	0.81235	0.18765	0.37529	0.54426	TRUE
GACATTCCTTCAGATCAGGT	ARSD_3	291.06	327.15	346.97	291.46	306.19	473.31	364.56	466.53	309.31	415.54	0.42477	796.05	11765	0.97944	0.83596	0.16404	0.32807	0.49845	TRUE
TGGCTTATATGGTGATAATG	ARSD_4	1014.6	1219.9	2124.9	2382.1	2809.1	4393.7	1431.5	1929.7	1672.4	2369.4	0.50239	448610	84858	2.3929	0.99164	0.0083584	0.016717	0.064323	TRUE
GGCGGATGATCTAGGCACTG	ARSD_5	430.89	267.28	636.51	750.61	856.86	800.2	378.4	481.11	533.7	640.65	0.26307	46389	22277	0.71659	0.76315	0.23685	0.47371	0.63195	TRUE
CCAGCGTCGCACAAACCCGA	ARSD_6	158.54	127.23	260.03	161.2	141.23	196.36	285.18	347.25	159.87	240.77	0.58775	3700.1	5435.8	1.0973	0.86166	0.13834	0.27668	0.45003	TRUE
AGGGCGGCGTCCACTTCGGG	ARSD_7	200	345.33	309.48	290.02	502.01	855.81	157.82	91.451	299.75	329.91	0.13789	4072.2	11341	0.28324	0.61055	0.38945	0.77889	0.86497	TRUE
AAGCTGTTTCCTATATTGAA	ARSD_8	385.37	889.51	413.97	682.24	347.73	338.24	405.16	205.43	548.1	342.98	-0.67474	59676	22982	1.3539	0.087883	0.91212	0.17577	0.33458	FALSE
GGTGTGAATTGTGCATCCCG	ARSD_9	746.34	752.66	304.69	305.14	305	195.23	482.69	738.23	525.74	393.85	-0.4158	65896	21888	0.89206	0.18618	0.81382	0.37236	0.54184	FALSE
GGATGTGACAATAGACACAT	ARVCF_1	339.84	316.46	116.45	179.2	294.32	328.02	197.51	163.02	247.83	245.91	-0.011143	11715	9077.7	0.026038	0.48961	0.51039	0.97923	0.98794	FALSE
GGGAAGGCTTCCCGGTGGCC	ARVCF_10	354.47	297.22	732.22	924.05	46.285	137.34	451.31	654.73	543.35	294.33	-0.88222	92287	22749	1.6525	0.049216	0.95078	0.098432	0.22695	FALSE
CACCTGGCGTACTGTCCGAG	ARVCF_11	1203.3	1219.9	1663.8	1389.7	2788.9	3794.4	1045.7	1049.7	1304.8	1919.3	0.55644	51219	63450	2.4397	0.99265	0.0073496	0.014699	0.058107	TRUE
CATCCGAAGATGGCACAACC	ARVCF_12	762.6	1069.1	694.73	616.03	1672.2	2447.1	2067.4	3537.4	728.67	2257.2	1.6299	43634	32075	8.535	1	7.0087e-18	1.4017e-17	4.7123e-16	TRUE
GTCACTAGGCTGTTACCTGG	ARVCF_13	700	739.83	589.45	780.84	198.19	135.07	455.93	314.11	719.92	256.15	-1.4872	7175.8	31625	2.6098	0.0045298	0.99547	0.0090596	0.039623	FALSE
ATAGGATGACAGGTTCCACA	ARVCF_14	557.72	719.52	463.42	213.02	1012.3	1486.9	789.1	661.36	510.57	900.71	0.81773	45548	21151	2.6826	0.99635	0.0036534	0.0073068	0.033296	TRUE
CATCTGTGCTTTGAGAACGA	ARVCF_15	371.54	272.63	417.16	486.49	2965.8	2527.7	242.73	135.19	394.35	1385.2	1.81	8115.7	15633	7.925	1	1.1418e-15	2.2837e-15	6.3861e-14	TRUE
CCTGTCCTACCACGTGCACA	ARVCF_2	2369.9	2127.6	1536.2	1282.4	1331.6	926.19	3502.5	5146.4	1831.9	2417	0.39971	255400	94415	1.9043	0.97157	0.028433	0.056866	0.15557	TRUE
GTTGTCCACTCGGCGTCCCG	ARVCF_3	977.24	789.01	776.09	557.02	638.49	962.51	819.56	1200.8	782.55	891.03	0.18707	29617	34869	0.58094	0.71936	0.28064	0.56129	0.70349	TRUE
GCATCTGTGCTTTGAGAACG	ARVCF_4	1688.6	1439	1608.8	1748.8	2307.1	2896.6	1496.1	3122.6	1648.7	2601.9	0.65788	19054	83454	3.2994	0.99952	0.00048448	0.00096896	0.0059531	TRUE
GAGGTAGGCTCGAGAGAGTG	ARVCF_5	379.68	688.52	377.28	415.97	215.99	57.887	454.08	394.96	397.82	305.48	-0.37996	28528	15794	0.73674	0.23064	0.76936	0.46128	0.62176	FALSE
ACTCACCAGTGACAAGCTCA	ARVCF_6	525.2	766.56	506.49	327.45	433.18	719.61	1465.6	2039.8	515.85	1092.6	1.0813	32843	21407	3.942	0.99996	4.0411e-05	8.0821e-05	0.00062531	TRUE
GCTGGAGCCTGACTATGGCA	ARVCF_7	491.87	704.55	818.36	708.87	589.83	388.18	339.64	279.65	706.71	363.91	-0.95562	19544	30947	1.9491	0.025639	0.97436	0.051278	0.14509	FALSE
CAGCCTGAACGGGGCAGCAT	ARVCF_8	465.85	435.13	726.64	608.12	322.8	207.71	602.67	919.81	536.98	462.74	-0.21426	18820	22437	0.496	0.30995	0.69005	0.6199	0.7523	FALSE
CAGCCTGGCATGGTCAGTGG	ARVCF_9	874.8	834.99	881.38	795.95	1710.2	2657.1	408.86	740.88	854.89	1225.5	0.51907	1656.1	38673	1.8847	0.97026	0.029738	0.059475	0.16056	TRUE
GATTCCACTCATATTCTACG	ASAP1_1	192.68	95.152	200.2	286.43	198.19	236.09	206.74	528.82	196.44	221.41	0.17179	6128.4	6917	0.30021	0.61449	0.38551	0.77103	0.85936	TRUE
TGAGTGGAATCTTCGACAGG	ASAP1_10	775.61	1105.5	1497.1	1684	1339.9	1026.1	1219.2	2222.7	1301.3	1279.5	-0.024329	166510	63253	0.08659	0.4655	0.5345	0.931	0.95938	FALSE
GCTTACCAGATCTTCACACT	ASAP1_11	730.89	759.08	854.26	1179.5	644.42	542.55	1109.4	1753.5	806.67	876.89	0.12028	49765	36131	0.36943	0.64409	0.35591	0.71181	0.82015	TRUE
ACGTCCACGTAGAATATGAG	ASAP1_12	471.55	302.56	621.35	269.87	677.65	1199.7	1735.1	2482.4	387.05	1467.4	1.9199	27635	15295	8.7357	1	1.2119e-18	2.4238e-18	8.5394e-17	TRUE
AGAGAGCACGCAAAACAACA	ASAP1_13	12.195	33.143	92.525	4.318	0	0	364.56	599.07	22.669	182.28	2.953	1812	554.41	6.7786	1	7.2907e-12	1.4581e-11	2.846e-10	TRUE
TCATATTCTACGTGGACGTG	ASAP1_14	487.81	670.34	388.44	438.28	331.11	341.64	1066	1256.5	463.04	703.81	0.60299	16588	18865	1.753	0.96018	0.039817	0.079634	0.19644	TRUE
AATTCAAGTCTATGCAGAAG	ASAP1_15	24.39	55.595	180.26	109.39	249.22	122.58	36.917	46.388	82.492	84.486	0.034052	4794	2507.5	0.039822	0.49054	0.50946	0.98108	0.98925	TRUE
TGTCTGATCTGCAGTTCGGA	ASAP1_2	412.2	522.8	633.31	487.93	892.46	1149.8	939.54	1513.6	505.37	1044.7	1.0462	8553.2	20899	3.7305	0.9999	9.5575e-05	0.00019115	0.0013733	TRUE
GAGAGCACGCAAAACAACAT	ASAP1_3	453.66	290.8	493.73	403.73	275.33	440.39	158.74	231.94	428.7	253.64	-0.75487	8163.5	17238	1.3364	0.090713	0.90929	0.18143	0.34113	FALSE
AGTCGAGACAACCCCGACCT	ASAP1_4	1361.8	1565.2	1842.5	1709.2	2651.3	2719.5	1254.3	1687.2	1637.2	2169.2	0.40574	42791	82771	1.8493	0.96779	0.032209	0.064418	0.16971	TRUE
AATGACATTTGCTGCGATTG	ASAP1_5	1219.5	1634.7	994.64	1137.8	694.27	675.34	1832	2339.3	1178.7	1263.1	0.099795	81724	56329	0.35599	0.63907	0.36093	0.72185	0.82725	TRUE
TTACATATCACTTGAAGGGG	ASAP1_6	360.98	530.29	510.48	371.35	377.4	214.52	356.25	274.35	440.91	315.3	-0.48247	8018.9	17814	0.94267	0.17292	0.82708	0.34585	0.51547	FALSE
GGATCCGGAAAGTATGGCAG	ASAP1_7	292.68	180.68	633.31	688	598.14	749.12	365.48	677.27	463	637.7	0.46102	62781	18863	1.272	0.89828	0.10172	0.20344	0.3673	TRUE
AATTGTAGTTTCTTTCAAGA	ASAP1_8	336.59	341.05	481.77	831.21	36.79	81.722	613.75	1021.9	411.41	347.73	-0.24195	63911	16427	0.4981	0.30921	0.69079	0.61841	0.75123	FALSE
ACTCTTACCTATATCCACAG	ASAP1_9	298.37	253.38	203.39	165.52	364.34	570.92	81.218	54.34	228.39	222.78	-0.035714	3366.5	8250.3	0.069652	0.47224	0.52776	0.94447	0.96664	FALSE
ATTCGCATCTCGGCCATTCG	ASB7_1	2043.9	2140.4	1687.8	1368.1	5397.5	5802.3	1323.5	1544.1	1865.8	3470.8	0.89507	128850	96467	5.1673	1	1.1873e-07	2.3746e-07	2.7346e-06	TRUE
AGGAAAGGAAAGATGTGTTC	ASB7_10	300.81	220.24	211.37	217.34	370.28	197.5	970	1237.9	218.79	670.14	1.6105	2262.4	7846.1	5.0955	1	1.7512e-07	3.5023e-07	3.9211e-06	TRUE
GTGCGAAAGATGCTAGAACA	ASB7_11	834.15	1010.3	783.27	821.14	1106.1	1121.4	852.78	923.79	827.64	1014.9	0.29399	11809	37233	0.97063	0.83413	0.16587	0.33174	0.50178	TRUE
GAACAAGGCTATTCCCCGAA	ASB7_12	772.36	864.92	260.82	232.45	536.43	422.23	244.58	121.93	516.59	333.4	-0.63022	110970	21443	1.252	0.10528	0.89472	0.21057	0.37614	FALSE
ACCATTCTGAATGTCGATGT	ASB7_13	256.91	335.71	219.35	322.41	752.42	973.86	222.43	261.1	289.66	506.76	0.80481	3069.7	10895	2.0799	0.98118	0.018819	0.037639	0.1162	TRUE
GTGGTACCTTTATCACTGAG	ASB7_14	379.68	136.85	231.31	125.22	199.38	28.376	117.21	151.09	184.08	134.15	-0.45356	15395	6410.5	0.64804	0.25848	0.74152	0.51696	0.66862	FALSE
TGCCGAATGTTCCTTCAGAG	ASB7_15	1326	1369.5	2148	1774.7	2256.1	2465.3	1346.6	1296.2	1572.1	1801.3	0.19622	158090	78931	0.81579	0.79269	0.20731	0.41462	0.58214	TRUE
CTAACATCAAGCGTGCAATG	ASB7_2	1626	1790.8	1231.5	1620	3061.9	3533.4	2339.6	2559.3	1623	2810.6	0.79185	60470	81931	4.1491	0.99998	1.6692e-05	3.3384e-05	0.00027556	TRUE
AGAGGGGCAGACACAAACTT	ASB7_3	937.4	685.31	228.12	216.62	202.94	333.7	199.35	579.19	456.72	268.32	-0.76513	131070	18564	1.3851	0.083006	0.91699	0.16601	0.32186	FALSE
AGCTCGCCATTATCCGAGAG	ASB7_4	806.5	520.66	547.17	644.1	539.99	895.54	751.26	2087.5	595.64	823.4	0.4665	18261	25332	1.431	0.92378	0.076216	0.15243	0.3034	TRUE
ACAGTTAAAGACTTAATCGG	ASB7_5	344.72	341.05	400.41	271.31	598.14	896.68	347.94	96.752	342.88	473.04	0.46309	2812.7	13273	1.1298	0.87052	0.12948	0.25895	0.43177	TRUE
GCCAACATCGACATTCAGAA	ASB7_6	197.56	368.85	598.22	690.16	321.62	236.09	215.04	339.3	483.53	278.85	-0.79193	50260	19846	1.4549	0.072845	0.92715	0.14569	0.29464	FALSE
GTTGCAGATTCAGGCCGCGG	ASB7_7	377.24	361.36	506.49	404.45	319.24	342.78	298.11	235.92	390.84	308.67	-0.33952	4871.3	15470	0.66258	0.2538	0.7462	0.5076	0.6607	FALSE
ACGGCAGGGACTCATTTGTC	ASB7_8	1517.9	1665.7	2397.7	2061.8	1148.8	1671.9	1887.4	1933.7	1863.8	1779.6	-0.066596	161050	96342	0.27102	0.39319	0.60681	0.78637	0.86986	FALSE
ATGCAAAAAGCAATGACGGC	ASB7_9	371.54	265.14	110.07	213.02	208.87	547.09	310.1	79.522	239.08	259.49	0.11769	11849	8704	0.21873	0.58441	0.41559	0.83117	0.89897	TRUE
CCAGGTTGACCAACTTGACG	ASCL1_1	262.6	333.57	300.7	392.22	131.73	30.646	24.919	51.69	317.14	41.168	-2.9154	3050.3	12114	2.6429	0.0041104	0.99589	0.0082209	0.036677	FALSE
GTTGGGGACGTGCTCCCGAA	ASCL1_10	1342.3	969.7	894.94	937	383.33	513.03	828.79	797.87	953.35	655.45	-0.53982	51737	43938	1.4212	0.077632	0.92237	0.15526	0.30747	FALSE
GGGGACGTGCTCCCGAAGGG	ASCL1_11	273.17	213.83	49.453	114.43	271.77	261.06	79.372	56.991	164.13	170.21	0.052241	9993.6	5605.4	0.081326	0.52568	0.47432	0.94864	0.96907	TRUE
CTTCGGGAGCACGTCCCCAA	ASCL1_12	822.76	907.69	709.89	682.96	2332	3679.8	1966.8	1846.2	766.33	2149.4	1.4867	11101	34024	7.498	1	3.2391e-14	6.4781e-14	1.5967e-12	TRUE
GACTTGTGACCGCCCCCTGA	ASCL1_13	2291.9	2646.1	2237.3	2118	3622.1	4582.1	3551.4	3879.4	2264.6	3750.7	0.72765	56172	121040	4.2716	0.99999	9.7039e-06	1.9408e-05	0.0001674	TRUE
TCTTGTTGGCCGCGCCGTTG	ASCL1_14	3534.1	3232	2945.6	2867.1	9298.4	12874	3083.5	3818.4	3088.8	6558.4	1.0861	96154	174120	8.3149	1	4.5898e-17	9.1795e-17	2.8622e-15	TRUE
AACTGATGCGCTGCAAACGC	ASCL1_15	301.63	323.94	494.53	560.62	117.49	307.59	291.64	212.06	409.24	251.85	-0.69816	16349	16326	1.235	0.10841	0.89159	0.21683	0.38261	FALSE
AAACGCCGGCTCAACTTCAG	ASCL1_2	384.55	457.59	466.61	390.78	774.97	770.69	1068.7	1618.3	424.18	921.86	1.118	1867.4	17026	3.8141	0.99993	6.8367e-05	0.00013673	0.0010103	TRUE
TGACTTGTGACCGCCCCCTG	ASCL1_3	3577.2	3349.6	3157	2571.4	3890.3	5327.8	4569.4	6015.9	3253.3	4948.6	0.60498	196170	185030	3.9412	0.99996	4.0529e-05	8.1058e-05	0.00062619	TRUE
GGAGCACGTCCCCAACGGCG	ASCL1_4	953.66	951.52	1107.1	993.86	356.03	432.45	891.55	670.64	973.76	551.54	-0.81896	6361.3	45041	1.9895	0.023325	0.97668	0.04665	0.1354	FALSE
GCAAAGAAACAGGCTGCGGG	ASCL1_5	169.11	265.14	382.06	150.41	118.68	695.77	572.21	253.15	217.12	412.68	0.92337	12089	7776.3	2.2176	0.98662	0.013383	0.026766	0.090986	TRUE
GCTCTGCGCTGCCGCTGCGG	ASCL1_6	839.03	1316.1	935.62	906.78	1470.4	2457.3	856.48	343.27	921.2	1163.4	0.3365	54371	42208	1.1792	0.88083	0.11917	0.23833	0.40853	TRUE
GCAGCAGCAGCCGGCCGCCG	ASCL1_7	319.51	269.42	635.71	869.35	118.68	45.401	413.47	447.98	477.61	266.07	-0.84161	82265	19562	1.5148	0.064912	0.93509	0.12982	0.27352	FALSE
CGAGCGCAACCGCGTCAAGT	ASCL1_8	771.55	1043.5	801.61	650.58	1428.9	1073.7	999.53	1985.4	786.58	1251.3	0.6691	28313	35080	2.4813	0.99345	0.0065456	0.013091	0.053039	TRUE
CGCGTCAAGTTGGTCAACCT	ASCL1_9	1556.1	1315	2043.5	1958.9	2519.5	1855.8	993.99	1180.9	1757.5	1518.3	-0.21091	119580	89940	0.79749	0.21258	0.78742	0.42516	0.59214	FALSE
GCAAACTTGGTCGATGTAAG	ASH2L_1	95.935	62.009	334.21	408.77	29.67	17.025	45.223	84.824	215.07	37.446	-2.4906	29778	7690.3	2.1857	0.014417	0.98558	0.028835	0.096406	FALSE
GTGAGGTAGAGCTGCAATGT	ASH2L_10	165.85	80.184	44.667	107.95	140.04	192.96	202.12	242.54	94.067	197.54	1.0624	2659.7	2923.6	1.9136	0.97098	0.029021	0.058043	0.15778	TRUE
GAATGGCCGACAGTTGGGTG	ASH2L_11	221.14	117.6	63.81	2.8787	9.4943	77.182	79.372	18.555	90.707	47.869	-0.90812	8724.3	2801.9	0.94089	0.17338	0.82662	0.34676	0.51634	FALSE
TTACATACCTCGATCATGTA	ASH2L_12	116.26	142.19	461.03	421.72	64.086	3.4051	63.682	46.388	281.96	55.035	-2.3362	32863	10557	2.3043	0.010602	0.9894	0.021203	0.076729	FALSE
TGTTCCAATGGGTAGCCATG	ASH2L_13	16.26	10.691	15.155	44.619	26.109	41.996	18.459	0	15.708	22.284	0.47883	287.22	361.28	0.34599	0.5417	0.4583	0.9166	0.95036	TRUE
TCAGGTTGGCCAAAGCACTA	ASH2L_14	180.49	131.5	109.27	43.899	39.164	30.646	107.98	7.9522	120.39	34.905	-1.7574	3236.5	3901.2	1.5529	0.060221	0.93978	0.12044	0.26075	FALSE
TCATCTGAGATCTTTAACTG	ASH2L_15	80.488	63.078	39.084	69.807	0	18.161	33.225	13.254	66.443	15.707	-2.0132	322.81	1947.2	1.5282	0.063228	0.93677	0.12646	0.26859	FALSE
GCTCTACCTCACCCAACTGT	ASH2L_2	21.951	54.525	80.56	47.498	608.82	81.722	18.459	11.928	51.012	50.09	-0.02578	580.77	1429.8	0.14921	0.44069	0.55931	0.88139	0.9304	FALSE
GCAACGTCTGCCATCACAGT	ASH2L_3	218.7	110.12	208.18	136.02	238.54	160.04	187.35	35.785	172.1	173.7	0.013262	2872.3	5925.2	0.020766	0.50197	0.49803	0.99607	0.99743	TRUE
TTGTTAGCCCTACATGATCG	ASH2L_4	55.285	91.945	220.14	107.23	726.31	1129.4	79.372	0	99.587	402.84	2.0053	5537.9	3125.2	5.4246	1	3.0168e-08	6.0336e-08	7.51e-07	TRUE
TCCAATGGGTAGCCATGAGG	ASH2L_5	131.71	96.221	64.608	58.293	23.736	0	36.917	0	80.414	11.868	-2.6615	1206.7	2433.9	1.8456	0.032473	0.96753	0.064946	0.17064	FALSE
AGAGACCTGGGAAAATGACT	ASH2L_6	69.919	137.92	93.322	142.49	0	93.073	23.073	0	115.62	11.537	-3.2176	1268.4	3721.1	2.1595	0.015406	0.98459	0.030813	0.10126	FALSE
AGCAGTGCTGTGTCTACTAG	ASH2L_7	777.24	1148.2	586.26	493.69	746.49	328.02	889.7	1082.8	681.75	818.09	0.26268	90406	29671	0.79157	0.78568	0.21432	0.42863	0.59544	TRUE
GAGATGAAGCCGGTGGCAGC	ASH2L_8	0	52.387	62.215	131.7	39.164	171.39	28.611	1.3254	57.301	33.887	-0.74082	2955.6	1637.9	0.77112	0.22032	0.77968	0.44064	0.60512	FALSE
AACTTGGTCGATGTAAGCGG	ASH2L_9	368.29	237.35	531.22	466.34	131.73	81.722	104.29	155.07	417.32	118.01	-1.8135	16723	16704	2.339	0.0096681	0.99033	0.019336	0.071942	FALSE
TGCGCCAAATGCGTTCAGAG	ATG14_1	1013.8	759.08	536	618.91	4238	5660.4	1119.5	2147.1	688.99	3192.6	2.2105	46247	30040	14.445	1	1.3553e-47	2.7106e-47	4.7615e-45	TRUE
AAGAAGTCATTATGAGCGTC	ATG14_10	388.62	546.32	369.3	340.4	734.62	768.42	285.18	231.94	378.96	509.9	0.4272	9894.6	14921	1.072	0.85799	0.14201	0.28401	0.45343	TRUE
GATTAGCCTCCCTAACAATG	ATG14_11	517.89	574.12	698.72	727.58	40.351	91.938	528.84	494.36	636.42	293.15	-1.1157	10041	27374	2.076	0.018947	0.98105	0.037894	0.11672	FALSE
TGTGCAACACTACCCGCCGG	ATG14_12	1202.4	1693.5	826.34	554.14	1044.4	779.77	1263.5	1497.7	1014.4	1153.9	0.18577	247910	47250	0.64194	0.73954	0.26046	0.52092	0.67203	TRUE
CGGCGGGTAGTGTTGCACAG	ATG14_13	1657.7	1497.8	2544.4	3208.3	1125.1	1062.4	1883.7	2730.3	2101.1	1504.4	-0.48169	660960	110860	1.7921	0.03656	0.96344	0.07312	0.18528	FALSE
TTACAGGTTTATCGACAAGA	ATG14_14	391.87	366.71	242.48	405.17	738.18	338.24	191.97	220.01	379.29	279.13	-0.44103	6567.9	14936	0.82224	0.20547	0.79453	0.41094	0.57899	FALSE
GCTCTGAACGCATTTGGCGC	ATG14_15	206.5	195.65	425.13	587.97	670.53	704.86	279.65	253.15	315.82	475.09	0.58757	37468	12055	1.4506	0.92641	0.073593	0.14719	0.29667	TRUE
TTGTTAGGGAGGCTAATCCA	ATG14_2	613.82	516.39	706.7	418.84	414.19	189.55	493.77	397.61	565.1	405.9	-0.4764	15396	23819	1.032	0.15103	0.84897	0.30206	0.47222	FALSE
AGGAAGTAAAGACGGGTGTG	ATG14_3	218.7	449.03	613.37	988.1	291.95	1049.9	632.21	552.68	531.2	592.44	0.15713	106640	22155	0.41143	0.65956	0.34044	0.68088	0.79826	TRUE
CAGCACTGATGGTGTAGGCA	ATG14_4	564.23	810.4	529.62	608.84	2513.6	4006.7	746.65	1078.9	586.53	1796.2	1.613	18116	24880	7.6693	1	8.6478e-15	1.7296e-14	4.4568e-13	TRUE
AGCTTTACAGTCGAGCACAA	ATG14_5	184.55	49.18	98.108	107.95	230.24	690.1	79.372	190.85	103.03	210.54	1.024	3198.1	3251.8	1.8854	0.96922	0.030775	0.061551	0.16435	TRUE
ACTCCGTGGACGATGCGGAG	ATG14_6	789.43	573.05	761.73	684.4	351.29	177.07	1126	1394.3	723.07	738.63	0.03068	9966.4	31787	0.08729	0.53477	0.46523	0.93046	0.95915	TRUE
AGAGTGTTAAAAGCTATGGA	ATG14_7	74.797	251.24	164.31	71.247	112.74	181.61	324.87	330.02	119.55	253.24	1.0765	7894.1	3869.6	2.149	0.98374	0.01626	0.032519	0.10537	TRUE
TTAAAACAAACAATATGTAA	ATG14_8	59.35	141.12	67.001	31.665	60.526	9.0803	0	46.388	63.175	27.734	-1.1592	2366.1	1835.8	1.0625	0.144	0.856	0.288	0.45749	FALSE
GCAAGCTTGCTGAAGCCCGG	ATG14_9	241.46	336.77	242.48	147.53	650.36	441.53	116.29	42.412	241.97	278.91	0.20417	5969	8827.2	0.39315	0.65115	0.34885	0.6977	0.81033	TRUE
TGCAAGCCGAATCTGGACTG	ATG16L1_1	2322.8	2101.9	3053.3	2519.5	2094.7	3149.7	3639.1	3363.8	2421.2	3256.8	0.42759	173640	130900	2.3096	0.98954	0.010455	0.020911	0.076069	TRUE
TATTAGTGATAGAATCCAGA	ATG16L1_10	20.325	16.037	72.584	125.94	90.195	0	69.22	112.66	46.455	79.707	0.76615	2869.6	1281.7	0.92883	0.80451	0.19549	0.39099	0.559	TRUE
ACTGAGGATTAAGCACCAAG	ATG16L1_11	352.03	351.74	282.36	468.5	315.68	594.76	519.61	880.05	351.89	557.18	0.66153	6144.3	13681	1.7551	0.96033	0.039669	0.079339	0.19618	TRUE
TACAAGAAATGGCCCAACTG	ATG16L1_12	1610.6	1362.1	1568.1	1452.3	3874.8	4339.2	2284.2	3721.6	1510.2	3798.2	1.33	12910	75302	8.3379	1	3.7795e-17	7.559e-17	2.3807e-15	TRUE
TCCCGGTTACTGGCCACTGG	ATG16L1_13	705.69	763.36	878.98	1371	341.79	146.42	643.28	740.88	821.17	492.54	-0.73628	107430	36893	1.7111	0.043535	0.95647	0.087069	0.20952	FALSE
CTGAATTACACAAGAAACGT	ATG16L1_14	65.854	162.51	41.477	116.59	0	57.887	0	0	91.22	0	-6.527	2947.7	2820.4	3.1435	0.00083472	0.99917	0.0016694	0.0096216	FALSE
GAATAACCAAATGCAGCGGA	ATG16L1_15	317.89	394.51	107.68	127.38	78.328	69.237	39.686	18.555	222.63	54.461	-2.0116	20300	8007.6	1.9804	0.023829	0.97617	0.047657	0.13743	FALSE
ACTGAATTACACAAGAAACG	ATG16L1_2	138.21	128.3	197.01	172.72	233.8	158.9	72.911	673.29	155.47	196.35	0.33492	1020	5261	0.56367	0.70884	0.29116	0.58232	0.72056	TRUE
CATACTTACGAAGACACACA	ATG16L1_3	524.39	449.03	1321.7	1179.5	160.22	141.88	848.17	1023.2	851.96	504.19	-0.75564	199190	38517	1.7721	0.038192	0.96181	0.076384	0.19091	FALSE
GAAAACTACGGAAGAGAACC	ATG16L1_4	483.74	500.35	432.31	498.73	245.66	368.89	466.08	665.34	491.23	417.48	-0.23418	1222.3	20216	0.51926	0.30179	0.69821	0.60358	0.73868	FALSE
ACTTACTGTTCGACTGGTAG	ATG16L1_5	386.18	434.06	344.57	596.6	373.84	262.19	219.66	178.93	410.12	240.92	-0.76501	13406	16367	1.3262	0.092383	0.90762	0.18477	0.34507	FALSE
TTTGCAGACTATCTCTGACC	ATG16L1_6	740.65	840.33	1374.3	1317	460.47	208.85	840.79	402.91	1078.7	431.69	-1.3192	105090	50774	2.8713	0.0020438	0.99796	0.0040877	0.020733	FALSE
AAAAGCATGACGTACCAAAC	ATG16L1_7	500	676.76	459.43	605.24	422.49	127.12	239.96	357.85	552.62	298.91	-0.88438	9877.1	23204	1.6669	0.047764	0.95224	0.095529	0.22253	FALSE
GCTGCAGAGACAGGCGTTCG	ATG16L1_8	1186.2	485.38	704.3	507.36	573.22	743.45	285.18	29.158	605.83	429.2	-0.49629	123570	25841	1.0991	0.13586	0.86414	0.27171	0.4449	FALSE
TTCCTGCATTACTGCCAGAT	ATG16L1_9	1954.5	2080.5	2573.9	2490	2686.9	3004.4	1787.7	2756.8	2285.3	2721.8	0.2521	92203	122330	1.2481	0.89401	0.10599	0.21198	0.37753	TRUE
TCGTTATGGACTGATCCCTG	ATP5F1_1	326.83	153.95	378.87	498.73	169.71	108.96	85.832	189.53	352.85	139.34	-1.3343	20731	13725	1.8393	0.032934	0.96707	0.065869	0.17233	FALSE
GAAGAGGTGGTACAGGGACA	ATP5F1_10	836.59	852.09	738.6	1158.7	909.08	863.76	547.3	504.97	844.34	705.53	-0.25878	36699	38114	0.71104	0.23853	0.76147	0.47706	0.6354	FALSE
AGCCCAGTTCCGAGTACATA	ATP5F1_11	836.59	1135.4	643.68	610.99	623.06	594.76	1141.7	1746.8	740.14	882.36	0.25327	63842	32667	0.78691	0.78433	0.21567	0.43134	0.59768	TRUE
GTGTGGCTGCCCTGTATGAA	ATP5F1_12	973.17	653.24	853.46	539.03	367.9	262.19	413.47	889.33	753.35	390.69	-0.94553	38100	33351	1.9862	0.023507	0.97649	0.047013	0.1361	FALSE
GGTGGTACAGGGACAAGGTG	ATP5F1_13	269.11	64.148	185.05	118.02	0	43.131	39.686	212.06	151.54	41.409	-1.8467	7901.8	5105.9	1.6909	0.04543	0.95457	0.09086	0.21552	FALSE
TGCATTCTGGATGTGTTGGA	ATP5F1_14	156.1	206.34	382.86	298.66	4.7471	0	106.14	267.73	252.5	55.442	-2.1672	10183	9278.3	2.1424	0.01608	0.98392	0.032159	0.10461	FALSE
GCAACAAGGACCTTTCATAC	ATP5F1_15	407.32	805.05	508.89	667.13	291.95	637.89	740.19	702.45	588.01	670.17	0.18839	30759	24953	0.52013	0.69848	0.30152	0.60304	0.73844	TRUE
ATTCAGGAAGAGGTGGTACA	ATP5F1_2	248.78	202.06	40.679	215.18	129.36	57.887	191.97	205.43	208.62	160.66	-0.37479	9967.9	7421.2	0.57298	0.28333	0.71667	0.56666	0.7074	FALSE
GACCCTATGTACTCGGAACT	ATP5F1_3	379.68	548.46	451.46	354.79	401.13	458.55	263.96	196.16	415.57	332.54	-0.32066	7976.9	16622	0.6454	0.25933	0.74067	0.51867	0.67028	FALSE
CTTTGCTGATAAACTCAATG	ATP5F1_4	234.96	407.34	370.9	293.62	8.3075	24.971	692.2	601.72	332.26	313.35	-0.084296	6029.8	12793	0.16961	0.43266	0.56734	0.86531	0.92021	FALSE
CTCACACTTACCCTGGACCT	ATP5F1_5	1248	1263.7	1500.3	1605.6	701.39	1796.8	1122.3	869.45	1382	995.86	-0.47236	31980	67872	1.4822	0.069138	0.93086	0.13828	0.28472	FALSE
TGATACGGAGAAGTCACAAC	ATP5F1_6	88.618	37.419	54.239	45.339	90.195	24.971	105.21	67.594	49.789	78.895	0.65359	566.77	1389.8	0.78073	0.76079	0.23921	0.47843	0.63695	TRUE
TAGTACTGATAGGGCAGTGA	ATP5F1_7	183.74	192.44	86.144	166.96	42.724	89.668	99.676	5.3015	175.35	66.196	-1.392	2796.9	6056.4	1.4827	0.069081	0.93092	0.13816	0.28463	FALSE
CAACAAGGACCTTTCATACA	ATP5F1_8	569.11	741.97	909.29	517.44	1001.6	1895.5	1359.5	787.27	655.54	1180.6	0.84774	32802	28340	3.1187	0.99909	0.00090822	0.0018164	0.010368	TRUE
AAGCCCAGTTCCGAGTACAT	ATP5F1_9	357.72	241.62	636.51	425.32	220.74	82.857	214.12	111.33	391.52	162.73	-1.2615	28257	15502	1.8487	0.032253	0.96775	0.064505	0.16984	FALSE
GCTGACTGCATACCAGTCGA	ATP6AP1_1	213.82	277.97	275.18	179.92	858.04	750.26	102.44	380.38	244.5	565.32	1.2059	2391.4	8935.3	3.3939	0.99965	0.00034614	0.00069228	0.0044168	TRUE
GTGTCATTGTAACTCACAGG	ATP6AP1_10	43.089	43.834	0	47.498	134.11	104.42	24.919	33.134	43.462	68.779	0.65022	635.16	1185.8	0.73521	0.74223	0.25777	0.51554	0.66743	TRUE
TGGGCCCAGAACAGGATCCG	ATP6AP1_11	0	7.4839	40.679	20.87	47.471	0	84.909	153.74	14.177	66.19	2.1464	330.98	320.54	2.9052	0.99766	0.0023355	0.0046709	0.023136	TRUE
GGCGTACAAGGACCAGTGGG	ATP6AP1_12	4.8781	43.834	4.7858	0	39.164	34.051	73.834	19.881	4.8319	36.607	2.689	514.84	91.342	3.3247	0.99936	0.00063817	0.0012763	0.0076238	TRUE
TGACCCTCAGATGAGGTCAT	ATP6AP1_13	1258.5	1240.2	1623.2	1602	1157.1	1315.5	1911.4	1549.4	1430.3	1432.4	0.0021936	44105	70655	0.0081932	0.50327	0.49673	0.99346	0.99541	TRUE
GAGGATTTCACAGCATATGG	ATP6AP1_14	106.5	28.866	250.45	105.79	429.62	298.51	4.6146	98.078	106.15	198.3	0.89531	8932.4	3367.2	1.588	0.9419	0.058099	0.1162	0.25465	TRUE
ACTGCATACCAGTCGACGGC	ATP6AP1_15	105.69	38.489	447.47	315.21	47.471	7.9452	197.51	432.07	210.45	122.49	-0.77595	35899	7497.4	1.0432	0.14842	0.85158	0.29684	0.46679	FALSE
GATGTGGCCTTCATGAGTGT	ATP6AP1_2	343.09	187.1	268	293.62	465.22	447.2	260.27	657.39	280.81	456.21	0.69812	4329.8	10507	1.7112	0.95634	0.04366	0.08732	0.20988	TRUE
GTTACAATGACACCGCTCCC	ATP6AP1_3	223.58	98.36	78.965	61.891	503.2	517.57	67.374	328.69	88.662	415.94	2.2173	6369	2728.2	6.2659	1	1.9399e-10	3.8799e-10	6.3924e-09	TRUE
CGAAGATGTCCCATACACAG	ATP6AP1_4	121.14	60.94	256.04	179.92	1650.8	3693.4	203.04	225.31	150.53	938.06	2.6316	6961.9	5066.1	11.065	1	9.4836e-29	1.8967e-28	1.3753e-26	TRUE
GCCGCCAACGACAAAAACAC	ATP6AP1_5	0	23.521	0	0	0	0	69.22	0	0.4065	0	-0.49211	184.41	5.1286	1.073	0.14164	0.85836	0.28328	0.45285	FALSE
TCCCTAATAGCTGAGCATTG	ATP6AP1_6	1226	1138.6	847.08	1083.8	2697.6	3335.9	1156.4	1379.7	1111.2	2038.6	0.87487	28150	52573	4.0448	0.99997	2.6187e-05	5.2375e-05	0.00041846	TRUE
CTCTGGTCTGATGGCACCCA	ATP6AP1_7	90.244	76.977	31.107	141.77	582.71	666.26	169.82	123.26	83.61	376.26	2.1567	2075.8	2547.3	5.7984	1	3.5187e-09	7.0373e-09	9.884e-08	TRUE
GGCAAAGGAGTCATTCCAGA	ATP6AP1_8	214.63	101.57	16.75	8.636	230.24	289.43	11.075	0	59.159	120.66	1.016	10107	1700.1	1.4915	0.92652	0.073479	0.14696	0.29639	TRUE
ATGTGGACCTGGCCACCCTG	ATP6AP1_9	192.68	249.11	351.75	227.41	23.736	52.211	474.38	173.62	238.26	112.92	-1.0706	5064.4	8669	1.3766	0.084311	0.91569	0.16862	0.3255	FALSE
AGGAGAGCGGATCCCAGACG	ATP6AP2_1	178.86	218.1	166.7	169.12	211.25	183.88	760.49	1138.5	173.99	485.87	1.4763	682.08	6001.5	4.0258	0.99997	2.8743e-05	5.7486e-05	0.00045551	TRUE
TCCCCCTCAATTCTCTGAGT	ATP6AP2_10	263.41	451.17	528.03	881.59	557.79	540.28	409.78	192.18	489.6	475.03	-0.043501	69256	20138	0.10307	0.45895	0.54105	0.91791	0.95121	FALSE
TTCCTACTCAGAGAATTGAG	ATP6AP2_11	134.15	175.34	197.81	162.64	163.78	31.781	130.13	91.451	168.99	110.79	-0.60464	708.43	5800.2	0.79969	0.21194	0.78806	0.42389	0.59116	FALSE
TTTCGGAAAACAACAGACCC	ATP6AP2_12	288.62	242.69	77.37	15.113	376.21	246.3	158.74	83.499	160.03	202.52	0.33786	17067	5442.2	0.576	0.71338	0.28662	0.57323	0.71259	TRUE
TGTTCCTACTCAGAGAATTG	ATP6AP2_13	404.88	578.4	539.2	442.59	447.42	281.49	267.65	359.18	490.89	320.33	-0.61428	6573.8	20200	1.2013	0.11481	0.88519	0.22962	0.39826	FALSE
GAGAGTGTATATGGTAGGGA	ATP6AP2_14	274.8	171.06	457.84	299.38	408.25	442.66	142.13	360.5	287.09	384.38	0.41976	14307	10782	0.93694	0.82511	0.17489	0.34978	0.51916	TRUE
ATTGGCCTATACCAGGAGAG	ATP6AP2_15	0	0	78.965	7.1966	11.868	4.5401	81.218	0	3.5983	8.204	1.0012	1906.3	64.788	0.5722	0.57835	0.42165	0.8433	0.90685	TRUE
TCCTACTCAGAGAATTGAGG	ATP6AP2_2	68.293	28.866	152.35	197.19	104.44	0	306.41	555.33	110.32	205.42	0.8909	5904.4	3522.5	1.6024	0.94369	0.056306	0.11261	0.2496	TRUE
GCTGGCGCAAGGTGACTGAA	ATP6AP2_3	55.285	81.254	197.01	79.883	173.27	581.14	290.72	218.69	80.568	254.7	1.6484	4733.3	2439.3	3.5258	0.99978	0.00022257	0.00044513	0.0029468	TRUE
TGAAATTGGGAAGCGTTATG	ATP6AP2_4	392.68	567.71	319.05	474.26	277.71	273.54	388.55	624.25	433.47	333.13	-0.37885	11479	17463	0.76066	0.22343	0.77657	0.44686	0.6101	FALSE
GGTACGAAATGACACTGCCT	ATP6AP2_5	180.49	199.93	288.74	314.49	477.09	747.99	207.66	367.13	244.33	422.11	0.78628	4314.2	8928.1	1.8814	0.9699	0.030103	0.060205	0.1619	TRUE
TGCTTATGACGAGACAGCTT	ATP6AP2_6	707.32	658.58	1717.3	1510.6	2444.8	2180.4	1119.5	2308.8	1108.9	2244.6	1.0166	298510	52447	4.9589	1	3.5451e-07	7.0901e-07	7.6363e-06	TRUE
TAGCCCGAGGACGATGAAAC	ATP6AP2_7	274.8	482.18	721.05	583.65	630.18	543.68	908.16	930.41	532.91	769.17	0.52858	35723	22238	1.5843	0.94343	0.056572	0.11314	0.25029	TRUE
TTTGCAGTTGGCTCCCAGTG	ATP6AP2_8	804.88	617.95	887.76	1005.4	1879.9	1954.5	1097.4	1222	846.32	1550.9	0.87309	26961	38219	3.6042	0.99984	0.00015655	0.00031311	0.0021492	TRUE
TTAGTATATTAAAATCACCA	ATP6AP2_9	1.626	44.903	51.846	48.217	0	2.2701	59.99	222.66	46.56	31.13	-0.56583	684.17	1285.1	0.63769	0.26184	0.73816	0.52367	0.67451	FALSE
CCAGGGTAATCATTTCCCGT	ATP6V0A4_1	1853.7	1776.9	1365.5	1678.3	3387.1	4361.9	1059.5	897.28	1727.6	2223.3	0.36377	50611	88148	1.6697	0.95251	0.04749	0.09498	0.22179	TRUE
TCGCCACAGTAACCGCTCAA	ATP6V0A4_10	321.95	373.12	240.88	496.57	498.45	331.43	305.49	174.95	347.54	318.46	-0.12568	11632	13484	0.25257	0.4003	0.5997	0.8006	0.87874	FALSE
GCAGTGCCTGCATATATGAC	ATP6V0A4_11	309.76	311.12	286.35	214.46	627.81	673.07	1267.2	1354.5	298.05	970.13	1.6993	2477.4	11265	6.3321	1	1.2126e-10	2.4253e-10	4.0766e-09	TRUE
CATAGCCGGTGTGATCAACA	ATP6V0A4_12	217.07	251.24	819.16	1142.1	1266.3	1499.4	2232.6	2755.5	535.2	1866	1.7998	210270	22350	8.9014	1	2.757e-19	5.514e-19	2.0286e-17	TRUE
GGTGGAGCGCAGAGAGATGT	ATP6V0A4_13	595.12	339.98	366.11	431.08	1703	1785.4	186.43	193.5	398.59	948.27	1.2483	14723	15830	4.3688	0.99999	6.2502e-06	1.25e-05	0.00011208	TRUE
AATCATTTCCCGTGGGAGCG	ATP6V0A4_14	957.72	1164.3	1187.7	1147.9	943.49	426.77	962.61	1294.9	1156.1	953.05	-0.27834	13491	55067	0.86515	0.19348	0.80652	0.38696	0.55569	FALSE
CATATATGACCGGAAAGTTG	ATP6V0A4_15	433.33	291.87	597.42	477.14	255.16	171.39	494.69	306.16	455.24	280.66	-0.69582	15955	18493	1.2858	0.09925	0.90075	0.1985	0.36107	FALSE
ATCACACCGGCTATGAACCT	ATP6V0A4_2	824.39	925.86	468.21	611.71	822.44	785.44	609.13	226.64	718.05	697.29	-0.042277	42741	31529	0.11698	0.45344	0.54656	0.90687	0.9438	FALSE
TGTTGGAGAGCGTCAATGTG	ATP6V0A4_3	1322	1465.8	1976.5	2412.3	2793.7	3416.4	748.49	539.43	1721.1	1771.1	0.041246	255830	87764	0.16859	0.56694	0.43306	0.86612	0.92082	TRUE
CAGATGCCACACGTATCAAG	ATP6V0A4_4	416.26	301.49	427.53	215.18	119.87	1.135	549.14	589.79	358.88	334.5	-0.10118	10649	14000	0.2078	0.41769	0.58231	0.83539	0.90168	FALSE
GTAGGATCAGATAGCGCCCG	ATP6V0A4_5	428.46	477.9	523.24	280.67	276.52	366.62	993.99	739.56	453.18	553.09	0.28686	11964	18396	0.73663	0.76923	0.23077	0.46154	0.6219	TRUE
CTAAAGTACTCATGTAATGG	ATP6V0A4_6	126.83	50.249	169.89	53.255	49.845	23.836	46.146	133.86	90.042	47.996	-0.89388	3555.5	2777.9	0.92899	0.17645	0.82355	0.3529	0.52227	FALSE
AGCTACCGGGAGATAAACCC	ATP6V0A4_7	373.17	382.75	365.31	281.39	42.724	234.95	119.06	38.436	369.24	80.891	-2.1767	2643.8	14474	2.4469	0.0072049	0.9928	0.01441	0.057194	FALSE
ATGAAGATGTCGGTGATCCT	ATP6V0A4_8	1237.4	1011.4	1007.4	816.1	987.4	438.12	2156.9	3027.2	1009.4	1572.1	0.63873	29786	46977	2.5964	0.99529	0.0047107	0.0094215	0.040871	TRUE
TGAATGTGAACAGCTTTCAA	ATP6V0A4_9	758.54	821.09	400.41	704.55	1362.4	1844.4	390.4	616.3	731.54	989.36	0.43504	39709	32223	1.4362	0.92453	0.075468	0.15094	0.30129	TRUE
GGCTGCCCCAACCACAGACA	ATP6V0B_1	32.52	21.383	67.798	73.406	40.351	6.8102	85.832	0	50.159	23.58	-1.0575	663.59	1401.9	0.98036	0.16345	0.83655	0.32691	0.49734	FALSE
ATCGGAACTACCATGCAGGT	ATP6V0B_10	37.398	6.4148	158.73	61.891	58.152	0	107.98	43.737	49.645	50.945	0.036568	4689.3	1385.1	0.034932	0.4652	0.5348	0.93041	0.95915	TRUE
CTTCCACAACAGGTTCCTGA	ATP6V0B_11	61.789	27.797	174.68	268.43	0	0	1448.1	2599.1	118.23	724.04	2.6043	12370	3819.7	9.802	1	5.6769e-23	1.1354e-22	5.2447e-21	TRUE
GGCTCCTCCATCATTGGTGG	ATP6V0B_12	332.52	144.33	827.14	749.17	255.16	777.5	326.72	698.47	540.85	512.59	-0.077252	108660	22626	0.18805	0.42542	0.57458	0.85084	0.91145	FALSE
ATGGTAGTTCCGATGGCCGA	ATP6V0B_13	107.32	171.06	176.28	246.84	884.15	1421.1	182.74	139.16	173.67	533.45	1.6134	3257	5988.4	4.6492	1	1.6871e-06	3.3741e-06	3.2571e-05	TRUE
CACCTGCATGGTAGTTCCGA	ATP6V0B_14	152.85	219.17	157.93	128.1	22.549	1.135	514.99	455.93	155.39	239.24	0.61934	1608.6	5258	1.1564	0.87422	0.12578	0.25157	0.42342	TRUE
CCCCAAACATGGAGTAGCCT	ATP6V0B_15	86.992	136.85	294.32	156.17	85.448	0	300.87	1023.2	146.51	193.16	0.39647	8526.1	4908.2	0.66592	0.74257	0.25743	0.51486	0.66676	TRUE
TTTGGGCTTCCGCTTTGATG	ATP6V0B_2	703.25	622.23	244.07	464.18	276.52	56.752	260.27	33.134	543.21	158.51	-1.7705	42528	22742	2.5613	0.0052141	0.99479	0.010428	0.04442	FALSE
GGCCATCGGAACTACCATGC	ATP6V0B_3	186.99	208.48	357.34	409.49	55.779	63.562	92.293	87.475	282.91	75.518	-1.8915	12101	10599	2.074	0.019039	0.98096	0.038077	0.11697	FALSE
CACTCCTCCACCAATGATGG	ATP6V0B_4	327.64	437.27	480.97	441.15	788.02	841.06	476.23	405.56	439.21	632.13	0.52429	4733	17734	1.4486	0.92625	0.073754	0.14751	0.29716	TRUE
CGGAGACTTCGCCCTTCATG	ATP6V0B_5	605.69	503.56	506.49	370.63	936.37	846.73	415.32	155.07	505.03	631.03	0.32077	9400.3	20882	0.87193	0.80833	0.19167	0.38334	0.55233	TRUE
TGTCATTAGCAACATGGCTG	ATP6V0B_6	453.66	416.96	289.54	305.14	96.129	24.971	231.65	287.61	361.05	163.89	-1.1347	6647.5	14099	1.6717	0.047292	0.95271	0.094585	0.22128	FALSE
TACCAGCATCATCTTCTGTG	ATP6V0B_7	229.27	104.77	194.62	300.82	180.39	274.68	20.304	13.254	211.94	100.35	-1.0712	6661.5	7559.7	1.3228	0.092952	0.90705	0.1859	0.34642	FALSE
CCAGGACCCGGCCTCACCCA	ATP6V0B_8	72.358	34.212	39.881	15.113	5.9339	20.431	52.607	152.42	37.047	36.519	-0.020159	581.34	983.94	0.18918	0.42498	0.57502	0.84995	0.91094	FALSE
CCAGAAGGCCACGAAGACCC	ATP6V0B_9	514.63	616.89	379.67	248.28	56.966	219.06	1987.1	2853.5	447.15	1103.1	1.3008	25822	18110	4.874	1	5.4694e-07	1.0939e-06	1.1529e-05	TRUE
CAAGAGCGGTACCGGCATTG	ATP6V0C_1	44.715	10.691	63.81	90.678	109.18	0	0	0	54.263	0	-5.7882	1135.6	1536.9	2.8811	0.0019812	0.99802	0.0039625	0.020188	FALSE
CTCACCGCTGAAGACCATGG	ATP6V0C_10	13.821	0	0	0	257.53	641.29	0	0	0.4065	128.77	6.5277	63.675	5.1286	56.68	1	0	0	0	TRUE
GCCTATGGCACAGCCAAGAG	ATP6V0C_11	24.39	36.35	110.07	129.54	179.2	367.75	26.765	0	73.211	102.98	0.48666	2757.9	2181	0.63752	0.72184	0.27816	0.55632	0.6994	TRUE
TGTGCCATAGGCAGCGCCCA	ATP6V0C_12	269.92	80.184	127.62	101.47	5.9339	39.726	64.605	0	114.55	22.83	-2.2776	8554.4	3680.8	1.7881	0.036878	0.96312	0.073756	0.1863	FALSE
GACAGACATGGCCGCAATGC	ATP6V0C_13	4.8781	8.553	0	0	0	5.6752	0	0	2.439	0	-1.782	18.409	41.19	1.7312	0.041712	0.95829	0.083424	0.20349	FALSE
GCGCTCACCGCTGAAGACCA	ATP6V0C_14	94.309	84.461	103.69	115.87	97.316	230.41	153.21	632.2	99	191.81	0.94717	179.95	3103.6	1.6659	0.95026	0.049745	0.09949	0.22872	TRUE
GGCACAGCCAAGAGCGGTAC	ATP6V0C_15	103.25	23.521	69.393	39.582	0	72.642	20.304	100.73	54.487	46.473	-0.22505	1260.4	1544.3	0.34041	0.36678	0.63322	0.73355	0.8358	FALSE
TCGGCCGCCATGGTCTTCAG	ATP6V0C_2	215.45	353.88	76.572	36.703	60.526	279.22	215.04	136.51	146.01	175.78	0.26603	21600	4888.7	0.42575	0.65858	0.34142	0.68285	0.7993	TRUE
TGATGCCAGCCATGACCACT	ATP6V0C_3	311.38	232	164.31	231.01	320.43	66.967	241.81	108.68	231.51	175.24	-0.3997	3632	8382.2	0.62731	0.26523	0.73477	0.53046	0.68008	FALSE
CATCGCCATCTACGGCCTGG	ATP6V0C_4	290.24	136.85	247.26	260.52	137.67	112.37	315.64	518.22	253.89	226.65	-0.16304	5036.2	9338.1	0.28875	0.38638	0.61362	0.77277	0.86038	FALSE
ACCCCAGTGCTCACTTGTAG	ATP6V0C_5	5.6911	41.696	0	43.18	10.681	102.15	0	0	23.693	5.3405	-1.9615	529.76	583.78	1.46	0.072149	0.92785	0.1443	0.29296	FALSE
CGAAAAACGAAGCATACTCG	ATP6V0C_6	0	0	0	0	0	0	0	0	0.4065	0	-0.49211	0	5.1286	1.073	0.14164	0.85836	0.28328	0.45285	FALSE
CTGGGCGCCGGCCTGAGCGT	ATP6V0C_7	16.26	17.106	3.9881	0	1.1868	0	0	0	10.124	0	-3.4756	75.515	216.4	2.2193	0.013232	0.98677	0.026464	0.090243	FALSE
ATGGACTTCATGATCTGCTC	ATP6V0C_8	0	0	0	22.31	0	0	0	0	0.4065	0	-0.49211	165.91	5.1286	1.073	0.14164	0.85836	0.28328	0.45285	FALSE
GATGTCGTCATTCAGGGAGT	ATP6V0C_9	45.528	72.701	18.345	56.853	141.23	253.11	92.293	221.34	51.191	181.28	1.8043	535.21	1435.7	3.4334	0.99967	0.00032696	0.00065392	0.0042018	TRUE
CTTGTAGAAGGACTCCAGGT	ATP6V0D1_1	0	0	42.274	5.7573	14.241	0	33.225	0	2.8787	7.1207	1.066	525.62	49.958	0.60017	0.58335	0.41665	0.8333	0.90027	TRUE
TGGTAACTTCCTGGCCAACG	ATP6V0D1_10	368.29	256.59	59.822	491.53	13.055	95.343	267.65	94.102	312.44	94.722	-1.7113	34043	11904	2.0346	0.020946	0.97905	0.041892	0.12547	FALSE
TGTGGGGCATTACCTTGTAG	ATP6V0D1_11	13.008	0	55.834	10.795	3.5603	0	27.688	54.34	11.902	15.624	0.36573	691.38	261.34	0.23027	0.46835	0.53165	0.9367	0.96232	TRUE
TGGTGGAGTTCCGCCACATG	ATP6V0D1_12	632.52	717.38	708.29	505.2	818.88	557.3	1656.7	1764.1	670.41	1237.8	0.88365	10790	29094	3.3263	0.99956	0.00044006	0.00088013	0.0054802	TRUE
GCTCGAAGCTGCCTAGTGGG	ATP6V0D1_13	76.423	44.903	134.8	202.23	138.85	278.08	356.25	698.47	105.61	317.17	1.5774	4907.9	3347.3	3.6566	0.99987	0.00013229	0.00026457	0.0018465	TRUE
CGTCAGAGGTGATGCCTCGT	ATP6V0D1_14	408.94	304.7	789.65	763.56	1680.5	2230.3	700.5	1117.3	586.25	1398.9	1.2533	61173	24866	5.1534	1	1.2791e-07	2.5582e-07	2.9326e-06	TRUE
AAGTTCTGCACCCTACTGGG	ATP6V0D1_15	95.122	115.47	80.56	59.732	14.241	88.533	46.146	209.41	87.841	67.339	-0.37851	553.08	2698.7	0.48045	0.31545	0.68455	0.63091	0.75974	FALSE
TCGATGACTGACACCGTCAG	ATP6V0D1_2	236.59	220.24	177.07	244.69	46.285	169.12	37.84	74.221	228.41	60.253	-1.9051	1011.4	8251.3	1.9388	0.026265	0.97373	0.05253	0.14743	FALSE
AGGCATGGTTCCTCATGTGG	ATP6V0D1_3	163.41	242.69	58.227	77.724	48.658	139.61	38.763	0	120.57	43.711	-1.4431	7490.6	3908.1	1.3732	0.084846	0.91515	0.16969	0.32711	FALSE
ATCTGCTCGAAGCTGCCTAG	ATP6V0D1_4	19.512	84.461	27.119	61.891	40.351	60.157	57.221	34.46	44.505	48.786	0.12971	941.88	1219.1	0.12261	0.49798	0.50202	0.99596	0.99743	TRUE
GTCCTGGAAAAAAGCCGCTG	ATP6V0D1_5	245.53	196.72	48.655	86.36	1008.8	1250.8	95.984	0	141.54	552.37	1.9569	8510.3	4714.2	5.9836	1	1.1128e-09	2.2256e-09	3.3565e-08	TRUE
TGGTGATGATGAAGGCGCGG	ATP6V0D1_6	11.382	29.936	97.31	25.188	8.3075	13.62	6.4605	0	27.562	7.384	-1.7684	1712.6	696.54	1.3595	0.086994	0.91301	0.17399	0.33251	FALSE
CCAGGCCGACTACCTCAACC	ATP6V0D1_7	500.81	514.25	338.99	649.14	123.43	172.52	511.3	279.65	507.53	226.09	-1.1631	16183	21004	1.9457	0.025846	0.97415	0.051692	0.14573	FALSE
AACGTGATCCTGCTCATCAC	ATP6V0D1_8	126.83	207.41	91.727	233.17	0	107.83	201.2	71.57	167.12	89.699	-0.89033	4431.2	5725.2	1.0739	0.14143	0.85857	0.28286	0.45285	FALSE
CGGTGTCAGTCATCGATGAC	ATP6V0D1_9	608.13	691.72	1618.4	1915	410.63	690.1	616.52	652.08	1155.1	634.3	-0.8637	435340	55010	2.2203	0.013199	0.9868	0.026398	0.090102	FALSE
TGACTGCTGATATCCGACAA	ATP6V1A_1	147.15	250.18	49.453	100.03	275.33	101.02	429.16	1346.6	123.59	352.25	1.5034	7543.3	4023	3.605	0.99984	0.00016019	0.00032038	0.0021907	TRUE
ATGTTACCCCCACGAAACAG	ATP6V1A_10	0	81.254	42.274	43.899	55.779	39.726	0	0	43.087	19.863	-1.0794	1104.8	1173.8	0.98828	0.16151	0.83849	0.32301	0.49306	FALSE
CAGGACCAAGCTCTACAGAG	ATP6V1A_11	0	0	0	0	0	0	0	0	0.4065	0	-0.49211	0	5.1286	1.073	0.14164	0.85836	0.28328	0.45285	FALSE
GTGGGCCACAGCGAATTGGT	ATP6V1A_12	81.301	16.037	43.869	10.795	0	0	4.6146	2.6507	29.953	1.3254	-3.7346	1130.3	767.62	2.2356	0.012688	0.98731	0.025376	0.087574	FALSE
ATACTCACCAGTATAAATAG	ATP6V1A_13	0	0	0	0	0	0	0	0	0.4065	0	-0.49211	0	5.1286	1.073	0.14164	0.85836	0.28328	0.45285	FALSE
TAGGTTGGTAGTCATATCAC	ATP6V1A_14	78.862	134.71	34.298	173.44	0	14.755	31.38	29.158	106.79	21.957	-2.2312	3752.2	3390.9	1.7437	0.040605	0.9594	0.08121	0.19938	FALSE
TATTCGATTGGAGGGTGACA	ATP6V1A_15	36.585	24.59	87.739	128.1	201.75	106.69	146.75	255.8	62.162	174.25	1.4723	2355.9	1801.4	2.6409	0.99555	0.0044529	0.0089059	0.039124	TRUE
TAACTTACATTGCTCCACCT	ATP6V1A_2	185.37	119.74	189.04	363.43	274.15	258.79	215.04	563.28	187.2	266.47	0.50708	11871	6537.9	0.98031	0.83483	0.16517	0.33033	0.50053	TRUE
GGTTACACAGACATACCCGT	ATP6V1A_3	0	69.493	26.322	1.4393	0	0	0.92293	0	13.88	0	-3.8954	1198.3	312.73	2.3316	0.0098608	0.99014	0.019722	0.072923	FALSE
AGTGGTTACAGCCTGTGACA	ATP6V1A_4	332.52	260.87	283.16	213.02	232.61	358.67	461.46	817.76	272.01	410.07	0.59041	2463.2	10123	1.3722	0.9147	0.085298	0.1706	0.32839	TRUE
GTTCATAAAACGAGGCCAGA	ATP6V1A_5	114.63	215.96	319.85	193.59	61.713	170.25	186.43	233.27	204.78	178.34	-0.19836	7205.8	7261.5	0.32363	0.37311	0.62689	0.74622	0.84411	FALSE
TCAGAGTACTTCCGTGACAT	ATP6V1A_6	94.309	101.57	60.62	89.238	55.779	19.296	92.293	84.824	91.774	70.301	-0.37979	359.78	2840.4	0.48356	0.31435	0.68565	0.6287	0.75802	FALSE
GTAATCATCTATGTAGGATG	ATP6V1A_7	203.25	192.44	280.76	311.61	170.9	132.8	239.96	333.99	242.01	205.43	-0.23536	3435.3	8828.8	0.39817	0.34525	0.65475	0.6905	0.80455	FALSE
GGATAGCAGTAGTTCCTCCC	ATP6V1A_8	195.94	341.05	450.66	589.4	503.2	800.2	130.13	136.51	395.85	319.85	-0.30669	27812	15703	0.60823	0.27152	0.72848	0.54303	0.68935	FALSE
GGGTGACATGGCTACTATTC	ATP6V1A_9	1017.1	916.24	1864.8	2073.4	3535.4	3373.3	1115.8	1984.1	1441	2678.7	0.89404	344870	71274	4.6362	1	1.7744e-06	3.5487e-06	3.4204e-05	TRUE
TGCTGGGCTACCACACAATG	ATP6V1B2_1	73.984	4.2765	0	0	0	0	0	0	2.1383	0	-1.65	1725.2	35.338	1.6858	0.045917	0.95408	0.091835	0.21701	FALSE
TGGGGATATTCTCCGAACAC	ATP6V1B2_10	0	0	9.5715	0	59.339	68.102	0	0	0.4065	29.67	4.4466	30.538	5.1286	12.922	1	2.9704e-38	5.9408e-38	7.1936e-36	TRUE
ACATGATCTAAGATCACTAG	ATP6V1B2_11	21.951	21.383	108.48	114.43	334.67	274.68	55.376	53.015	65.214	165.03	1.3262	2695.5	1905.2	2.2867	0.98809	0.011911	0.023821	0.083762	TRUE
AATACTGTTCATCCCATCGA	ATP6V1B2_12	3.252	10.691	115.66	187.11	360.78	676.48	119.06	287.61	63.174	324.19	2.3413	8153.4	1835.7	6.0922	1	5.9895e-10	1.1979e-09	1.8566e-08	TRUE
TCAATGTCGAATCTACCCAG	ATP6V1B2_13	38.211	2.1383	53.441	0	0	0	12.921	0	20.175	0	-4.4043	721.43	483.87	2.4696	0.0067626	0.99324	0.013525	0.054415	FALSE
AGATGTAGTAGACTACAGTG	ATP6V1B2_14	165.04	99.429	53.441	96.435	73.581	221.33	229.81	182.9	97.932	202.12	1.0378	2162.5	3064.5	1.882	0.96889	0.031113	0.062226	0.16541	TRUE
GGATGAACAGTATTGCTAGG	ATP6V1B2_15	0	0	17.548	0	10.681	32.916	0	0	0.4065	5.3405	2.1725	102.64	5.1286	2.1787	0.97431	0.025692	0.051384	0.14529	TRUE
CTCTGATACTCACTGAGGCG	ATP6V1B2_2	64.228	85.53	0	2.8787	21.362	0	1.8459	0	33.553	0.92293	-4.1674	1903.1	876.44	2.4256	0.0076411	0.99236	0.015282	0.059975	FALSE
CCAAGCATATCCTCAGACAC	ATP6V1B2_3	25.203	90.876	14.357	66.209	128.17	147.55	0	0	45.706	64.086	0.47874	1287.9	1257.6	0.51829	0.66478	0.33522	0.67045	0.79085	TRUE
TCTGGGTAGATTCGACATTG	ATP6V1B2_4	895.12	561.29	236.1	275.63	468.78	538.01	454.08	554.01	418.46	503.39	0.26601	100420	16757	0.6561	0.74396	0.25604	0.51208	0.66486	TRUE
GTCCATTTGACCTTACCGGA	ATP6V1B2_5	91.87	103.71	313.47	200.07	283.64	500.55	185.51	163.02	151.89	234.57	0.62373	11451	5119.6	1.1557	0.87396	0.12604	0.25208	0.42394	TRUE
GAAGAGGTACCTGGTCGACG	ATP6V1B2_6	36.585	84.461	24.726	5.0376	64.086	291.7	58.144	0	30.656	61.115	0.97247	1207.2	788.7	1.0846	0.83878	0.16122	0.32244	0.49259	TRUE
TATTGTTATTTAGGTAAACA	ATP6V1B2_7	214.63	323.94	266.41	421.72	1182	1719.6	86.755	70.245	295.18	634.4	1.1012	8052.1	11138	3.2142	0.99934	0.00065576	0.0013115	0.0077929	TRUE
GCGAATTATCACTCCTCGCC	ATP6V1B2_8	1182.1	1241.3	659.64	863.6	4045.7	842.19	1460.1	1764.1	1022.9	1612.1	0.6558	76784	47712	2.6975	0.99651	0.0034931	0.0069862	0.032105	TRUE
AACGTCCTGTGAGTTTACTG	ATP6V1B2_9	149.59	78.046	372.49	179.92	18.989	59.022	337.79	327.37	164.75	193.19	0.22845	17044	5630.5	0.37901	0.64264	0.35736	0.71473	0.82203	TRUE
TAAACAAGGTGACATTACAC	ATP6V1C1_1	3.252	0	32.703	38.142	0	56.752	93.216	67.594	17.977	62.173	1.735	387.83	422.92	2.1491	0.98045	0.019549	0.039099	0.11931	TRUE
ATCAACTGCCTTCCTAAACA	ATP6V1C1_10	270.73	174.27	257.63	118.74	363.16	293.97	107.06	121.93	215.95	207.95	-0.05418	5308.3	7727.1	0.1005	0.45997	0.54003	0.91995	0.95256	FALSE
TTATATAACAAGGTTCCAGT	ATP6V1C1_11	0	60.94	0	0	256.34	308.73	46.146	0	0.4065	151.25	6.7581	1237.9	5.1286	66.606	1	0	0	0	TRUE
CTACTTTCTTAACCACTCTG	ATP6V1C1_12	16.26	0	45.465	46.778	0	0	0	0	30.862	0	-4.9938	544.08	794.91	2.6362	0.0041926	0.99581	0.0083851	0.03723	FALSE
CAAGAGAATCTGTTGGCTAA	ATP6V1C1_13	808.13	662.86	1145.4	1068	1339.9	1255.3	1063.2	970.17	938.06	1159.3	0.30519	50828	43113	1.0654	0.85666	0.14334	0.28668	0.45647	TRUE
GTATGAAACACTAGCCGAAA	ATP6V1C1_14	277.24	225.59	91.727	12.954	71.207	12.485	134.75	29.158	158.66	50.183	-1.6412	14750	5387.5	1.596	0.055244	0.94476	0.11049	0.24651	FALSE
TGTGTAATGTCACCTTGTTT	ATP6V1C1_15	1139.8	604.06	906.9	1012.6	645.61	830.84	1043.8	1127.9	959.73	937.34	-0.03403	54842	44282	0.10643	0.45762	0.54238	0.91524	0.94942	FALSE
GAGAATCTGTTGGCTAATGG	ATP6V1C1_2	31.707	4.2765	105.29	52.535	5.9339	32.916	168.9	243.87	42.121	100.91	1.2408	1879.7	1143.1	1.7386	0.95406	0.045937	0.091874	0.21702	TRUE
TAAGAAAGTAGCTCAATACA	ATP6V1C1_3	46.341	11.76	59.024	143.21	32.043	90.803	255.65	238.57	52.683	164.68	1.6259	3316.9	1484.7	2.9067	0.998	0.0019974	0.0039947	0.020336	TRUE
AACATGGGAGAAATTGCATG	ATP6V1C1_4	309.76	374.19	235.3	403.73	73.581	36.321	209.5	284.96	341.98	141.54	-1.2667	5756.5	13232	1.7589	0.039297	0.9607	0.078594	0.19462	FALSE
ACTGCTTAATCCAGTCGTTG	ATP6V1C1_5	12.195	44.903	20.738	10.795	45.098	0	160.59	60.967	16.467	53.032	1.6292	292.43	381.74	1.8715	0.96172	0.038281	0.076562	0.19113	TRUE
TCTGCATACAATAACCTGAA	ATP6V1C1_6	119.51	53.456	290.34	315.93	415.37	217.93	135.67	491.71	204.92	316.65	0.62533	16619	7267.6	1.3106	0.90422	0.095779	0.19156	0.3529	TRUE
GGTTGGCACGTTGGATGTCT	ATP6V1C1_7	276.42	274.77	472.99	606.68	442.67	305.32	548.22	890.65	374.71	495.44	0.40202	27706	14725	0.99496	0.83996	0.16004	0.32008	0.49021	TRUE
TATTTCTGAAATAATTGCCA	ATP6V1C1_8	43.902	82.323	105.29	84.92	157.84	79.452	300.87	108.68	83.621	133.26	0.66595	683.45	2547.7	0.98345	0.82896	0.17104	0.34208	0.51192	TRUE
TCTAGCAGAAATTGTGAAGA	ATP6V1C1_9	576.42	491.8	480.17	462.02	327.55	490.33	262.11	238.57	485.98	294.83	-0.7191	2940.3	19964	1.3545	0.087781	0.91222	0.17556	0.33445	FALSE
AAGTTCTTTACCTTTACCAG	ATP6V1E1_1	13.821	22.452	15.953	33.105	132.92	7.9452	2.7688	1.3254	19.202	5.357	-1.6681	81.117	456.75	1.3356	0.090843	0.90916	0.18169	0.34121	FALSE
AAAACAGAGACTCAGCAAGG	ATP6V1E1_10	2.439	65.217	15.953	72.686	0	0	17.536	0	40.585	0	-5.378	1233	1094.6	2.7509	0.0029714	0.99703	0.0059428	0.02802	FALSE
AGTTCTTTACCTTTACCAGA	ATP6V1E1_11	65.041	28.866	123.63	248.28	108	53.347	26.765	84.824	94.336	69.085	-0.44392	9900.9	2933.4	0.54858	0.29165	0.70835	0.58329	0.72122	FALSE
AGGTGGTAAAAGATACAACC	ATP6V1E1_12	89.431	55.595	121.24	196.47	0	29.511	150.44	156.39	105.34	89.974	-0.22509	3761.8	3337.1	0.32184	0.37379	0.62621	0.74758	0.8449	FALSE
ACAAGATTTCCCTCTGGTAA	ATP6V1E1_13	55.285	124.02	199.41	168.4	73.581	74.912	219.66	123.26	146.21	99.086	-0.55664	4027.4	4896.6	0.71814	0.23633	0.76367	0.47267	0.63097	FALSE
CCTGCAACGAACAATCATTC	ATP6V1E1_14	242.28	198.86	360.53	273.47	397.57	108.96	481.77	865.47	257.87	439.67	0.76745	4835.7	9509.7	1.8642	0.96873	0.031273	0.062545	0.16608	TRUE
CCAGCAACTGGTACAAACCC	ATP6V1E1_15	144.72	101.57	14.357	51.096	18.989	1.135	16.613	17.23	76.332	16.921	-2.1094	3263.6	2290.1	1.599	0.054906	0.94509	0.10981	0.24554	FALSE
CTGCAACGAACAATCATTCG	ATP6V1E1_2	82.114	103.71	94.12	148.97	60.526	52.211	89.524	274.35	98.912	75.025	-0.39419	944.64	3100.4	0.50218	0.30777	0.69223	0.61554	0.74867	FALSE
TAAGGTCATCTCTTGCTCTG	ATP6V1E1_3	165.85	268.35	419.55	225.25	269.4	196.36	110.75	66.269	246.8	153.56	-0.68106	12441	9033.7	0.99724	0.15932	0.84068	0.31865	0.48925	FALSE
AGTTCAACATAGAGAAAGGT	ATP6V1E1_4	0	0	20.738	10.795	0	0	5.5376	0	5.3975	0	-2.6775	107.58	103.92	2.0022	0.022631	0.97737	0.045261	0.13276	FALSE
AGCAAAACAGAGACTCAGCA	ATP6V1E1_5	15.447	18.175	0	4.318	0	0	0	0	9.8826	0	-3.4439	76.12	210.39	2.2109	0.013523	0.98648	0.027045	0.091685	FALSE
AGGTACCAAGTGCTGCTGGA	ATP6V1E1_6	0	0	35.096	29.506	0	0	0	0	14.753	0	-3.9776	355.59	335.79	2.3537	0.0092941	0.99071	0.018588	0.069619	FALSE
CTTATAGATAAAGCATATGA	ATP6V1E1_7	44.715	20.313	35.893	0	0	3.4051	0	75.546	28.103	1.7025	-3.4288	395.71	712.55	2.1038	0.017698	0.9823	0.035396	0.11159	FALSE
CAGGAAACAAGATTTCCCTC	ATP6V1E1_8	3.252	26.728	51.048	7.1966	0	0	260.27	290.26	16.962	130.13	2.868	513.52	395.18	5.6929	1	7.7753e-09	1.5551e-08	2.099e-07	TRUE
GCTAATTACTCACTGTGATA	ATP6V1E1_9	873.98	687.45	414.77	285.71	1170.2	1788.8	306.41	369.78	551.11	769.97	0.48173	70622	23130	1.4391	0.92493	0.07507	0.15014	0.30023	TRUE
TGAAAACAGGAAAGAACCGG	ATP6V1G1_1	0	0	83.751	8.636	0	0	0	0	4.318	0	-2.4109	2121.8	80.122	1.9262	0.027041	0.97296	0.054081	0.15023	FALSE
TGCCACGGGATCCCAATGCC	ATP6V1G1_10	991.87	1107.6	816.77	567.81	1135.8	1716.2	1094.6	1021.9	904.32	1115.2	0.30206	56631	41304	1.0375	0.85024	0.14976	0.29951	0.46957	TRUE
CTTCAGTGCTGCAACTGCCA	ATP6V1G1_11	752.85	410.54	154.74	239.65	283.64	266.73	501.15	675.94	325.1	392.4	0.27068	75531	12471	0.60265	0.72614	0.27386	0.54773	0.69261	TRUE
AAGGCCAAGGAAGCTGCGGT	ATP6V1G1_12	3.252	0	44.667	59.012	0	0	0	0	23.96	0	-4.6415	886.79	591.44	2.5355	0.0056138	0.99439	0.011228	0.047117	FALSE
TTGAACAGTACCGCCTGCAG	ATP6V1G1_13	0.81301	0	0	50.376	0	0	63.682	18.555	0.4065	9.2776	2.8693	832.5	5.1286	3.9172	0.99992	7.8402e-05	0.0001568	0.0011437	TRUE
ACTCCCCATCTCCAGGCATT	ATP6V1G1_14	2251.2	2331.8	1994.9	1797.7	4405.3	5808	4862	6229.3	2123	5335	1.3289	60753	112220	9.588	1	4.4918e-22	8.9837e-22	3.9452e-20	TRUE
ATTCAAGGCCAAGGAAGCTG	ATP6V1G1_15	656.1	809.33	520.05	612.43	772.6	698.05	715.27	255.8	634.27	706.66	0.15569	14882	27266	0.4384	0.66943	0.33057	0.66114	0.78332	TRUE
CTCCAGGCATTGGGATCCCG	ATP6V1G1_2	76.423	43.834	146.76	23.029	185.14	223.6	288.88	763.42	60.128	256.24	2.0732	3137.6	1732.7	4.7112	1	1.3298e-06	2.6597e-06	2.6181e-05	TRUE
TGAACAGTACCGCCTGCAGA	ATP6V1G1_3	22.764	2.1383	10.369	15.833	448.6	624.27	0	0	13.101	224.3	3.998	76.162	292.33	12.353	1	3.0259e-35	6.0518e-35	6.0382e-33	TRUE
GGCAGCCGAGAAGGTGTCCG	ATP6V1G1_4	3.252	151.82	70.989	0	0	1.135	18.459	0	37.12	0.56752	-4.604	5609	986.23	2.6428	0.0041111	0.99589	0.0082222	0.036677	FALSE
TTGCAGCACTGAAGTGGAGA	ATP6V1G1_5	308.94	292.94	473.79	220.22	70.02	258.79	646.97	306.16	300.94	282.47	-0.091052	12174	11393	0.1765	0.42995	0.57005	0.8599	0.91758	FALSE
GCAGGCCAAAGAAGAAGCTC	ATP6V1G1_6	0	0	0	0	0	0	0	0	0.4065	0	-0.49211	0	5.1286	1.073	0.14164	0.85836	0.28328	0.45285	FALSE
GGAGAAAGAATTCAAGGCCA	ATP6V1G1_7	150.41	210.62	360.53	451.23	299.07	129.39	419.01	433.4	285.57	359.04	0.32925	18983	10715	0.70972	0.76037	0.23963	0.47927	0.63746	TRUE
CTTCTCGGCTGCCCGCTTCT	ATP6V1G1_8	4297.6	4830.3	3692.2	3626.4	4473	4671.8	4370.1	4213.4	3994.9	4421.5	0.14635	338980	235370	0.87939	0.81041	0.18959	0.37919	0.548	TRUE
AGGCCAAGGAAGCTGCGGTG	ATP6V1G1_9	197.56	169.99	53.441	12.234	148.35	330.29	213.2	418.82	111.72	271.75	1.2749	8019.3	3574.6	2.6766	0.99616	0.003837	0.007674	0.03464	TRUE
TCAGTATATACTAACTATGG	ATP6V1H_1	44.715	160.37	170.69	34.544	48.658	27.241	230.73	417.49	102.54	139.69	0.44235	5318.7	3233.9	0.65333	0.73373	0.26627	0.53255	0.6816	TRUE
GGATCCTGGCGATTCAACAT	ATP6V1H_10	90.244	124.02	315.86	153.29	301.44	212.25	821.41	897.28	138.65	561.42	2.0098	11391	4601.9	6.2321	1	2.3493e-10	4.6985e-10	7.6903e-09	TRUE
CAAAGCGGTACTCATTGACC	ATP6V1H_11	45.528	3.2074	84.548	94.996	0	0	14.767	0	65.038	0	-6.0452	1827.3	1899.2	2.9678	0.0014998	0.9985	0.0029996	0.015897	FALSE
CGTTCAGTATATACTAACTA	ATP6V1H_12	92.683	58.802	61.417	56.134	21.362	0	458.69	1149.1	60.11	240.03	1.9797	360.09	1732.1	4.3231	0.99999	8.3114e-06	1.6623e-05	0.00014508	TRUE
GTGCAAAGTTCTGAAACAGT	ATP6V1H_13	66.667	99.429	74.977	52.535	294.32	320.08	352.56	204.11	70.822	307.2	2.1014	395.76	2098	5.1606	1	1.3107e-07	2.6214e-07	2.9967e-06	TRUE
TGGGGAAAAGAACTGATGGA	ATP6V1H_14	36.585	100.5	246.47	78.443	79.514	63.562	83.986	27.833	89.471	71.538	-0.31871	9229.2	2757.3	0.42051	0.33706	0.66294	0.67412	0.79356	FALSE
CTGCTTCCACCCAAGCAAAG	ATP6V1H_15	47.968	19.244	42.274	22.31	0	0	65.528	115.31	32.292	32.764	0.020312	205.09	838.08	0.016306	0.43124	0.56876	0.86248	0.91927	TRUE
TTTGCACTGAATCATAGCCA	ATP6V1H_2	400	365.64	293.53	174.88	363.16	145.28	63.682	180.25	329.58	162.77	-1.0134	10497	12672	1.4939	0.067595	0.9324	0.13519	0.28069	FALSE
ATTGCCAAGTTAGCAGCTTG	ATP6V1H_3	158.54	169.99	51.846	109.39	115.12	40.861	284.26	231.94	133.96	173.53	0.37091	3083	4420.4	0.59511	0.71792	0.28208	0.56416	0.70557	TRUE
GGAGTGTTGAGTAACAAGTG	ATP6V1H_4	151.22	132.57	161.92	370.63	24.922	0	167.05	22.531	156.57	23.727	-2.6718	15485	5304.7	2.0839	0.018586	0.98141	0.037172	0.11518	FALSE
GATGTAGCAAGAACACTGCG	ATP6V1H_5	49.594	117.6	10.369	32.385	103.25	31.781	207.66	364.48	40.989	155.45	1.8977	2318.5	1107.3	3.4398	0.99967	0.00032668	0.00065335	0.0042007	TRUE
AAGATTGTGAGTTTATTCAG	ATP6V1H_6	252.85	78.046	137.99	90.678	81.888	287.16	333.18	376.41	114.33	310.17	1.4319	7207.2	3672.8	3.2314	0.99937	0.00063462	0.0012692	0.007585	TRUE
GAATGATATTATAGCGCCGC	ATP6V1H_7	157.72	319.67	260.03	295.06	408.25	733.23	303.64	196.16	277.54	355.95	0.35781	5581.7	10364	0.77016	0.77869	0.22131	0.44263	0.60671	TRUE
AAAAACTCAGCTGAGTTCAC	ATP6V1H_8	666.67	580.53	357.34	461.3	1036.1	1042	934	1184.9	520.92	1039	0.9947	18370	21654	3.5208	0.99978	0.00021518	0.00043035	0.002858	TRUE
CATAGTTAGTATATACTGAA	ATP6V1H_9	8.9431	86.599	37.488	16.552	11.868	7.9452	125.52	0	27.02	9.9065	-1.3613	1365.2	680.59	1.1531	0.12443	0.87557	0.24887	0.41995	FALSE
GAAAATCTCAAAAAACGCGG	ATRX_1	95.935	84.461	106.08	107.95	0	0	93.216	21.206	101.01	10.603	-3.1361	124.51	3177.4	2.0862	0.018479	0.98152	0.036958	0.11489	FALSE
ATGATTTAAAGACTCAGGCG	ATRX_10	10.569	14.968	53.441	53.975	59.339	116.91	24.919	0	34.204	42.129	0.29291	563.2	896.34	0.2647	0.54702	0.45298	0.90596	0.9432	TRUE
TAATGGATGAAAACAACCAA	ATRX_11	238.21	105.84	181.86	41.021	353.66	163.44	86.755	74.221	143.85	125.1	-0.2	7455.7	4804.3	0.30117	0.38164	0.61836	0.76329	0.85455	FALSE
AAATGCATTCTACGCAACCT	ATRX_12	460.98	506.77	733.02	530.39	1012.3	2088.5	447.62	332.67	518.58	729.97	0.49247	16527	21540	1.4404	0.9251	0.074898	0.1498	0.29974	TRUE
AGGGTGTAGTCTTTACACGT	ATRX_13	269.92	260.87	91.727	37.423	178.02	282.62	82.141	5.3015	176.3	130.08	-0.43573	14118	6094.6	0.61838	0.26816	0.73184	0.53632	0.68451	FALSE
AATGCTAGCAATCCTCAAAG	ATRX_14	36.585	251.24	182.66	112.99	0	39.726	150.44	25.182	147.82	32.454	-2.1533	8498.9	4959.8	1.8332	0.033384	0.96662	0.066768	0.17407	FALSE
TCGATCTCTTAATTCCATGA	ATRX_15	436.59	436.2	264.01	108.67	704.95	659.45	182.74	500.99	350.11	580.22	0.72717	26865	13601	1.9732	0.97573	0.02427	0.048541	0.13917	TRUE
AATTTGAAGACCTCACAAGA	ATRX_2	187.81	276.9	166.7	245.41	201.75	71.507	80.295	50.364	216.61	75.901	-1.5006	2595	7754.5	1.6603	0.048426	0.95157	0.096851	0.22448	FALSE
GTGAATCCGAAGATGAACAG	ATRX_3	91.87	52.387	75.774	151.85	110.37	53.347	83.986	53.015	83.822	68.666	-0.28398	1915.1	2554.9	0.38378	0.35057	0.64943	0.70114	0.81235	FALSE
GTGTAAAGACTACACCCTTG	ATRX_4	633.33	724.87	811.19	510.24	452.16	355.27	589.75	575.21	679.1	513.69	-0.40205	16716	29536	0.96261	0.16787	0.83213	0.33574	0.50609	FALSE
CTTACCAAGGCCCATACAGT	ATRX_5	486.99	303.63	217.75	172	3.5603	28.376	519.61	738.23	260.69	273.99	0.071521	20922	9631.4	0.13552	0.55213	0.44787	0.89574	0.93738	TRUE
AATTAGTGCGGAATAAGAGT	ATRX_6	23.577	40.627	11.964	109.39	52.218	0	76.603	121.93	32.102	64.411	0.98261	2174.7	832.32	1.1199	0.84848	0.15152	0.30304	0.47339	TRUE
TGATCAGAATTCTATAGGTG	ATRX_7	450.41	410.54	171.49	146.09	178.02	297.38	273.19	74.221	291.02	225.6	-0.36589	24994	10955	0.63109	0.26399	0.73601	0.52798	0.67824	FALSE
AGATAGTTGTGACTCTTCAG	ATRX_8	228.46	241.62	336.6	317.37	32.043	19.296	129.21	239.89	279.5	80.626	-1.7809	2911.6	10449	1.999	0.022803	0.9772	0.045606	0.13358	FALSE
GCATCAGAATGTTCCAACAG	ATRX_9	334.15	264.07	246.47	366.31	971.97	1300.7	172.59	180.25	299.11	576.11	0.94336	3247.4	11312	2.6044	0.99539	0.0046129	0.0092258	0.040202	TRUE
ACTGCGTTGGAACACCGTCA	B3GNT7_1	173.17	407.34	228.92	302.98	116.3	239.49	551.91	360.5	265.95	300	0.17319	10447	9859	0.34291	0.63281	0.36719	0.73438	0.83623	TRUE
CAGCAGGAAGAGGGTGCGCA	B3GNT7_10	562.6	488.59	434.71	680.08	556.6	272.41	705.12	552.68	525.6	554.64	0.077456	11622	21881	0.19635	0.57775	0.42225	0.8445	0.90759	TRUE
GAGGCCATCCGCCAGACCTG	B3GNT7_11	451.22	585.88	567.91	892.38	1033.7	625.4	1461.9	1939	576.9	1247.8	1.1117	38496	24402	4.2949	0.99999	8.7399e-06	1.748e-05	0.00015213	TRUE
GATATTGGCTGAGCAGTTAG	B3GNT7_12	177.24	70.562	345.37	764.28	436.74	365.48	259.34	432.07	261.3	398.78	0.60795	101170	9657.8	1.3989	0.91875	0.081246	0.16249	0.31735	TRUE
GGTCAGCCAGAAATTCTAGC	B3GNT7_13	298.37	115.47	55.834	50.376	480.65	353	119.06	11.928	85.65	236.03	1.4518	16091	2620.1	2.9378	0.99827	0.0017346	0.0034692	0.018043	TRUE
GACCAGGGGTGAGACTGCGT	B3GNT7_14	978.05	1211.3	919.66	792.35	1255.6	802.47	766.03	459.9	948.86	784.25	-0.27456	31695	43695	0.78747	0.2155	0.7845	0.431	0.59734	FALSE
CTTCTTCAACCTGACCCTCA	B3GNT7_15	1419.5	1900.9	876.59	1033.4	1883.4	1833.1	2049.8	1960.2	1226.5	1921.8	0.64753	217270	59014	2.8624	0.9979	0.0021025	0.004205	0.021189	TRUE
ATTGGCTGAGCAGTTAGTGG	B3GNT7_2	812.2	838.19	385.25	504.48	1169	1128.2	981.07	1093.4	658.34	1110.8	0.75384	51422	28481	2.6812	0.99633	0.0036683	0.0073367	0.033392	TRUE
CACGCAGCACGACCGCCGCG	B3GNT7_3	1131.7	1551.3	1537.8	2060.4	2830.5	2373.4	4073.8	4539.4	1544.6	3452.1	1.1598	145540	77313	6.8605	1	3.4306e-12	6.8613e-12	1.3802e-10	TRUE
GAAATTCTAGCAGGTTGGTG	B3GNT7_4	295.94	181.75	425.13	537.59	402.32	368.89	310.1	155.07	360.53	339.49	-0.086503	23886	14076	0.17907	0.42894	0.57106	0.85788	0.91597	FALSE
AGTAGATGTCCAGCCACTTG	B3GNT7_5	700	714.18	917.27	1045.7	479.46	375.7	1164.7	1161	815.72	820.24	0.0079641	28964	36606	0.02363	0.50942	0.49058	0.98116	0.98925	TRUE
GCCTACGAAGACCGCCTCTA	B3GNT7_6	425.2	744.11	621.35	215.18	288.39	330.29	795.56	1020.5	523.28	562.93	0.10518	54310	21768	0.26875	0.60586	0.39414	0.78828	0.87096	TRUE
AAGAGAAACTGCCGGAACTG	B3GNT7_7	1102.4	933.35	421.15	498.73	898.39	1269	663.58	1072.2	716.04	985.31	0.46	110240	31425	1.519	0.93562	0.064384	0.12877	0.27211	TRUE
CCAGAAGCCAAATGGACAGC	B3GNT7_8	421.95	389.16	808	564.22	733.43	422.23	760.49	834.99	493.08	746.96	0.59821	40030	20306	1.7816	0.96259	0.037415	0.07483	0.18827	TRUE
ACATCGCCCCTGCACTTCTC	B3GNT7_9	1783.7	1482.9	1818.6	1951.7	1265.1	1197.5	1806.2	2793.9	1801.2	1535.6	-0.22995	41528	92562	0.87275	0.1914	0.8086	0.3828	0.55175	FALSE
CGGGCAGCGCTCATCAACGT	B4GALT7_1	625.2	373.12	911.69	428.92	237.36	207.71	916.47	1226	527.06	576.91	0.13014	63632	21953	0.33645	0.63166	0.36834	0.73667	0.83776	TRUE
TGGAAGACGGAACACTTCCG	B4GALT7_10	365.04	435.13	899.72	758.53	975.54	1417.7	401.47	239.89	596.83	688.5	0.20582	65920	25392	0.57531	0.71743	0.28257	0.56513	0.70646	TRUE
TACCACTACAAGACCTATGT	B4GALT7_11	459.35	268.35	579.08	457.71	4206	4377.8	1520.1	2328.7	458.53	3267.3	2.8303	16900	18650	20.567	1	2.6894e-94	5.3788e-94	3.0493e-91	TRUE
CACCCTGCACAGGTTCAACC	B4GALT7_12	446.34	328.22	266.41	451.23	94.943	76.047	668.2	498.34	387.28	296.64	-0.38353	8558.7	15305	0.73485	0.23121	0.76879	0.46243	0.62263	FALSE
CAGCAGGATGCCGCCGACAT	B4GALT7_13	555.28	540.98	969.91	1204	1889.4	2335.9	1248.7	1696.5	762.6	1792.9	1.2322	109970	33831	5.6016	1	1.0616e-08	2.1233e-08	2.8262e-07	TRUE
GCTGGACTATGGCTTTCCTG	B4GALT7_14	1118.7	1776.9	1061.6	1684	1230.7	543.68	2017.5	2589.8	1401.4	1624.1	0.21268	138740	68985	0.84808	0.8018	0.1982	0.39639	0.56423	TRUE
TCCTCGAAGCGTTCGCGGAA	B4GALT7_15	523.58	258.73	766.52	724.7	853.3	700.32	1109.4	1537.4	624.14	981.33	0.65203	58008	26757	2.1836	0.9855	0.014496	0.028992	0.096733	TRUE
CACTACAAGACCTATGTCGG	B4GALT7_2	834.96	1062.7	845.48	487.21	570.84	532.33	2701.4	3599.7	840.22	1636.1	0.96061	58057	37897	4.0885	0.99998	2.1713e-05	4.3426e-05	0.00035192	TRUE
GGAAGACGGAACACTTCCGA	B4GALT7_3	202.44	319.67	86.144	53.975	28.483	18.161	233.5	306.16	144.29	130.99	-0.1385	15226	4821.5	0.21987	0.41299	0.58701	0.82597	0.89561	FALSE
TGACCTGCTCCCTCTCAACG	B4GALT7_4	856.1	1109.8	1545.8	2173.4	3228	4831.8	754.95	927.76	1327.8	2077.9	0.64573	344200	64762	2.9476	0.9984	0.0016011	0.0032021	0.016794	TRUE
TGGGAAGAAGACGCATCCTG	B4GALT7_5	777.24	562.36	1154.2	1039.2	755.98	394.99	336.87	740.88	908.22	567.94	-0.67635	71473	41512	1.6702	0.047444	0.95256	0.094888	0.2217	FALSE
CCCGGGCAGTCAGGGGACAA	B4GALT7_6	747.16	632.92	603.8	690.88	249.22	198.63	525.15	950.29	661.9	387.18	-0.77205	4107.7	28662	1.6231	0.052286	0.94771	0.10457	0.23711	FALSE
CTCAGGAAGCGGCGCATGTG	B4GALT7_7	373.98	444.76	376.48	226.69	253.97	223.6	136.59	147.12	375.23	185.36	-1.0135	8966.7	14750	1.5715	0.058034	0.94197	0.11607	0.25446	FALSE
TGGGCTTCTTCTCCCTACTC	B4GALT7_8	402.44	300.42	365.31	493.69	365.53	188.42	562.99	587.14	383.88	464.26	0.27363	6570.8	15148	0.6531	0.74292	0.25708	0.51416	0.66618	TRUE
CCGGGCAGCGCTCATCAACG	B4GALT7_9	397.56	336.77	802.41	1092.4	929.25	777.5	1989.8	3770.7	599.99	1459.5	1.2811	131250	25549	5.3776	1	3.7751e-08	7.5502e-08	9.2592e-07	TRUE
GATCGGGGCACACCATTGGA	BAALC_1	1959.4	1813.2	1508.3	1276	664.6	1550.5	974.61	626.9	1660.8	819.6	-1.018	94572	84169	2.8994	0.0018694	0.99813	0.0037389	0.019261	FALSE
AGATCGGGGCACACCATTGG	BAALC_10	806.5	608.33	798.42	630.43	2335.6	2961.3	467.92	271.7	714.42	1401.8	0.97139	11282	31342	3.8824	0.99995	5.1716e-05	0.00010343	0.0007842	TRUE
TGTAGATCGGGGCACACCAT	BAALC_11	1673.2	1892.4	1612	1549.4	1779	2639	2478.1	2473.1	1642.6	2475.6	0.59151	24310	83090	2.8899	0.99807	0.001927	0.003854	0.01974	TRUE
CCCCGATCTACAGCCCCAGG	BAALC_12	431.71	332.5	1148.6	1068.7	316.87	514.17	84.909	83.499	750.2	200.89	-1.8956	178690	33188	3.0198	0.0012645	0.99874	0.0025291	0.01369	FALSE
CCACCTGGGGCTGTAGATCG	BAALC_13	1543.9	1492.5	753.76	1102.5	1838.3	1636.7	1152.7	1068.3	1297.5	1394.7	0.10416	144140	63037	0.3872	0.6507	0.3493	0.69861	0.81082	TRUE
CTGGGTTGGGTATTCCACCT	BAALC_14	1209.8	986.8	1595.3	1575.3	2554	2256.4	1622.5	2196.1	1392.6	2226.3	0.67653	90849	68478	3.1861	0.99928	0.00072106	0.0014421	0.0084601	TRUE
AATCCCCAGAGCCTCAGCTC	BAALC_15	305.69	421.24	198.61	213.02	62.899	36.321	115.37	70.245	259.36	66.572	-1.946	11396	9573.7	2.0442	0.020468	0.97953	0.040936	0.12341	FALSE
TGGGTTGGGTATTCCACCTG	BAALC_2	968.29	905.55	973.1	1318.4	1494.2	1306.4	1029.1	1337.3	970.7	1321.9	0.44508	41723	44875	1.6577	0.95131	0.048689	0.097379	0.2252	TRUE
TCCATCTTCCAGCATGCCTG	BAALC_3	1103.3	853.16	559.93	409.49	731.06	905.76	1701.9	2543.4	706.55	1303.8	0.88295	96204	30938	3.3957	0.99966	0.00034234	0.00068468	0.0043746	TRUE
GGGCCTGAGCTGAGGCTCTG	BAALC_4	247.15	410.54	658.04	417.4	66.46	127.12	88.601	83.499	413.97	86.05	-2.2531	29140	16547	2.5931	0.0047557	0.99524	0.0095115	0.04119	FALSE
GTCCAGCTCTCGTAGTAGCG	BAALC_5	620.33	370.99	280.76	238.93	148.35	224.74	146.75	90.125	325.88	147.55	-1.1378	32777	12506	1.6099	0.053705	0.94629	0.10741	0.24187	FALSE
CTGGCTCACCTACACCGACT	BAALC_6	1404.9	1213.5	1079.2	1489	505.57	721.88	1253.3	1485.7	1309.2	987.61	-0.40628	34515	63701	1.2741	0.10132	0.89868	0.20264	0.36607	FALSE
TTCGGGGCCGCTGTCCGGGG	BAALC_7	1147.2	1096.9	1218.8	885.19	887.71	716.21	923.85	563.28	1122	801.96	-0.48401	22239	53173	1.3881	0.082558	0.91744	0.16512	0.32074	FALSE
CCAGGTGGATTCTGTCTCCC	BAALC_8	1983.7	2156.4	1500.3	1594.1	2253.7	1831.9	1536.7	2233.3	1788.9	2032.6	0.18416	98091	91824	0.80422	0.78937	0.21063	0.42127	0.58869	TRUE
GAAGATGGACTGCCCTCCAA	BAALC_9	2820.3	3027.8	1757.2	1767.5	3876	5039.5	4655.2	7306.8	2293.9	4847.4	1.0791	460290	122870	7.2845	1	1.6138e-13	3.2276e-13	7.4271e-12	TRUE
CAGGATGAGTACCGGCAGTG	BAI1_1	985.37	985.73	919.66	839.85	1191.5	1354.1	478.08	687.87	952.51	939.7	-0.019522	5318.6	43893	0.061174	0.47561	0.52439	0.95122	0.97028	FALSE
ACTGGAATGAGTGGTCGAGC	BAI1_10	215.45	210.62	196.22	143.93	198.19	233.82	178.12	324.72	203.42	216	0.086212	1262.3	7205.1	0.1483	0.55526	0.44474	0.88947	0.93403	TRUE
TGCAACGGGCCTTCCTACGG	BAI1_11	1140.7	1137.5	712.28	967.23	2371.2	1656	1725	1680.6	1052.4	1702.8	0.69369	45990	49329	2.9283	0.9983	0.0017042	0.0034085	0.01775	TRUE
ATGCAACGGGCCTTCCTACG	BAI1_12	1439.8	1766.2	1850.5	1710.6	1145.2	1236.1	1589.3	2087.5	1738.4	1412.7	-0.29916	34418	88796	1.0932	0.13716	0.86284	0.27432	0.44748	FALSE
GGGTCTGGGTCTGCCCGATG	BAI1_13	442.28	404.13	281.56	377.82	221.93	188.42	202.12	380.38	390.98	212.02	-0.87975	4983.1	15476	1.444	0.074376	0.92562	0.14875	0.29841	FALSE
GAAGCATCCGTGTTTGTGGT	BAI1_14	431.71	142.19	257.63	212.3	363.16	224.74	27.688	25.182	234.97	126.21	-0.89135	16114	8529	1.2023	0.11463	0.88537	0.22926	0.39805	FALSE
GATCACCTTAGAATTCAGGA	BAI1_15	19.512	52.387	73.382	0	0	24.971	417.16	314.11	35.95	169.54	2.2065	1078	949.99	4.3343	0.99999	8.3233e-06	1.6647e-05	0.00014519	TRUE
GCAGACCCAGACCCGCAACA	BAI1_2	1261.8	897	750.57	543.35	1686.4	1944.3	722.65	719.68	823.78	1204.5	0.54759	93739	37030	1.9786	0.97607	0.023928	0.047857	0.13784	TRUE
GGCACTCACATTATACATGT	BAI1_3	543.09	396.65	231.31	118.74	60.526	34.051	254.73	112.66	313.98	86.591	-1.8464	34759	11973	2.1241	0.016829	0.98317	0.033658	0.108	FALSE
TACCAGGTGACAGACAACCT	BAI1_4	313.01	203.13	681.17	552.7	1717.3	2348.4	320.26	532.8	432.86	1125	1.376	47720	17434	5.2423	1	7.932e-08	1.5864e-07	1.8701e-06	TRUE
CTCAAGCAGACATCCCCGCG	BAI1_5	321.95	433	649.27	913.25	1514.3	1149.8	832.48	1365.1	541.13	1257.5	1.2149	69967	22640	4.7607	1	9.6476e-07	1.9295e-06	1.9486e-05	TRUE
GTTCCTCAGGACATCGATGG	BAI1_6	170.73	133.64	183.45	251.88	48.658	30.646	388.55	679.92	177.09	218.61	0.30228	2520.8	6126.8	0.53035	0.6985	0.3015	0.60301	0.73844	TRUE
GCGCTACACTCTCTACATGA	BAI1_7	76.423	7.4839	16.75	1.4393	0	0	23.996	35.785	12.117	11.998	-0.013143	1430.7	266.87	0.39176	0.34762	0.65238	0.69523	0.80855	FALSE
TCCTACAGCACGCAGTGCAG	BAI1_8	78.862	74.839	345.37	267.71	0	3.4051	52.607	78.197	173.29	28.006	-2.5871	19046	5973.1	2.1011	0.017815	0.98219	0.035629	0.1121	FALSE
GGGTCGCCAGTGCAACCGCG	BAI1_9	386.18	482.18	201	97.874	462.85	535.74	934	1208.7	293.59	734.87	1.3207	30338	11068	4.1944	0.99999	1.3715e-05	2.7429e-05	0.00022975	TRUE
GAAGACATGTGCAATTACAG	BAMBI_1	55.285	70.562	370.1	400.85	1.1868	52.211	843.56	931.74	220.33	447.88	1.0201	34896	7910.8	2.5584	0.99471	0.0052923	0.010585	0.044979	TRUE
ATAACCAGTGGCTACACAGT	BAMBI_10	247.97	182.82	99.703	160.49	100.88	221.33	160.59	394.96	171.65	190.96	0.15294	3750	5907.3	0.25121	0.59399	0.40601	0.81202	0.88639	TRUE
TCATGACAGCATTCCAATGT	BAMBI_11	740.65	677.83	1194.8	1229.9	1624.7	1044.2	447.62	955.59	967.75	999.91	0.047123	85309	44716	0.15211	0.56045	0.43955	0.8791	0.92904	TRUE
AGTGGGGAATTTGAGTTCTG	BAMBI_12	718.7	769.77	928.44	1341.5	390.45	331.43	563.91	1155.7	849.1	477.18	-0.83008	90667	38366	1.8989	0.028788	0.97121	0.057577	0.15693	FALSE
ACAGCATTCCAATGTGGGTA	BAMBI_13	468.29	611.54	691.54	935.56	646.8	855.81	810.33	792.57	651.54	801.45	0.29835	39149	28137	0.8937	0.81425	0.18575	0.3715	0.54115	TRUE
AAACAGGCCCGAAACCACTC	BAMBI_14	891.06	971.83	556.74	578.61	672.91	433.58	657.12	699.8	734.83	665.01	-0.14383	45566	32393	0.38796	0.34902	0.65098	0.69804	0.81041	FALSE
AAGAGAGTCCAGGCAGCCAT	BAMBI_15	1034.1	799.71	742.59	872.95	1209.3	1437	1341.9	1764.1	836.33	1389.4	0.73168	16867	37691	2.849	0.99781	0.0021928	0.0043855	0.021914	TRUE
TGGGTATGGTGGTGCCAGAG	BAMBI_2	736.59	519.59	650.86	500.89	399.95	384.78	954.31	1017.9	585.23	677.13	0.21009	12879	24815	0.58337	0.72015	0.27985	0.5597	0.70213	TRUE
AGATTTACACATATAACCAG	BAMBI_3	356.91	71.631	169.89	120.9	52.218	14.755	130.13	25.182	145.4	38.7	-1.8827	17126	4864.8	1.692	0.045326	0.95467	0.090653	0.21527	FALSE
TCAAATTCCCCACTCACCCA	BAMBI_4	872.36	607.26	1839.3	1495.5	1310.2	1330.3	1194.3	1443.3	1183.9	1320.2	0.15711	318740	56623	0.57289	0.71664	0.28336	0.56672	0.7074	TRUE
TTGCCGTGCCCATTGCTGGA	BAMBI_5	2140.7	2136.1	1757.2	1911.4	1427.7	1338.2	2077.5	2121.9	2023.8	1752.6	-0.20743	36659	106100	0.83248	0.20257	0.79743	0.40514	0.57252	FALSE
GGAAACAGGTATCAGCATGA	BAMBI_6	126.02	325.01	441.88	346.88	407.07	912.57	271.34	125.91	335.95	339.2	0.013881	18511	12959	0.028615	0.51064	0.48936	0.97872	0.98759	TRUE
CCGTGCTGCTCACCAAAGGT	BAMBI_7	216.26	372.06	406.79	285.71	117.49	14.755	346.1	71.57	328.88	94.531	-1.7879	7493.7	12641	2.1232	0.01687	0.98313	0.033739	0.10815	FALSE
TGCCCGGAACCACAACTCTT	BAMBI_8	1108.9	1387.7	1060.8	888.06	1633	2080.5	1053.1	1595.7	1084.9	1614.4	0.57299	43868	51118	2.3419	0.99041	0.0095927	0.019185	0.07147	TRUE
AAGACATGTGCAATTACAGA	BAMBI_9	127.64	142.19	488.15	649.86	138.85	189.55	625.74	2038.4	315.17	407.65	0.37015	69008	12026	0.84328	0.80006	0.19994	0.39988	0.56726	TRUE
TCGGAAAAAGACCTCTCGGG	BAX_1	198.37	460.79	174.68	213.74	174.46	179.34	318.41	213.39	206.06	196.36	-0.069198	21998	7314.6	0.12447	0.45047	0.54953	0.90095	0.94037	FALSE
ACTCGGAAAAAGACCTCTCG	BAX_10	1130.1	1365.3	1177.3	1052.1	1293.6	1682.1	700.5	1243.2	1153.7	1268.4	0.13664	18731	54934	0.48941	0.68772	0.31228	0.62455	0.75545	TRUE
CTCGGAAAAAGACCTCTCGG	BAX_11	375.61	335.71	161.92	169.12	958.92	610.65	547.3	1276.3	252.41	784.78	1.6326	12414	9274.5	5.528	1	1.6265e-08	3.253e-08	4.2262e-07	TRUE
AGTTTCATCCAGGATCGAGC	BAX_12	134.15	118.67	72.584	37.423	250.41	287.16	83.063	173.62	95.628	212.02	1.1405	1977.9	2980.4	2.1319	0.98281	0.017192	0.034385	0.10951	TRUE
GGGGGAGTCTGTGTCCACGG	BAX_13	749.59	409.47	219.35	131.7	291.95	150.96	248.27	137.84	314.41	199.61	-0.65282	80281	11992	1.0559	0.1455	0.8545	0.29101	0.46109	FALSE
CTGCAGGATGATTGCCGCCG	BAX_14	1117.1	863.85	591.04	816.82	918.57	1293.9	422.7	679.92	840.34	799.24	-0.072243	46613	37903	0.21108	0.41641	0.58359	0.83282	0.89998	FALSE
TCTGACGGCAACTTCAACTG	BAX_15	1711.4	1491.4	2294	1761.7	1540.4	1515.3	1310.6	1493.7	1736.6	1504.5	-0.20684	124020	88685	0.77931	0.2179	0.7821	0.4358	0.60105	FALSE
GTTTCATCCAGGATCGAGCA	BAX_2	230.08	361.36	387.65	666.41	246.85	397.26	2063.7	4135.2	374.51	1230.5	1.7135	35470	14716	7.056	1	8.5795e-13	1.7159e-12	3.6708e-11	TRUE
CGAGTGTCTCAAGCGCATCG	BAX_3	634.96	559.15	567.11	659.21	596.95	372.29	1843.1	1833	601.04	1215	1.0142	2480.1	25601	3.837	0.99994	6.2278e-05	0.00012456	0.00092855	TRUE
AGTAGAAAAGGGCGACAACC	BAX_4	578.05	766.56	482.56	426.76	1273.4	2056.7	172.59	213.39	530.31	743.4	0.48654	23699	22111	1.4331	0.92407	0.075933	0.15187	0.30261	TRUE
AGCAAACTGGTGCTCAAGGT	BAX_5	447.97	271.56	232.91	232.45	658.66	791.12	142.13	266.4	252.23	462.53	0.87221	13150	9266.7	2.1846	0.98548	0.014522	0.029044	0.09683	TRUE
TTCTTGGTGGACGCATCCTG	BAX_6	928.46	1485	776.89	517.44	1400.4	1629.9	1018	766.07	852.67	1209.2	0.50349	174580	38555	1.8157	0.96529	0.034707	0.069414	0.1785	TRUE
ATGATCTGCTCAGAGCTGGT	BAX_7	378.86	546.32	292.73	164.08	181.58	76.047	449.47	310.14	335.8	245.86	-0.44819	25839	12952	0.79454	0.21344	0.78656	0.42688	0.59367	FALSE
ACAGTAACATGGAGCTGCAG	BAX_8	673.98	691.72	470.6	407.33	990.96	730.96	227.96	151.09	572.29	479.46	-0.25485	20720	24174	0.59731	0.27515	0.72485	0.5503	0.69488	FALSE
GGACACAGACTCCCCCCGAG	BAX_9	543.9	596.57	698.72	557.02	699.01	1646.9	798.33	620.27	576.8	748.67	0.3757	5576.6	24397	1.1004	0.86441	0.13559	0.27119	0.44445	TRUE
GAAGACATATACGAACTGCG	BCL9L_1	113.01	23.521	65.405	8.636	51.032	61.292	4.6146	0	44.463	27.823	-0.65747	2286.4	1217.7	0.70721	0.23972	0.76028	0.47944	0.63757	FALSE
AAGACATATACGAACTGCGA	BCL9L_10	18.699	23.521	35.893	25.188	86.635	205.44	21.227	29.158	24.354	57.897	1.2159	55.505	602.84	1.3661	0.8976	0.1024	0.20479	0.36884	TRUE
TCAATGCCCATGAGCAACGT	BCL9L_11	582.11	423.37	670.8	682.24	346.54	572.06	417.16	128.56	626.46	381.85	-0.71274	16096	26874	1.4926	0.067771	0.93223	0.13554	0.28109	FALSE
GGAGCGATTCATGACTCCCC	BCL9L_12	385.37	307.91	642.09	715.35	125.8	162.31	451.31	163.02	513.73	162.67	-1.6531	38655	21304	2.415	0.0078674	0.99213	0.015735	0.061384	FALSE
GGAGGACGACAAGCCCATTG	BCL9L_13	1168.3	1477.5	816.77	659.21	657.48	450.61	450.39	266.4	992.53	450.5	-1.1378	136040	46060	2.5257	0.0057731	0.99423	0.011546	0.048097	FALSE
CAGCGGGCTGAAGAAATATG	BCL9L_14	936.59	611.54	510.48	372.79	289.57	178.2	1323.5	1047	561.01	668.31	0.25208	60531	23617	0.69821	0.75745	0.24255	0.48511	0.6416	TRUE
ACTGCGAGGGAGGCTTTCCG	BCL9L_15	779.68	882.03	465.02	644.82	961.29	1123.7	824.17	542.08	712.25	892.73	0.32544	33014	31231	1.0213	0.84644	0.15356	0.30712	0.47778	TRUE
AGTACTACGAAGAGAAACGG	BCL9L_2	109.76	94.083	43.072	16.552	0	0	0	0	68.577	0	-6.1205	1901.1	2020.5	2.994	0.0013766	0.99862	0.0027532	0.014775	FALSE
GAAGACTTGCCCCCTATGGG	BCL9L_3	1034.1	992.15	758.54	1116.9	316.87	371.16	909.08	1398.3	1013.1	640.12	-0.6616	25491	47182	1.7173	0.042958	0.95704	0.085916	0.20738	FALSE
GGGAGGTGGACCCACCCATG	BCL9L_4	202.44	89.807	319.85	336.08	126.99	245.17	109.83	190.85	261.14	158.92	-0.71301	13955	9650.9	1.0551	0.14568	0.85432	0.29137	0.46116	FALSE
GTGCATTCAGCCCCAAACCG	BCL9L_5	450.41	467.21	500.11	531.11	604.07	505.09	600.83	597.74	483.66	599.28	0.30867	1299.6	19852	0.82063	0.79401	0.20599	0.41198	0.57954	TRUE
GCTGCGCTGCCCATTTCCAG	BCL9L_6	264.23	357.09	456.24	516	111.56	221.33	429.16	288.93	406.66	255.13	-0.6705	12386	16206	1.1935	0.11634	0.88366	0.23267	0.4017	FALSE
GCGGAAGCAGCCGTACAGTG	BCL9L_7	132.52	392.37	337.4	555.58	206.5	276.95	366.4	413.52	364.88	321.67	-0.1813	30623	14275	0.36358	0.35809	0.64191	0.71617	0.82308	FALSE
GCGTGGGGGCGGGGAACCAT	BCL9L_8	1024.4	1300.1	666.82	769.32	2036.5	1552.7	1149	1147.8	896.86	1350.9	0.59042	82673	40905	2.2449	0.98761	0.012387	0.024775	0.086262	TRUE
ACATATACGAACTGCGAGGG	BCL9L_9	156.1	140.06	204.19	169.12	90.195	155.5	35.071	30.484	162.61	62.633	-1.3624	774.21	5544.9	1.4303	0.076314	0.92369	0.15263	0.30375	FALSE
GGTACGAAGTCTCGACACTG	BCS1L_1	0	95.152	127.62	117.31	134.11	69.237	23.073	7.9522	106.23	46.155	-1.1852	3995.8	3370.2	1.171	0.12081	0.87919	0.24162	0.41239	FALSE
CCCCAGCCAGGGCTGTGCTA	BCS1L_10	176.42	91.945	73.382	175.6	156.66	182.74	199.35	322.07	133.77	191.05	0.51094	2988.3	4413	0.86218	0.80133	0.19867	0.39734	0.56506	TRUE
AATTCATCGATAACCCCAAG	BCS1L_11	20.325	21.383	24.726	32.385	90.195	205.44	0	0	23.054	45.098	0.93839	33.365	565.44	0.92701	0.78778	0.21222	0.42444	0.59149	TRUE
TCGTTCTTATTCAGGTATCG	BCS1L_12	1192.7	1105.5	1471.6	1604.1	2313	2038.5	1153.7	1882	1332.2	1960.3	0.55695	54752	65013	2.4635	0.99312	0.0068801	0.01376	0.055073	TRUE
CCTTTGGCTATCCACGCCGC	BCS1L_13	81.301	321.81	110.07	98.594	62.899	249.71	53.53	80.848	104.33	71.874	-0.53149	15964	3300	0.64218	0.26038	0.73962	0.52076	0.67203	FALSE
GCTGAGTACGGGTACTGTGG	BCS1L_14	196.75	153.95	169.1	165.52	770.22	23.836	184.59	103.38	167.31	143.98	-0.21524	350.46	5732.8	0.33061	0.37047	0.62953	0.74094	0.84047	FALSE
CTAGGCATTCCTTACAGACG	BCS1L_15	307.32	268.35	271.19	256.2	98.503	127.12	78.449	22.531	269.77	88.476	-1.5975	532.63	10025	1.8567	0.03168	0.96832	0.063359	0.16767	FALSE
AGATGATAGACTTGCAGACG	BCS1L_2	87.805	116.53	90.929	159.77	92.569	49.941	446.7	1512.3	103.73	269.63	1.3696	1240.4	3277.8	2.8977	0.99805	0.0019475	0.003895	0.019901	TRUE
CAGAATTCAGTGGTCGCCGG	BCS1L_3	270.73	313.25	201	349.04	79.514	79.452	106.14	330.02	291.99	92.826	-1.6428	4145.8	10998	1.9405	0.026159	0.97384	0.052318	0.14702	FALSE
ACGTCTGTAAGGAATGCCTA	BCS1L_4	97.561	283.32	148.36	440.43	288.39	307.59	132.9	0	215.84	210.64	-0.034974	24513	7722.4	0.068399	0.47273	0.52727	0.94547	0.96734	FALSE
CATAGCTCCTGTCTCGAGCA	BCS1L_5	27.642	26.728	147.56	128.1	54.592	37.456	33.225	34.46	77.871	35.958	-1.0936	4172.7	2344.1	1.0477	0.1474	0.8526	0.29479	0.46492	FALSE
GCAAGGCTAGCTCTCGAGCT	BCS1L_6	97.561	17.106	210.57	118.74	193.45	0	18.459	6.6269	108.15	12.543	-3.0108	6334.6	3441.7	2.0622	0.019592	0.98041	0.039185	0.11952	FALSE
GGTTGAGTCGGTCATCAGAG	BCS1L_7	117.89	52.387	162.72	259.8	51.032	27.241	64.605	22.531	140.3	39.136	-1.8158	7671.1	4666	1.6418	0.050317	0.94968	0.10063	0.2308	FALSE
ACCAGATAAAATGGTTTCCA	BCS1L_8	46.341	70.562	109.27	45.339	0	0	54.453	23.857	58.452	11.928	-2.2012	1016.1	1676.4	1.594	0.055473	0.94453	0.11095	0.24723	FALSE
TTGGACACCCTTCCGGGCCA	BCS1L_9	575.61	600.85	843.89	651.3	405.88	174.8	1126.9	1247.2	626.07	766.39	0.29132	17088	26854	0.85625	0.80406	0.19594	0.39189	0.56006	TRUE
GGAAGAGACTAACTCAGGAG	BECN1_1	8.9431	33.143	26.322	66.209	143.6	19.296	17.536	2.6507	29.732	18.416	-0.66254	595.34	761.02	0.72898	0.23301	0.76699	0.46602	0.62535	FALSE
CAGGAGGAAGAGACTAACTC	BECN1_10	350.41	268.35	114.06	187.83	21.362	45.401	100.6	26.507	228.09	35.954	-2.6321	10402	8237.7	2.283	0.011216	0.98878	0.022431	0.080245	FALSE
CAGCTTCACTCTGATTGGGG	BECN1_11	463.41	336.77	330.22	176.32	220.74	384.78	275.96	500.99	333.5	330.37	-0.013564	13868	12848	0.029706	0.48815	0.51185	0.9763	0.98619	FALSE
CGAGAGACACCATCCTGGCG	BECN1_12	298.37	184.96	488.15	311.61	112.74	124.85	147.67	251.82	304.99	136.26	-1.1566	16014	11573	1.5873	0.056223	0.94378	0.11245	0.24932	FALSE
TGTGGATCACCCACTCTGTG	BECN1_13	488.62	415.89	171.49	369.19	251.6	345.05	910.93	437.37	392.54	391.21	-0.0048728	19728	15549	0.011681	0.49534	0.50466	0.99068	0.9945	FALSE
ACCACAGCCCAGGCGAAACC	BECN1_14	680.49	523.87	527.23	718.94	513.88	357.54	1329.9	1663.3	603.86	921.91	0.60959	10462	25742	1.9823	0.97628	0.023725	0.047449	0.13699	TRUE
GGAAAAGAACCGCAAGATAG	BECN1_15	44.715	100.5	74.977	66.209	7.1207	6.8102	442.08	436.05	70.593	221.58	1.6365	534.13	2090.1	3.3027	0.99949	0.00051009	0.0010202	0.006237	TRUE
GAACCTCAGCCGAAGACTGA	BECN1_2	95.122	99.429	189.83	352.64	2.3736	0	57.221	46.388	144.63	24.381	-2.5205	16601	4834.8	1.9854	0.023549	0.97645	0.047098	0.13623	FALSE
AGTGGCAGAAAATCTCGAGA	BECN1_3	44.715	48.111	14.357	4.318	7.1207	102.15	0	15.904	29.536	11.513	-1.2871	480.59	755.16	1.1096	0.13359	0.86641	0.26718	0.44054	FALSE
AAACTCGTGTCCAGTTTCAG	BECN1_4	523.58	715.24	219.35	38.862	154.28	135.07	256.57	1086.8	371.46	205.43	-0.85146	91696	14576	1.3814	0.083571	0.91643	0.16714	0.32334	FALSE
GAAGGTTGCATTAAAGACGT	BECN1_5	57.724	88.737	176.28	143.21	1221.2	1478.9	11.075	0	115.98	616.14	2.3994	2837.7	3734.5	8.1845	1	1.4075e-16	2.8151e-16	8.4601e-15	TRUE
ACAGTTACAGATGGAGCTAA	BECN1_6	533.33	353.88	561.53	677.2	699.01	1128.2	569.45	546.05	547.43	634.23	0.21197	18233	22949	0.57297	0.71662	0.28338	0.56675	0.7074	TRUE
TGAATTTAAACGACAGCAGC	BECN1_7	158.54	125.09	226.53	345.44	637.3	598.16	311.03	320.74	192.53	459.45	1.2505	10080	6756.1	3.2474	0.99941	0.00058801	0.001176	0.0070743	TRUE
GAAGCTGTTGGCACTTTCTG	BECN1_8	713.01	836.06	1168.5	1184.6	1284.1	2054.4	1212.7	1186.2	1002.3	1248.4	0.31651	57392	46590	1.1403	0.87291	0.12709	0.25418	0.42643	TRUE
CGTTGAGCTGAGTGTCCAGC	BECN1_9	1157.7	849.95	1284.2	1022.6	1070.5	749.12	799.25	286.28	1090.2	774.19	-0.49327	34822	51410	1.3937	0.081709	0.91829	0.16342	0.3187	FALSE
AGTTATTGATGACGCCCAAG	BECN2_1	643.09	670.34	863.03	1464.5	2283.4	3686.6	448.54	481.11	766.69	1382.2	0.84946	173600	34043	3.3362	0.99958	0.00042468	0.00084936	0.0053099	TRUE
GCGGGCGGAGCTGCGGGACC	BECN2_10	739.02	1249.8	2087.4	2554.8	3855.9	3922.7	1240.4	1247.2	1668.6	2551.5	0.61242	666750	84634	3.0349	0.9988	0.0012029	0.0024059	0.013184	TRUE
TAATCTCATTCCAGCCCACA	BECN2_11	630.08	400.92	1266.6	1269.5	308.56	251.98	285.18	290.26	948.36	287.72	-1.7173	201800	43668	3.1624	0.00078225	0.99922	0.0015645	0.0090713	FALSE
TCCAGCCCACACGGACAGTG	BECN2_12	569.11	875.61	595.83	688	345.35	524.39	711.58	838.96	641.91	617.98	-0.054728	21388	27651	0.144	0.44275	0.55725	0.8855	0.93336	FALSE
CACCCAGATCTCAAACGTGG	BECN2_13	517.07	405.2	355.74	627.55	1052.7	1158.9	109.83	78.197	461.14	581.25	0.33333	15020	18774	0.87664	0.80959	0.19041	0.38083	0.54948	TRUE
AAGTTATTGATGACGCCCAA	BECN2_14	907.32	1273.3	959.54	1059.3	1430.1	1293.9	633.13	434.72	1009.4	963.53	-0.067088	28348	46980	0.21182	0.41612	0.58388	0.83224	0.89962	FALSE
CTCCACCCAGATCTCAAACG	BECN2_15	692.68	739.83	488.15	492.25	315.68	442.66	833.4	1078.9	592.47	638.03	0.10672	17562	25175	0.28719	0.61298	0.38702	0.77404	0.86103	TRUE
GTCGGTGCATTCTTCACACA	BECN2_2	3296.8	3377.4	3018.2	3544.3	2264.4	2650.3	3704.6	6063.6	3337.1	3177.5	-0.070679	49292	190630	0.36553	0.35736	0.64264	0.71472	0.82203	FALSE
GGCGATGGCAGTGTGTCCAA	BECN2_3	806.5	900.2	719.46	757.09	1225.9	948.89	911.85	634.85	781.8	930.37	0.25072	6375.8	34830	0.7961	0.78701	0.21299	0.42598	0.59282	TRUE
CAGGAACAATGCAAGAGCAG	BECN2_4	533.33	385.95	406.79	160.49	269.4	111.23	134.75	46.388	396.37	122.99	-1.6803	24873	15727	2.2014	0.013854	0.98615	0.027707	0.093418	FALSE
GAACCAGCTGCAGTATGCCA	BECN2_5	351.22	419.1	1617.6	1116.2	817.69	1135	345.17	357.85	767.65	587.77	-0.38461	379590	34093	0.97423	0.16497	0.83503	0.32994	0.50011	FALSE
GCAGGAGAGGCAGCACTACA	BECN2_6	1209.8	1117.2	1592.1	1397.6	3359.8	4441.4	1896.6	2037.1	1303.7	2698.4	1.049	45189	63388	5.5399	1	1.5135e-08	3.027e-08	3.9532e-07	TRUE
GGAGCCCGGCGTCACCACCA	BECN2_7	678.86	636.13	942.79	935.56	543.55	123.72	622.05	824.38	807.21	582.8	-0.46926	26866	36159	1.1802	0.11896	0.88104	0.23792	0.408	FALSE
CCCCGGTCTCCAGGCAGCGT	BECN2_8	775.61	794.36	628.53	634.74	377.4	667.4	402.4	270.38	705.18	389.9	-0.85324	7916.7	30868	1.7949	0.036338	0.96366	0.072676	0.18442	FALSE
TGAGCGGCTCCTCGGAGTCT	BECN2_9	2582.1	2343.5	2048.3	1735.1	1026.6	863.76	2354.4	2886.7	2195.9	1690.5	-0.37719	135020	116750	1.4793	0.069537	0.93046	0.13907	0.28566	FALSE
GTGTGCCTAGAGGAAATCGT	BEX1_1	364.23	227.72	331.81	404.45	1055	1379.1	243.65	303.51	348.02	679.28	0.96282	6060.4	13506	2.8504	0.99781	0.002186	0.0043719	0.021881	TRUE
TGCCTAGAGGAAATCGTAGG	BEX1_10	1098.4	1105.5	1634.3	1813.6	662.22	376.83	1237.6	1469.8	1369.9	949.93	-0.52771	136800	67176	1.6204	0.052577	0.94742	0.10515	0.23806	FALSE
CAGTATTCACCAGCATCCAA	BEX1_11	110.57	146.47	94.12	70.527	55.779	39.726	127.36	326.04	102.34	91.571	-0.15882	1031.6	3226.6	0.24446	0.40344	0.59656	0.80687	0.88344	FALSE
ATTCACCAGCATCCAAAGGG	BEX1_12	279.68	222.38	624.54	419.56	65.273	66.967	57.221	71.57	349.62	66.12	-2.3851	33852	13578	2.5035	0.0061486	0.99385	0.012297	0.050567	FALSE
AGTATTCACCAGCATCCAAA	BEX1_13	169.92	297.22	461.03	534.71	268.21	175.93	213.2	213.39	379.12	213.29	-0.82689	27130	14929	1.3628	0.086477	0.91352	0.17295	0.3314	FALSE
TGGGATATGATGCATAGGCT	BEX1_14	209.76	178.54	858.25	833.37	70.02	147.55	457.77	705.1	521.56	302.66	-0.78313	141820	21685	1.4879	0.068388	0.93161	0.13678	0.28266	FALSE
GCATCCAAAGGGAGGGCCAA	BEX1_15	684.55	491.8	1475.6	1430	888.9	720.75	810.33	678.59	1057.3	765.54	-0.46527	257530	49597	1.3099	0.095109	0.90489	0.19022	0.35121	FALSE
TTCACCAGCATCCAAAGGGA	BEX1_2	325.2	389.16	885.36	900.3	65.273	272.41	287.03	218.69	637.26	245.55	-1.3723	96559	27417	2.3681	0.0089389	0.99106	0.017878	0.067611	FALSE
GGCTTGGAGAACCACAGGCA	BEX1_3	752.85	591.23	427.53	679.36	796.33	349.59	1077.1	1346.6	635.29	936.69	0.55942	20290	27318	1.8236	0.96589	0.034112	0.068223	0.17664	TRUE
ATAGATGGGATATGATGCAT	BEX1_4	654.47	514.25	730.63	1195.4	728.68	372.29	597.13	1171.6	692.55	662.91	-0.063012	95837	30222	0.17054	0.43229	0.56771	0.86458	0.92014	FALSE
AGCAGTAAACAGTCTCAGCA	BEX1_5	201.63	258.73	430.72	692.32	663.41	658.32	259.34	323.39	344.72	490.86	0.50862	52029	13356	1.2645	0.89682	0.10318	0.20636	0.37074	TRUE
TCATATCCCATCTATACTGC	BEX1_6	483.74	613.68	361.32	355.51	153.09	124.85	1392.7	1381	422.53	767.07	0.85876	16174	16948	2.6465	0.99593	0.0040689	0.0081377	0.036378	TRUE
AAGGATGAGAGAAGAGAATA	BEX1_7	184.55	183.89	117.25	139.61	283.64	88.533	111.67	104.7	161.75	108.19	-0.57584	1160.1	5510.7	0.75907	0.22391	0.77609	0.44781	0.61093	FALSE
GGAGCAAGTTGCTAATAAAG	BEX1_8	30.894	76.977	86.144	37.423	246.85	97.613	2.7688	62.293	57.2	79.953	0.47607	770.67	1634.5	0.56279	0.68876	0.31124	0.62248	0.75397	TRUE
CAACCAAGAAAATGAAGAAA	BEX1_9	30.081	24.59	15.953	41.021	160.22	376.83	37.84	0	27.336	99.028	1.8197	110.65	689.87	2.7295	0.99627	0.0037264	0.0074528	0.033813	TRUE
GGAGTACTGACTGTATTCCG	BNIP5_1	304.07	351.74	219.35	81.322	112.74	166.85	140.28	147.12	261.71	143.7	-0.86038	14745	9675.2	1.2177	0.11166	0.88834	0.22333	0.39082	FALSE
CCAGGAGGCCCCATCTACAG	BNIP5_10	1154.5	842.47	768.11	876.55	1322.1	1228.1	851.86	897.28	859.51	1062.7	0.30582	31979	38917	1.0299	0.84848	0.15152	0.30304	0.47339	TRUE
TCACAAGAAACACGCGGCCG	BNIP5_11	524.39	453.31	448.27	440.43	142.41	219.06	1035.5	1016.6	450.79	617.81	0.45386	1845.8	18282	1.2353	0.89159	0.10841	0.21682	0.38261	TRUE
GCCTTCGCAAGACACCAAGA	BNIP5_12	356.91	382.75	78.965	205.82	322.8	55.617	295.34	87.475	281.37	191.41	-0.55342	20886	10531	0.88581	0.18786	0.81214	0.37572	0.54469	FALSE
CAAGAAACACGGCTCCGAGG	BNIP5_13	347.15	363.5	517.66	372.79	246.85	246.3	246.42	660.04	368.14	246.64	-0.57596	7612.8	14424	1.0156	0.15492	0.84508	0.30983	0.4799	FALSE
AAGACAAACCCCAAGAAACA	BNIP5_14	153.66	56.664	126.82	70.527	84.262	0	0	68.919	98.675	34.46	-1.491	2124.3	3091.7	1.3439	0.089488	0.91051	0.17898	0.33842	FALSE
CCGATGGCCGCTGACACACA	BNIP5_15	1529.3	1518.2	1824.2	2057.5	1948.7	2495.9	1363.2	2448	1676.7	2198.3	0.39056	71211	85116	1.7879	0.9631	0.036897	0.073794	0.18631	TRUE
CCCCAAGAAACACGGCTCCG	BNIP5_2	251.22	299.36	1108.7	815.38	334.67	127.12	882.32	633.53	557.37	484.1	-0.20293	176940	23438	0.47883	0.31603	0.68397	0.63206	0.76039	FALSE
GCAAGGTCACAAGAAACACG	BNIP5_3	592.68	481.11	508.09	596.6	658.66	1074.9	927.54	1301.5	550.39	1001.2	0.86205	3504.6	23094	2.9666	0.99849	0.0015059	0.0030119	0.015944	TRUE
CCTTCGCAAGACACCAAGAA	BNIP5_4	143.09	25.659	170.69	103.63	55.779	7.9452	192.89	381.71	123.36	124.34	0.011263	4188.1	4014.1	0.015384	0.49308	0.50692	0.98616	0.99236	TRUE
GGAAGAACCTAAAGTCCAGG	BNIP5_5	206.5	89.807	284.75	476.42	233.8	147.55	221.5	79.522	245.63	184.53	-0.4107	26868	8983.5	0.65565	0.25603	0.74397	0.51205	0.66486	FALSE
GTGGAATTGCTCAAAAGAGT	BNIP5_6	230.89	258.73	230.51	340.4	1075.2	918.24	192.89	290.26	244.81	604.25	1.3	3243	8948.5	3.7997	0.99993	7.2791e-05	0.00014558	0.0010681	TRUE
CAGTACCATCCACTTTGATG	BNIP5_7	196.75	451.17	509.68	931.96	372.65	497.14	637.74	609.67	480.43	553.41	0.20363	95357	19697	0.52001	0.69838	0.30162	0.60324	0.73863	TRUE
CCAGTGAAGCGCCTTCCTGG	BNIP5_8	1135	1036	792.04	1095.3	1621.1	2087.3	1108.4	1020.5	1065.7	1364.8	0.35664	27143	50058	1.337	0.90939	0.090612	0.18122	0.34091	TRUE
AGAGGTGGGTGTAGAAAACC	BNIP5_9	237.4	151.82	229.72	238.93	64.086	62.427	1140.7	2257.1	233.56	602.41	1.3632	2246.7	8469.2	4.0081	0.99997	3.078e-05	6.1561e-05	0.00048533	TRUE
ACTGCTATCCTGAATAGACA	BPTF_1	191.06	130.43	39.084	4.318	75.954	10.215	73.834	0	84.758	42.025	-0.99511	7314.1	2588.3	0.99332	0.16028	0.83972	0.32055	0.49084	FALSE
AAAAGGCGATAAGCAAACTG	BPTF_10	110.57	36.35	142.78	290.74	0	0	48.915	1.3254	126.67	0.66269	-6.2628	11865	4140.4	3.2328	0.00061282	0.99939	0.0012256	0.0073455	FALSE
CAAATCGGAGAAGTCCAACG	BPTF_11	58.537	186.03	118.85	41.74	255.16	135.07	89.524	99.403	88.691	117.24	0.39863	4499.1	2729.2	0.54639	0.69389	0.30611	0.61221	0.74566	TRUE
CAAAAAACCGCTCATACAGG	BPTF_12	26.016	18.175	35.893	25.908	78.328	35.186	80.295	83.499	25.962	79.311	1.5747	53.09	649.56	2.0932	0.97852	0.021476	0.042951	0.12783	TRUE
CCCATCTATGAAATACAGTG	BPTF_13	15.447	24.59	36.691	53.255	28.483	9.0803	74.757	0	30.64	18.782	-0.67761	271.83	788.23	0.73713	0.23052	0.76948	0.46104	0.62157	FALSE
CGACGACGCCAGTTACTGCA	BPTF_14	265.85	280.11	122.04	165.52	34.417	95.343	139.36	31.809	215.69	64.88	-1.7177	5984.7	7716.1	1.7963	0.036225	0.96378	0.072449	0.18403	FALSE
TTGGATATGATAGAAGTCGG	BPTF_15	152.03	196.72	117.25	87.079	3.5603	54.482	124.6	0	134.64	29.021	-2.1758	2240.2	4446.6	1.8036	0.035643	0.96436	0.071287	0.18182	FALSE
AAAGGAGCAGAGCAAAACCG	BPTF_2	22.764	2.1383	42.274	0	0	46.536	27.688	0	12.451	13.844	0.14213	419.05	275.48	0.083907	0.39676	0.60324	0.79351	0.87444	TRUE
AATTGGTGGAGTATTGATTG	BPTF_3	238.21	189.24	496.92	852.8	477.09	95.343	550.06	617.62	367.57	513.58	0.48146	100240	14398	1.2168	0.88805	0.11195	0.22391	0.39152	TRUE
GAGGACTTGGGAAATTCAAG	BPTF_4	1.626	0	0	10.075	0	0	0	0	0.81301	0	-0.85839	29.258	11.473	1.341	0.089962	0.91004	0.17992	0.33939	FALSE
TGAAGTCTGTGTAGCACACA	BPTF_5	200	88.737	243.28	395.1	162.59	214.52	88.601	56.991	221.64	125.6	-0.81448	16229	7965.7	1.1016	0.13531	0.86469	0.27063	0.44382	FALSE
AACCCCCGATAGCAGCAACA	BPTF_6	427.64	485.38	413.17	338.24	297.88	228.14	485.46	609.67	420.41	391.67	-0.10189	3692.6	16848	0.22229	0.41205	0.58795	0.82409	0.89421	FALSE
AACGATGCAGCAAGCGACAT	BPTF_7	232.52	302.56	98.108	110.11	1071.7	1053.3	622.05	807.15	171.31	930.23	2.4341	10026	5893.6	9.8856	1	2.435e-23	4.8701e-23	2.3007e-21	TRUE
TGCAAATAATGATCAACCTG	BPTF_8	996.75	1070.2	359.73	396.53	1364.8	1229.2	852.78	1141.1	696.64	1185.2	0.76578	144390	30431	2.8006	0.99745	0.0025504	0.0051007	0.024782	TRUE
ATGATTTAATATCATTCTCA	BPTF_9	382.93	204.2	226.53	87.079	58.152	90.803	239.96	494.36	215.36	165.38	-0.37896	14928	7702.6	0.58458	0.27941	0.72059	0.55883	0.7014	FALSE
CCAGCTGCAATACCTACACA	BRD2_1	132.52	171.06	40.679	86.36	289.57	127.12	128.29	14.579	109.44	127.71	0.22081	3196.8	3489.6	0.3092	0.60891	0.39109	0.78218	0.86706	TRUE
CAGGCACCGAAGCCATTGTG	BRD2_10	163.41	118.67	112.47	53.975	413	963.64	80.295	155.07	115.57	284.03	1.29	2034.1	3719.2	2.7624	0.99705	0.0029548	0.0059097	0.027928	TRUE
CCTTCATCACTACCTTGTGT	BRD2_11	304.88	335.71	478.58	568.53	375.02	322.35	339.64	139.16	407.14	330.99	-0.29791	15570	16228	0.59927	0.2745	0.7255	0.54899	0.69379	FALSE
ACCACTCTCTCTACGCATAG	BRD2_12	321.95	352.81	362.92	616.03	321.62	340.51	286.11	482.44	357.87	331.06	-0.11198	22664	13954	0.22875	0.40953	0.59047	0.81906	0.89085	FALSE
TGCCAACCCACCACCCCCGG	BRD2_13	1422	1249.8	501.71	546.22	728.68	1003.4	537.14	539.43	898.02	634.06	-0.50146	226360	40967	1.3042	0.096089	0.90391	0.19218	0.35347	FALSE
TTGGGATTGGACACCTCCGG	BRD2_14	554.47	395.58	480.97	455.55	1024.2	982.94	331.33	520.87	468.26	751.91	0.68209	4346.2	19114	2.0516	0.97989	0.020109	0.040219	0.12178	TRUE
TTAGGCTCAAGACTCCCAGG	BRD2_15	209.76	205.27	116.45	204.38	179.2	144.15	43.378	42.412	204.83	93.763	-1.119	2611.6	7263.6	1.3478	0.088857	0.91114	0.17771	0.33695	FALSE
ACAGTGGTAGGTATCTCAGG	BRD2_2	563.42	478.97	481.77	454.83	536.43	920.51	649.74	1685.9	480.37	785.13	0.70762	2517.7	19694	2.1717	0.98505	0.014946	0.029891	0.09886	TRUE
CAGATGAACCACTAGAACCA	BRD2_3	152.85	199.93	76.572	163.36	26.109	113.5	193.81	147.12	158.1	130.31	-0.277	2817.3	5365.6	0.40698	0.34201	0.65799	0.68403	0.8	FALSE
TCAGGCAAGTCTTTGCGTGG	BRD2_4	670.73	609.4	458.63	379.98	469.97	157.77	249.19	184.23	534.02	216.71	-1.2972	17928	22292	2.1293	0.016613	0.98339	0.033226	0.10699	FALSE
CTTGTTGTAAATGTAACAGT	BRD2_5	173.98	146.47	75.774	53.255	67.647	257.65	304.57	273.03	111.12	265.34	1.2482	3266.4	3552.4	2.5874	0.99501	0.00499	0.00998	0.042938	TRUE
TGACATCATTAAGCACCCCA	BRD2_6	213.01	165.71	129.22	333.92	110.37	20.431	126.44	22.531	189.36	66.451	-1.4968	8544.7	6626.2	1.5885	0.05609	0.94391	0.11218	0.24895	FALSE
GAGTGAAAGCTCAGACTCAG	BRD2_7	138.21	42.765	472.19	395.82	208.87	274.68	252.88	231.94	267.01	242.41	-0.13891	41855	9905.2	0.25286	0.40019	0.59981	0.80038	0.87865	FALSE
ACAGATCATACCTTGGCAAG	BRD2_8	376.42	412.68	389.24	742.69	270.59	166.85	446.7	271.7	400.96	271.14	-0.56269	39219	15940	1.0309	0.15129	0.84871	0.30257	0.47283	FALSE
ATAAAACAGCCTATGGACAT	BRD2_9	234.96	126.16	117.25	109.39	58.152	86.262	62.759	34.46	121.7	60.456	-0.99756	4339.4	3951.1	1.0702	0.14227	0.85773	0.28453	0.45409	FALSE
TCTTCCTCCGACTCATACGT	BRD4_1	302.44	235.21	305.49	385.74	2361.7	2469.8	153.21	21.206	303.96	1257.5	2.0449	3806.5	11527	8.8808	1	3.3281e-19	6.6563e-19	2.4417e-17	TRUE
ATCGTCCCTTCGTAGCAAGA	BRD4_10	1093.5	1378.1	681.97	1083.1	1390.9	2124.8	1708.3	1613	1088.3	1660.7	0.60923	83047	51306	2.5269	0.99425	0.0057536	0.011507	0.047969	TRUE
AGTCGATTTCAATCTCGTCG	BRD4_11	66.667	63.078	76.572	82.042	0	0	60.913	178.93	71.619	30.457	-1.207	76.877	2125.7	1.1083	0.13387	0.86613	0.26774	0.44106	FALSE
GCCCCCTCCCACGTATGAGT	BRD4_12	332.52	413.75	333.41	290.02	321.62	551.63	413.47	111.33	332.96	367.54	0.14215	2790.3	12824	0.30536	0.61933	0.38067	0.76134	0.85352	TRUE
CCAGACCCCTGTCATGACAG	BRD4_13	732.52	573.05	386.05	353.35	1640.1	1661.7	492.84	197.48	479.55	1066.5	1.1515	32468	19655	4.1866	0.99999	1.4165e-05	2.833e-05	0.00023618	TRUE
GCGCTCCAGCTCACGCAGTG	BRD4_14	839.84	438.34	1036.1	1070.9	380.96	459.69	450.39	377.73	937.98	415.67	-1.1722	95519	43109	2.5158	0.0059387	0.99406	0.011877	0.049133	FALSE
CCCTCCCACGTATGAGTCGG	BRD4_15	786.99	307.91	609.39	818.98	1453.8	2533.4	1913.2	3663.3	698.19	2223.3	1.6696	60894	30510	8.7314	1	1.258e-18	2.5161e-18	8.8395e-17	TRUE
AGTCGAACTGTCACTGTCCG	BRD4_2	1183.7	919.45	749.77	436.12	1731.5	1786.5	548.22	493.04	834.61	1139.9	0.44923	98362	37600	1.5742	0.94228	0.057716	0.11543	0.25373	TRUE
TTGAGTTGTGTTTGGTACCG	BRD4_3	1482.1	1579.1	1337.6	1316.3	1471.6	2251.9	2482.7	3532.1	1409.9	2367.3	0.74726	15947	69476	3.6323	0.99986	0.00014044	0.00028088	0.0019516	TRUE
TGATTGTGCTCATGTCCATG	BRD4_4	1294.3	1117.2	731.42	909.65	1419.4	1660.6	2084.9	2543.4	1013.4	1872.7	0.88522	59989	47198	3.9552	0.99996	3.8232e-05	7.6464e-05	0.00059344	TRUE
TGCCCACACTACTCACAGGG	BRD4_5	16.26	67.355	17.548	0	0	0	56.299	33.134	16.904	16.567	-0.027398	943.96	393.6	0.33496	0.36883	0.63117	0.73765	0.83819	FALSE
GCGAGGGTGGCTCGTGAATG	BRD4_6	1149.6	1047.7	1033.7	759.25	2576.5	3289.3	863.86	1375.7	1040.7	1976.1	0.92442	30395	48690	4.2391	0.99999	1.1221e-05	2.2442e-05	0.00019091	TRUE
GGTGGAGTGCTGTGCTCAGG	BRD4_7	818.7	675.69	1222	1206.2	455.72	497.14	830.63	1029.8	1012.4	663.89	-0.60806	77454	47143	1.6053	0.054217	0.94578	0.10843	0.2436	FALSE
GCCGGCTCCTCCAAGATGAA	BRD4_8	843.9	846.75	815.17	852.08	429.62	813.82	1176.7	1224.6	845.33	995.28	0.23533	319.6	38166	0.76755	0.77862	0.22138	0.44276	0.60682	TRUE
TGCTGTTGCTGCTGCGGAGG	BRD4_9	455.28	770.84	605.4	531.11	3223.3	5685.4	1861.5	2828.3	568.25	3025.8	2.4107	18854	23974	15.872	1	4.9523e-57	9.9047e-57	2.4222e-54	TRUE
TGTACACCTAGGCTCCACCG	BRF1_1	17.886	43.834	268	173.44	0	5.6752	296.26	160.37	108.64	83.023	-0.38388	14011	3459.7	0.49798	0.30925	0.69075	0.61849	0.75124	FALSE
CCTGAACAAAGACTTATACC	BRF1_10	410.57	461.86	173.08	209.42	121.05	199.77	208.58	3.9761	310	160.41	-0.94618	20679	11795	1.3903	0.082226	0.91777	0.16445	0.31978	FALSE
CTACCTGGTCTGCCGTACGG	BRF1_11	0	0	90.929	34.544	49.845	94.208	0	239.89	17.272	72.026	1.9988	2106.8	403.62	2.7254	0.99601	0.0039886	0.0079772	0.035788	TRUE
ACTAGAAAACAGCCGGCCAA	BRF1_12	367.48	686.38	474.59	246.12	646.8	551.63	367.32	500.99	421.03	526.31	0.32129	35579	16878	0.81034	0.791	0.209	0.41799	0.58562	TRUE
GTGGGAAATACCATTCTGCA	BRF1_13	356.91	575.19	51.048	133.86	376.21	346.18	182.74	50.364	245.38	264.46	0.1076	57138	8973	0.2014	0.57778	0.42222	0.84443	0.90759	TRUE
TCTGCCCAGCTGTGTACGAG	BRF1_14	422.76	434.06	287.15	303.7	833.12	359.81	126.44	266.4	363.23	313.1	-0.21362	5965	14199	0.42278	0.33623	0.66377	0.67246	0.79234	FALSE
GGGCAGTCATGGACACCTCG	BRF1_15	178.05	161.44	74.179	75.565	13.055	28.376	84.909	625.58	118.5	56.643	-1.0518	3065.8	3829.8	1.1042	0.13474	0.86526	0.26949	0.44277	FALSE
GAGGCAGGCAGCAATCACGT	BRF1_2	30.894	163.58	47.858	8.636	37.977	26.106	53.53	82.173	39.376	45.753	0.21158	5504.8	1056.6	0.1962	0.52405	0.47595	0.9519	0.97062	TRUE
AAGCGTGGAATATACAGGCA	BRF1_3	233.33	251.24	184.25	141.77	301.44	169.12	271.34	375.08	208.79	286.39	0.45405	2499.4	7428.3	0.90035	0.8146	0.1854	0.37079	0.54039	TRUE
AGTCCTGTCAAAAAAACTGG	BRF1_4	182.93	159.3	10.369	20.151	1013.5	1051	23.996	6.6269	89.725	518.75	2.5183	8221.7	2766.5	8.1569	1	1.7978e-16	3.5957e-16	1.0703e-14	TRUE
GAAGCCGCCACCCAGAGTCG	BRF1_5	286.99	255.52	82.953	50.376	100.88	107.83	220.58	205.43	169.24	156.63	-0.111	14295	5810.1	0.18465	0.42675	0.57325	0.8535	0.91279	FALSE
AAGCGGGACTGGATGCACAC	BRF1_6	53.659	85.53	211.37	306.58	291.95	191.82	263.03	614.97	148.45	277.49	0.89797	13969	4984.5	1.8278	0.9656	0.034404	0.068807	0.17756	TRUE
CAATGGTCAACTGACTGGTG	BRF1_7	39.837	17.106	11.167	10.075	18.989	1.135	0	0	14.136	0.56752	-3.2715	231.56	319.46	2.259	0.011942	0.98806	0.023885	0.083959	FALSE
GAGGTCTGCCGCCCCACTCG	BRF1_8	580.49	612.61	423.54	371.35	376.21	475.58	572.21	599.07	502.01	523.9	0.061436	13874	20737	0.15196	0.56028	0.43972	0.87943	0.9292	TRUE
TTCCCTCCAGAAGATGCTTC	BRF1_9	1295.9	1163.2	576.68	672.89	347.73	575.46	1719.4	2119.3	918.05	1147.4	0.32146	126510	42039	1.1188	0.86839	0.13161	0.26323	0.43598	TRUE
CCAACCGCCTGACCATCCAA	BRPF1_1	346.34	455.45	451.46	355.51	124.61	91.938	855.55	948.97	403.49	490.08	0.27988	3522.6	16057	0.68339	0.75264	0.24736	0.49472	0.64956	TRUE
AACAGCTCAAGTCCTGGCAG	BRPF1_10	160.98	102.64	198.61	161.92	118.68	15.89	32.302	62.293	161.45	47.298	-1.75	1613.4	5498.7	1.6663	0.047825	0.95218	0.09565	0.22273	FALSE
TCGTGGAATTGATCCGCAAG	BRPF1_11	1002.4	999.63	918.07	972.99	201.75	189.55	1954.8	3004.6	986.31	1078.3	0.12846	1757.4	45722	0.43001	0.66641	0.33359	0.66719	0.78829	TRUE
TTGCAAACAACGGGGCTCAG	BRPF1_12	243.09	443.69	544.78	650.58	642.05	813.82	251.04	208.08	494.23	446.54	-0.14608	30875	20361	0.33466	0.36894	0.63106	0.73788	0.83834	FALSE
AGGGTGACTGCAGGCAACGG	BRPF1_13	208.13	120.81	41.477	16.552	118.68	40.861	24.919	1.3254	81.144	32.89	-1.2773	7814.9	2459.7	1.1724	0.12052	0.87948	0.24103	0.41186	FALSE
AGGCGACCCTAATGCGCTAG	BRPF1_14	640.65	562.36	670.8	1051.4	104.44	88.533	994.92	1297.5	655.73	549.68	-0.25409	55251	28349	0.62997	0.26436	0.73564	0.52871	0.67863	FALSE
AGGCGTGTGGATGTCGCAGT	BRPF1_15	271.54	245.9	177.07	175.6	113.93	209.98	552.83	816.43	211.49	381.41	0.84774	2421.2	7540.5	1.9568	0.97463	0.025374	0.050748	0.144	TRUE
TGCTACATTTGCAAACAACG	BRPF1_2	125.2	102.64	38.286	20.87	253.97	34.051	322.1	157.72	70.461	205.85	1.5333	2508.8	2085.6	2.9645	0.99839	0.0016149	0.0032297	0.016932	TRUE
GCACAATCCACAGCACGAGA	BRPF1_3	402.44	168.92	161.92	215.9	47.471	158.9	102.44	92.776	192.41	97.611	-0.97185	15382	6751.2	1.1962	0.11581	0.88419	0.23162	0.40083	FALSE
ATTCGGTTACCTCAGACAGA	BRPF1_4	1032.5	942.97	892.54	675.76	1593.8	1753.6	668.2	630.88	917.76	1131	0.30115	24334	42023	1.0404	0.85091	0.14909	0.29818	0.46825	TRUE
AGGTACTCAAAGATCTCCTG	BRPF1_5	347.15	372.06	236.89	211.58	402.32	364.35	408.86	220.01	292.02	383.33	0.39133	6318.2	10999	0.87061	0.8075	0.1925	0.385	0.55378	TRUE
TGGTGCTCGCAGAAACATTG	BRPF1_6	238.21	219.17	191.43	315.21	932.81	1545.9	437.47	387.01	228.69	685.14	1.5788	3018.5	8263.1	5.0213	1	2.5808e-07	5.1616e-07	5.6819e-06	TRUE
ATCACCCACCATCTTCAGTG	BRPF1_7	344.72	404.13	461.03	371.35	353.66	99.883	348.87	388.33	387.74	351.26	-0.14214	2586.6	15326	0.29602	0.38361	0.61639	0.76721	0.8571	FALSE
TGAGGTGATGAGCTATGCAC	BRPF1_8	1012.2	679.96	798.42	987.38	281.27	124.85	1244.1	2053	892.9	762.69	-0.22713	25809	40694	0.64551	0.2593	0.7407	0.5186	0.67025	FALSE
GCCTGCCCTGTCCCACAGCG	BRPF1_9	621.14	685.31	700.32	783.71	684.77	928.46	1039.2	310.14	692.81	806.61	0.21912	4504.3	30235	0.65448	0.74359	0.25641	0.51282	0.66545	TRUE
TCAGGAATGCCCGATCAAGG	BZW2_1	363.41	416.96	329.42	208.7	500.82	577.73	287.03	432.07	346.42	466.45	0.42813	8173.1	13433	1.0356	0.8496	0.1504	0.3008	0.471	TRUE
TCCAGTTAACAGACAGAGTG	BZW2_10	233.33	399.85	341.38	463.46	547.11	467.63	495.61	271.7	370.62	481.62	0.37707	9725.5	14538	0.92065	0.82119	0.17881	0.35761	0.52714	TRUE
CATTTGCTGAAAACACACAG	BZW2_11	430.89	372.06	228.92	228.13	638.49	179.34	83.063	127.24	300.49	153.29	-0.96649	10828	11373	1.3949	0.081526	0.91847	0.16305	0.31825	FALSE
TACCTGAGCATAGTTTCGGA	BZW2_12	273.98	257.66	798.42	783.71	29.67	37.456	209.5	22.531	528.85	33.563	-3.9383	92042	22040	3.4907	0.00024089	0.99976	0.00048178	0.0031759	FALSE
ACTTGTCCAGGGGCTTAATG	BZW2_13	323.58	775.12	586.26	588.68	433.18	325.75	771.57	862.82	587.47	602.37	0.036077	34951	24926	0.094384	0.53755	0.46245	0.9249	0.95618	TRUE
AACCATCCGAAACTATGCTC	BZW2_14	53.659	195.65	0	63.33	236.17	148.69	25.842	30.484	58.494	89.586	0.60654	7426.7	1677.8	0.75906	0.75751	0.24249	0.48499	0.64157	TRUE
ATTCGAACCCACAGTCTTCA	BZW2_15	1168.3	1394.1	646.08	662.81	189.89	124.85	972.77	292.91	915.55	241.4	-1.9188	143140	41905	3.2955	0.00049128	0.99951	0.00098255	0.0060278	FALSE
TCAGGGATACACTTGTCCAG	BZW2_2	386.99	554.88	204.99	254.76	313.31	222.47	313.8	149.77	320.88	267.89	-0.2595	25643	12281	0.48179	0.31498	0.68502	0.62996	0.75897	FALSE
GAGATATAAGTATTTGGAGA	BZW2_3	24.39	31.005	146.76	71.966	1.1868	10.215	33.225	149.77	51.485	21.72	-1.2079	3550.3	1445.3	1.0739	0.14143	0.85857	0.28285	0.45285	FALSE
ACCTTCTTTGACTAAGCTGT	BZW2_4	608.94	599.78	461.03	639.78	307.38	416.56	538.99	351.22	604.36	383.89	-0.65335	7280.4	25767	1.374	0.084728	0.91527	0.16946	0.32679	FALSE
GAAAAGCCAACTTAGACAAG	BZW2_5	428.46	816.81	444.28	910.37	751.23	584.54	347.02	398.94	630.54	491.74	-0.35806	62845	27079	0.84369	0.19942	0.80058	0.39884	0.56636	FALSE
GGAGGAACGCGCATAGATGA	BZW2_6	594.31	454.38	414.77	513.12	291.95	342.78	414.39	96.752	483.75	317.36	-0.60656	6235.9	19856	1.1821	0.11858	0.88142	0.23717	0.40726	FALSE
GCTAAATACTTCACTGACGC	BZW2_7	178.05	101.57	104.49	119.46	166.15	56.752	23.996	0	111.98	40.374	-1.4492	1528.7	3584.4	1.3542	0.087833	0.91217	0.17567	0.33449	FALSE
CGAAACAGAGCAGACAAAGT	BZW2_8	47.155	39.558	0	2.8787	0	0	0	0	21.218	0	-4.4737	598.53	513.21	2.4888	0.0064092	0.99359	0.012818	0.052194	FALSE
TTCTCAGGAATGCCCGATCA	BZW2_9	826.02	826.43	756.15	729.02	1566.6	1314.4	1166.6	1408.9	791.08	1361.6	0.78266	2514.1	35315	3.036	0.9988	0.0011986	0.0023973	0.01316	TRUE
ATTAAACCCCAAATGAGTGA	C11orf74_1	191.87	111.19	227.32	400.85	0	23.836	68.297	159.04	209.6	46.066	-2.1617	15630	7461.8	2.0196	0.021712	0.97829	0.043424	0.12867	FALSE
CTGGGCCACAAAAGGGATAC	C11orf74_10	474.8	460.79	295.92	359.83	421.31	901.22	182.74	68.919	410.31	302.02	-0.4408	7446.9	16376	0.84815	0.19818	0.80182	0.39636	0.56423	FALSE
GCTTCCAGGAGAAGTGGAGC	C11orf74_11	166.67	220.24	429.12	392.94	62.899	96.478	1795.1	3500.3	306.59	945.79	1.622	16502	11644	5.9236	1	1.5782e-09	3.1564e-09	4.6699e-08	TRUE
GCTGCTGCTTCCAGGAGAAG	C11orf74_12	410.57	668.2	172.29	169.12	350.1	393.86	492.84	409.54	291.43	401.7	0.46162	61769	10973	1.0527	0.85336	0.14664	0.29328	0.46336	TRUE
AGAGGATCATGTGTCCAAAA	C11orf74_13	510.57	544.18	119.64	215.9	981.47	1129.4	203.97	63.618	363.23	592.72	0.70491	45165	14199	1.9258	0.97291	0.027093	0.054186	0.15032	TRUE
AAGCATACCCTCACTCATTT	C11orf74_14	1329.3	1300.1	1915.9	1674.7	1489.4	2473.2	1009.7	1116	1502	1302.7	-0.20521	90585	74821	0.72852	0.23315	0.76685	0.4663	0.62554	FALSE
AGGGATACAGGAAGGAATGC	C11orf74_15	59.35	56.664	30.31	110.11	148.35	91.938	29.534	70.245	58.007	81.091	0.47635	1161.8	1661.5	0.56634	0.69047	0.30953	0.61905	0.75164	TRUE
GAGGATCATGTGTCCAAAAG	C11orf74_2	184.55	266.21	421.15	446.91	154.28	318.94	1941.8	2217.4	343.68	1130.4	1.7148	15993	13309	6.8194	1	4.5769e-12	9.1538e-12	1.8237e-10	TRUE
TGTCCAAATCTTCTAAATCT	C11orf74_3	566.67	537.77	1564.9	2099.3	967.23	1509.6	423.62	866.79	1065.8	917.01	-0.21671	615040	50066	0.66499	0.25303	0.74697	0.50606	0.65945	FALSE
TGATGAAGTACGAAGAAAGA	C11orf74_4	251.22	530.29	312.67	311.61	159.03	17.025	567.6	959.57	312.14	363.31	0.21837	17100	11891	0.46928	0.67989	0.32011	0.64022	0.7674	TRUE
GCCACAAAAGGGATACAGGA	C11orf74_5	565.04	335.71	304.69	340.4	1064.5	1715	646.05	565.93	338.05	855.3	1.3366	17549	13054	4.5271	1	2.9944e-06	5.9888e-06	5.5824e-05	TRUE
TCAATTAATCAAAGACGTCT	C11orf74_6	113.01	174.27	15.953	46.058	86.635	0	80.295	6.6269	79.533	43.461	-0.85705	5086.1	2402.7	0.88376	0.18841	0.81159	0.37682	0.54572	FALSE
GATTAAACCCCAAATGAGTG	C11orf74_7	745.53	829.64	629.33	698.07	403.51	311	224.27	363.15	721.8	337.08	-1.0963	7102.3	31722	2.1607	0.015358	0.98464	0.030715	0.10104	FALSE
AGCATACCCTCACTCATTTG	C11orf74_8	1491.9	1173.9	1738.8	1408.4	1578.4	1762.7	1708.3	2966.2	1450.1	1735.5	0.25903	54378	71806	1.065	0.85657	0.14343	0.28686	0.4566	TRUE
CAGAGGATCATGTGTCCAAA	C11orf74_9	1223.6	1560.9	1633.5	1509.1	1520.3	1975	3008.7	4695.8	1535	2491.8	0.69859	36015	76754	3.4537	0.99972	0.00027651	0.00055303	0.0036036	TRUE
GAGCAAAAATACCTGCCACA	C15orf27_1	234.15	202.06	576.68	492.25	302.63	219.06	601.75	413.52	363.2	358.07	-0.020447	34950	14197	0.044509	0.48225	0.51775	0.9645	0.97846	FALSE
AATCACCACCAATATTACAC	C15orf27_10	226.83	134.71	99.703	43.899	51.032	154.36	71.988	30.484	117.21	61.51	-0.91915	6001.3	3780.9	0.99982	0.1587	0.8413	0.3174	0.48799	FALSE
GTTCATGTCGTCCTTCATCG	C15orf27_11	2150.4	1726.6	1300.1	1114	2734.3	3485.7	1127.8	2401.6	1513.4	2568	0.76245	218740	75488	3.8383	0.99994	6.1942e-05	0.00012388	0.00092464	TRUE
TTACATCGAAAACAAAATAG	C15orf27_12	50.407	144.33	448.27	270.59	87.822	14.755	129.21	1.3254	207.46	51.289	-1.9952	30208	7373	1.9295	0.026837	0.97316	0.053675	0.14956	FALSE
TGCTGTCGATCTCTCCACGG	C15orf27_13	1137.4	1125.8	772.1	681.52	537.61	427.91	2060	2995.3	948.95	1298.8	0.45237	56526	43700	1.6735	0.95289	0.04711	0.09422	0.22055	TRUE
CCTCTCACAGGTGTTTGACG	C15orf27_14	582.11	511.04	603.8	667.85	186.32	206.58	306.41	555.33	592.96	256.49	-1.2058	4184.7	25199	2.1218	0.016929	0.98307	0.033858	0.10839	FALSE
TCAGACTGTTCTACGGATTG	C15orf27_15	1556.9	1258.4	992.25	951.4	1249.7	1615.2	969.07	1072.2	1125.3	1161	0.044958	83979	53355	0.15434	0.56133	0.43867	0.87734	0.92809	TRUE
AGCCAGGGGCAAGTCCCGAT	C15orf27_2	952.03	1318.2	1214.8	1353.7	1547.6	2453.9	1910.5	2666.7	1266.5	2182.2	0.78445	37282	61277	3.6992	0.99989	0.00010816	0.00021632	0.0015399	TRUE
ACAATCCGTAGAACAGTCTG	C15orf27_3	907.32	490.73	653.26	685.84	788.02	1076	351.64	506.29	669.55	647.16	-0.048994	29681	29050	0.13142	0.44772	0.55228	0.89544	0.93738	FALSE
CCTGGGTCCATTGGCCACAG	C15orf27_4	151.22	178.54	380.47	256.92	878.22	862.62	550.06	1028.5	217.73	870.42	1.9942	11326	7801.7	7.3894	1	7.4234e-14	1.4847e-13	3.5405e-12	TRUE
GACCCGGGCTTACCTTGCGA	C15orf27_5	565.04	415.89	606.2	585.81	124.61	118.04	334.1	764.74	575.42	229.36	-1.3233	8871.2	24329	2.222	0.013142	0.98686	0.026284	0.089859	FALSE
AACACTTTGAAGCGGCTGCG	C15orf27_6	553.66	795.43	1046.5	991.7	1254.4	1944.3	710.65	1819.7	893.56	1537.1	0.78188	52727	40729	3.1887	0.99929	0.00071461	0.0014292	0.0084002	TRUE
AGCTGCCGGATCTCAAACTG	C15orf27_7	613.82	789.01	922.06	975.14	148.35	212.25	943.23	1521.5	855.53	577.74	-0.56559	27194	38707	1.412	0.078971	0.92103	0.15794	0.31144	FALSE
CCATACACACAGCTGGCTCT	C15orf27_8	960.16	1269.1	805.6	764.28	842.62	1279.2	778.95	466.53	882.88	810.78	-0.12276	58379	40159	0.35979	0.3595	0.6405	0.719	0.82504	FALSE
CAGCTTCACTGGCAGGACGT	C15orf27_9	552.85	710.97	350.16	310.18	417.75	46.536	1132.4	1126.6	451.5	772.16	0.77284	35946	18316	2.3693	0.99109	0.0089142	0.017828	0.067503	TRUE
AGGACACTGAGCGCCGCTCG	C17orf50_1	202.44	317.53	264.01	369.19	332.3	187.28	209.5	157.72	290.77	198.39	-0.54923	5127.9	10944	0.89128	0.18639	0.81361	0.37278	0.54205	FALSE
ACGAGGACGAGGACAACCAG	C17orf50_10	1208.9	1129	447.47	656.33	1476.4	1123.7	564.83	120.61	892.66	844.26	-0.080344	136650	40681	0.24001	0.40516	0.59484	0.81032	0.88559	FALSE
TCCGTCGCGCTGTCCTCCAG	C17orf50_11	2417.1	1872	1997.3	1496.2	3378.8	3525.4	1952	2057	1934.6	2717.9	0.49019	144280	100650	2.4688	0.99322	0.0067783	0.013557	0.054488	TRUE
GCTGGAGGACAGCGCGACGG	C17orf50_12	547.15	559.15	417.96	424.6	229.05	105.56	514.07	286.28	485.88	257.66	-0.91248	5830.7	19959	1.6179	0.052838	0.94716	0.10568	0.23898	FALSE
GGACAACCAGAGGCCGCTGG	C17orf50_13	550.41	306.84	723.45	680.08	676.47	250.84	2176.3	4206.7	615.24	1426.4	1.2118	38410	26311	5.0005	1	2.8592e-07	5.7183e-07	6.2615e-06	TRUE
GCGCGCAGGCACCTGTCGGT	C17orf50_14	458.54	272.63	520.85	541.19	367.9	700.32	712.5	1365.1	489.69	706.41	0.52772	17237	20142	1.527	0.9366	0.063401	0.1268	0.26909	TRUE
TCGCCCTCCTCCGCTACCCG	C17orf50_15	2937.4	2615.1	3476.9	3188.1	2174.2	2131.6	2918.3	2023.8	3062.8	2152.9	-0.50836	134440	172400	2.1913	0.014214	0.98579	0.028427	0.095359	FALSE
CTGGAGGACAGCGCGACGGA	C17orf50_2	222.76	56.664	47.06	3.5983	72.394	41.996	0	0	51.862	20.998	-1.2648	10528	1457.7	1.108	0.13394	0.86606	0.26787	0.44111	FALSE
GGCCGCCCAGCAGCGCTAAG	C17orf50_3	456.91	538.84	383.66	614.59	871.1	348.45	423.62	569.91	497.87	496.77	-0.0032074	10008	20537	0.0080537	0.49679	0.50321	0.99357	0.99541	FALSE
AGGAGCGCGCAGGCACCTGT	C17orf50_4	584.55	519.59	371.69	382.86	751.23	717.34	155.97	194.83	451.23	456.09	0.015413	11150	18303	0.035903	0.51411	0.48589	0.97177	0.984	TRUE
AGGACGCGGAGCAAGAGGAA	C17orf50_5	198.37	207.41	55.036	99.314	1.1868	1.135	149.51	159.04	148.84	75.35	-0.97275	5712.1	4999.9	1.1075	0.13404	0.86596	0.26807	0.44123	FALSE
GTGCTGGACTCCTGGCGCAG	C17orf50_6	630.08	536.7	518.46	775.8	411.81	163.44	305.49	330.02	583.39	317.75	-0.87449	15199	24724	1.6904	0.045472	0.95453	0.090944	0.21554	FALSE
CTGCTGCGGCGCGCGGACAG	C17orf50_7	247.15	257.66	333.41	419.56	718	914.84	279.65	459.9	295.53	588.95	0.99241	6864.3	11154	2.7783	0.99726	0.0027395	0.0054791	0.026303	TRUE
CCGTTTCCTTCTTCCACAAG	C17orf50_8	622.76	900.2	1246.7	1608.4	1042	1349.6	907.24	512.92	1073.4	974.62	-0.13921	183120	50487	0.43985	0.33002	0.66998	0.66005	0.78289	FALSE
CCCTCCTCCGCTACCCGCGG	C17orf50_9	1156.1	1420.9	441.88	741.97	1088.3	1367.7	522.38	502.32	949.04	805.33	-0.23662	188530	43705	0.68741	0.24591	0.75409	0.49182	0.6467	FALSE
CTCTCAAGGAGGGACCAATG	C19orf10_1	1684.6	2013.2	856.65	827.61	1735.1	2380.2	1270.9	1681.9	1270.6	1708.5	0.42692	363450	61509	1.7656	0.96127	0.038732	0.077463	0.19276	TRUE
TTCACTTACGCCTCTCAAGG	C19orf10_10	755.29	1058.4	702.71	393.66	437.92	261.06	508.53	397.61	729	417.77	-0.80174	74121	32092	1.7376	0.041142	0.95886	0.082284	0.20115	FALSE
GGTGTCCGAGCCCACGACGG	C19orf10_11	2074	2203.5	1807.4	1579.7	1132.2	1183.8	1517.3	1856.8	1940.7	1350.6	-0.52269	78308	101020	1.8568	0.031672	0.96833	0.063345	0.16767	FALSE
ATGTTCACTTACGCCTCTCA	C19orf10_12	1453.7	1022.1	851.07	660.65	384.52	816.09	1772	2503.6	936.58	1294.1	0.46601	119380	43034	1.7232	0.95758	0.042423	0.084846	0.20551	TRUE
CTCCCATAACGTGGGCCCGG	C19orf10_13	322.76	407.34	737.8	1430.7	829.56	715.07	246.42	148.44	572.57	480.75	-0.2517	284460	24188	0.59067	0.27737	0.72263	0.55474	0.69841	FALSE
CACGTCAAACGCCACCGTCG	C19orf10_14	913.01	1179.2	849.47	769.32	1743.4	979.53	711.58	621.6	881.24	845.55	-0.059568	34450	40072	0.17827	0.42925	0.57075	0.85851	0.91632	FALSE
CTCATTGGTCCCTCCTTGAG	C19orf10_15	983.74	1106.5	1459.7	1491.1	961.29	870.57	732.8	474.48	1283.1	801.69	-0.67785	65081	62218	1.93	0.026802	0.9732	0.053605	0.14945	FALSE
CGACGGTGGCGTTTGACGTG	C19orf10_2	2309.8	2285.8	1596	1992.7	3739.6	4616.2	1617	2214.7	2139.3	2977.1	0.47661	122360	113230	2.49	0.99361	0.0063878	0.012776	0.052071	TRUE
CATTCCTTCTCCCATAACGT	C19orf10_3	943.9	1079.8	921.26	836.25	333.49	534.6	655.28	654.73	932.58	594.67	-0.64827	10405	42819	1.633	0.051231	0.94877	0.10246	0.23339	FALSE
GTACAGATAGGACTTCCCCT	C19orf10_4	2117.1	2113.7	2930.5	3038.4	1729.1	1793.4	2936.8	3452.6	2523.8	2365.1	-0.093673	254620	137420	0.42817	0.33426	0.66574	0.66853	0.78942	FALSE
CAGTTCAAGGCAGAGGTGCG	C19orf10_5	781.3	795.43	704.3	767.88	199.38	76.047	878.63	914.51	774.59	539	-0.52233	1821.5	34454	1.2693	0.10217	0.89783	0.20434	0.36853	FALSE
CGGCGTCGGCGCGAGCTTGT	C19orf10_6	817.07	908.76	976.29	942.76	199.38	350.73	631.28	491.71	925.76	421.22	-1.1342	4981.4	42452	2.4489	0.0071643	0.99284	0.014329	0.056931	FALSE
TGGTGCAGGTGAAGTGCTGG	C19orf10_7	2112.2	2450.4	1174.1	954.27	2555.1	3812.6	2755.9	4861.5	1643.2	3284.2	0.99865	522090	83124	5.692	1	6.2788e-09	1.2558e-08	1.7117e-07	TRUE
GGCTCGGACACCGCCTCCGC	C19orf10_8	798.37	611.54	772.1	618.91	2257.3	3082.7	852.78	1162.4	695.51	1709.8	1.2965	9788.7	30373	5.82	1	2.9423e-09	5.8847e-09	8.3497e-08	TRUE
TCACTTACGCCTCTCAAGGA	C19orf10_9	382.93	428.72	403.6	523.92	217.18	76.047	280.57	233.27	416.16	225.22	-0.88285	4343.8	16649	1.4842	0.068884	0.93112	0.13777	0.2841	FALSE
ACAACTCTGCAGCCACCGAG	C1orf174_1	708.13	744.11	958.75	1275.2	486.58	426.77	668.2	675.94	851.43	577.39	-0.55954	74396	38489	1.3969	0.081227	0.91877	0.16245	0.31735	FALSE
ACATGCTGTCTTGGCAGACG	C1orf174_10	599.19	307.91	497.72	335.36	528.12	903.49	464.23	1007.3	416.54	715.8	0.77966	19447	16667	2.318	0.98977	0.01023	0.020461	0.074812	TRUE
GTCTGCCAAGACAGCATGTC	C1orf174_11	741.46	816.81	533.61	392.22	829.56	843.33	349.79	190.85	637.54	589.68	-0.11241	37974	27431	0.28908	0.38626	0.61374	0.77252	0.86038	FALSE
CGTGGAACCAGCAACTTCCT	C1orf174_12	1437.4	1524.6	1317.7	1073.7	2537.3	2897.7	868.47	816.43	1377.5	1702.9	0.30571	40360	67614	1.2513	0.89458	0.10542	0.21083	0.37634	TRUE
CCGTGCCAAAACACAGTGCC	C1orf174_13	968.29	964.35	827.14	803.14	1055	1519.8	1955.7	2640.1	895.74	1737.7	0.95528	7750.6	40845	4.1662	0.99998	1.5485e-05	3.097e-05	0.00025682	TRUE
GCTGCAAGTCTTCCTCTCGG	C1orf174_14	1908.1	1702	1809	1841.6	2785.4	3058.9	4331.3	5834.3	1825.3	3695.1	1.0171	7528.4	94018	6.098	1	5.3703e-10	1.0741e-09	1.6787e-08	TRUE
ACGTGGAACCAGCAACTTCC	C1orf174_15	1650.4	1428.4	575.89	682.24	1392.1	1271.2	726.34	710.4	1055.3	998.79	-0.079317	287440	49489	0.25401	0.39975	0.60025	0.79949	0.87829	FALSE
AAGAAGTTCAAATGTGACAA	C1orf174_2	383.74	332.5	904.51	580.05	530.49	1135	344.25	91.451	481.89	437.37	-0.13955	73397	19767	0.31717	0.37556	0.62444	0.75111	0.84716	FALSE
CCAAAACACAGTGCCGGGTC	C1orf174_3	874.8	660.72	1131.8	762.84	1771.9	2105.5	1876.3	2605.7	818.82	1990.9	1.2808	43080	36769	6.1124	1	4.9057e-10	9.8115e-10	1.5412e-08	TRUE
GCTCACCAGACATGCTGTCT	C1orf174_4	613.01	478.97	547.97	735.5	1501.3	1480.1	1355.8	2952.9	580.49	1490.7	1.3591	12150	24580	5.8056	1	3.2078e-09	6.4156e-09	9.0515e-08	TRUE
TGTGAAAATGAGTTTGCTGA	C1orf174_5	1086.2	1569.5	863.03	922.61	1085.9	791.12	670.05	661.36	1004.4	730.58	-0.45867	117560	46705	1.267	0.10258	0.89742	0.20516	0.36922	FALSE
AAGAAGCGCTGTCATTCTTA	C1orf174_6	1016.3	1799.3	1506.7	1433.6	1053.9	1681	1930.8	2269	1470.1	1805.9	0.29656	105680	72968	1.2429	0.89304	0.10696	0.21392	0.37946	TRUE
AAGTTGTTCGGCAGCCAGGT	C1orf174_7	260.16	146.47	672.4	568.53	197.01	81.722	301.8	254.47	414.35	225.74	-0.87329	61965	16565	1.4699	0.070801	0.9292	0.1416	0.28914	FALSE
TCCGTGCCAAAACACAGTGC	C1orf174_8	392.68	623.3	239.29	141.77	282.45	91.938	312.87	70.245	315.99	187.2	-0.75218	45519	12063	1.1815	0.1187	0.8813	0.23741	0.40745	FALSE
CTTGGACGTTCGCGTGTCTG	C1orf174_9	3101.6	3315.4	2617	2385.7	3635.1	3803.5	2958	2380.4	2859.3	3296.5	0.20522	183240	159060	1.0963	0.86352	0.13648	0.27295	0.44593	TRUE
GAGGACGCTGTCGTGCACGT	C1orf233_1	473.98	621.16	327.03	254.04	1164.2	974.99	1186	2125.9	400.51	1175.1	1.5505	26980	15919	6.1393	1	4.1475e-10	8.295e-10	1.3129e-08	TRUE
CGTCGGGCAGCAGGTAGTCG	C1orf233_10	1197.6	1049.9	829.53	1035.6	1853.8	1951.1	2012	3508.3	1042.7	1981.6	0.9256	23177	48800	4.2498	0.99999	1.0697e-05	2.1394e-05	0.00018301	TRUE
CCTTCGCGCTCAACTGCTCG	C1orf233_11	443.9	290.8	524.84	548.38	898.39	880.79	627.59	1013.9	484.37	889.59	0.87568	14947	19886	2.8735	0.99797	0.0020302	0.0040604	0.02062	TRUE
CCACGAGCAGTTGAGCGCGA	C1orf233_12	417.07	287.59	421.94	335.36	397.57	910.3	649.74	402.91	376.22	526.33	0.4833	4427.8	14795	1.2341	0.89131	0.10869	0.21738	0.38326	TRUE
CTCGCACGGGAAGCGCGTGT	C1orf233_13	463.41	306.84	401.21	526.07	928.06	1690.1	775.26	665.34	432.31	851.66	0.97657	8823.2	17408	3.1784	0.99926	0.00074097	0.0014819	0.008661	TRUE
TGAGCGCGAAGGCGCGCACG	C1orf233_14	163.41	145.4	342.98	367.03	257.53	237.22	315.64	231.94	253.2	247.38	-0.033416	13566	9308.2	0.066064	0.47366	0.52634	0.94733	0.96847	FALSE
AGGACGCTGTCGTGCACGTC	C1orf233_15	619.51	691.72	414.77	569.25	1015.9	632.21	2041.5	4029.1	594.38	1528.7	1.3614	14334	25270	5.8775	1	2.0827e-09	4.1655e-09	6.0339e-08	TRUE
AGCACCTTGTAGGGGCACCA	C1orf233_2	672.36	722.73	365.31	316.65	3242.3	3497	285.18	265.07	518.84	1763.7	1.7633	43196	21552	8.4798	1	1.1277e-17	2.2554e-17	7.4416e-16	TRUE
GCGCTCAACTGCTCGTGGCG	C1orf233_3	448.78	688.52	500.91	457.71	841.43	1178.2	2323.9	3927.1	479.31	1751	1.867	15211	19643	9.0739	1	5.7442e-20	1.1488e-19	4.4273e-18	TRUE
TGCTTCCGCAGCCCCGCGCG	C1orf233_4	1330.9	1407	1915.9	2735.4	1666.2	1625.4	1922.5	1874.1	1661.4	1770.2	0.091399	464080	84208	0.37468	0.64605	0.35395	0.7079	0.81823	TRUE
GTGCGAGCGCGTGCTCCTCG	C1orf233_5	1971.5	2302.9	853.46	459.15	697.83	606.11	1492.4	995.36	1412.5	846.59	-0.73783	775580	69629	2.1446	0.015991	0.98401	0.031982	0.10428	FALSE
GCCACTGCAGGAGGACGCTG	C1orf233_6	503.25	553.81	965.93	423.88	243.29	640.16	549.14	998.01	528.53	594.65	0.16975	67848	22024	0.44554	0.67197	0.32803	0.65605	0.77993	TRUE
CTCCCAGCCCGGCGGCGTCG	C1orf233_7	655.29	631.85	587.05	441.87	823.63	811.55	594.37	483.76	609.45	702.96	0.20561	10396	26021	0.57965	0.7189	0.2811	0.5622	0.70427	TRUE
GGCGCGCACGCGGCGCGCGG	C1orf233_8	0	0	0	0	0	0	0	0	0.4065	0	-0.49211	0	5.1286	1.073	0.14164	0.85836	0.28328	0.45285	FALSE
GGGCTGCGTGCTGCACGCCC	C1orf233_9	690.24	713.11	374.88	400.85	1198.7	1772.9	3159.2	5052.3	545.55	2466.1	2.1744	33025	22857	12.703	1	2.8458e-37	5.6916e-37	6.5728e-35	TRUE
AGATCATCACACATTTGCAG	C1orf74_1	144.72	175.34	82.155	157.61	42.724	36.321	396.86	262.42	151.16	152.57	0.013337	1809.8	5091.1	0.019805	0.49936	0.50064	0.99871	0.99919	TRUE
TGTGATGATCTCAGCCACGA	C1orf74_10	231.71	331.43	192.23	388.62	322.8	527.79	395.94	208.08	281.57	359.37	0.35088	8137.9	10540	0.75783	0.77504	0.22496	0.44992	0.6128	TRUE
CTATGATTGCAACTGTGCAG	C1orf74_11	398.37	473.62	558.34	295.78	777.34	711.67	431.93	310.14	436	571.8	0.3904	12486	17582	1.0241	0.84704	0.15296	0.30592	0.47633	TRUE
GTGTGATGATCTCAGCCACG	C1orf74_12	1608.9	1862.4	936.41	826.17	1463.3	1738.9	991.22	726.3	1272.7	1227.3	-0.052382	257770	61626	0.18294	0.42742	0.57258	0.85484	0.9136	FALSE
TTGCAATCATAGAGCACAGC	C1orf74_13	70.732	52.387	193.82	412.37	229.05	99.883	116.29	226.64	132.28	171.46	0.37186	30803	4355.4	0.59377	0.7173	0.2827	0.5654	0.70657	TRUE
CTCTAGCAGTCTCCTACAGC	C1orf74_14	448.78	176.41	295.12	292.18	262.28	303.05	59.99	161.7	293.65	211.99	-0.46825	12605	11071	0.78314	0.21677	0.78323	0.43355	0.59912	FALSE
AAGTGCTGACATACATGCTC	C1orf74_15	88.618	38.489	54.239	24.469	56.966	21.566	0.92293	80.848	46.364	39.266	-0.23423	796.29	1278.8	0.36143	0.35889	0.64111	0.71778	0.82424	FALSE
GCACCTCTCCAGCTAAGTGA	C1orf74_2	470.73	393.44	654.85	780.12	509.13	622	652.51	740.88	562.79	637.25	0.17897	30953	23705	0.48363	0.68564	0.31436	0.62873	0.75802	TRUE
AGTACACAGATTCCAGTCTG	C1orf74_3	256.91	274.77	735.41	1146.4	439.11	920.51	371.94	483.76	505.09	461.44	-0.13014	193000	20885	0.30244	0.38116	0.61884	0.76231	0.85408	FALSE
TCTATGATTGCAACTGTGCA	C1orf74_4	689.43	592.3	957.15	1109.7	2580.1	4485.6	1180.4	1842.3	823.29	2211.2	1.4242	57079	37004	7.2148	1	2.7005e-13	5.4009e-13	1.2093e-11	TRUE
TGAGCATGTATGTCAGCACT	C1orf74_5	1530.1	1585.5	1667	1969	2656	2656	1676	2495.7	1626.3	2575.8	0.66314	43345	82125	3.3135	0.99954	0.00046075	0.00092149	0.0057122	TRUE
GCTCAGCAGACCCTTGGCAT	C1orf74_6	1080.5	1009.3	463.42	918.29	1400.4	1659.4	1131.5	2160.4	963.77	1529.9	0.66613	89371	44501	2.6837	0.99636	0.0036403	0.0072806	0.033201	TRUE
GGATGTGAAGTCCAAAAGTC	C1orf74_7	84.553	208.48	174.68	240.37	64.086	39.726	113.52	19.881	191.58	51.906	-1.8639	4802.1	6717.1	1.8145	0.034803	0.9652	0.069606	0.17888	FALSE
AGCAGACAGAAGGGTGACGC	C1orf74_8	347.97	243.76	504.9	539.03	274.15	518.71	278.72	544.73	426.43	398.72	-0.096718	19453	17131	0.21259	0.41582	0.58418	0.83165	0.89928	FALSE
GAGATCATCACACATTTGCA	C1orf74_9	1613	1661.4	1328	905.34	1329.2	1119.1	1682.5	1887.3	1470.5	1505.8	0.034217	132160	72990	0.13073	0.552	0.448	0.89599	0.93738	TRUE
GTACAAGTCAAAGATCCCTC	C20orf202_1	113.82	87.668	485.75	299.38	271.77	139.61	176.28	204.11	206.6	190.19	-0.11878	36429	7337.2	0.20332	0.41944	0.58056	0.83889	0.90413	FALSE
GTCTGCCCAAGACTCGGGCT	C20orf202_10	623.58	718.45	492.93	608.84	682.4	816.09	999.53	1302.8	616.21	907.81	0.55822	8586.4	26359	1.7961	0.96376	0.036244	0.072488	0.18409	TRUE
GGACCTGGCGTCCTCCCAGT	C20orf202_11	816.26	956.87	666.82	795.95	478.27	334.83	758.65	933.06	806.1	618.46	-0.38174	14112	36101	0.98762	0.16167	0.83833	0.32334	0.49335	FALSE
CCCGAGTCTTGGGCAGACCT	C20orf202_12	1959.4	2416.2	1407.8	1789.8	1533.3	1601.5	2448.5	1945.6	1874.6	1773.6	-0.079849	175210	96997	0.32426	0.37287	0.62713	0.74574	0.84397	FALSE
TGCGGACAGCGCCCACTGGG	C20orf202_13	837.4	716.31	808	649.14	852.11	377.97	779.87	1590.4	762.15	815.99	0.098346	7545.8	33808	0.2928	0.61516	0.38484	0.76969	0.8586	TRUE
AGAGTCTCCTGCTCACACTG	C20orf202_14	1852.8	1787.6	1748.4	1673.2	1711.3	2003.3	2185.5	1581.2	1768	1857.3	0.071088	5650	90568	0.2969	0.61673	0.38327	0.76655	0.85667	TRUE
TGTCCTGGAGGAGCTGCGTG	C20orf202_15	1029.3	836.06	1178.1	1431.4	1655.6	1575.4	1425.9	2075.5	1103.7	1615.5	0.54924	63368	52156	2.2411	0.98749	0.01251	0.025021	0.086718	TRUE
TTGAATCTGCATCTCAGACT	C20orf202_2	429.27	631.85	658.84	903.9	975.54	1065.8	1982.4	3061.6	645.35	1524.1	1.2385	37967	27824	5.2682	1	6.8877e-08	1.3775e-07	1.6316e-06	TRUE
CCAAGGTCTGCCCAAGACTC	C20orf202_3	834.15	854.23	1159.7	1276	551.85	132.8	1484.1	3191.5	1007	1018	0.015617	49631	46846	0.050687	0.52021	0.47979	0.95958	0.97529	TRUE
GAAGATGCCTCAGTGTGAGC	C20orf202_4	232.52	147.54	193.82	232.45	170.9	0	14.767	31.809	213.14	23.288	-3.1402	1808.3	7609.5	2.4303	0.0075426	0.99246	0.015085	0.059333	FALSE
TGGACCTGGCGTCCTCCCAG	C20orf202_5	976.42	1058.4	1325.7	882.31	929.25	818.36	1960.3	2849.6	1017.4	1444.8	0.5055	38875	47415	1.9625	0.97515	0.02485	0.0497	0.14162	TRUE
CCAGAACCAGGTCAGTGTCA	C20orf202_6	1233.3	1843.2	1329.6	1188.2	1539.3	2764.9	785.41	934.39	1281.5	1236.8	-0.051141	109610	62126	0.1792	0.42889	0.57111	0.85778	0.91595	FALSE
GCATCTTCACAGTGTCCTGG	C20orf202_7	694.31	517.46	451.46	645.54	236.17	307.59	429.16	455.93	581.5	368.38	-0.65716	12613	24630	1.3586	0.087138	0.91286	0.17428	0.33286	FALSE
GACCTTGGAGTGGCTGAGAA	C20orf202_8	781.3	524.94	583.86	731.9	1547.6	2762.7	430.08	485.09	657.88	1016.3	0.62669	14621	28458	2.1248	0.9832	0.016802	0.033604	0.10785	TRUE
GTCTTGGGCAGACCTTGGAG	C20orf202_9	656.91	464	595.03	413.09	441.48	704.86	467.92	275.68	529.51	454.7	-0.2193	12790	22072	0.50391	0.30716	0.69284	0.61433	0.7475	FALSE
GGGTCGCAGTCCATTCGATG	C21orf54_1	1226	1353.5	902.91	1052.1	1212.9	1154.3	731.88	591.12	1139.1	943.1	-0.27212	38957	54120	0.84242	0.19978	0.80022	0.39955	0.56699	FALSE
TCAGAACTTGAGCAAGACCT	C21orf54_10	1244.7	964.35	1044.1	1245	1976	2637.8	1189.7	1076.2	1144.4	1582.8	0.46755	20889	54417	1.8794	0.96991	0.030094	0.060188	0.16189	TRUE
CTGAAGGTCTCAAAATATTA	C21orf54_11	256.1	285.46	228.12	164.08	52.218	73.777	383.01	339.3	242.11	206.54	-0.22824	2786.1	8833.1	0.38727	0.34928	0.65072	0.69856	0.81082	FALSE
TACTTTATGTAACTTGCTTT	C21orf54_12	1475.6	1259.4	1279.4	1448.7	854.48	960.24	746.65	1117.3	1364	907.36	-0.5876	12574	66839	1.7664	0.038662	0.96134	0.077325	0.19245	FALSE
GAGGTTCTGAACCTAGATGT	C21orf54_13	611.38	424.44	246.47	92.837	1065.7	524.39	396.86	112.66	335.45	460.62	0.4563	50279	12937	1.1005	0.86422	0.13578	0.27156	0.44482	TRUE
AGACTTGGGGAGTGTTCCAA	C21orf54_14	1641.5	1201.7	952.37	901.02	689.52	856.95	642.36	552.68	1077	665.94	-0.69277	126880	50684	1.826	0.033924	0.96608	0.067847	0.17596	FALSE
CAGAAGCAGGACCTGTGACA	C21orf54_15	692.68	1093.7	1495.5	1420.6	1069.3	1078.3	2072	2573.9	1257.2	1575.1	0.32506	142970	60748	1.2901	0.90148	0.098516	0.19703	0.35911	TRUE
TGAACCTAGATGTTGGCCAA	C21orf54_2	955.29	995.36	719.46	1042.8	1246.1	2274.6	766.03	567.26	975.32	1006.1	0.044745	23607	45126	0.14478	0.55756	0.44244	0.88489	0.93307	TRUE
GGGAAGATGTTCCATAAGCT	C21orf54_3	352.03	339.98	346.97	503.76	194.63	461.96	219.66	306.16	349.5	262.91	-0.40937	7967	13573	0.7467	0.22762	0.77238	0.45524	0.61696	FALSE
CTGTGAGCAGTCCAGATGAG	C21orf54_4	659.35	904.48	1177.3	1212.6	1115.6	1290.5	791.87	1273.7	1040.9	1194.6	0.19857	70761	48698	0.69668	0.757	0.243	0.486	0.64206	TRUE
GGGAGAGGTCTTGAGATCAC	C21orf54_5	628.46	928	726.64	587.97	519.81	463.09	784.49	723.65	677.55	621.73	-0.12384	25191	29457	0.32527	0.37249	0.62751	0.74498	0.84338	FALSE
GATGGGAAGGAAGAGACTTG	C21orf54_6	182.11	156.09	48.655	319.53	129.36	97.613	95.061	15.904	169.1	96.337	-0.80535	12492	5804.8	1.0001	0.15864	0.84136	0.31729	0.48799	FALSE
AACAAATATGTGATGATGAC	C21orf54_7	717.07	736.63	565.52	818.98	588.64	377.97	619.28	372.43	726.85	483.3	-0.58773	11569	31982	1.362	0.0866	0.9134	0.1732	0.33171	FALSE
TCCCAGGAAGGGTGATTGCA	C21orf54_8	1215.4	1274.4	1228.3	845.6	2794.9	3542.4	2451.3	3150.4	1221.9	2972.6	1.2819	48145	58757	7.2226	1	2.5496e-13	5.0992e-13	1.1459e-11	TRUE
GGATGGACAGCAGCAGAGGG	C21orf54_9	278.86	470.42	512.08	454.11	296.7	135.07	518.69	526.17	462.26	407.69	-0.18082	12083	18828	0.39838	0.34518	0.65482	0.69035	0.8045	FALSE
CAGGGAAGTATCCATCCCCA	C2orf78_1	771.55	1379.2	851.86	652.02	1407.5	1632.2	579.6	522.2	811.7	993.56	0.29133	116910	36395	0.95325	0.82977	0.17023	0.34047	0.5106	TRUE
GTAAGGAACTGAAGATCGGG	C2orf78_10	410.57	349.6	117.25	36.703	124.61	37.456	140.28	59.642	233.43	92.127	-1.3319	32358	8463.6	1.5803	0.057014	0.94299	0.11403	0.25171	FALSE
GCTTGGAGATTGCAATCCCA	C2orf78_11	426.83	524.94	139.58	311.61	4686.6	314.4	396.86	580.51	369.22	488.69	0.40347	27873	14473	0.99301	0.83947	0.16053	0.32105	0.49121	TRUE
TTCTAGCAACAAACCTCACA	C2orf78_12	342.28	496.07	177.07	366.31	142.41	85.127	600.83	597.74	354.29	370.08	0.062717	17266	13791	0.13442	0.5529	0.4471	0.89421	0.93688	TRUE
ATACAGAGGGACCATAGTAT	C2orf78_13	741.46	901.27	659.64	870.07	2470.9	2027.2	458.69	506.29	805.77	1266.7	0.65202	12915	36084	2.4267	0.99238	0.0076193	0.015239	0.05986	TRUE
GCTAGAATGTTGGTAAAGGT	C2orf78_14	385.37	475.76	191.43	372.79	253.97	263.33	251.04	691.85	379.08	258.65	-0.54972	14879	14927	0.98898	0.16134	0.83866	0.32267	0.49282	FALSE
ACTATAATCAAGGCACACTG	C2orf78_15	408.13	274.77	139.58	97.874	1090.7	1503.9	510.38	964.87	207.17	1027.8	2.305	20489	7361	9.5643	1	5.6905e-22	1.1381e-21	4.9458e-20	TRUE
AAAGCTTCCGAGCCTATCCA	C2orf78_2	378.05	238.41	469.8	415.97	164.96	265.6	1244.1	1218	397.01	741.81	0.90019	10390	15756	2.7469	0.99699	0.0030104	0.0060208	0.028304	TRUE
ACAAGGCTGGCAGATAGTGA	C2orf78_3	710.57	655.37	306.29	421.72	178.02	19.296	122.75	127.24	538.55	124.99	-2.0984	36944	22514	2.7752	0.0027586	0.99724	0.0055172	0.026435	FALSE
TTGGCCAAGAGGATCAATGC	C2orf78_4	158.54	87.668	251.25	173.44	150.72	7.9452	256.57	125.91	165.99	138.32	-0.26138	4505	5679.9	0.39145	0.34773	0.65227	0.69547	0.80868	FALSE
AGGCAGCTGAAGTACAGATA	C2orf78_5	1156.9	947.24	693.93	1104.7	2352.2	1766.1	1347.5	1514.9	1026	1640.5	0.67663	46595	47882	2.8085	0.99751	0.002489	0.004978	0.024338	TRUE
CATGGGCAGGAAAAGACCAA	C2orf78_6	478.05	683.17	396.42	543.35	906.7	1662.8	878.63	935.71	510.7	921.21	0.8498	14979	21157	2.8222	0.99762	0.0023849	0.0047699	0.023557	TRUE
AGATTAGTAGGACTCTGGAC	C2orf78_7	217.07	175.34	132.41	290.74	212.43	61.292	47.069	14.579	196.2	54.181	-1.8375	4626.3	6907.2	1.8127	0.034937	0.96506	0.069874	0.17928	FALSE
AAAGCTGCATTGCTCACCAC	C2orf78_8	764.23	977.18	527.23	444.03	713.26	434.72	1248.7	809.8	645.73	761.53	0.23763	59542	27844	0.69398	0.75614	0.24386	0.48772	0.64321	TRUE
TATGGCTCTGTGTCATACAC	C2orf78_9	471.55	353.88	208.98	166.96	1792	1187.2	1839.4	2302.2	281.43	1815.7	2.6854	19915	10534	14.949	1	7.9165e-51	1.5833e-50	2.9473e-48	TRUE
GACATATGGAACGGACAACG	C3_1	387.81	351.74	492.14	242.53	497.26	540.28	538.07	1260.4	369.77	539.17	0.54288	10605	14499	1.4068	0.92018	0.079824	0.15965	0.31394	TRUE
GGGCGCGGTCCATTCGCAGG	C3_10	1861	1318.2	1246.7	1976.9	1673.4	1934.1	2884.1	4067.6	1589.6	2409.1	0.59953	138300	79960	2.8982	0.99812	0.0018768	0.0037536	0.019321	TRUE
CATGATCGGCATGACGCCCA	C3_11	1213	1550.2	944.39	708.15	758.35	590.22	1680.7	1711.1	1078.7	1219.5	0.17685	131910	50776	0.62486	0.73397	0.26603	0.53206	0.68136	TRUE
TAATGCACAGCGATGACCGT	C3_12	300.81	321.81	362.12	185.67	11.868	13.62	1799.7	3552	311.31	906.66	1.5392	6195.6	11854	5.4682	1	2.2781e-08	4.5561e-08	5.8043e-07	TRUE
GACGTCCACCCACACGGAGT	C3_13	499.19	491.8	421.94	352.64	23.736	256.52	571.29	951.62	456.87	413.9	-0.14216	5031.8	18571	0.31595	0.37602	0.62398	0.75204	0.84805	FALSE
ACGTACAGAGCTCAGACCCG	C3_14	280.49	394.51	126.02	128.82	505.57	438.12	802.95	956.92	204.65	654.26	1.6718	17909	7256.4	5.278	1	6.5832e-08	1.3166e-07	1.5669e-06	TRUE
AGCCCGAGGGGGTCACAATG	C3_15	469.11	647.89	629.33	709.59	537.61	454.01	764.18	831.01	638.61	650.9	0.027458	11314	27485	0.07413	0.52952	0.47048	0.94096	0.96455	TRUE
ACTGTGCAGTCTCTAACCCA	C3_2	1291.1	873.48	1254.7	1186.7	170.9	373.43	861.09	622.93	1220.7	498.18	-1.2913	42607	58689	2.9825	0.0014296	0.99857	0.0028591	0.015261	FALSE
GCTGGCACGAGAACCTCATG	C3_3	368.29	570.91	255.24	386.46	204.13	283.76	1652	2298.2	377.38	967.9	1.3565	17513	14848	4.8462	1	6.2993e-07	1.2599e-06	1.3101e-05	TRUE
GTAATGCACAGCGATGACCG	C3_4	791.87	721.66	374.09	303.7	1128.6	1457.4	2836.2	5556	547.87	2146.8	1.9683	59853	22971	10.549	1	2.5545e-26	5.109e-26	3.0931e-24	TRUE
CTGAAGATAGAGGGTGACCA	C3_5	1573.2	1204.9	1236.3	1346.5	2894.6	1956.8	915.54	1561.3	1291.4	1759	0.44555	30981	62690	1.8677	0.9691	0.030901	0.061802	0.16459	TRUE
CACAGCCAGAATCTCCCACG	C3_6	1752	1579.1	2225.4	1836.6	1904.8	2287.1	2239.9	2776.7	1794.3	2263.5	0.33497	78570	92150	1.5457	0.93891	0.061091	0.12218	0.26278	TRUE
AACCACAAGCTGCTACCCGT	C3_7	979.68	752.66	354.94	561.34	1005.2	1031.7	709.73	587.14	657	857.47	0.38367	71220	28414	1.1893	0.88283	0.11717	0.23435	0.40359	TRUE
GGATCCAGGATGGCGAACAG	C3_8	598.37	249.11	404.4	351.2	221.93	45.401	281.49	125.91	377.8	173.92	-1.1147	22210	14868	1.6815	0.04633	0.95367	0.09266	0.21797	FALSE
TCCCCCCAGATCATGAACAA	C3_9	592.68	583.74	918.07	903.18	2596.7	3009	347.94	437.37	747.93	1517	1.0193	34703	33070	4.2292	0.99999	1.1724e-05	2.3449e-05	0.00019871	TRUE
TACGAGTCTGAGCTACCACA	C3AR1_1	900	651.1	821.55	599.48	1325.6	1585.6	1006.9	611	736.33	1166.3	0.66277	20015	32470	2.386	0.99148	0.0085161	0.017032	0.065341	TRUE
AGGAATTGCTAGAAGCGCTA	C3AR1_10	0	0	11.167	0	0	0	161.51	53.015	0.4065	26.507	4.2896	41.566	5.1286	11.525	1	8.5945e-31	1.7189e-30	1.4012e-28	TRUE
ATCTTCAATAGGAAACCCAC	C3AR1_11	617.89	672.48	460.23	595.16	581.52	1010.2	364.56	178.93	606.52	473.04	-0.35793	8670.1	25875	0.83006	0.20325	0.79675	0.40651	0.57398	FALSE
TTAACCTAGCAGAACCCCTA	C3AR1_12	575.61	655.37	709.09	920.45	424.87	222.47	476.23	216.04	682.23	323.67	-1.0734	23186	29695	2.0816	0.018691	0.98131	0.037381	0.11557	FALSE
TGGAGGGGATGAGCTTGCAT	C3AR1_13	714.63	1027.4	501.71	538.31	249.22	187.28	966.3	1171.6	626.47	607.76	-0.043666	63960	26874	0.11421	0.45454	0.54546	0.90908	0.94515	FALSE
AGATCACGAAACCAGCCCAC	C3AR1_14	398.37	359.23	425.13	644.82	651.54	819.49	986.61	1011.3	411.75	903.05	1.1311	19145	16443	3.8313	0.99994	6.3768e-05	0.00012754	0.0009485	TRUE
AAGCATCAGAGTTATCCAGT	C3AR1_15	540.65	327.15	202.6	550.54	244.48	95.343	162.44	220.01	433.9	191.22	-1.1779	29966	17483	1.8421	0.032727	0.96727	0.065454	0.17164	FALSE
GTTAACCTAGCAGAACCCCT	C3AR1_2	193.5	271.56	118.05	98.594	65.273	101.02	263.03	200.13	155.77	150.57	-0.048643	6507.3	5273.2	0.093153	0.46289	0.53711	0.92578	0.95665	FALSE
ACAGACAACCATAATAGATG	C3AR1_3	277.24	192.44	386.85	210.86	166.15	35.186	208.58	210.73	244.05	187.37	-0.37953	8419.3	8915.9	0.61101	0.2706	0.7294	0.54119	0.68767	FALSE
TTGCATAGGAACCTGCCGTA	C3AR1_4	1802.4	1861.3	2539.6	1853.9	3842.8	3363.1	2227.9	2463.9	1857.6	2913.5	0.64902	156080	95969	3.4084	0.99967	0.00032671	0.00065342	0.0042007	TRUE
AAAGCATCAGAGTTATCCAG	C3AR1_5	620.33	765.49	768.11	1011.1	1066.9	788.85	531.61	261.1	766.8	660.23	-0.21559	27051	34049	0.57761	0.28176	0.71824	0.56353	0.70502	FALSE
GTCAGAATCATCGCAATGTA	C3AR1_6	1285.4	1368.5	2198.3	2300	1426.5	1598.1	2132	3510.9	1783.4	1865	0.064569	286410	91492	0.27002	0.60643	0.39357	0.78714	0.87024	TRUE
GCCCCCAGTAATTCTCTCCA	C3AR1_7	1335.8	1749.1	928.44	649.86	1911.9	2099.8	1227.5	1008.6	1132.1	1569.7	0.47113	232060	53732	1.8878	0.97047	0.029527	0.059054	0.1597	TRUE
AGAGGAGGTCCGCCAAGGTG	C3AR1_8	26.016	56.664	261.62	115.15	62.899	1.135	47.069	212.06	85.905	54.984	-0.63441	12058	2629.3	0.7145	0.23746	0.76254	0.47492	0.63289	FALSE
CGCCTGGAGAAATGAATGAT	C3AR1_9	734.96	775.12	544.78	675.76	369.09	572.06	634.05	844.26	705.36	603.05	-0.22573	10802	30877	0.58229	0.28019	0.71981	0.56037	0.70276	FALSE
AAGCAGCCCAAGATGAGATG	C3orf43_1	165.04	150.75	528.03	323.85	269.4	3.4051	176.28	115.31	244.44	145.79	-0.74161	33936	8932.9	1.0619	0.14414	0.85586	0.28829	0.45768	FALSE
TGAACTGTGTTTCTAACGCT	C3orf43_10	256.91	359.23	778.48	1288.9	424.87	370.02	905.39	1965.5	568.85	665.13	0.22521	234560	24004	0.6214	0.7328	0.2672	0.5344	0.68331	TRUE
CAGCCCACACTCCTCCAGTA	C3orf43_11	1820.3	1367.4	2359.4	2109.3	2214.5	2083.9	975.53	1142.5	1964.8	1613.2	-0.28432	184780	102490	1.0984	0.13602	0.86398	0.27204	0.44508	FALSE
AGTCCATACTGGAGGAGTGT	C3orf43_12	231.71	225.59	303.1	251.16	145.97	56.752	122.75	67.594	241.44	95.172	-1.3339	1414.3	8804.3	1.6004	0.054759	0.94524	0.10952	0.24527	FALSE
AAGCTGCCAGACCTGGTGAG	C3orf43_13	225.2	387.02	208.98	267.71	506.76	957.97	121.83	46.388	246.46	314.29	0.34949	7355.6	9019	0.71426	0.76134	0.23866	0.47732	0.63562	TRUE
GGAAGACCTCTCACCAGGTC	C3orf43_14	512.2	500.35	709.09	764.28	666.97	1408.6	913.7	1101.4	610.64	1007.5	0.72151	18384	26081	2.4576	0.99301	0.0069932	0.013986	0.055802	TRUE
TCTTCTGAGTACAGAGGCTA	C3orf43_15	107.32	70.562	362.92	304.42	1199.8	2096.4	314.72	642.81	205.87	921.32	2.1566	20799	7306.7	8.3699	1	2.9067e-17	5.8133e-17	1.8449e-15	TRUE
TGTATGGGAGTCCATACTGG	C3orf43_2	369.92	438.34	413.97	519.6	1089.5	875.11	255.65	375.08	426.15	625.1	0.55162	4063.7	17118	1.5205	0.93577	0.064226	0.12845	0.27175	TRUE
CAAAGAACTAGACTTCACCA	C3orf43_3	632.52	607.26	601.41	349.04	106.81	483.52	500.23	396.29	604.34	439.91	-0.45727	21996	25766	1.0247	0.15276	0.84724	0.30551	0.47591	FALSE
AACCCTGATATCCTTGAAGG	C3orf43_4	67.48	98.36	86.941	150.41	213.62	257.65	6.4605	198.81	92.65	206.21	1.1458	1345	2872.2	2.119	0.98221	0.017791	0.035582	0.11199	TRUE
AGGTTGGAAGACCTCTCACC	C3orf43_5	643.09	632.92	624.54	806.74	846.18	822.9	624.82	944.99	638.01	834.54	0.38687	9568.4	27454	1.1861	0.8822	0.1178	0.23559	0.40528	TRUE
GAAATTCGAACATCATAGTA	C3orf43_6	469.11	366.71	412.37	402.29	108	110.1	218.73	117.96	407.33	114.03	-1.8278	1839	16237	2.3269	0.009985	0.99002	0.01997	0.073449	FALSE
CAAGCGCGTTAGAGTTGTAT	C3orf43_7	1121.1	1028.5	331.81	606.68	621.87	574.33	439.31	226.64	817.59	506.82	-0.68882	139030	36704	1.6222	0.052382	0.94762	0.10476	0.23731	FALSE
ACAAGCGCGTTAGAGTTGTA	C3orf43_8	291.06	322.88	701.11	684.4	299.07	99.883	627.59	1013.9	503.64	463.33	-0.1201	49846	20815	0.27977	0.38983	0.61017	0.77966	0.8655	FALSE
TTTCTGCATCAGGTTATCCT	C3orf43_9	657.72	692.79	692.34	860	347.73	242.9	846.32	723.65	692.57	535.69	-0.36994	9749.2	30223	0.90248	0.1834	0.8166	0.3668	0.53618	FALSE
AATATGCTATTGTCCACTGG	C4BPB_1	447.15	517.46	574.29	369.19	189.89	190.69	456.85	612.32	482.31	323.77	-0.57353	7909.4	19787	1.1283	0.1296	0.8704	0.25919	0.43206	FALSE
TTGCAATGCCTCTAAGGAGT	C4BPB_10	319.51	451.17	656.45	1018.3	1652	3096.4	749.42	1325.4	553.81	1488.7	1.4249	97246	23263	6.1295	1	4.4076e-10	8.8152e-10	1.3935e-08	TRUE
CAATAGCATATTTGTCGCAA	C4BPB_11	961.79	827.5	1373.5	1228.5	1197.5	1335.9	992.15	1936.4	1095.1	1266.7	0.2098	61560	51683	0.75469	0.77478	0.22522	0.45043	0.61303	TRUE
ACAAATATGCTATTGTCCAC	C4BPB_12	97.561	164.65	268.8	224.54	282.45	156.63	200.28	223.99	194.59	212.13	0.12391	5571.7	6840.7	0.21209	0.58007	0.41993	0.83986	0.90472	TRUE
CCAGCACAGGATCAGGACAG	C4BPB_13	592.68	882.03	330.22	566.38	458.1	178.2	556.53	556.66	579.53	507.31	-0.19166	51336	24532	0.46128	0.3223	0.6777	0.6446	0.77139	FALSE
GTGTCTAGAGGACCACACCT	C4BPB_14	782.93	812.54	1232.3	1147.9	2618	2942	1581.9	2194.8	980.2	2406.4	1.2949	52903	45390	6.6944	1	1.0831e-11	2.1662e-11	4.1185e-10	TRUE
AGGTGTGGTCCTCTAGACAC	C4BPB_15	545.53	370.99	901.32	591.56	321.62	197.5	479	508.94	568.55	400.31	-0.5051	50275	23989	1.0867	0.13859	0.86141	0.27717	0.45047	FALSE
TTCACAGTAATAACTAATGG	C4BPB_2	896.75	729.14	298.31	522.48	503.2	340.51	414.39	247.84	625.81	377.45	-0.72792	67339	26841	1.5164	0.064706	0.93529	0.12941	0.27306	FALSE
AGTGTCTAGAGGACCACACC	C4BPB_3	395.94	396.65	653.26	642.66	364.34	348.45	279.65	388.33	519.65	356.4	-0.54279	21139	21592	1.1118	0.13311	0.86689	0.26621	0.43953	FALSE
CTTACAGCGGCACTCAGTAG	C4BPB_4	13.821	33.143	145.97	162.64	65.273	28.376	13.844	23.857	89.554	26.116	-1.7396	5814	2760.3	1.456	0.072697	0.9273	0.14539	0.29428	FALSE
TTGTATCAAGGGCTACCACC	C4BPB_5	1374.8	1667.8	1631.9	1525	549.48	1005.6	938.62	831.01	1578.5	884.81	-0.83435	18396	79303	2.4631	0.0068863	0.99311	0.013773	0.055073	FALSE
CCATGAACTGGATTCCCAGG	C4BPB_6	265.04	605.12	546.37	604.52	331.11	835.38	985.69	1477.8	575.45	910.54	0.66111	32974	24330	2.1483	0.98415	0.015848	0.031695	0.10354	TRUE
CAATGACCACTACATCCTCA	C4BPB_7	1137.4	1043.5	709.89	712.47	2069.7	1595.9	2760.5	3807.8	877.97	2415.1	1.4588	50112	39898	7.6956	1	7.0431e-15	1.4086e-14	3.6601e-13	TRUE
ATGGAGAGTTCAGTTCTTCA	C4BPB_8	1341.5	1658.2	1458.1	1555.9	1824.1	1139.6	1785.9	2679.9	1507	1805	0.26015	18352	75114	1.0873	0.86154	0.13846	0.27692	0.45017	TRUE
TAGCATATTTGTCGCAAAGG	C4BPB_9	182.93	124.02	132.41	123.78	123.43	49.941	0	34.46	128.21	42.201	-1.5806	1016.2	4199.3	1.4762	0.069944	0.93006	0.13989	0.28672	FALSE
CAACCAAAACAATTGCCTGG	C5_1	472.36	430.86	493.73	508.8	417.75	372.29	637.74	946.32	483.04	527.74	0.12743	1205.1	19822	0.31749	0.62445	0.37555	0.75109	0.84716	TRUE
CTGGTCTATTACATCGTCAC	C5_10	1523.6	1223.1	1426.2	1617.8	1336.3	1204.3	1346.6	3048.4	1474.9	1341.4	-0.13671	29525	73243	0.49304	0.31099	0.68901	0.62198	0.75395	FALSE
TGCCTACCATAAATACCCCT	C5_11	751.22	1041.3	1213.2	1259.4	2257.3	2093	620.21	572.56	1127.3	1356.6	0.26696	57879	53463	0.99189	0.83937	0.16063	0.32125	0.49137	TRUE
GGTGGTTAGAGAATCAGGTA	C5_12	530.08	505.7	490.54	763.56	108	118.04	213.2	359.18	517.89	165.62	-1.6389	20467	21506	2.4114	0.0079455	0.99205	0.015891	0.061897	FALSE
GGTTTCATCATTATTAACGC	C5_13	13.008	25.659	15.155	120.18	0	36.321	0	0	20.407	0	-4.42	3355.1	490.38	2.474	0.0066811	0.99332	0.013362	0.053916	FALSE
ATGTGTGCGCCAGAAAGTAG	C5_14	866.67	682.1	571.1	593.72	2647.7	2346.1	627.59	910.53	637.91	1628.3	1.3506	20233	27450	5.9779	1	1.1304e-09	2.2608e-09	3.4013e-08	TRUE
ATATGGTATGTGGACGATCA	C5_15	773.98	891.65	982.68	813.22	2301.2	2497.1	838.02	1064.3	852.44	1682.7	0.9803	8730.9	38543	4.2292	0.99999	1.1726e-05	2.3452e-05	0.00019871	TRUE
TCGTCCACATACCATATCTG	C5_2	812.2	1244.5	997.03	1176.7	1700.7	1735.5	1864.3	2672	1086.8	1799.9	0.72724	38802	51225	3.1505	0.99918	0.00081502	0.00163	0.0094251	TRUE
AGGTACCATTAGCAGACGAA	C5_3	124.39	166.78	677.18	783.71	110.37	14.755	267.65	324.72	421.98	189.01	-1.1545	116550	16922	1.798	0.036085	0.96392	0.072169	0.18351	FALSE
AGATGGGAGATTAAGCACAA	C5_4	143.9	249.11	241.68	343.28	344.17	104.42	284.26	401.59	245.39	314.21	0.35537	6636.6	8973.4	0.72651	0.76511	0.23489	0.46978	0.62835	TRUE
AACAGCAATGCAAAACACAA	C5_5	100.81	162.51	198.61	225.25	178.02	245.17	274.11	280.98	180.56	259.64	0.52162	3002.9	6267.3	0.99891	0.83927	0.16073	0.32146	0.49139	TRUE
CTTTATGAGAGATATTAGCA	C5_6	302.44	264.07	179.47	267.71	291.95	340.51	59.067	155.07	265.89	223.51	-0.2495	2937.3	9856.7	0.43372	0.33224	0.66776	0.66449	0.78592	FALSE
ATACCATATTCTGTTGTACG	C5_7	630.89	678.89	576.68	569.25	707.32	903.49	1165.7	1632.9	603.79	1034.6	0.77592	2767.6	25739	2.6851	0.99637	0.0036254	0.0072508	0.033089	TRUE
TCCAGCTAGGTGGAACACAT	C5_8	86.992	256.59	149.95	75.565	0	125.99	31.38	17.23	118.47	24.305	-2.2392	7633.2	3828.7	1.7831	0.037289	0.96271	0.074577	0.18783	FALSE
AGGGTGGAAGTGCTAGCACT	C5_9	485.37	351.74	693.93	493.69	140.04	291.7	363.63	455.93	489.53	327.67	-0.5777	20267	20134	1.1419	0.12675	0.87325	0.25351	0.42569	FALSE
CCACTGCACCATACGGCCAG	C5AR2_1	1343.9	1254.1	1151	965.79	960.11	934.13	2082.1	2641.5	1202.5	1521.1	0.33881	27116	57667	1.3267	0.90769	0.092309	0.18462	0.34494	TRUE
GGCCACCTTCCCAGCCACCC	C5AR2_10	1077.2	1040.3	1595.3	1971.9	2183.7	2086.2	1642.8	3355.8	1336.2	2134.9	0.6756	208600	65247	3.1268	0.99912	0.00088361	0.0017672	0.010124	TRUE
AGAATGCGGTGACTGCCATC	C5AR2_11	908.13	609.4	1088	1216.2	517.44	544.82	371.02	302.19	998.05	444.23	-1.166	71606	46359	2.5723	0.0050515	0.99495	0.010103	0.04336	FALSE
ACAGCACAGCAAATCCGCCA	C5AR2_12	1038.2	999.63	1133.4	675.04	1182	2085.1	1006	1052.3	1018.9	1117.2	0.13271	44036	47497	0.4509	0.67397	0.32603	0.65206	0.77634	TRUE
CCGCTGAACCGTAGACCACC	C5AR2_13	986.18	888.44	914.08	711.03	809.39	1195.2	714.35	1134.5	901.26	971.95	0.10882	14576	41140	0.34853	0.63628	0.36372	0.72745	0.83137	TRUE
GGCCAGGTGGAGCAACCAGG	C5AR2_14	319.51	182.82	216.16	83.481	103.25	95.343	156.9	91.451	199.49	99.296	-0.99925	9473	7042.6	1.2346	0.10848	0.89152	0.21696	0.38279	FALSE
TGAACCGTAGACCACCAGGC	C5AR2_15	651.22	683.17	1109.5	1060.1	364.34	805.87	491.92	771.37	871.62	631.64	-0.46396	58729	39560	1.2065	0.1138	0.8862	0.22761	0.39595	FALSE
GGAAGATGGCGGCATACAGT	C5AR2_2	367.48	222.38	439.49	258.36	394.01	500.55	180.89	279.65	312.92	336.83	0.10591	10057	11926	0.21898	0.5858	0.4142	0.82839	0.89701	TRUE
CAGTGTGTGGTGGACTACGG	C5AR2_3	639.02	677.83	999.43	1134.2	544.73	105.56	459.62	486.41	838.63	473.01	-0.82481	59637	37812	1.8803	0.030034	0.96997	0.060067	0.16167	FALSE
CCTGGTGGTCTACGGTTCAG	C5AR2_4	810.57	498.21	980.28	705.27	431.99	550.49	655.28	622.93	757.92	586.71	-0.36885	40812	33588	0.93426	0.17508	0.82492	0.35017	0.51942	FALSE
GCAAATCCGCCACGGCCAGG	C5AR2_5	460.16	842.47	526.43	879.43	2359.3	4464.1	411.63	194.83	684.45	1385.5	1.0163	46087	29808	4.0603	0.99998	2.4502e-05	4.9003e-05	0.0003938	TRUE
CGACCTCTCGGACCGCCCTG	C5AR2_6	1291.9	1194.2	1048.9	1333.5	2149.3	3544.7	1446.2	1149.1	1243	1797.7	0.53196	16886	59949	2.2655	0.98826	0.01174	0.02348	0.083004	TRUE
GTGCAGCCGGCGGTAGATGG	C5AR2_7	368.29	314.32	250.45	239.65	278.89	247.44	251.04	145.79	282.39	249.24	-0.17949	3748.6	10576	0.32738	0.37169	0.62831	0.74338	0.84232	FALSE
GAGCAGGACGCTGGCATACA	C5AR2_8	2147.2	1728.8	1797.1	1759.6	1290	1730.9	1257	1795.9	1778.3	1510.5	-0.23536	46400	91188	0.88695	0.18755	0.81245	0.37511	0.54405	FALSE
CAGCTGGCCACGGCCACCAG	C5AR2_9	43.089	113.33	126.02	279.23	290.76	496.01	57.221	10.603	119.68	173.99	0.53615	10468	3874.2	0.87263	0.8032	0.1968	0.39359	0.56147	TRUE
GAGTTGAGTACGGTTGGGCT	C5orf15_1	811.38	1158.9	690.74	628.27	450.98	747.99	1329	1571.9	751.06	1038.5	0.46696	62904	33232	1.5767	0.94257	0.057428	0.11486	0.25291	TRUE
GCCATTGTCTAGAGTGTCTT	C5orf15_10	1855.3	1631.5	1675	1425.7	1192.7	1089.6	1508.1	1540.1	1653.2	1350.4	-0.29173	31189	83723	1.0467	0.14762	0.85238	0.29524	0.4653	FALSE
TATGTGAGTTGAGTACGGTT	C5orf15_11	684.55	564.5	564.72	453.39	1259.2	482.39	594.37	286.28	564.61	538.38	-0.06851	8918.9	23794	0.17024	0.43241	0.56759	0.86482	0.92021	FALSE
GCCAAAGACACTCTAGACAA	C5orf15_12	108.13	141.12	164.31	155.45	11.868	20.431	159.67	46.388	148.29	33.409	-2.1172	657.29	4978	1.8175	0.034568	0.96543	0.069136	0.17816	FALSE
ACCAGACTATGACTGGACCA	C5orf15_13	756.1	599.78	1166.9	973.7	1458.6	1385.9	496.53	274.35	864.9	941.2	0.12184	61728	39203	0.38537	0.65002	0.34998	0.69997	0.81194	TRUE
CGGCCGCGCCAACCCCACAA	C5orf15_14	315.45	354.95	526.43	837.69	110.37	472.17	121.83	131.21	440.69	126.52	-1.7923	62665	17804	2.374	0.0087976	0.9912	0.017595	0.066864	FALSE
ACGAGTACCAAGAAAAGTGG	C5orf15_15	456.91	461.86	597.42	444.75	58.152	72.642	303.64	90.125	459.39	81.384	-2.4824	6426.7	18691	2.8124	0.0024585	0.99754	0.004917	0.024134	FALSE
CCAGACTATGACTGGACCAC	C5orf15_2	606.5	474.69	768.11	1109	3582.9	4988.5	974.61	1764.1	687.31	2673.5	1.9581	78697	29954	11.476	1	8.7128e-31	1.7426e-30	1.4112e-28	TRUE
TGAAGATCCTAGTATAGAGG	C5orf15_3	414.63	255.52	377.28	361.27	318.06	154.36	250.11	267.73	369.27	258.92	-0.51053	5041.8	14476	0.92058	0.17863	0.82137	0.35727	0.52688	FALSE
AGGGCTTGGATGGCCGACCC	C5orf15_4	661.79	509.97	285.55	367.75	627.81	986.34	390.4	626.9	438.86	627.35	0.51453	27772	17717	1.4161	0.92159	0.078408	0.15682	0.30956	TRUE
ACGACGAGTACCAAGAAAAG	C5orf15_5	388.62	245.9	213.76	259.8	1304.3	1583.4	194.74	302.19	252.85	803.23	1.6636	6685.9	9293.2	5.7093	1	5.6981e-09	1.1396e-08	1.5619e-07	TRUE
TCCTCTTGAGACAGAGGAGT	C5orf15_6	309.76	358.16	364.52	419.56	290.76	204.31	671.89	499.67	361.34	395.21	0.12895	2023.7	14112	0.28518	0.61179	0.38821	0.77642	0.86298	TRUE
GACACCTTGGAAGAAAACAG	C5orf15_7	134.15	91.945	2.3929	11.515	7.1207	0	60.913	0	51.73	3.5603	-3.5314	4153.7	1453.4	2.1128	0.017309	0.98269	0.034618	0.10997	FALSE
GGGAAATAGAAGGTTTGGTT	C5orf15_8	330.08	599.78	754.55	760.68	1057.4	1330.3	745.73	937.04	677.17	997.23	0.55773	46474	29437	1.8655	0.96894	0.031059	0.062118	0.16522	TRUE
ATAGAGCGGCGGACACAAGC	C5orf15_9	362.6	396.65	606.99	598.04	115.12	590.22	319.33	465.21	497.34	392.27	-0.34162	16819	20511	0.73432	0.23138	0.76862	0.46275	0.62281	FALSE
GAGCTGTAAATCAGCTACCA	CAB39_1	0	0	57.429	17.272	0	0	0	0	8.636	0	-3.2684	868.17	179.77	2.1638	0.015239	0.98476	0.030479	0.1004	FALSE
CTCAAGAACTCTATAATAGT	CAB39_10	160.16	188.17	177.87	297.22	0	0	136.59	33.134	183.02	16.567	-3.3889	4539.2	6367.3	2.4244	0.0076672	0.99233	0.015334	0.060098	FALSE
TGAGCTGTAAATCAGCTACC	CAB39_11	963.42	1197.4	459.43	410.21	1525	2038.5	373.79	121.93	711.42	949.4	0.4158	151310	31188	1.3475	0.91109	0.088907	0.17781	0.33708	TRUE
TAGTGGGCTCCTTAGCACCC	CAB39_12	225.2	221.31	183.45	322.41	40.351	38.591	118.13	26.507	223.26	39.471	-2.4702	3807.7	8033.8	2.2008	0.013876	0.98612	0.027752	0.093522	FALSE
GAAGAATCTGAAGGAGAGCA	CAB39_13	8.9431	5.3456	106.88	34.544	0	0	34.148	19.881	21.743	9.9403	-1.0558	2615	528.08	0.99816	0.1591	0.8409	0.3182	0.48886	FALSE
AATCAGCTACCAGGGTGCTA	CAB39_14	247.15	110.12	276.78	240.37	117.49	103.29	135.67	66.269	243.76	110.39	-1.1358	6324.3	8903.6	1.445	0.074233	0.92577	0.14847	0.29832	FALSE
ACATGAACAAAATATTCTGT	CAB39_15	280.49	206.34	137.19	140.33	417.75	503.95	212.27	241.22	173.34	329.48	0.92269	4988.7	5975.1	2.02	0.97804	0.021965	0.04393	0.12983	TRUE
GTGCAGATGTATTCAACAGT	CAB39_2	114.63	178.54	839.9	1027	150.72	493.74	250.11	269.05	509.22	259.58	-0.96939	214150	21086	1.7216	0.042574	0.95743	0.085148	0.20605	FALSE
CCAGAAATAGCTCTAAATTG	CAB39_3	0.81301	9.6221	63.012	43.899	0	1.135	0	0	26.761	0	-4.795	858.31	672.96	2.5789	0.0049556	0.99504	0.0099113	0.04267	FALSE
AGAAGAAGTTTCCAAAAATC	CAB39_4	468.29	642.54	324.63	392.22	1275.8	1096.4	323.95	148.44	430.25	710.19	0.7217	19705	17311	2.1276	0.98331	0.016692	0.033384	0.10739	TRUE
AGACATTGTGAAGAATCTGA	CAB39_5	55.285	33.143	36.691	71.247	161.4	0	0	53.015	45.988	26.507	-0.77246	325.29	1266.7	0.78912	0.21502	0.78498	0.43004	0.59681	FALSE
TGAGCTACTGCTTCTGTCTG	CAB39_6	1117.9	996.42	1487.6	1399.7	823.63	1061.3	899.85	787.27	1258.8	861.74	-0.54622	53634	60841	1.6098	0.053719	0.94628	0.10744	0.24187	FALSE
AGATGCATTTGCCACATTCA	CAB39_7	291.87	195.65	445.87	399.41	233.8	47.671	238.12	449.3	345.64	235.96	-0.54883	12776	13398	0.95224	0.17049	0.82951	0.34098	0.51085	FALSE
CTAATAGGGCAAAAAAGACG	CAB39_8	13.008	0	18.345	7.9163	0	0	15.69	0	10.462	0	-3.5188	61.522	224.85	2.2309	0.012844	0.98716	0.025689	0.088395	FALSE
GCTCAAGAACTCTATAATAG	CAB39_9	259.35	127.23	435.5	641.94	59.339	171.39	83.063	0	347.43	71.201	-2.2708	50247	13479	2.4421	0.0073007	0.9927	0.014601	0.057794	FALSE
GTAGTGCAGCAAGTAAACGG	CABIN1_1	158.54	295.08	297.51	323.85	217.18	249.71	318.41	515.57	296.3	284.06	-0.060644	6579.9	11188	0.11922	0.45255	0.54745	0.9051	0.94271	FALSE
ATGGAGCCGAAAGTACACCT	CABIN1_10	308.94	537.77	280.76	181.36	531.68	760.47	782.64	950.29	294.85	771.56	1.3848	24096	11124	4.5198	1	3.1034e-06	6.2068e-06	5.7726e-05	TRUE
CTCAGACTCTAGCTCAACGC	CABIN1_11	366.67	401.99	388.44	440.43	918.57	938.67	263.96	250.5	395.22	591.26	0.57995	983.82	15673	1.566	0.94127	0.058726	0.11745	0.2565	TRUE
TAGTGCAGCAAGTAAACGGT	CABIN1_12	480.49	210.62	509.68	678.64	180.39	464.23	302.72	234.59	495.09	268.66	-0.87947	38347	20402	1.5874	0.056206	0.94379	0.11241	0.24929	FALSE
CCACTGCTTCAATTGACGTG	CABIN1_13	585.37	607.26	406.79	467.78	1981.9	1881.9	969.07	1705.8	526.57	1793.8	1.7664	9257.4	21929	8.5576	1	5.7643e-18	1.1529e-17	3.8966e-16	TRUE
CTGCTGGAGAACCTAACCAA	CABIN1_14	613.01	538.84	394.82	177.04	224.3	254.25	335.95	444	466.83	295.1	-0.65992	38573	19046	1.2461	0.10636	0.89364	0.21271	0.37823	FALSE
CCTTCTGCCCAAATACTCGT	CABIN1_15	394.31	257.66	90.132	239.65	118.68	353	122.75	392.31	248.65	237.87	-0.063689	15502	9113.1	0.11929	0.45252	0.54748	0.90505	0.94271	FALSE
CATGTCCAATCTTATACCAG	CABIN1_2	226.02	173.2	154.74	172.72	651.54	869.43	311.95	552.68	172.96	602.11	1.7937	1049.1	5959.9	5.559	1	1.3741e-08	2.7481e-08	3.6231e-07	TRUE
CTGGAGAACCTAACCAACGG	CABIN1_3	26.016	85.53	110.07	70.527	248.04	66.967	190.12	250.5	78.029	219.08	1.4776	1281.5	2349.7	2.9099	0.99809	0.0019105	0.0038211	0.019596	TRUE
GTAATCGTGGTCAATCGGAG	CABIN1_4	269.11	162.51	208.98	346.88	920.94	1108.9	160.59	829.68	239.04	875.31	1.8682	6431.3	8702.3	6.8206	1	4.5553e-12	9.1105e-12	1.818e-10	TRUE
TGAAATGATAATCAGCCAGG	CABIN1_5	103.25	35.281	27.119	124.5	112.74	34.051	104.29	21.206	69.267	69.171	-0.0019672	2379.1	2044.3	0.086297	0.46562	0.53438	0.93123	0.95954	FALSE
TACCCTGGATCATTCTACAC	CABIN1_6	221.14	196.72	189.83	93.556	341.79	425.64	210.43	116.63	193.28	276.11	0.51235	3581.4	6786.7	1.0055	0.84116	0.15884	0.31768	0.48835	TRUE
GGTGGTGAGATGATTGTACA	CABIN1_7	388.62	534.56	343.78	431.8	188.7	152.09	253.8	204.11	410.21	196.4	-1.0587	6936.5	16371	1.6775	0.046718	0.95328	0.093436	0.21938	FALSE
AGGCAAATGACAGCTGTAGG	CABIN1_8	226.02	232	238.49	112.99	309.75	539.14	371.94	560.63	229.01	455.54	0.98906	4522.9	8276.5	2.49	0.99358	0.0064245	0.012849	0.052284	TRUE
ACCCACTGGTGCACAAAGTG	CABIN1_9	768.29	635.06	294.32	245.41	202.94	259.92	1880.9	2629.5	464.69	1070.4	1.2021	66104	18944	4.4009	0.99999	5.3909e-06	1.0782e-05	9.7231e-05	TRUE
GGAATCACATAGACCCCCGG	CAPN8_1	29.268	95.152	102.1	4.318	0	39.726	73.834	74.221	62.21	56.78	-0.12958	2370.9	1803	0.23596	0.40673	0.59327	0.81347	0.88735	FALSE
ACGCGCACAGACATTTGTCA	CAPN8_10	468.29	201	912.48	630.43	55.779	196.36	178.12	38.436	549.36	116.95	-2.2222	88787	23044	2.8706	0.0020487	0.99795	0.0040974	0.020765	FALSE
AGTGGAATCACATAGACCCC	CAPN8_11	156.1	314.32	275.98	515.28	53.405	34.051	116.29	141.81	295.15	84.847	-1.7865	22842	11137	2.0412	0.020615	0.97938	0.04123	0.12403	FALSE
GGACAAGGCATGCTTAGCAT	CAPN8_12	608.13	676.76	634.91	508.8	595.76	473.31	444.85	335.32	621.52	459.08	-0.43624	5371.7	26626	0.99575	0.15969	0.84031	0.31937	0.4896	FALSE
GCTCCACCAACGATAAACTG	CAPN8_13	140.65	84.461	232.11	59.012	434.36	414.29	326.72	60.967	112.56	370.5	1.71	6246.2	3606.1	4.2955	0.99999	8.9898e-06	1.798e-05	0.00015627	TRUE
CTGGGGATTGGTCCAGTACG	CAPN8_14	704.07	939.76	767.32	550.54	586.27	575.46	726.34	683.89	735.69	635.08	-0.21185	25975	32437	0.55866	0.2882	0.7118	0.57639	0.7154	FALSE
CGCACAGACATTTGTCAGGG	CAPN8_15	410.57	423.37	390.84	441.87	244.48	64.697	986.61	1179.6	416.97	615.54	0.5608	461.7	16687	1.5372	0.93784	0.062164	0.12433	0.26572	TRUE
CAAGCCCGCTTCCTTACCGT	CAPN8_2	1008.9	1120.4	1080.8	1246.5	1481.1	1733.2	1497.9	2312.8	1100.6	1615.6	0.5533	10153	51986	2.2585	0.98804	0.011959	0.023917	0.084041	TRUE
TGGCGGAAGCGGATAGGACA	CAPN8_3	1090.2	952.59	1561.8	1381	2222.8	2359.7	1445.3	2174.9	1235.6	2198.9	0.83101	76248	59531	3.9479	0.99996	3.9418e-05	7.8837e-05	0.00061034	TRUE
GCAACAGTGCTTGGACTCAG	CAPN8_4	1246.3	1292.6	1277.8	1525	2227.6	3063.5	2838.9	2621.6	1285.2	2730.3	1.0865	19705	62336	5.7879	1	3.5641e-09	7.1282e-09	1e-07	TRUE
GGAGGTGCACAAATGGAACC	CAPN8_5	119.51	54.525	391.63	269.15	16.615	11.35	58.144	82.173	194.33	37.38	-2.3475	23223	6830.2	2.062	0.019606	0.98039	0.039212	0.11954	FALSE
ACAGCTGCTCTTCCTACACT	CAPN8_6	1498.4	1616.5	1704.5	1214.1	695.45	747.99	1449.9	1293.6	1557.4	1020.8	-0.60903	48839	78069	1.9207	0.027382	0.97262	0.054764	0.15144	FALSE
TGAAGAGCTGCTTTACCGGG	CAPN8_7	213.01	258.73	744.19	516	1938	188.42	335.02	390.99	387.36	363	-0.093454	63605	15309	0.19817	0.42146	0.57854	0.84291	0.90675	FALSE
TCTATATCAGATCATCCGGA	CAPN8_8	269.92	271.56	389.24	295.06	459.28	660.59	178.12	265.07	283.31	362.18	0.35322	3892.3	10616	0.76547	0.77734	0.22266	0.44532	0.60911	TRUE
AGTCATGCGTACTCTGTCAC	CAPN8_9	960.16	933.35	1399.8	1281.7	1201	1599.3	1447.1	1666	1120.9	1523.2	0.44206	54891	53113	1.7455	0.95955	0.040452	0.080904	0.19885	TRUE
CTTTGTGTGGAAACGACCAG	CAPN9_1	792.68	631.85	918.87	940.6	1275.8	1265.6	648.82	438.7	855.77	957.19	0.1614	21766	38719	0.51539	0.69686	0.30314	0.60628	0.74068	TRUE
CTGGTCGTTTCCACACAAAG	CAPN9_10	464.23	508.9	452.25	519.6	600.51	166.85	464.23	1374.4	486.57	532.37	0.12955	1088.8	19992	0.32397	0.62691	0.37309	0.74618	0.84411	TRUE
CCTTTGTGTGGAAACGACCA	CAPN9_11	920.33	908.76	728.23	410.21	365.53	410.88	1027.2	1497.7	818.49	719.05	-0.18664	64454	36752	0.51875	0.30197	0.69803	0.60394	0.739	FALSE
ACCAGGACTGATATCTGCCA	CAPN9_12	1623.6	1688.1	1192.5	1061.5	2304.7	2421	2539.9	3281.6	1408	2480.5	0.8165	97160	69370	4.0718	0.99998	2.3321e-05	4.6643e-05	0.00037555	TRUE
CCCTGGTCGTTTCCACACAA	CAPN9_13	804.07	651.1	571.1	782.27	395.2	510.76	267.65	239.89	716.69	331.42	-1.1103	12478	31459	2.1728	0.014896	0.9851	0.029793	0.098671	FALSE
TTCCACACAAAGGGGATCTG	CAPN9_14	1043.1	569.84	1473.2	1432.1	1051.5	1384.7	718.04	581.84	1237.6	884.76	-0.48373	192370	59642	1.4448	0.074256	0.92574	0.14851	0.29833	FALSE
AGCTGTCACTCACTTGGCGT	CAPN9_15	627.64	861.71	503.3	762.12	3098.7	3989.6	1848.6	3020.5	694.88	3059.6	2.1369	24526	30341	13.576	1	2.7866e-42	5.5732e-42	7.81e-40	TRUE
GGAATATCCCGGCATAACCA	CAPN9_2	281.3	232	146.76	351.2	790.4	673.07	121.83	51.69	256.65	397.45	0.62898	7409.8	9456.9	1.4479	0.92586	0.074136	0.14827	0.29822	TRUE
GTAACGGGAATTGACCAGGT	CAPN9_3	178.05	277.97	76.572	145.37	523.37	1469.9	133.82	471.83	161.71	497.6	1.6156	7099.8	5509	4.5254	1	3.0584e-06	6.1168e-06	5.6932e-05	TRUE
AGGCGCTCCAGAACTCGTTG	CAPN9_4	274.8	375.26	309.48	311.61	271.77	518.71	340.56	398.94	310.55	369.75	0.25099	1822.8	11820	0.54454	0.70634	0.29366	0.58733	0.72498	TRUE
AATCTCATAGAAGTTCTCGG	CAPN9_5	74.797	128.3	203.39	251.88	238.54	17.025	1671.4	2491.7	165.84	954.98	2.5185	6170.7	5674.1	10.476	1	5.6359e-26	1.1272e-25	6.6001e-24	TRUE
ATAGCCGATTGTCAGCACAT	CAPN9_6	750.41	597.64	954.76	786.59	200.57	322.35	495.61	503.64	768.5	408.98	-0.90837	21513	34137	1.9461	0.025822	0.97418	0.051643	0.14571	FALSE
TGGGAGGTGACGGTCCATCA	CAPN9_7	773.17	776.18	526.43	653.45	1468	1414.3	216.89	333.99	713.31	874.12	0.29293	15348	31285	0.90916	0.81836	0.18164	0.36327	0.53242	TRUE
TCACACTGCTCTGGATGATG	CAPN9_8	878.05	1225.2	386.05	318.09	1020.6	1888.7	658.97	742.21	632.05	881.42	0.47915	190480	27155	1.5133	0.93489	0.065106	0.13021	0.27396	TRUE
AAGCGTAAGGGAGGCGATGG	CAPN9_9	1014.6	842.47	810.39	1052.1	467.59	214.52	1287.5	1672.6	928.55	877.54	-0.081432	14686	42603	0.24717	0.40239	0.59761	0.80478	0.88185	FALSE
GCAGTATACTAAAAGCCAGG	CASC11_1	48.781	43.834	88.536	30.946	29.67	52.211	13.844	71.57	46.307	40.941	-0.17372	677.17	1277	0.30591	0.37984	0.62016	0.75967	0.85306	FALSE
ATTAAAAACCAAGCTAGCCA	CASC11_10	200	134.71	185.85	83.481	16.615	15.89	39.686	136.51	160.28	28.15	-2.468	2927.7	5452	2.0117	0.022126	0.97787	0.044252	0.13057	FALSE
TGGAGGAAAAAGTGGTTCAG	CASC11_11	506.5	485.38	837.51	369.91	385.7	623.13	219.66	580.51	495.94	483.11	-0.03775	44258	20443	0.090118	0.4641	0.5359	0.92819	0.95816	FALSE
ATTCGGCATCACTAATTCAT	CASC11_12	950.41	856.37	620.55	1070.9	719.19	433.58	1195.2	1738.9	903.39	957.19	0.08337	37488	41254	0.26489	0.60445	0.39555	0.7911	0.87284	TRUE
TCCTTGTTATTCTTTCAGGT	CASC11_13	100.81	111.19	90.132	157.61	437.92	493.74	130.13	37.11	106	284.03	1.4135	989.59	3361.8	3.0704	0.99889	0.001106	0.0022121	0.012251	TRUE
AAATTCCTTCAAGTCACGTG	CASC11_14	597.56	703.48	991.45	1099.6	907.89	1236.1	851.86	583.16	847.47	879.88	0.054079	55836	38280	0.16564	0.56578	0.43422	0.86844	0.92196	TRUE
TGATAAATATCTATCTCCAG	CASC11_15	100.81	73.77	86.941	61.171	102.06	0	83.986	201.46	80.355	93.025	0.2088	291.1	2431.8	0.25692	0.57969	0.42031	0.84062	0.90538	TRUE
GTGCGGCCTGTCAAGAGATG	CASC11_2	678.86	681.03	414.77	474.26	596.95	312.13	190.12	331.34	576.56	321.74	-0.83961	19341	24385	1.6328	0.051253	0.94875	0.10251	0.23342	FALSE
TGTTCCAACGAGAGGAACAC	CASC11_3	248.78	155.02	414.77	662.09	586.27	317.81	696.81	679.92	331.77	633.09	0.93016	51375	12771	2.6664	0.99616	0.0038402	0.0076803	0.034655	TRUE
GAAAAAGCCAGCGAACTTAG	CASC11_4	134.96	288.66	194.62	228.85	108	200.9	81.218	1.3254	211.74	94.607	-1.1539	4132.8	7551	1.3915	0.082039	0.91796	0.16408	0.31935	FALSE
AGGGTGATGTTCATTAGCAG	CASC11_5	181.3	158.23	360.53	641.94	423.68	663.99	197.51	75.546	270.91	310.59	0.19652	55473	10075	0.39532	0.65249	0.34751	0.69502	0.80855	TRUE
CCCAAAACTCAACGCAACAC	CASC11_6	341.46	250.18	343.78	483.61	600.51	705.99	320.26	111.33	342.62	460.38	0.42515	9476	13261	1.0227	0.84654	0.15346	0.30692	0.47754	TRUE
CACTAGAGGACCAACTCAGT	CASC11_7	358.54	430.86	707.49	873.67	195.82	28.376	263.03	389.66	569.18	229.43	-1.3071	58450	24020	2.1955	0.014065	0.98593	0.028131	0.094441	FALSE
AGATCTCAGACCCTAGCAGA	CASC11_8	48.781	101.57	133.2	118.02	258.72	149.82	47.069	161.7	109.8	155.76	0.50065	1468.7	3502.9	0.77661	0.77413	0.22587	0.45175	0.61415	TRUE
GATGTTCAAAGAAGGTGTTG	CASC11_9	81.301	27.797	173.88	258.36	666.97	194.09	177.2	274.35	127.59	234.22	0.87122	10448	4175.5	1.6501	0.94932	0.050681	0.10136	0.23174	TRUE
TGATGAGAGCCAGGCGTCTG	CASP5_1	691.06	568.77	738.6	750.61	351.29	189.55	968.15	2030.5	714.83	659.72	-0.11558	7914.2	31363	0.31123	0.37781	0.62219	0.75562	0.85063	FALSE
AAAAAAAACAGTTAAGATGT	CASP5_10	473.98	312.18	574.29	319.53	545.92	397.26	383.94	506.29	396.76	451.78	0.18691	16866	15745	0.43848	0.66922	0.33078	0.66155	0.78341	TRUE
GTGTAAAAAAAATCATGATG	CASP5_11	539.84	329.29	702.71	855.68	588.64	673.07	654.36	803.18	621.27	663.71	0.095188	51155	26613	0.26016	0.6026	0.3974	0.79479	0.87483	TRUE
GGGCTCACTATGACATCGTG	CASP5_12	274.8	327.15	668.41	682.96	283.64	198.63	874.93	1227.3	497.78	579.29	0.21836	47414	20532	0.56882	0.71519	0.28481	0.56962	0.70953	TRUE
AGTTATCCAATCCACTCTGA	CASP5_13	269.92	535.63	315.06	364.15	271.77	284.89	393.17	298.21	339.61	291.55	-0.21942	14829	13124	0.42222	0.33643	0.66357	0.67286	0.79259	FALSE
CAAAGAGTCTACCAAGATCA	CASP5_14	1287.8	1141.8	555.15	660.65	1114.4	1182.7	647.89	548.7	901.24	881.14	-0.032498	128330	41139	0.099089	0.46053	0.53947	0.92107	0.95332	FALSE
GGCATCCTAGAGGGAATCTG	CASP5_15	617.07	473.62	1043.3	977.3	72.394	205.44	1278.3	1045.7	797.19	625.58	-0.34923	76715	35634	0.90912	0.18164	0.81836	0.36329	0.53242	FALSE
CTCTTTGCGAAAGAATCGCG	CASP5_2	597.56	517.46	680.37	470.66	3374	4056.6	289.8	320.74	557.51	1847.4	1.7266	8615.7	23445	8.4241	1	1.8173e-17	3.6346e-17	1.1713e-15	TRUE
CCACATGCTAAAGAACAACG	CASP5_3	307.32	260.87	353.35	806.02	305	64.697	238.12	560.63	330.33	271.56	-0.28171	77389	12706	0.52482	0.29986	0.70014	0.59971	0.73589	FALSE
CATGTCTCATGGCATCCTAG	CASP5_4	706.5	863.85	480.17	640.5	1983.1	3149.7	718.96	634.85	673.5	1351	1.0032	25263	29251	3.9615	0.99996	3.724e-05	7.4479e-05	0.00057984	TRUE
GGGGCTCACTATGACATCGT	CASP5_5	416.26	475.76	633.31	649.14	136.48	37.456	334.1	493.04	554.54	235.29	-1.2333	13494	23298	2.0946	0.018102	0.9819	0.036205	0.11357	FALSE
GATCACCAGTGTAAAACGTA	CASP5_6	75.61	78.046	268	268.43	7.1207	0	62.759	5.3015	173.02	6.2111	-4.5929	12211	5962.5	2.7601	0.0028893	0.99711	0.0057785	0.027403	FALSE
AGTCTCAGGAATTCTTCACG	CASP5_7	536.59	874.54	1052.1	885.19	2073.3	2660.5	1201.7	1207.4	879.87	1640.4	0.8979	49184	39999	3.8025	0.99993	7.161e-05	0.00014322	0.0010532	TRUE
ACACGATGTTCTGACATTGA	CASP5_8	326.02	318.6	620.55	569.25	64.086	146.42	634.05	538.1	447.64	342.26	-0.38624	25378	18133	0.78372	0.2166	0.7834	0.4332	0.59899	FALSE
AGGATATGGAGTCAGTGCTG	CASP5_9	1061.8	957.94	1141.4	1124.8	403.51	793.39	1622.5	1077.5	1093.3	935.46	-0.22474	7542.2	51583	0.69503	0.24352	0.75648	0.48704	0.64269	FALSE
AAATACGTAGACTCGGAGGT	CAV1_1	452.03	374.19	167.5	297.94	106.81	38.591	251.04	90.125	336.07	98.468	-1.7607	14923	12964	2.1224	0.016902	0.9831	0.033803	0.10829	FALSE
CCTTGACCACGTCATCGTTG	CAV1_10	1843.1	1564.1	1998.1	2364.1	1771.9	1960.2	1484.1	1403.6	1920.6	1628	-0.23833	111920	99790	0.92627	0.17715	0.82285	0.35431	0.52369	FALSE
GATGTGATTGCAGAACCAGA	CAV1_11	221.95	60.94	144.37	228.13	26.109	0	71.065	145.79	183.16	48.587	-1.8929	6656.6	6373.1	1.8064	0.035425	0.96457	0.070851	0.18108	FALSE
GCACACCAAGGAGATCGACC	CAV1_12	275.61	135.78	54.239	35.264	1166.6	1231.5	59.067	13.254	95.009	612.84	2.6766	13170	2957.8	9.5213	1	8.9071e-22	1.7814e-21	7.5571e-20	TRUE
TGCCATCGGGATGCCAAAGA	CAV1_13	1939	1655	1053.7	1268	1438.4	1768.4	1259.8	972.82	1461.5	1349.1	-0.11541	156410	72467	0.41768	0.33809	0.66191	0.67618	0.79522	FALSE
CCTCAACGATGACGTGGTCA	CAV1_14	1705.7	1423	1163.7	1063.7	3521.2	3977.2	1381.6	1872.8	1293.4	2697	1.0596	85462	62802	5.6009	1	1.0662e-08	2.1325e-08	2.8354e-07	TRUE
GTTTAGGGTCGCGGTTGACC	CAV1_15	1190.2	1567.3	1172.5	872.23	801.08	944.35	907.24	1404.9	1181.4	925.79	-0.35137	81564	56481	1.0754	0.14109	0.85891	0.28218	0.45285	FALSE
TAAACACCTCAACGATGACG	CAV1_2	157.72	158.23	183.45	241.09	207.69	480.12	29.534	67.594	170.84	137.64	-0.30974	1808.2	5874.6	0.45734	0.32371	0.67629	0.64742	0.77285	FALSE
AGTGTACGACGCGCACACCA	CAV1_3	628.46	715.24	772.1	929.81	1923.8	2864.8	479.92	238.57	743.67	1201.8	0.69177	16512	32850	2.5279	0.99426	0.005737	0.011474	0.047909	TRUE
CATCTACAAGCCCAACAACA	CAV1_4	335.77	232	376.48	303.7	183.95	236.09	240.88	302.19	319.74	238.49	-0.42145	3810.6	12230	0.73955	0.22979	0.77021	0.45957	0.62023	FALSE
ATGTGATTGCAGAACCAGAA	CAV1_5	186.99	421.24	46.262	125.94	97.316	27.241	103.37	5.3015	156.47	62.278	-1.3153	28037	5300.7	1.3826	0.083392	0.91661	0.16678	0.32285	FALSE
ATCCCGATGGCACTCATCTG	CAV1_6	1682.9	1882.7	1232.3	804.58	1758.8	1497.1	2449.4	2988.7	1457.6	2104.1	0.5293	236230	72241	2.4053	0.99192	0.0080787	0.016157	0.062777	TRUE
CCTTCACTGTGACGAAATAC	CAV1_7	622.76	518.53	1403.8	1305.5	1360.1	842.19	2562	4368.4	964.12	1961	1.0236	208310	44519	4.7249	1	1.1513e-06	2.3025e-06	2.2882e-05	TRUE
CACCGTTCCCATCCGGGAAC	CAV1_8	486.99	471.48	279.97	432.52	131.73	182.74	346.1	481.11	452	264.42	-0.77124	10526	18340	1.3877	0.082617	0.91738	0.16523	0.32077	FALSE
ACCGTTCCCATCCGGGAACA	CAV1_9	463.41	369.92	409.18	569.97	453.35	436.99	301.8	884.02	436.3	445.17	0.028972	7915.4	17596	0.066872	0.52642	0.47358	0.94716	0.96845	TRUE
TAAAAGTCTAGAAACTGACC	CCDC178_1	385.37	387.02	300.7	150.41	294.32	643.56	81.218	13.254	343.04	187.77	-0.86593	14208	13280	1.3557	0.087603	0.9124	0.17521	0.33402	FALSE
GCACAGCTGTGACGTCGACA	CCDC178_10	1491.1	1433.7	788.05	567.81	1557.1	2023.8	1077.1	1273.7	1110.9	1415.4	0.3492	215960	52554	1.3282	0.90795	0.092049	0.1841	0.34425	TRUE
AGTAAAATGACAAATACTGA	CCDC178_11	219.51	114.4	191.43	223.82	162.59	190.69	75.68	223.99	205.47	176.64	-0.21701	3008.5	7290.3	0.35135	0.36266	0.63734	0.72532	0.82993	FALSE
TAGAACCAAACTTTGAGACA	CCDC178_12	543.9	484.31	744.19	419.56	643.24	703.72	579.6	1227.3	514.11	673.48	0.3889	21216	21323	1.0914	0.86242	0.13758	0.27515	0.44853	TRUE
AGGTGCTGGAATATTTACTA	CCDC178_13	1052	882.03	429.92	344	181.58	452.88	419.93	241.22	655.97	330.57	-0.9865	118800	28362	1.933	0.02662	0.97338	0.05324	0.14891	FALSE
ATAGACTACATGAATGAACA	CCDC178_14	346.34	273.7	279.97	146.81	313.31	659.45	765.11	1200.8	276.83	712.28	1.3603	7252.2	10333	4.2838	0.99999	9.2155e-06	1.8431e-05	0.00015986	TRUE
CCAGGATGAAAAAACCATAG	CCDC178_15	307.32	150.75	198.61	197.91	245.66	212.25	397.78	1023.2	198.26	321.72	0.69566	4717.2	6991.8	1.4765	0.92948	0.070524	0.14105	0.28824	TRUE
CACAGCTGTGACGTCGACAT	CCDC178_2	621.14	475.76	1028.1	900.3	1265.1	2374.5	671.89	1375.7	760.72	1320.4	0.79476	63893	33733	3.0474	0.99885	0.0011541	0.0023083	0.012722	TRUE
TTTGGCATGTACAAAACTGA	CCDC178_3	185.37	415.89	204.99	199.35	337.05	819.49	126.44	125.91	202.17	231.74	0.19607	15325	7153.4	0.34968	0.63363	0.36637	0.73275	0.83543	TRUE
GAGTTTATGACCAACTAACC	CCDC178_4	270.73	322.88	721.85	849.92	454.54	240.63	639.59	762.09	522.36	547.06	0.066528	83401	21724	0.16758	0.56646	0.43354	0.86709	0.92142	TRUE
TCTGCTTAGAGTCCAGTAGA	CCDC178_5	1961	1421.9	709.89	825.45	1595	1429	1059.5	1790.6	1123.7	1512	0.4279	350060	53265	1.6826	0.95377	0.046229	0.092458	0.21782	TRUE
ACATCTCAAGAACATCTATA	CCDC178_6	121.14	87.668	252.85	269.15	0	70.372	56.299	66.269	186.99	61.284	-1.5938	8429.8	6529.3	1.6441	0.050074	0.94993	0.10015	0.22994	FALSE
AATTTGCTGAGCCTTCAATC	CCDC178_7	1435	1709.5	894.14	1098.9	3476.1	4026	1649.3	1797.2	1266.9	2636.6	1.0568	130440	61301	5.5321	1	1.5819e-08	3.1639e-08	4.119e-07	TRUE
TTCTATAACATCACTCAAAT	CCDC178_8	147.97	118.67	256.04	218.78	36.79	62.427	47.069	17.23	183.37	41.93	-2.1026	3991.1	6381.7	1.9147	0.027764	0.97224	0.055527	0.15288	FALSE
CAAAAGACCTGAAAGAAGAT	CCDC178_9	260.98	270.49	295.92	413.81	719.19	316.67	117.21	116.63	283.2	216.94	-0.38298	5958.2	10612	0.65008	0.25782	0.74218	0.51564	0.66743	FALSE
CCGCAGGGTTGATCACACGC	CCDC22_1	243.9	210.62	34.298	128.1	61.713	38.591	231.65	147.12	169.36	104.41	-0.6925	9067.6	5815	0.89094	0.18648	0.81352	0.37296	0.54207	FALSE
GCAAGGTTGGCAGTCCCATC	CCDC22_10	539.84	859.58	871.01	567.81	878.22	1225.8	789.1	691.85	713.7	833.66	0.22386	32512	31305	0.67803	0.75112	0.24888	0.49777	0.65239	TRUE
CCTGCGTGTGATCAACCCTG	CCDC22_11	109.76	188.17	301.5	138.18	142.41	80.587	69.22	149.77	163.17	111.5	-0.54526	7746.1	5567.3	0.72805	0.23329	0.76671	0.46658	0.62579	FALSE
AAGTTCACCTTCCATCTGGT	CCDC22_12	118.7	98.36	206.59	338.24	66.46	46.536	127.36	67.594	162.64	67.027	-1.2664	12943	5546.2	1.3635	0.086356	0.91364	0.17271	0.33123	FALSE
TGGCACATCTGACACCTGAG	CCDC22_13	517.07	408.41	661.23	833.37	542.36	871.7	281.49	311.46	589.15	426.91	-0.46378	34234	25010	1.0263	0.15239	0.84761	0.30477	0.47506	FALSE
GAGGCCGACATGAAGACCCT	CCDC22_14	169.11	222.38	380.47	249.72	277.71	77.182	540.84	702.45	236.05	409.27	0.79138	8570.6	8575	1.8706	0.96913	0.030867	0.061734	0.16453	TRUE
CACCTGTTCAGGCCGCCGGG	CCDC22_15	495.12	539.91	538.4	613.15	541.17	326.89	1586.5	982.1	539.15	761.64	0.49763	2472	22544	1.4818	0.93079	0.069208	0.13842	0.28474	TRUE
CTGCACAAAGCTGACGCCCA	CCDC22_2	330.89	274.77	603.8	281.39	42.724	205.44	321.18	438.7	306.14	263.31	-0.21667	30271	11624	0.40129	0.3441	0.6559	0.6882	0.80317	FALSE
ACTTCTCTGAGTGCGTGAAG	CCDC22_3	139.84	132.57	156.33	121.62	227.86	60.157	68.297	45.063	136.2	64.227	-1.0728	214.75	4507	1.1591	0.12321	0.87679	0.24641	0.41717	FALSE
GGCATGGTGTTCGAGGAGCG	CCDC22_4	209.76	55.595	164.31	74.845	118.68	63.562	0.92293	14.579	119.58	39.07	-1.5894	5409.4	3870.5	1.4574	0.072504	0.9275	0.14501	0.29383	FALSE
CAAGCTCCAAGGGATAGCCC	CCDC22_5	107.32	31.005	81.358	122.34	136.48	192.96	153.21	536.78	94.337	173.08	0.86864	1710.8	2933.4	1.4539	0.92391	0.076094	0.15219	0.30301	TRUE
GCTGCAGCTTGGGAGTGCGA	CCDC22_6	43.089	68.424	422.74	400.13	0	95.343	263.03	343.27	234.28	179.19	-0.38486	42362	8499.8	0.60966	0.27105	0.72895	0.54209	0.68842	FALSE
TCTGCCCACCGATGCCTCTG	CCDC22_7	1756.1	2203.5	2207.8	1598.4	1497.7	1945.4	2962.6	2750.2	1979.8	2347.8	0.24585	99182	103400	1.1445	0.87378	0.12622	0.25244	0.42442	TRUE
GAGCATCTGCGCCAAAGCTG	CCDC22_8	1095.1	1166.4	1466	1486.8	1916.7	2340.4	1004.1	1363.8	1316.2	1640.2	0.31728	40959	64103	1.2797	0.89968	0.10032	0.20065	0.36341	TRUE
CTGAGCTGCCCACGTGACCT	CCDC22_9	1919.5	2083.7	1608.8	1910	1709	1887.6	1566.2	1006	1914.8	1637.6	-0.22546	40732	99436	0.87895	0.18971	0.81029	0.37943	0.54818	FALSE
GTTTGGCCAGACGATCTTCG	CCDC77_1	1070.7	1024.2	971.51	1034.2	945.87	530.06	1627.1	3483.1	1029.2	1286.5	0.32166	1700.8	48058	1.1737	0.87975	0.12025	0.24051	0.4113	TRUE
TTTGGCCAGACGATCTTCGG	CCDC77_10	1673.2	1577	1086.4	1143.5	911.45	514.17	810.33	315.44	1360.3	662.25	-1.0373	88952	66622	2.7043	0.0034227	0.99658	0.0068454	0.031551	FALSE
TTTGGTACCTGATTCTCAGT	CCDC77_11	920.33	1067	990.65	1289.6	875.85	915.97	992.15	1165	1028.8	954.06	-0.10873	27570	48038	0.3411	0.36651	0.63349	0.73303	0.83545	FALSE
AAGGGCTCATCGAGGACAGA	CCDC77_12	47.968	19.244	9.5715	4.318	0	57.887	19.381	75.546	14.408	38.634	1.3631	424.95	326.64	1.3405	0.88563	0.11437	0.22874	0.39728	TRUE
AGTGGTCCCACCAAGAGGAG	CCDC77_13	162.6	217.03	56.631	75.565	102.06	149.82	32.302	29.158	119.08	67.183	-0.81655	5760.7	3851.8	0.91949	0.17892	0.82108	0.35784	0.52741	FALSE
GGACAGACGGATTCACCTTG	CCDC77_14	1091.9	1208.1	1190.9	1199.7	1258	1577.7	1900.3	2775.3	1195.3	1739	0.54055	3631.6	57260	2.2723	0.98847	0.011535	0.02307	0.081866	TRUE
CATACAGACACTCATCCTAC	CCDC77_15	1028.5	854.23	573.49	693.76	614.75	483.52	331.33	104.7	773.99	407.43	-0.9241	39276	34423	1.976	0.024078	0.97592	0.048157	0.13836	FALSE
ACAAATTGAAGGGCTCATCG	CCDC77_2	326.83	271.56	344.57	245.41	284.83	272.41	209.5	167	299.19	240.96	-0.31115	2160	11316	0.55255	0.29028	0.70972	0.58057	0.7192	FALSE
GAAAGCTCTAAGTGATATGC	CCDC77_3	236.59	274.77	204.99	269.15	1011.1	1060.1	54.453	234.59	252.87	622.86	1.2971	1100.8	9294.1	3.8379	0.99994	6.2322e-05	0.00012464	0.00092865	TRUE
GAATCTTCAGCTTTCAAAGC	CCDC77_4	56.911	68.424	47.06	65.489	2148.1	3212.1	13.844	41.087	61.2	1094.6	4.1386	96.309	1768.9	24.57	1	1.4097e-133	2.8195e-133	2.5118e-130	TRUE
CTCTACAAAGAAGCTTGTGA	CCDC77_5	33.333	8.553	193.82	179.2	106.81	119.18	80.295	9.2776	106.26	93.553	-0.18199	9284	3371.5	0.27165	0.39294	0.60706	0.78589	0.86955	FALSE
GCTCTCATAGAGCAGTTCTT	CCDC77_6	1406.5	1510.7	1423.8	1091	1587.9	2322.3	2853.7	4459.9	1415.1	2588	0.87043	38111	69780	4.4399	1	4.4996e-06	8.9991e-06	8.2044e-05	TRUE
AGATTACTTACTTTGTGAGG	CCDC77_7	290.24	184.96	596.62	494.41	175.64	439.26	893.39	1738.9	392.33	666.33	0.76266	35194	15539	2.1981	0.98602	0.013984	0.027968	0.094124	TRUE
TGTCAAAGATTAAGCAATAT	CCDC77_8	786.99	1000.7	1354.4	1166.6	594.58	493.74	1268.1	947.64	1083.6	771.11	-0.49034	58350	51049	1.3832	0.083295	0.9167	0.16659	0.32269	FALSE
CCGTCAGTGGTCCCACCAAG	CCDC77_9	939.84	1065.9	359.73	415.25	591.02	244.03	707.89	669.31	677.54	630.17	-0.10442	129810	29456	0.2761	0.39123	0.60877	0.78247	0.86731	FALSE
TAATGGAACAATTGCCCTTG	CCDC91_1	1312.2	1497.8	1580.1	1286.8	1139.3	1631	1096.4	706.42	1405	1117.9	-0.32957	20623	69197	1.0916	0.13751	0.86249	0.27501	0.44836	FALSE
CGAAGCCCTCAGCATTATTG	CCDC91_10	2035.8	2353.1	1416.6	1501.9	2182.5	2481.2	1607.7	1239.2	1768.9	1895.1	0.099415	202660	90620	0.41942	0.66255	0.33745	0.67491	0.79413	TRUE
ATGTTAGATACATTGGCTCC	CCDC91_11	1541.5	1617.6	642.89	815.38	1661.5	1782	974.61	500.99	1178.4	1318.1	0.16142	247750	56316	0.58839	0.72187	0.27813	0.55627	0.6994	TRUE
AACAAGAATTGGAAGACATG	CCDC91_12	318.7	446.89	237.69	587.25	103.25	269	332.25	543.4	382.8	300.63	-0.34757	23691	15098	0.67088	0.25115	0.74885	0.5023	0.6566	FALSE
ATTCATCCACAATAATGCTG	CCDC91_13	392.68	521.73	377.28	869.35	187.51	66.967	395.01	563.28	457.21	291.26	-0.64874	61527	18587	1.2191	0.11141	0.88859	0.22282	0.3902	FALSE
GCAATCAACACACACTCATC	CCDC91_14	946.34	1000.7	1405.4	1478.9	784.46	541.41	615.59	510.27	1203.1	578.5	-1.055	74631	57697	2.6002	0.0046591	0.99534	0.0093182	0.040508	FALSE
TCACGGTCCAGTACAATCTC	CCDC91_15	1713.8	1801.5	1164.5	1310.5	701.39	585.68	1276.4	905.23	1512.2	803.31	-0.91175	95293	75417	2.5812	0.0049227	0.99508	0.0098453	0.042444	FALSE
AAATAATGGCATCAGAAGAG	CCDC91_2	196.75	223.45	296.72	274.91	154.28	257.65	124.6	49.039	249.18	139.44	-0.83302	2111	9135.6	1.1678	0.12144	0.87856	0.24288	0.41379	FALSE
TCCTGGATACCAATACCTGC	CCDC91_3	530.08	422.3	396.42	278.51	1388.5	1231.5	1227.5	1329.3	409.36	1280.4	1.6428	10677	16332	6.8161	1	4.6791e-12	9.3582e-12	1.8615e-10	TRUE
TCAAACTATTCCAAAAGCAC	CCDC91_4	3.252	78.046	365.31	400.13	589.83	768.42	98.753	190.85	221.68	390.34	0.81346	40272	7967.5	1.8896	0.9704	0.029601	0.059203	0.16003	TRUE
TTCATCCACAATAATGCTGA	CCDC91_5	973.17	1080.9	621.35	323.85	481.83	632.21	540.84	353.87	797.26	511.33	-0.63977	122150	35638	1.5147	0.064926	0.93507	0.12985	0.27352	FALSE
ATCATTCCTTGTAGCATCAG	CCDC91_6	716.26	732.35	898.13	707.43	2334.4	3744.5	823.25	1399.6	724.31	1867	1.3648	10209	31850	6.4028	1	7.6268e-11	1.5254e-10	2.6338e-09	TRUE
TCAGCAATCTCAAGAACAGA	CCDC91_7	586.18	489.66	626.14	393.66	1223.6	1077.1	435.62	306.16	537.92	756.38	0.49096	11084	22483	1.457	0.92743	0.072574	0.14515	0.29392	TRUE
AGAAAAACAGAGAATTAAAC	CCDC91_8	42.276	181.75	40.679	8.636	0	0	77.526	76.872	41.478	38.436	-0.1072	6918.8	1122.8	0.25595	0.39899	0.60101	0.79799	0.87726	FALSE
GTATCTATCTTGAAAAGAAA	CCDC91_9	230.89	356.02	14.357	50.376	270.59	163.44	162.44	25.182	140.64	162.94	0.21098	26210	4679	0.32607	0.62026	0.37974	0.75948	0.85304	TRUE
AGGAAGTGTACAAGCCCCGT	CCDC93_1	52.846	165.71	174.68	56.134	0	1.135	32.302	38.436	110.92	16.719	-2.6592	4480.6	3545	1.9366	0.026394	0.97361	0.052789	0.14802	FALSE
CGGCCAGGGGACTTACTGAG	CCDC93_10	457.72	323.94	497.72	262.68	427.24	353	76.603	94.102	390.83	223.55	-0.80322	12266	15470	1.3497	0.088551	0.91145	0.1771	0.3363	FALSE
TGGCGTTTGTATTTCCGACG	CCDC93_11	953.66	1018.9	766.52	1188.2	1190.3	1738.9	512.22	702.45	986.27	946.4	-0.059475	30393	45719	0.18648	0.42603	0.57397	0.85207	0.91185	FALSE
AAATCACAATACTGACCTCA	CCDC93_12	233.33	124.02	182.66	201.51	517.44	569.79	36.917	100.73	192.08	309.08	0.68345	2170.6	6737.6	1.4254	0.92223	0.07777	0.15554	0.30778	TRUE
AAAGACCAAACATCTTGAAG	CCDC93_13	0	9.6221	0	0	0	0	0	7.9522	0.4065	0	-0.49211	30.862	5.1286	1.073	0.14164	0.85836	0.28328	0.45285	FALSE
GAACCTCCCAGCTACATCGC	CCDC93_14	201.63	302.56	189.83	98.594	117.49	96.478	342.41	249.17	195.73	183.33	-0.093924	6972.7	6887.6	0.16255	0.43543	0.56457	0.87087	0.9236	FALSE
ATCTACATCAAAGTTGCAAG	CCDC93_15	64.228	80.184	358.13	254.04	0	0	15.69	201.46	167.11	7.8449	-4.2484	20729	5724.9	2.6434	0.0041034	0.9959	0.0082068	0.036647	FALSE
TTTCCGGCGATGTAGCTGGG	CCDC93_2	691.87	669.27	392.43	487.21	922.13	774.09	424.55	3.9761	578.24	599.32	0.051563	21337	24468	0.13474	0.55354	0.44646	0.89291	0.93615	TRUE
TAGAATCCAAAGCTGATCCA	CCDC93_3	435.77	503.56	335.8	220.22	422.49	762.74	299.95	53.015	385.79	361.22	-0.09466	15427	15236	0.20032	0.42062	0.57938	0.84123	0.90571	FALSE
TCTGTCAGAAAAAATTGTCT	CCDC93_4	504.07	520.66	313.47	644.1	439.11	372.29	311.03	82.173	512.36	341.66	-0.58321	19017	21238	1.1723	0.12053	0.87947	0.24107	0.41186	FALSE
AGGCTTATCACCCTTTGACA	CCDC93_5	100.81	114.4	10.369	108.67	10.681	123.72	130.13	110.01	104.74	116.86	0.15657	3010.1	3315.1	0.21052	0.56851	0.43149	0.86299	0.91946	TRUE
AGAAAAAGCTGATGCCCACG	CCDC93_6	259.35	202.06	274.38	592.28	99.69	70.372	2084	3057.6	266.87	1091.8	2.0285	36736	9898.8	8.2917	1	5.6035e-17	1.1207e-16	3.4597e-15	TRUE
ACTGTAAGTCTTCTGGAACT	CCDC93_7	744.72	1073.4	485.75	654.89	564.91	808.14	876.78	539.43	699.8	686.53	-0.027599	63142	30593	0.075963	0.46972	0.53028	0.93945	0.96368	FALSE
GAGTCCCACAATCTGGCCCA	CCDC93_8	765.85	527.08	383.66	562.06	378.58	306.46	992.15	874.75	544.57	626.67	0.20224	25157	22809	0.5436	0.70659	0.29341	0.58681	0.72462	TRUE
TTTCTTGGCTTCATTATATC	CCDC93_9	292.68	536.7	455.44	507.36	437.92	594.76	1244.1	2168.3	481.4	919.43	0.93207	13340	19744	3.1174	0.99909	0.00091266	0.0018253	0.010408	TRUE
TGAAAACACAGACTACACCA	CCDC94_1	0	0	0	0	81.888	7.9452	28.611	0	0.4065	18.278	3.7768	0	5.1286	7.8915	1	2.6125e-15	5.225e-15	1.4044e-13	TRUE
GAAGAAATTCAATGCTCGGA	CCDC94_10	17.886	20.313	316.66	94.276	180.39	85.127	136.59	234.59	57.295	158.49	1.452	23852	1637.7	2.5007	0.99327	0.0067253	0.013451	0.054185	TRUE
GCGGAGAATACATCTACAAG	CCDC94_11	33.333	6.4148	14.357	10.075	129.36	95.343	0	0	12.216	47.671	1.8808	162.92	269.43	2.16	0.98006	0.019939	0.039877	0.12113	TRUE
CCATGGAGCATGGAGCCACG	CCDC94_12	50.407	183.89	435.5	479.3	26.109	45.401	94.139	227.96	309.7	69.77	-2.1343	42550	11782	2.2768	0.0114	0.9886	0.022799	0.081174	FALSE
CCCCGCAGGTGTAAGACGTG	CCDC94_13	243.9	186.03	186.64	372.79	258.72	101.02	244.58	429.42	215.27	251.65	0.22427	9101.6	7698.8	0.41455	0.65835	0.34165	0.68331	0.79953	TRUE
CCCCAAAGACCGGCAGTACG	CCDC94_14	252.03	156.09	220.14	334.64	201.75	459.69	381.17	762.09	236.09	420.43	0.82986	5540.3	8576.6	1.9905	0.97661	0.023395	0.046789	0.1357	TRUE
TGCGGAGAATACATCTACAA	CCDC94_15	6.5041	21.383	31.107	4.318	41.537	23.836	6.4605	72.896	13.943	32.687	1.1727	165.98	314.38	1.0571	0.8148	0.1852	0.3704	0.53993	TRUE
GTGCGGAGAATACATCTACA	CCDC94_2	108.94	57.733	123.63	41.74	20.175	23.836	102.44	331.34	83.338	63.14	-0.39495	1555.1	2537.6	0.49466	0.31042	0.68958	0.62084	0.75315	FALSE
TGGACTTCGAGGCTATGCTG	CCDC94_3	47.968	57.733	66.203	113.71	0	0	234.42	108.68	61.968	54.34	-0.18628	969.6	1794.8	0.29401	0.38437	0.61563	0.76875	0.85811	FALSE
AAGACCGGCAGTACGTGGTG	CCDC94_4	0	35.281	89.334	57.573	29.67	37.456	148.59	53.015	46.427	45.236	-0.036711	1415	1280.8	0.17278	0.43141	0.56859	0.86282	0.91941	FALSE
GCGTGCACTTGATGTAAAAG	CCDC94_5	73.984	23.521	186.64	168.4	5.9339	2.2701	407.01	527.5	121.19	206.47	0.76376	6093.7	3931.7	1.3601	0.91072	0.089284	0.17857	0.33806	TRUE
GGTGCTGGAGAACCGGACCA	CCDC94_6	230.89	339.98	145.17	89.238	390.45	417.69	285.18	152.42	188.03	337.82	0.84189	12175	6571.8	1.8477	0.96734	0.032655	0.06531	0.17134	TRUE
CAGAAAGCGAAGACTGCTGG	CCDC94_7	37.398	119.74	110.07	146.09	282.45	535.74	188.28	25.182	114.91	235.37	1.0281	2342.3	3694.3	1.9818	0.97553	0.024466	0.048933	0.14007	TRUE
AGAAGAGGGTGCAGAAGGAG	CCDC94_8	85.366	0	85.346	90.678	168.52	269	49.838	10.603	85.356	109.18	0.3515	2438	2609.6	0.46638	0.66359	0.33641	0.67282	0.79259	TRUE
CTCAGCCTGGAAATTCCGCG	CCDC94_9	0	2.1383	7.1786	147.53	0	53.347	0	0	4.6584	0	-2.5004	6815.7	87.532	1.952	0.025468	0.97453	0.050935	0.14435	FALSE
GCCATCAAGATGTCTCAGAG	CCHCR1_1	107.32	91.945	178.67	189.99	23.736	13.62	239.04	486.41	142.99	131.39	-0.12124	2453.4	4770.8	0.19633	0.42218	0.57782	0.84436	0.90759	FALSE
AGAGACCTCAAGTGACCATG	CCHCR1_10	485.37	346.4	216.16	185.67	233.8	309.86	194.74	100.73	281.28	214.27	-0.39098	19758	10527	0.6602	0.25456	0.74544	0.50913	0.66192	FALSE
GAATCTAAGAAAATATGTTG	CCHCR1_11	7.3171	23.521	116.45	58.293	35.603	0	58.144	3.9761	40.907	19.79	-1.0113	2480	1104.7	0.9455	0.1722	0.8278	0.3444	0.51417	FALSE
CCTACGCACCCCGAATGGTG	CCHCR1_12	322.76	350.67	346.17	272.03	239.73	69.237	179.97	137.84	334.47	158.9	-1.069	1478.2	12892	1.5589	0.059512	0.94049	0.11902	0.25893	FALSE
TGCGGACAGCATAGCTGAGT	CCHCR1_13	372.36	178.54	639.7	892.38	1470.4	1944.3	638.67	1041.7	506.03	1256.1	1.3099	97417	20931	5.1844	1	1.0837e-07	2.1673e-07	2.5076e-06	TRUE
CTCTTTGACACAGGCTCACG	CCHCR1_14	1113	1164.3	771.3	727.58	326.37	241.76	792.79	388.33	942.16	357.35	-1.3961	51254	43334	2.8097	0.0024795	0.99752	0.0049591	0.024283	FALSE
TGAGGTTGTCCGGAAGAACT	CCHCR1_15	430.89	430.86	647.67	528.95	1558.2	1553.9	603.59	906.56	479.92	1230.2	1.3562	11785	19673	5.3493	1	4.417e-08	8.8339e-08	1.0697e-06	TRUE
TGAGGTCCACAGCCAGACAT	CCHCR1_2	1244.7	1167.5	1304.9	1394.7	1259.2	725.29	2107	2939.7	1274.8	1683.1	0.40057	9235.4	61748	1.6431	0.94982	0.050182	0.10036	0.23031	TRUE
CGCAAGGTCCACACCATTCG	CCHCR1_3	1948.8	2529.5	2697.6	2962.1	3968.6	4779.6	2000	1754.8	2613.6	2984.3	0.1913	192520	143160	0.97981	0.83641	0.16359	0.32718	0.49765	TRUE
CTCGTGAGCCTGTGTCAAAG	CCHCR1_4	898.37	1255.2	857.45	907.5	408.25	368.89	575.91	144.47	902.94	388.57	-1.2143	42056	41230	2.5335	0.0056471	0.99435	0.011294	0.047333	FALSE
TGGCACTTCCTGGTAAACTC	CCHCR1_5	316.26	413.75	86.941	46.058	481.83	429.04	153.21	140.49	201.6	291.12	0.52794	31832	7129.9	1.0602	0.85424	0.14576	0.29152	0.46134	TRUE
GAGGTGGAGGTGGAGCGTAT	CCHCR1_6	418.7	393.44	551.16	671.45	480.65	747.99	152.28	124.59	484.93	316.46	-0.61415	17311	19913	1.1952	0.11601	0.88399	0.23203	0.40131	FALSE
GCAGCAGAAGATGAGGCTAG	CCHCR1_7	1024.4	739.83	265.61	361.99	592.2	1249.7	345.17	277	550.91	468.69	-0.23273	125650	23120	0.54105	0.29424	0.70576	0.58847	0.72603	FALSE
AGGAGCTGGCCGAGGCTCAG	CCHCR1_8	591.87	718.45	181.06	458.43	1361.2	1183.8	221.5	458.58	525.15	821.21	0.64404	54889	21860	2.0024	0.97738	0.022623	0.045246	0.13275	TRUE
GGAAACATCCCGTTCCCACA	CCHCR1_9	999.19	980.39	722.65	451.95	1324.4	2001.1	390.4	457.25	851.52	890.85	0.065073	71559	38494	0.20048	0.57944	0.42056	0.84111	0.90567	TRUE
CTCCCGACAATGGATCAACT	CCNI_1	900.81	1149.3	1541.8	1290.4	1271	1107.8	1429.6	2385.7	1219.8	1350.3	0.14651	71797	58640	0.53889	0.70502	0.29498	0.58996	0.72758	TRUE
TTATTCTGGATAAGTTGAAT	CCNI_10	649.59	837.12	303.1	834.09	1129.8	1112.3	283.34	319.42	741.84	715.87	-0.051337	72865	32755	0.14352	0.44294	0.55706	0.88588	0.93341	FALSE
GTGCCACAAGCTCCCGACAA	CCNI_11	2453.7	2145.7	1572.9	1266.6	5327.5	5704.7	2095	3088.1	1859.3	4207.8	1.1779	289540	96073	7.5768	1	1.7714e-14	3.5428e-14	8.8548e-13	TRUE
TCTTCACACAGCCACACCAT	CCNI_12	1997.6	1856	1989.3	1735.1	1434.8	1208.8	1893.8	2616.3	1922.6	1664.3	-0.20803	16554	99916	0.81718	0.20691	0.79309	0.41383	0.58155	FALSE
CTCCATTTCCAGACTAACCA	CCNI_13	413.01	582.67	1010.6	954.27	261.09	162.31	804.79	1104	768.47	532.94	-0.52719	84673	34136	1.2749	0.10118	0.89882	0.20235	0.36585	FALSE
GCTCCCAGTTGATCCATTGT	CCNI_14	882.93	871.34	688.35	635.46	1809.8	1591.3	403.32	567.26	779.84	1079.3	0.46831	16071	34728	1.6068	0.94596	0.054045	0.10809	0.24303	TRUE
AGATGTGGAAAGTGAATGTG	CCNI_15	566.67	801.84	649.27	610.27	1010	695.77	874.01	1442	629.77	941.98	0.58011	11450	27040	1.8986	0.97119	0.028807	0.057614	0.15696	TRUE
AGGCCTAGTTGACACTGCAA	CCNI_2	816.26	488.59	425.93	536.87	350.1	47.671	457.77	474.48	512.73	403.94	-0.34331	33610	21256	0.74677	0.2276	0.7724	0.4552	0.61696	FALSE
AACCAACTTCTGCAATTCAG	CCNI_3	426.83	308.98	465.81	488.65	767.85	994.29	740.19	481.11	446.32	754.02	0.7552	7138.4	18070	2.289	0.98895	0.011046	0.022091	0.079218	TRUE
GTTGGAAAAGGCAATCACTA	CCNI_4	237.4	236.28	405.19	254.04	144.79	236.09	155.05	136.51	245.72	149.92	-0.70909	8553.2	8987.4	1.0276	0.15207	0.84793	0.30415	0.47443	FALSE
CCTCAACAGTCTTGGCAGCT	CCNI_5	706.5	583.74	1199.6	1127.7	1163	1595.9	958.92	1347.9	917.11	1255.5	0.45265	93220	41988	1.6513	0.95066	0.04934	0.098679	0.22728	TRUE
TTGGCAAGAGACAGTTTCTG	CCNI_6	743.09	827.5	1092.7	1021.2	262.28	222.47	583.29	865.47	924.35	422.78	-1.1267	26658	42377	2.4367	0.0074117	0.99259	0.014823	0.058524	FALSE
GAGCAAATGTTTCTGGGTAA	CCNI_7	671.55	961.14	1296.1	1321.3	570.84	584.54	667.28	943.67	1128.6	625.91	-0.84954	100720	53540	2.1727	0.014901	0.9851	0.029802	0.098671	FALSE
TGGAGAAACTCATTCCTGAT	CCNI_8	2248	1328.9	1482	1337.1	2156.4	2678.7	2247.3	1990.7	1409.6	2201.9	0.6431	239970	69459	3.0062	0.99868	0.0013225	0.0026451	0.014238	TRUE
ATTGAGCCCATCTCAACATT	CCNI_9	1077.2	855.3	1363.9	1948.8	600.51	380.24	1641	1919.1	1220.6	1120.7	-0.12302	234970	58683	0.41219	0.3401	0.6599	0.6802	0.79799	FALSE
AACTTGTAGTCGATCCAGAA	CCR1_1	798.37	392.37	899.72	868.63	1667.4	2705.9	2022.1	1970.8	833.5	1996.5	1.2592	67151	37542	6.0022	1	9.7326e-10	1.9465e-09	2.9642e-08	TRUE
GTGGTGAGTGAATTCCCATT	CCR1_10	475.61	700.28	969.12	664.97	531.68	433.58	728.19	1101.4	682.62	629.93	-0.11571	41852	29715	0.30572	0.37991	0.62009	0.75982	0.85308	FALSE
TTAGCCTCTTGTATTGCACA	CCR1_11	1309.8	1342.8	1821	1997.1	900.77	506.22	1986.1	3284.3	1581.9	1443.5	-0.13205	120250	79506	0.491	0.31171	0.68829	0.62342	0.75438	FALSE
CAACTTGTAGTCGATCCAGA	CCR1_12	586.99	341.05	382.06	354.07	994.52	2194	419.01	789.92	368.07	892.22	1.2751	16350	14421	4.3648	0.99999	6.3677e-06	1.2735e-05	0.00011378	TRUE
AAGGCAATACCAGCCCAAAG	CCR1_13	104.88	160.37	383.66	392.22	84.262	55.617	285.18	459.9	272.01	184.72	-0.55582	22437	10123	0.87779	0.19003	0.80997	0.38006	0.54868	FALSE
TCATGATCATCTGCTACACA	CCR1_14	266.67	416.96	764.92	920.45	229.05	275.81	317.49	320.74	590.94	296.65	-0.99184	91423	25099	1.8589	0.03152	0.96848	0.063041	0.16711	FALSE
CCCAGAGAGGATCTTACACA	CCR1_15	1014.6	1327.9	884.57	837.69	3898.6	3956.7	977.38	1203.4	949.6	2551	1.4247	54686	43735	7.6575	1	9.4818e-15	1.8964e-14	4.8367e-13	TRUE
GAAACAGCTTCCACTCTCGT	CCR1_2	347.97	347.47	706.7	787.31	1104.9	1005.6	316.56	523.52	527.33	764.58	0.53511	54762	21966	1.6008	0.94528	0.054725	0.10945	0.2452	TRUE
CAGATGATCATGACCAACAA	CCR1_3	361.79	504.63	417.16	457.71	1209.3	1892.1	557.45	856.19	437.43	1032.8	1.2375	3686.4	17650	4.4811	1	3.7142e-06	7.4284e-06	6.8409e-05	TRUE
TGGTCCTTGTGCAATACAAG	CCR1_4	900.81	1152.5	974.7	759.25	694.27	216.79	723.57	444	937.76	569.13	-0.71945	26906	43097	1.7757	0.037893	0.96211	0.075785	0.18999	FALSE
CGTGCCAGAAGGTGAACGAG	CCR1_5	554.47	578.4	482.56	468.5	555.41	779.77	491	339.3	518.52	523.21	0.01296	2890.8	21537	0.031943	0.51264	0.48736	0.97472	0.98506	TRUE
[truncated: 10,571 more rows]
