# Supplementary material for: Identification of cell type specific ACE2 modifiers by CRISPR screening
Source: PLoS Pathog. 2022 Mar 1;18(3):e1010377. doi: 10.1371/journal.ppat.1010377 (PMC8929698; doi:10.1371/journal.ppat.1010377)
Supplement: S9 Table — Individual replicate values of ACE2-positivity and normalized ACE2 mean fluorescence intensity in HuH7 WT or ACE2-enriched cells or Calu-3 cells transduced with a lentiCRISPR construct targeting the indicated gene or a control nontargeting (NT) sequence. Statistical testing was performed by Student’s t-test of 2-tailed distributions assuming equal variance. (XLSX) [file ppat.1010377.s018.xlsx]

## Sheet: HuH7_validation
Validation testing: Wild-type HuH7 cells, ACE2 positivity (%)
CRISPR target:	NT	ACE2	SMAD4	EP300	PIAS1	HNF4A	KAT6A	BRD2	BRPF1	TFAP4	ARNT	BAMBI	NR6A1	GREB1L	KMT2D	ZNF217	STAG2	CHD8	STK11	HHEX	MIDN
Rep1:	8.33	0.71	2.15	2.22	1.46	5.75	1.3	4.87	2.63	2.94	2.99	23.1	32.2	26.8	14	29.7	34.8	24.4	13.5	15.9	7.59
Rep2:	7.32	2.31	3.01	1.46	1.24	3.69	0.56	3.46	1.42	1.85	2.81	9.29	18.3	17.5	19.1	19	26.5	22.2	6.81	7.27	4.6
Rep3:	4.66	0.93	1.6	1.81	2.01	5.03	1.36	4.26	1.72	2.69	4.82	15	25.2	20.1	18.1	28	22.9	19.2	12.8	12.5	7.4
Average:	6.77	1.31667	2.25333	1.83	1.57	4.82333	1.07333	4.19667	1.92333	2.49333	3.54	15.7967	25.2333	21.4667	17.0667	25.5667	28.0667	21.9333	11.0367	11.89	6.53
StDev:	1.89581	0.867256	0.710657	0.380395	0.396611	1.04543	0.445571	0.70713	0.630106	0.570993	1.11216	6.93938	6.95006	4.79826	2.70247	5.75007	6.10273	2.61024	3.6771	4.34722	1.67413
p-value (vs NT):	1	0.0105716	0.0180862	0.0114656	0.00966035	0.194367	0.00714774	0.0923636	0.0136738	0.0200994	0.0636196	0.095448	0.0113416	0.00785054	0.00568272	0.00577923	0.00447219	0.00123865	0.148586	0.134851	0.87742
Validation testing: Wild-type HuH7 cells, normalized ACE2 mean fluorescence intensity
CRISPR target:	NT	ACE2	SMAD4	EP300	PIAS1	HNF4A	KAT6A	BRD2	BRPF1	TFAP4	ARNT	BAMBI	NR6A1	GREB1L	KMT2D	ZNF217	STAG2	CHD8	STK11	HHEX	MIDN
Rep1:	1	0.418634	0.720497	0.534783	0.48323	0.838509	0.615528	0.832298	0.677019	0.658385	0.627329	2.45963	3.39752	2.91925	1.57764	3.49068	4.62733	3.17391	1.59006	1.73292	0.931677
Rep2:	1	0.837079	0.926966	0.651685	0.668539	0.752809	0.623596	0.91573	0.735955	0.707865	0.741573	1.03933	1.60674	1.45506	1.57865	1.57865	2.15169	1.82584	0.949438	1.07865	0.803371
Rep3:	1	0.771234	0.925255	0.815402	1.09173	1.02492	0.916195	1.23443	0.928652	0.96829	1.06116	2.15176	3.17101	2.58211	2.50283	3.86183	3.81653	3.09173	1.7667	1.86863	1.27973
Average:	1	0.675649	0.857573	0.66729	0.747834	0.872078	0.718439	0.994152	0.780542	0.77818	0.810019	1.88357	2.72509	2.31881	1.88637	2.97706	3.53185	2.69716	1.4354	1.56007	1.00493
StDev:	0	0.225003	0.118714	0.140959	0.311905	0.139124	0.171309	0.212225	0.131609	0.166488	0.224866	0.747166	0.975116	0.766789	0.533868	1.22519	1.26214	0.755703	0.430024	0.422404	0.246481
p-value (vs NT):		0.066994	0.10626	0.0149971	0.234014	0.18647	0.0465474	0.964222	0.0446436	0.0822409	0.21721	0.109908	0.0375048	0.0407805	0.0452082	0.0490628	0.0254791	0.0176929	0.154346	0.0832559	0.974048
Validation testing: ACE2-enriched HuH7 cells, ACE2 positivity (%)
CRISPR target:	NT	ACE2	SMAD4	EP300	PIAS1	HNF4A	KAT6A	BRD2	BRPF1	TFAP4	ARNT	BAMBI	NR6A1	GREB1L	KMT2D	ZNF217	STAG2	CHD8	STK11	HHEX	MIDN
Rep1:	75.4	1.12	19	45.6	15.9	33	18.4	68.2	36.6	65.1	71.5	92.2	91.6	89.8	78.7	94.9	96	93.8	89.7	95	86.4
Rep2:	73.3	2.54	20.2	46.2	17.7	48	13.8	71.7	39.3	63.3	76.4	91	90.9	90.7	72.7	92.8	96.7	93.4	90	93.4	83.9
Rep3:	83.7	4.47	34.7	42.2	28.8	54.9	29.4	71.4	45.2	75	88	95.8	93.4	91.8	89.5	96.9	97.8	96.3	92.7	95.5	92.1
Average:	77.4667	2.71	24.6333	44.6667	20.8	45.3	20.5333	70.4333	40.3667	67.8	78.6333	93	91.9667	90.7667	80.3	94.8667	96.8333	94.5	90.8	94.6333	87.4667
StDev:	5.49939	1.68146	8.73861	2.15716	6.98642	11.1969	8.01582	1.93993	4.39811	6.3	8.47368	2.498	1.2897	1.00167	8.51352	2.0502	0.907377	1.57162	1.65227	1.09697	4.20278
p-value (vs NT):	1	2.30412e-05	0.00089507	0.000653593	0.000382864	0.0111067	0.000531681	0.104948	0.000800111	0.115833	0.851211	0.0112096	0.0112799	0.0145997	0.653561	0.00681508	0.00383961	0.00670637	0.0158411	0.00607797	0.0665931
Validation testing: ACE2-enriched HuH7 cells, normalized ACE2 mean fluorescence intensity
CRISPR target:	NT	ACE2	SMAD4	EP300	PIAS1	HNF4A	KAT6A	BRD2	BRPF1	TFAP4	ARNT	BAMBI	NR6A1	GREB1L	KMT2D	ZNF217	STAG2	CHD8	STK11	HHEX	MIDN
Rep1:	1	0.0218057	0.150727	0.310252	0.11974	0.255738	0.136955	1.00459	0.374331	1.06905	0.719204	2.22054	2.23699	2.14977	2.13695	3.16469	5.37567	3.9298	2.47839	3.01588	1.86744
Rep2:	1	0.0604524	0.208268	0.366225	0.176287	0.49142	0.130265	1.48362	0.48869	1.16771	1.12246	2.55616	2.38378	2.30655	1.86661	3.32488	5.37598	4.17629	2.39665	3.09555	1.85218
Rep3:	1	0.0355745	0.171113	0.151903	0.135895	0.333155	0.115439	0.659908	0.2926	0.840982	0.965671	2.12522	1.97243	1.7339	1.47599	2.70971	4.41498	3.02899	1.53202	2.18303	1.69975
Average:	1	0.0392775	0.176703	0.276127	0.143974	0.360104	0.127553	1.04937	0.385207	1.02591	0.93578	2.30064	2.19773	2.06341	1.82652	3.06643	5.05554	3.71169	2.13568	2.76482	1.80646
StDev:	0	0.0195877	0.0291751	0.111161	0.0291265	0.12013	0.0110112	0.413678	0.0984959	0.16758	0.203285	0.226361	0.208464	0.295932	0.332303	0.31914	0.554744	0.603944	0.524385	0.505417	0.0927271
p-value (vs NT):		1.15093e-07	1.04839e-06	0.000352087	8.91241e-07	0.000767011	1.69096e-08	0.846325	0.000415233	0.802073	0.613354	0.000572534	0.000572678	0.00339314	0.0125655	0.000359979	0.000223996	0.00147406	0.0199267	0.00377073	0.000113175

## Sheet: Calu-3_validation
Validation testing: Calu-3 cells, ACE2 positivity (%)
CRISPR target:	NT1	ACE2	KDM6A	MOGS	GPAA1	UGP2
Rep1:	19.2	5.02	10.8	63.9	32.5	48.7
Rep2:	14.5	4.02	8.52	62.2	31.5	48.8
Rep3:	13.3	4.06	8.49	57.8	27.9	46.3
Rep4:	19.3
Rep5:	13.9
Rep6:	13.2
Average:	15.5667	4.36667	9.27	61.3	30.6333	47.9333
StDev:	2.89114	0.566157	1.3251	3.14802	2.41937	1.41539
p-value (vs NT):		0.000355904	0.00998946	1.07845e-07	0.000115547	4.20191e-07
Validation testing: Calu-3 cells, normalized ACE2 MFI
CRISPR target:	NT1	ACE2	KDM6A	MOGS	GPAA1	UGP2
Rep1:	1.2868	0.456853	0.708122	10.7183	2.47208	13.4086
Rep2:	0.979695	0.241624	0.548223	10.4797	2.4264	13.0228
Rep3:	0.794416	0.403553	0.555838	8.8401	2.29949	11.6294
Rep4:	1.2665
Rep5:	0.847716
Rep6:	0.824873
Average:	1	0.367343	0.604061	10.0127	2.39932	12.687
StDev:	0.223523	0.11209	0.0901998	1.02247	0.0894227	0.93594
p-value (vs NT):		0.0027501	0.0239241	9.99396e-08	1.93237e-05	9.58311e-09
