# Supplementary material for: Identification of cell type specific ACE2 modifiers by CRISPR screening
Source: PLoS Pathog. 2022 Mar 1;18(3):e1010377. doi: 10.1371/journal.ppat.1010377 (PMC8929698; doi:10.1371/journal.ppat.1010377)
Supplement: S10 Table — The indicated gRNA sequences were selected based on their enrichment or depletion in CRISPR screens for ACE2 abundance. (XLSX) [file ppat.1010377.s019.xlsx]

## Sheet: Sheet1
Individual gRNA sequences for lentiCRISPR single gene targeting studies
Target	gRNA
nontargeting	GTTCATTTCCAAGTCCGCTG
ACE2	TCCTGTGCAGATATTACACA
UROD	TCCAGAGGGAAGCGACGCAG
NR6A1	ATAGTGACCACAGTTCCCCT
GREB1L	AGCTTGAGTCAATTAACCGG
BAMBI	AGATTTACACATATAACCAG
ZNF217	GACACATAATGGCAAATCGG
EP300	TTCTTCATTGTGCGACAGTG
PIAS1	CCTCTGAAGAAGAACTGTTG
STAG2	ACTCTTCATTACAGAGTGCA
CHD8	CTGTCTTCTACACTACCGTG
HNF4A	GCAATGACTACATTGTCCCT
SMAD4	GGATACGTGGACCCTTCTGG
KAT6A	GGAAGTCCAGCATTCGTAGG
STK11	CCACCGCATCGACTCCACCG
HHEX	CGGCGTGGGCTCGTACACCG
BRD2	TGACATCATTAAGCACCCCA
MIDN	CAGGTCGTAGCGGGTGCCCG
ARNT	TGTCTCATGTGAGACAGGCA
BRPF1	AGGTACTCAAAGATCTCCTG
TFAP4	CGGAGAGAAGCTCAGCAAGG
KMT2D	AGCACTGCGAACAGGCAAGG
KDM6A	TGCCCACTTATATGAAACCC
GPAA1	GACCCAGCGCACTTACATGT
UGP2	TATATTATCAGGCAAGCCCC
MOGS	TTCATGCCGAAGTAGACGTG
